# Supplementary material for: Genomic characterization of normal and aberrant human milk production
Source: Sci Adv. 2025 Sep 10;11(37):eadr7174. doi: 10.1126/sciadv.adr7174 (PMC12422191; doi:10.1126/sciadv.adr7174)
Supplement: Supplementary file 2 — Tables S1 to S8 [file sciadv.adr7174_tables_s1_to_s8.zip]

Archive with 8 entries (8 files):
- adr7174_table_s1.xlsx
- adr7174_table_s2.xlsx
- adr7174_table_s3.xlsx
- adr7174_table_s4.xlsx
- adr7174_table_s5.xlsx
- adr7174_table_s6.xlsx
- adr7174_table_s7.xlsx
- adr7174_table_s8.xlsx
