# Supplementary material for: Genomic characterization of normal and aberrant human milk production
Source: Sci Adv. 2025 Sep 10;11(37):eadr7174. doi: 10.1126/sciadv.adr7174 (PMC12422191; doi:10.1126/sciadv.adr7174)
Supplement: Supplementary file 2 — Tables S1 to S8 [file sciadv.adr7174_tables_s1_to_s8.zip › adr7174_table_s1.xlsx]

## Sheet: ChartReviewLactation-sum
Table S1: additional information on formula supplementation and lactation consultant summary for each participant
Study ID	How old was your baby when he/she was first fed formula (days)?	Lactation consultant summary	Relevant maternal health reported	Milk volume measured in 24h	Milk volume measured in 24h (second measure)
Low producers:
1018	7	Maternal concern for low milk supply. There were no problems noted on the breast exam. Breastfeeding approximately 8x/day. Lactation consultants impression was that her milk supply was mature and normal-low. Formula supplemntation needed.
1023	5	Referred to lactation consult for triple feeding. No problems were noted on the breast exam. She breastfed 8-10 times in 24 hours (volume not reported) and supplemented 1-2 oz of pumped milk and formula mixture. Lactation consultant reported that patient milk supply was transitional to low. Reported milk supply slowly increases with triple feeding (pumped 30-50mL every 2-3 hours). Mom reported ba…	During the course of breastfeeding, she developed a clogged duct and fever, however she was able to continue feeding and the fever resolved.
1027	1	Her breast exam was notable for mildly hypoplastic breasts. She was able to feed every 3 hours for 30 minutes on both sides for 8x/day. She was not pumping and only supplementing with formula. The lactation consultant's final assessment was that the patient's milk supply was transitional and low and breasts may have slightly insufficient glandular tissue (IGT). One month later, the patient's milk…	hypothyroidism Von Willebrand Disease uterine rupture during labor During the postpartum period, the patient was in significant pain from uterine rupture and was using oxycodone for pain management.	600 ml	500-600 ml
1028	N/A	Patient was referred to lactation consultant due to prior history of low milk supply and history of latch issues. Patient's breast exam was normal, however there were infant oral abnormalities noted (slight overbite and also has a possible posterior tongue tie, or a short tongue, poor extension). She breastfed every 2-3 hours for 30 minutes on both sides 8-10x in 24 hours, supplemented with 15-60…	History of low milk supply	120 ml
1029	4	After delivery, the baby was kept in the hospital for phototherapy to treat hyperbilirubinemia. The first lactation consultant revealed that the baby was not consistently latching. Breast and nipple anatomy on the mother were normal. She offered the breast 6x in 24 hours. She pumped every 3 hours, and she used her pumped milk mixed with formula to supplement. Lactation consultation reported a nor…	Pregnancy was complicated by chorioamnionitis and fetus had multicystic dysplastic kidney.	2.5-3oz from feeding + 10oz from pumping	16-17oz
1030	5	The initial lactation consultation reported normal breast and nipple anatomy, good latch, breast engorgement. Two weeks postpartum lactation consult reported mature and low milk supply. Pumping 3oz a day, breastfeeding 7-8x/day, and supplementing 1.5oz 7-8 bottles per day. One month postpartum the milk supply was still low and not increasing. Still breastfeeding 7-8x/day with a 2oz bottle for sup…	Advanced Maternal Age	3oz from pumping + breastfeeding 7-8x/day
1036	8	Mother has discomfort with latch but her breast fill and engorge, suggesting milk development. Infant has good latch but infant lips are flanged. -6% from birthday on day 2 of life discomfort with breastfeeding
1037	3	After delivery the baby had a strong latch but still displayed hunger signs after being at the breast. Due to excessive weight loss after birth, the patient supplemented breastfeeding with formula. Patient's nipple anatomy is normal and infant oral anatomy was noted to be normal. At 9 days postpartum the physician noted "bilateral nipple wounds" that started from when she was in the hospital. At …	Resolved hyperthyroidism from childhood.	90 mL
High producers:
1024	Never recieved formula	Recurrent bouts of mastitis (4 incidents). Referred to the lactation consultant for mastitis and overproduction of breastmilk. Per patient, she was producing an extra 18oz of breast milk per day. At 4 months postpartum she was producing 18-20oz after the first morning feed and pumping at 10pm, producing 20oz of milk.	History of mastitis History of hyperlactation
1025	Never recieved formula	Her breast exam was normal, and the lactation consultant noted a deep asymmetrical latch. Patient breastfed every 2-3 hours for 20-49 min on both breasts, 8 times in 24 hours. Two month later patient reported to lactation consultant that she is overproducing, approximately 20 oz a day.	Late preterm baby	12 oz
1026	Never recieved formula	Patient exclusively pumped due to overproduction of milk with quick let down. She frequently reported clogged ducts, painful nipples, painful breastfeeding, and pain with filling of her breasts.		50 oz
