# Supplementary material for: Genomic characterization of normal and aberrant human milk production
Source: Sci Adv. 2025 Sep 10;11(37):eadr7174. doi: 10.1126/sciadv.adr7174 (PMC12422191; doi:10.1126/sciadv.adr7174)
Supplement: Supplementary file 2 — Tables S1 to S8 [file sciadv.adr7174_tables_s1_to_s8.zip › adr7174_table_s2.xlsx]

## Sheet: DEGs_for_Cell-breast
	baseMean	log2FoldChange	lfcSE	stat	pvalue	padj	Group
RN7SL2	264642	-21.5573	1.10316	-19.5413	4.89125e-85	7.46108e-82	downregulated
RN7SK	186905	-21.0555	1.06996	-19.6789	3.27307e-86	5.42927e-83	downregulated
RPPH1	38164.1	-18.7635	1.09553	-17.1274	9.26934e-66	7.68785e-63	downregulated
COL3A1	15861.8	-16.7755	1.4067	-11.9254	8.72364e-33	1.38321e-30	downregulated
SCARNA2	4658.13	-15.7291	1.18834	-13.2363	5.41836e-40	1.53739e-37	downregulated
EEF1G	4042.32	-15.5245	1.09503	-14.1773	1.26609e-45	5.25036e-43	downregulated
POSTN	3755.47	-15.4184	1.3199	-11.6815	1.58507e-31	2.27869e-29	downregulated
SCARNA10	3288.64	-15.2269	1.07577	-14.1543	1.75651e-45	7.14668e-43	downregulated
ADH1B	2782.32	-14.9856	1.36339	-10.9914	4.20233e-28	4.31519e-26	downregulated
LUM	2274.01	-14.6946	1.13527	-12.9437	2.55105e-38	6.70863e-36	downregulated
MIF	1764.17	-14.3284	1.14575	-12.5057	6.94697e-36	1.5269e-33	downregulated
IGLC1	1650.18	-14.2319	1.14001	-12.4841	9.12071e-36	1.92823e-33	downregulated
SCARNA12	1632.47	-14.2165	1.07975	-13.1665	1.36883e-39	3.83343e-37	downregulated
CXCL14	1561.96	-14.1527	1.11428	-12.7012	5.82659e-37	1.3657e-34	downregulated
RPL12P16	1376.38	-13.9702	1.0965	-12.7407	3.51228e-37	8.41543e-35	downregulated
SLC25A6	1189.4	-13.7596	1.08861	-12.6396	1.27673e-36	2.89805e-34	downregulated
DCN	12248	-13.6669	1.22176	-11.1863	4.76039e-29	5.34652e-27	downregulated
H19	2946	-13.6215	1.13462	-12.0053	3.33156e-33	5.56913e-31	downregulated
IGKV3-20	908.876	-13.3714	1.3399	-9.97941	1.8757e-23	1.23693e-21	downregulated
ADIRF	907.413	-13.3691	1.11333	-12.0082	3.21614e-33	5.4182e-31	downregulated
VN1R53P	761.278	-13.116	1.30854	-10.0234	1.20312e-23	8.13295e-22	downregulated
IGKV1-5	694.99	-12.9844	1.25918	-10.3118	6.23477e-25	4.80166e-23	downregulated
TMTC1	666.532	-12.9241	1.07762	-11.9932	3.85529e-33	6.39504e-31	downregulated
SCARNA13	648.599	-12.8847	1.12815	-11.4211	3.28032e-30	4.18561e-28	downregulated
CD99	643.085	-12.8726	1.1024	-11.6769	1.6738e-31	2.39032e-29	downregulated
IGF2	7755.72	-12.7921	0.735757	-17.3863	1.04778e-67	1.02701e-64	downregulated
ARL6IP4	595.428	-12.7615	1.08553	-11.756	6.57789e-32	9.85039e-30	downregulated
IGLL5	561.091	-12.6755	1.29681	-9.77438	1.45036e-22	8.63965e-21	downregulated
SNORA73A	543.98	-12.6309	1.16017	-10.887	1.32898e-27	1.30264e-25	downregulated
DPT	529.787	-12.5927	1.34357	-9.37256	7.07939e-21	3.46168e-19	downregulated
COL1A2	8363.34	-12.5446	1.20332	-10.425	1.90636e-25	1.52821e-23	downregulated
IGLV2-8	1384.59	-12.5297	1.14749	-10.9192	9.32956e-28	9.22857e-26	downregulated
AKAP17A	504.328	-12.5219	1.09417	-11.4442	2.51276e-30	3.2253e-28	downregulated
IGLV1-51	491.438	-12.4843	1.26745	-9.84996	6.85712e-23	4.18886e-21	downregulated
IGKV1D-39	468.198	-12.4144	1.28111	-9.69036	3.31361e-22	1.8608e-20	downregulated
EIF3EP1	455.26	-12.3741	1.09388	-11.3121	1.1428e-29	1.37041e-27	downregulated
NOVA1	442.98	-12.3349	1.15158	-10.7113	9.01066e-27	8.3393e-25	downregulated
IGLV1-40	432.748	-12.3008	1.16896	-10.5228	6.78144e-26	5.66803e-24	downregulated
IGKV3-11	426.626	-12.2802	1.44052	-8.52483	1.53036e-17	4.85304e-16	downregulated
PKD1P1	697.549	-12.2681	1.07752	-11.3855	4.94011e-30	6.12234e-28	downregulated
SFRP2	2253.21	-12.2542	0.992265	-12.3498	4.88569e-35	9.66559e-33	downregulated
UPK3BL1	413.615	-12.2359	1.1516	-10.6252	2.27564e-26	2.01114e-24	downregulated
IGLV1-47	384.469	-12.1301	1.19449	-10.155	3.14681e-24	2.23953e-22	downregulated
CILP	383.97	-12.1284	1.07491	-11.2831	1.59029e-29	1.85689e-27	downregulated
SMOC2	1028.63	-12.1185	1.04343	-11.614	3.4974e-31	4.74327e-29	downregulated
ADAMTS12	380.719	-12.1163	1.13726	-10.654	1.67095e-26	1.50763e-24	downregulated
C14orf132	364.96	-12.0554	1.20963	-9.96622	2.14229e-23	1.39989e-21	downregulated
STAG3L5P-PVRIG2P-PILRB	358.513	-12.0297	1.1147	-10.7919	3.76076e-27	3.55689e-25	downregulated
ZBED1	356.816	-12.0227	1.07511	-11.1827	4.95318e-29	5.53422e-27	downregulated
TBX18	353.582	-12.0096	1.07903	-11.13	8.96182e-29	9.71119e-27	downregulated
CITED1	345.378	-11.9753	1.20887	-9.90625	3.91068e-23	2.47302e-21	downregulated
IGHA2	9402.05	-11.9746	1.21387	-9.86482	5.91411e-23	3.63339e-21	downregulated
CXCL12	2923.86	-11.8933	0.995336	-11.949	6.56998e-33	1.06523e-30	downregulated
AQP1	2513.19	-11.8485	0.851682	-13.9119	5.36499e-44	2.10346e-41	downregulated
SFRP4	1284.65	-11.8476	1.25233	-9.46046	3.06595e-21	1.56668e-19	downregulated
RNU2-2P	302.506	-11.7842	1.15305	-10.22	1.61326e-24	1.18328e-22	downregulated
IGKV1-33	298.961	-11.7671	1.1854	-9.92671	3.18597e-23	2.04471e-21	downregulated
BGN	298.672	-11.7663	1.13688	-10.3497	4.19822e-25	3.25814e-23	downregulated
IGHV4-59	297.41	-11.7597	1.42507	-8.252	1.55766e-16	4.38504e-15	downregulated
TRARG1	293.811	-11.7421	1.1443	-10.2614	1.0516e-24	7.90129e-23	downregulated
CCL14	290.508	-11.7263	1.20492	-9.73207	2.20058e-22	1.27563e-20	downregulated
IGLV8-61	274.451	-11.6437	1.34167	-8.67853	4.00923e-18	1.38772e-16	downregulated
CCDC3	274.286	-11.6434	1.21566	-9.57785	9.90831e-22	5.26263e-20	downregulated
EMCN	269.602	-11.6186	1.1435	-10.1606	2.97249e-24	2.12248e-22	downregulated
ADGRF5	711.775	-11.5894	1.0318	-11.2322	2.8347e-29	3.23426e-27	downregulated
IGKC	19945.1	-11.572	1.40616	-8.22951	1.8798e-16	5.25079e-15	downregulated
SUPT4H1	254.565	-11.5357	1.09369	-10.5475	5.21459e-26	4.44456e-24	downregulated
ISY1-RAB43	253.347	-11.5289	1.15025	-10.023	1.2082e-23	8.13704e-22	downregulated
WASH6P	249.091	-11.5044	1.11851	-10.2855	8.19232e-25	6.24237e-23	downregulated
ACAD11	245.986	-11.486	1.07824	-10.6525	1.6969e-26	1.52466e-24	downregulated
IGKV3-15	242.405	-11.4645	1.30776	-8.76652	1.84269e-18	6.6783e-17	downregulated
HYI	237.195	-11.4338	1.11721	-10.2343	1.39264e-24	1.02495e-22	downregulated
IGKV2D-28	236.899	-11.4314	1.45408	-7.86162	3.79207e-15	8.99536e-14	downregulated
IGLC2	4252.34	-11.411	1.15273	-9.89913	4.19908e-23	2.64763e-21	downregulated
LRRN4CL	230.494	-11.3926	1.12789	-10.1008	5.47879e-24	3.79887e-22	downregulated
SLX1A-SULT1A3	230.483	-11.3922	1.08712	-10.4792	1.07644e-25	8.89364e-24	downregulated
RSC1A1	229.038	-11.3834	1.11816	-10.1805	2.42382e-24	1.74807e-22	downregulated
FIBIN	218.476	-11.3145	1.311	-8.63046	6.11068e-18	2.05892e-16	downregulated
NICN1	217.179	-11.3065	1.09381	-10.3368	4.80356e-25	3.71269e-23	downregulated
IGKV1-39	216.243	-11.2998	1.31813	-8.57261	1.01163e-17	3.32036e-16	downregulated
CLDN5	214.806	-11.2908	1.18742	-9.5087	1.93053e-21	1.01044e-19	downregulated
HNRNPUL2-BSCL2	214.669	-11.2899	1.1495	-9.82155	9.09314e-23	5.47722e-21	downregulated
ADGRL4	212.466	-11.275	1.09664	-10.2815	8.54246e-25	6.48626e-23	downregulated
IGKV2-30	207.594	-11.2408	1.31741	-8.53255	1.43162e-17	4.56679e-16	downregulated
RAMP2	204.507	-11.2199	1.15745	-9.6937	3.20702e-22	1.80564e-20	downregulated
RBP4	197.207	-11.1668	1.38518	-8.06162	7.52925e-16	1.96678e-14	downregulated
DNM3OS	193.331	-11.1384	1.08413	-10.2741	9.2222e-25	6.97781e-23	downregulated
MMRN1	304.369	-11.0709	1.33234	-8.30939	9.61966e-17	2.79566e-15	downregulated
GNG11	184.224	-11.0687	1.12	-9.88273	4.9466e-23	3.07402e-21	downregulated
ADAMTS9-AS2	490.492	-11.0449	1.07312	-10.2924	7.62908e-25	5.83381e-23	downregulated
TNN	475.415	-10.9942	1.1068	-9.93329	2.98261e-23	1.93726e-21	downregulated
KLHDC7A	173.191	-10.9801	1.52898	-7.18132	6.90417e-13	1.20066e-11	downregulated
JCHAIN	4283.81	-10.9642	1.19305	-9.19006	3.92626e-20	1.75292e-18	downregulated
LINC02607	169.832	-10.952	1.32306	-8.27775	1.25523e-16	3.57567e-15	downregulated
PLCXD1	169.039	-10.9443	1.12376	-9.73895	2.05671e-22	1.19867e-20	downregulated
WDR83OS	168.533	-10.9401	1.10723	-9.88058	5.05395e-23	3.1298e-21	downregulated
ARHGEF15	157.93	-10.847	1.15398	-9.39962	5.47603e-21	2.70837e-19	downregulated
RCN1P2	157.652	-10.8438	1.11359	-9.7377	2.08214e-22	1.21022e-20	downregulated
IGHV4-39	157.12	-10.8388	1.47859	-7.33052	2.2926e-13	4.25819e-12	downregulated
SERF1B	152.754	-10.7988	1.10518	-9.77107	1.49855e-22	8.87769e-21	downregulated
MEOX2	250.067	-10.7879	1.13706	-9.48753	2.36575e-21	1.22632e-19	downregulated
IGKV1D-33	149.759	-10.7696	1.38223	-7.79143	6.62546e-15	1.5264e-13	downregulated
CLDN11	246.237	-10.7655	1.08959	-9.88035	5.06538e-23	3.1298e-21	downregulated
DANT1	148.606	-10.7592	1.11434	-9.65515	4.67473e-22	2.56072e-20	downregulated
DNM1P51	147.916	-10.752	1.10877	-9.69729	3.09613e-22	1.75236e-20	downregulated
GTPBP6	147.281	-10.7455	1.10915	-9.68806	3.3891e-22	1.88844e-20	downregulated
TOMM6	146.617	-10.7392	1.10487	-9.71984	2.48169e-22	1.42707e-20	downregulated
EBF3	146.129	-10.7346	1.13612	-9.44848	3.43795e-21	1.74028e-19	downregulated
APLNR	144.454	-10.7185	1.21976	-8.7874	1.53061e-18	5.58478e-17	downregulated
CLEC3B	142.778	-10.7008	1.22617	-8.72701	2.61505e-18	9.21421e-17	downregulated
CARMN	6033.1	-10.6708	1.31431	-8.11893	4.70293e-16	1.25824e-14	downregulated
ADIPOQ	1294.82	-10.6483	1.00297	-10.6168	2.48838e-26	2.18128e-24	downregulated
IGLV3-1	136.84	-10.6393	1.30393	-8.15942	3.36634e-16	9.11957e-15	downregulated
ECSCR	134.363	-10.6141	1.17323	-9.04689	1.47092e-19	6.12333e-18	downregulated
CCN5	131.947	-10.587	1.11714	-9.47686	2.62049e-21	1.35511e-19	downregulated
ARPIN-AP3S2	130.399	-10.5699	1.12387	-9.40489	5.20834e-21	2.58587e-19	downregulated
DHRSX	129.401	-10.5592	1.10038	-9.59594	8.31549e-22	4.44951e-20	downregulated
AGTR1	128.912	-10.5535	1.13201	-9.32281	1.133e-20	5.34619e-19	downregulated
NPHP3-ACAD11	127.205	-10.5353	1.16092	-9.07493	1.13754e-19	4.81923e-18	downregulated
HRNR	126.413	-10.5251	1.14049	-9.22856	2.74286e-20	1.23998e-18	downregulated
DERPC	126.333	-10.5245	1.12448	-9.35942	8.0176e-21	3.85919e-19	downregulated
FGF7	339.974	-10.5227	1.08832	-9.66871	4.09526e-22	2.25857e-20	downregulated
MRM2	123.977	-10.4974	1.11289	-9.43256	4.00193e-21	2.0116e-19	downregulated
DES	123.708	-10.4946	1.76103	-5.95934	2.53254e-09	2.5389e-08	downregulated
IGHV3-15	123.108	-10.4868	1.42558	-7.3562	1.89226e-13	3.55751e-12	downregulated
CDH6	122.655	-10.4825	1.14456	-9.15851	5.26168e-20	2.32031e-18	downregulated
APOD	6965.17	-10.4769	1.40994	-7.43079	1.07947e-13	2.11041e-12	downregulated
PYGO1	122.117	-10.4758	1.10363	-9.49215	2.26315e-21	1.17596e-19	downregulated
CYP4X1	121.771	-10.4721	1.33208	-7.86149	3.79604e-15	8.99536e-14	downregulated
EGFL8	121.185	-10.4652	1.14762	-9.11904	7.57959e-20	3.30194e-18	downregulated
CHL1	330.96	-10.465	1.14009	-9.1791	4.34725e-20	1.92889e-18	downregulated
PPP2R3B	120.566	-10.4576	1.11041	-9.41779	4.60679e-21	2.30489e-19	downregulated
CTTNBP2	117.651	-10.4222	1.10033	-9.47186	2.74909e-21	1.41483e-19	downregulated
CIDEC	193.14	-10.4141	1.25995	-8.26552	1.39091e-16	3.95171e-15	downregulated
IGKV4-1	904.436	-10.3975	1.24879	-8.32601	8.36099e-17	2.45635e-15	downregulated
PDGFRB	2216.42	-10.3901	1.48287	-7.00677	2.43884e-12	3.94378e-11	downregulated
LINC01087	114.59	-10.3844	1.29615	-8.01174	1.13097e-15	2.87597e-14	downregulated
TFF3	114.248	-10.38	1.27493	-8.1416	3.90101e-16	1.05152e-14	downregulated
MYCT1	111.767	-10.3478	1.12447	-9.20239	3.50077e-20	1.56945e-18	downregulated
H2AC7	111.605	-10.3458	1.17025	-8.84068	9.51346e-19	3.58025e-17	downregulated
IGKV1-16	111.171	-10.3394	1.25129	-8.26306	1.4199e-16	4.02349e-15	downregulated
ELOVL2	110.412	-10.331	1.27239	-8.11936	4.68633e-16	1.25536e-14	downregulated
CHRDL1	589.797	-10.3217	0.97069	-10.6334	2.08478e-26	1.85005e-24	downregulated
VEGFC	108.398	-10.3043	1.14305	-9.0148	1.97226e-19	8.0855e-18	downregulated
NPY2R	108.29	-10.3028	1.42795	-7.21512	5.38847e-13	9.48546e-12	downregulated
TMEM132C	108.324	-10.3022	1.24216	-8.29373	1.09754e-16	3.16409e-15	downregulated
IGKV2-28	108.02	-10.2981	1.44261	-7.1385	9.43529e-13	1.60586e-11	downregulated
CCL21	290.135	-10.2754	1.13745	-9.03373	1.6591e-19	6.88017e-18	downregulated
BTNL9	569.035	-10.2687	0.980867	-10.469	1.19851e-25	9.82686e-24	downregulated
FMO1	174.1	-10.2648	1.1005	-9.3274	1.08503e-20	5.13103e-19	downregulated
SVEP1	1835.56	-10.2641	0.93105	-11.0242	2.92106e-28	3.05775e-26	downregulated
LINC01140	104.184	-10.2465	1.09775	-9.3341	1.0185e-20	4.84831e-19	downregulated
IGLV1-44	533.119	-10.2081	1.01584	-10.0489	9.28771e-24	6.31799e-22	downregulated
ITGA8	101.425	-10.2072	1.12692	-9.05767	1.33272e-19	5.60211e-18	downregulated
AFP	101.097	-10.2034	2.04312	-4.99405	5.91261e-07	3.84614e-06	downregulated
FMC1-LUC7L2	99.7926	-10.1837	1.13022	-9.01041	2.05283e-19	8.39986e-18	downregulated
NPIPA8	99.3074	-10.1781	1.12898	-9.0153	1.96335e-19	8.0643e-18	downregulated
VIT	99.2719	-10.1766	1.10999	-9.16817	4.81128e-20	2.1304e-18	downregulated
IGKV1-9	99.1777	-10.1749	1.38911	-7.32476	2.39324e-13	4.42226e-12	downregulated
IGHV3-7	99.0169	-10.1726	1.4387	-7.07066	1.54201e-12	2.55981e-11	downregulated
NLGN1	98.8058	-10.1706	1.12883	-9.00978	2.06463e-19	8.43213e-18	downregulated
FHL5	97.433	-10.1497	1.10383	-9.19493	3.75227e-20	1.67871e-18	downregulated
PWAR5	96.4114	-10.1355	1.15934	-8.74246	2.28079e-18	8.10262e-17	downregulated
RSPO3	156.059	-10.107	1.21426	-8.32358	8.53484e-17	2.50062e-15	downregulated
ALB	729.068	-10.1049	1.88987	-5.34687	8.94888e-08	6.78768e-07	downregulated
C2orf72	93.9538	-10.0983	1.22883	-8.21778	2.07297e-16	5.76795e-15	downregulated
HOXD8	92.1363	-10.069	1.11256	-9.05028	1.426e-19	5.97091e-18	downregulated
MRGPRF	91.6887	-10.0624	1.11927	-8.99011	2.46983e-19	9.95503e-18	downregulated
TWIST2	91.3976	-10.0583	1.12809	-8.91621	4.82504e-19	1.90214e-17	downregulated
GTF2H4	91.4173	-10.0581	1.11172	-9.04729	1.46565e-19	6.11321e-18	downregulated
TMEM161BP1	90.7148	-10.0474	1.29492	-7.7591	8.5531e-15	1.93738e-13	downregulated
IGHV2-5	90.6731	-10.0454	1.35533	-7.4118	1.24594e-13	2.40747e-12	downregulated
TRO	244.963	-10.0415	1.07937	-9.30319	1.36294e-20	6.40316e-19	downregulated
FAM220A	90.0379	-10.0356	1.11271	-9.01909	1.89653e-19	7.80474e-18	downregulated
CPHL1P	696.908	-10.0353	1.70622	-5.88159	4.06338e-09	3.92224e-08	downregulated
TAT	481.312	-10.0035	1.3474	-7.4243	1.13374e-13	2.19856e-12	downregulated
TSPAN7	87.8702	-10.0014	1.11219	-8.99251	2.41644e-19	9.75808e-18	downregulated
ASDURF	86.8267	-9.98438	1.14159	-8.746	2.21052e-18	7.86594e-17	downregulated
IGLV2-18	85.3781	-9.9599	1.41249	-7.05129	1.77263e-12	2.92017e-11	downregulated
PDE1A	85.0992	-9.95519	1.12702	-8.83316	1.01758e-18	3.80955e-17	downregulated
ANKRD30A	4187.18	-9.92846	1.5596	-6.36604	1.93972e-10	2.33416e-09	downregulated
SLX1A	83.5736	-9.92787	1.12771	-8.80353	1.32575e-18	4.87859e-17	downregulated
NUDT4B	83.402	-9.92626	1.16426	-8.52578	1.51783e-17	4.8204e-16	downregulated
PTGFR	83.3855	-9.92456	1.29072	-7.68918	1.48081e-14	3.23987e-13	downregulated
LYPLAL1-AS1	83.1708	-9.92231	1.37949	-7.19271	6.35172e-13	1.10995e-11	downregulated
BIVM-ERCC5	82.4823	-9.90936	1.10931	-8.9329	4.14988e-19	1.64198e-17	downregulated
IGKV1-12	82.3179	-9.90585	1.33393	-7.42607	1.11871e-13	2.17724e-12	downregulated
GFRA1	1584.66	-9.90553	1.49042	-6.64611	3.00933e-11	4.09679e-10	downregulated
CD99P1	82.0365	-9.90204	1.15327	-8.58607	8.99934e-18	2.96278e-16	downregulated
IGHV3-23	80.9422	-9.8816	1.35844	-7.27421	3.4845e-13	6.34091e-12	downregulated
COMMD3-BMI1	80.8478	-9.88132	1.12018	-8.82121	1.13226e-18	4.20244e-17	downregulated
PIGY	80.8625	-9.88034	1.12454	-8.78611	1.54832e-18	5.63986e-17	downregulated
ASMTL	80.6385	-9.877	1.1099	-8.89904	5.63315e-19	2.2046e-17	downregulated
FREM1	550.191	-9.87276	1.24782	-7.91202	2.53253e-15	6.14993e-14	downregulated
INO80B-WBP1	80.4006	-9.87261	1.43177	-6.89538	5.37225e-12	8.22779e-11	downregulated
FBXL7	217.296	-9.87198	1.05835	-9.32767	1.08222e-20	5.129e-19	downregulated
HAND2	80.3018	-9.87046	1.13813	-8.67253	4.22628e-18	1.45352e-16	downregulated
H2AC17	79.8012	-9.8616	1.14457	-8.61597	6.93491e-18	2.31852e-16	downregulated
RARRES2	519.456	-9.84428	1.18513	-8.30648	9.85814e-17	2.85727e-15	downregulated
TMEM35B	78.6129	-9.84	1.22039	-8.063	7.44415e-16	1.94813e-14	downregulated
GRPR	78.0524	-9.83064	1.4302	-6.87361	6.25973e-12	9.50598e-11	downregulated
EVA1B	76.7623	-9.80595	1.12116	-8.74626	2.20534e-18	7.86048e-17	downregulated
CCDC74B	75.7751	-9.78817	1.26171	-7.75784	8.63857e-15	1.95469e-13	downregulated
CIDEB	75.7228	-9.78705	1.13835	-8.5976	8.14009e-18	2.70051e-16	downregulated
CALML3	75.6482	-9.78533	1.68292	-5.8145	6.08142e-09	5.6943e-08	downregulated
AGAP11	75.1556	-9.77593	1.2212	-8.0052	1.19269e-15	3.00809e-14	downregulated
PRODH	74.8769	-9.77062	1.12496	-8.68528	3.77825e-18	1.3141e-16	downregulated
PGR	814.555	-9.75418	1.24153	-7.85661	3.94677e-15	9.29128e-14	downregulated
VAMP7	121.427	-9.74469	1.14005	-8.54759	1.2569e-17	4.05331e-16	downregulated
BMPR1B	73.2647	-9.73918	1.70551	-5.71042	1.12696e-08	1.01005e-07	downregulated
PLCXD3	73.1739	-9.73579	1.3494	-7.21493	5.3961e-13	9.49116e-12	downregulated
GDF10	72.8722	-9.73102	1.26353	-7.70143	1.3455e-14	2.96368e-13	downregulated
IGHV4-4	71.1515	-9.69555	1.50741	-6.43194	1.25983e-10	1.55774e-09	downregulated
PRRX1	1414.38	-9.68625	0.779524	-12.4259	1.89178e-35	3.88518e-33	downregulated
TREX1	70.2857	-9.67861	1.17312	-8.25034	1.57945e-16	4.43481e-15	downregulated
PLPPR4	70.1356	-9.67652	1.31223	-7.37411	1.65451e-13	3.12964e-12	downregulated
OVCA2	70.1956	-9.67642	1.12093	-8.63249	6.00329e-18	2.0259e-16	downregulated
IGHV7-4-1	70.0821	-9.67533	1.16548	-8.30158	1.02732e-16	2.96958e-15	downregulated
IGLV7-43	70.0115	-9.67256	1.13909	-8.4915	2.03987e-17	6.36582e-16	downregulated
MRPL53	69.8356	-9.66885	1.12895	-8.56443	1.08613e-17	3.54331e-16	downregulated
IGKV1D-13	69.1444	-9.65489	1.70242	-5.67127	1.41742e-08	1.2496e-07	downregulated
IGHV1-3	68.5529	-9.64189	1.2728	-7.57535	3.58151e-14	7.4837e-13	downregulated
F10	68.2396	-9.6353	1.21012	-7.96224	1.68949e-15	4.19724e-14	downregulated
ST6GALNAC5	68.201	-9.63426	1.38579	-6.95219	3.59661e-12	5.65286e-11	downregulated
FRRS1L	67.6238	-9.62373	1.4722	-6.53697	6.2777e-11	8.11098e-10	downregulated
SOX17	67.3038	-9.61592	1.16384	-8.26221	1.43002e-16	4.04684e-15	downregulated
IGLV2-23	547.586	-9.60358	1.10801	-8.66745	4.41923e-18	1.51024e-16	downregulated
THY1	360.286	-9.58808	1.27062	-7.546	4.48821e-14	9.2175e-13	downregulated
DUS4L-BCAP29	65.7489	-9.58216	1.12125	-8.54599	1.27438e-17	4.10159e-16	downregulated
BHMT2	65.5524	-9.57756	1.21145	-7.90589	2.66033e-15	6.44578e-14	downregulated
IGLV2-14	1337.41	-9.57501	1.54174	-6.2105	5.28149e-10	5.89493e-09	downregulated
IGLV7-46	176.864	-9.57297	1.15646	-8.2778	1.25467e-16	3.57567e-15	downregulated
MSMB	65.1514	-9.56922	3.6312	-2.63527	NA	NA	notsignificant
PCDH20	64.5477	-9.55478	1.4213	-6.72254	1.78582e-11	2.52355e-10	downregulated
HOXD9	64.3819	-9.55324	1.20802	-7.90818	2.61182e-15	6.33536e-14	downregulated
IGLV2-11	707.677	-9.55089	1.24579	-7.66654	1.76695e-14	3.81789e-13	downregulated
IGHV1-46	64.3636	-9.55083	1.467	-6.51047	7.49183e-11	9.60487e-10	downregulated
HSPB2	63.6074	-9.53576	1.18015	-8.08011	6.47078e-16	1.70373e-14	downregulated
OTOGL	63.6121	-9.53555	1.41012	-6.76224	1.35874e-11	1.96511e-10	downregulated
RN7SL314P	63.4988	-9.53304	1.41988	-6.71397	1.89399e-11	2.66418e-10	downregulated
IGKV1-27	63.5572	-9.53237	1.28729	-7.40498	1.31174e-13	2.52783e-12	downregulated
ENPP6	63.1906	-9.52561	1.56195	-6.09854	1.0704e-09	1.13593e-08	downregulated
IGKV2-29	63.1473	-9.52316	1.44304	-6.59939	4.12845e-11	5.48188e-10	downregulated
POTEKP	339.804	-9.52112	1.03163	-9.22917	2.72734e-20	1.23555e-18	downregulated
C11orf98	62.8305	-9.51754	1.14074	-8.3433	7.22447e-17	2.13409e-15	downregulated
LUZP2	62.5198	-9.5103	1.59143	-5.97595	2.28748e-09	2.31366e-08	downregulated
MEG3	2916.89	-9.50839	2.52379	-3.7675	0.00016489	0.000634153	downregulated
SGIP1	62.2782	-9.5049	1.13613	-8.36603	5.95911e-17	1.78228e-15	downregulated
CLEC14A	166.281	-9.48426	1.06511	-8.90451	5.36247e-19	2.10248e-17	downregulated
GJA5	61.1724	-9.47893	1.13948	-8.31865	8.89703e-17	2.59742e-15	downregulated
IGF1	890.921	-9.47029	1.12323	-8.4313	3.41848e-17	1.04266e-15	downregulated
LY75-CD302	60.5502	-9.46353	1.44112	-6.5668	5.14089e-11	6.72683e-10	downregulated
MRPS30-DT	60.411	-9.46117	1.35848	-6.96452	3.29525e-12	5.20867e-11	downregulated
SLX1B-SULT1A4	59.8903	-9.44804	1.13588	-8.31784	8.95805e-17	2.61043e-15	downregulated
NBAT1	58.9921	-9.42685	1.14789	-8.21236	2.16875e-16	6.01892e-15	downregulated
VSTM4	297.499	-9.42496	0.84238	-11.1885	4.64283e-29	5.24178e-27	downregulated
ZNF593	58.625	-9.41634	1.1442	-8.22963	1.87792e-16	5.25079e-15	downregulated
KERA	58.5093	-9.41512	1.25888	-7.47896	7.49136e-14	1.49301e-12	downregulated
IGKV3D-15	58.5449	-9.41394	1.25101	-7.52506	5.26961e-14	1.07914e-12	downregulated
IGLC3	2333.24	-9.41086	1.06124	-8.86782	7.45932e-19	2.86725e-17	downregulated
FBLN1	1367.36	-9.40835	0.918159	-10.247	1.22115e-24	9.08027e-23	downregulated
IGHA1	12548.3	-9.40672	1.35272	-6.95392	3.55263e-12	5.59189e-11	downregulated
RBMS3-AS2	58.1406	-9.40605	1.16039	-8.10594	5.23397e-16	1.39512e-14	downregulated
C1QTNF5	57.9942	-9.40255	1.20677	-7.79153	6.62048e-15	1.5264e-13	downregulated
KIAA0408	57.6631	-9.39279	1.42292	-6.60106	4.08233e-11	5.42734e-10	downregulated
CMC4	57.4803	-9.38962	1.16884	-8.03328	9.48986e-16	2.442e-14	downregulated
RANBP3L	55.8936	-9.3493	1.26686	-7.37989	1.58424e-13	3.01789e-12	downregulated
FDX2	55.7531	-9.34483	1.13194	-8.25557	1.51178e-16	4.26144e-15	downregulated
OVCH2	55.7059	-9.34392	1.19839	-7.79707	6.33599e-15	1.46441e-13	downregulated
H2AC15	55.5327	-9.33809	1.1635	-8.02584	1.00833e-15	2.58544e-14	downregulated
FMO3	55.5151	-9.33734	1.16954	-7.98374	1.4196e-15	3.55957e-14	downregulated
ABCA11P	55.4215	-9.33497	1.17032	-7.97642	1.50639e-15	3.7728e-14	downregulated
MS4A2	55.0936	-9.32826	1.23012	-7.58319	3.3715e-14	7.07228e-13	downregulated
ST6GAL2	55.0444	-9.32673	1.19584	-7.79934	6.22307e-15	1.43985e-13	downregulated
EDIL3	90.0438	-9.31192	1.1372	-8.18847	2.64567e-16	7.28624e-15	downregulated
PCDHGA3	54.002	-9.29724	1.20875	-7.69159	1.4532e-14	3.18464e-13	downregulated
SLC7A14	53.9218	-9.29708	1.14615	-8.11156	4.99732e-16	1.33369e-14	downregulated
GRAMD4P8	53.8797	-9.29633	1.38196	-6.72691	1.73303e-11	2.45701e-10	downregulated
TFF1	53.798	-9.29389	1.36358	-6.8158	9.37432e-12	1.38743e-10	downregulated
EDA2R	146.576	-9.28446	1.16815	-7.94799	1.89561e-15	4.69849e-14	downregulated
COL6A3	7293.6	-9.27217	1.27088	-7.29588	2.96714e-13	5.42693e-12	downregulated
SPRY3	52.9226	-9.269	1.14112	-8.12275	4.55721e-16	1.22381e-14	downregulated
LINC01060	52.3019	-9.25347	1.34102	-6.90032	5.18847e-12	7.97464e-11	downregulated
IGSF1	144.38	-9.25301	1.23179	-7.51182	5.83102e-14	1.18066e-12	downregulated
LRCH2	52.0126	-9.24373	1.14851	-8.04845	8.3851e-16	2.17851e-14	downregulated
IGHV3-48	51.9347	-9.24132	1.74266	-5.30298	1.13927e-07	8.4656e-07	downregulated
MAB21L1	135.165	-9.23888	1.13594	-8.13325	4.17935e-16	1.12373e-14	downregulated
TAL1	51.2664	-9.22248	1.16662	-7.90529	2.6732e-15	6.46968e-14	downregulated
FMO2	1322.7	-9.21896	1.07816	-8.55066	1.22382e-17	3.95661e-16	downregulated
ECM2	414.734	-9.20183	1.11018	-8.28856	1.14626e-16	3.29572e-15	downregulated
COL5A1	1362.91	-9.19187	0.840157	-10.9407	7.36633e-28	7.45763e-26	downregulated
RELN	927.396	-9.18901	0.769885	-11.9356	7.72401e-33	1.24299e-30	downregulated
BMP5	49.8214	-9.18297	1.54819	-5.93144	3.00294e-09	2.97043e-08	downregulated
ZYG11A	49.7952	-9.18269	1.33571	-6.87476	6.20949e-12	9.45632e-11	downregulated
NUDT4P2	49.7347	-9.18079	1.17595	-7.8071	5.8517e-15	1.35684e-13	downregulated
LRRC4B	49.6565	-9.17871	1.33607	-6.86995	6.42262e-12	9.73962e-11	downregulated
SCARA5	407.196	-9.17347	1.158	-7.92183	2.34045e-15	5.71567e-14	downregulated
IGLV3-21	49.5122	-9.17227	1.3624	-6.73245	1.66828e-11	2.37771e-10	downregulated
IGHV1-69D	49.419	-9.1694	1.62041	-5.65868	NA	NA	notsignificant
SRPX	423.189	-9.16514	0.915985	-10.0058	1.43767e-23	9.59809e-22	downregulated
IL3RA	49.1857	-9.16465	1.20606	-7.59881	2.98876e-14	6.30624e-13	downregulated
IGLC7	49.0251	-9.15982	1.20902	-7.57624	3.55708e-14	7.43985e-13	downregulated
CFH	1025.31	-9.15488	0.728184	-12.5722	3.00214e-36	6.74355e-34	downregulated
OR5P3	48.1863	-9.1336	1.21449	-7.5205	5.45653e-14	1.11214e-12	downregulated
SPDYE18	48.0059	-9.1295	1.17272	-7.78487	6.97857e-15	1.59921e-13	downregulated
STON1-GTF2A1L	47.6	-9.11728	1.22422	-7.44744	9.51697e-14	1.87248e-12	downregulated
INMT	128.895	-9.11506	1.06869	-8.52919	1.47374e-17	4.68729e-16	downregulated
IGHV4-61	47.5444	-9.11333	1.27332	-7.15714	8.2377e-13	1.41094e-11	downregulated
LINC00993	367.41	-9.09557	1.2382	-7.34578	2.04558e-13	3.81582e-12	downregulated
CPA3	127.316	-9.09461	1.08658	-8.36995	5.76422e-17	1.72879e-15	downregulated
CDO1	125.633	-9.08754	1.04809	-8.67059	4.29895e-18	1.47616e-16	downregulated
SPECC1L-ADORA2A	46.5933	-9.08597	1.14732	-7.91928	2.38893e-15	5.82088e-14	downregulated
OR5P4P	46.1188	-9.07184	1.31657	-6.89052	5.55898e-12	8.50169e-11	downregulated
GALNT17	46.0892	-9.0711	1.4361	-6.31646	2.67614e-10	3.14658e-09	downregulated
IGHV3-49	46.0684	-9.06863	1.47898	-6.13168	8.69559e-10	9.35687e-09	downregulated
RPL17-C18orf32	45.9804	-9.06641	2.46066	-3.68454	0.000229115	0.000853895	downregulated
C6	45.188	-9.04021	1.56051	-5.79313	6.90874e-09	6.42709e-08	downregulated
IGLV4-69	44.9543	-9.0331	1.51348	-5.96841	2.39571e-09	2.41246e-08	downregulated
IGHV1-18	44.6769	-9.02374	1.4296	-6.31208	2.75305e-10	3.23173e-09	downregulated
TRPC5	44.6384	-9.0229	1.18974	-7.58395	3.35199e-14	7.0382e-13	downregulated
IGFBP7	1465.18	-9.02266	1.34898	-6.6885	2.25476e-11	3.12881e-10	downregulated
UNC5C	241.163	-9.02226	1.04443	-8.63845	5.69816e-18	1.92897e-16	downregulated
GUCY1A2	237.145	-9.00576	0.96482	-9.33414	1.01818e-20	4.84831e-19	downregulated
SEC24AP1	44.0627	-9.00363	1.285	-7.00672	2.43971e-12	3.94378e-11	downregulated
IGHV1-2	43.9444	-9.00029	2.04706	-4.3967	NA	NA	notsignificant
FGF11	43.3274	-8.98215	1.25367	-7.16467	7.79721e-13	1.34296e-11	downregulated
CSF2RA	43.3485	-8.98166	1.15705	-7.76256	8.32302e-15	1.89123e-13	downregulated
BNC1	43.2808	-8.98029	1.48085	-6.0643	1.32527e-09	1.38931e-08	downregulated
KIRREL1	1024.7	-8.97511	1.04713	-8.57112	1.02483e-17	3.35857e-16	downregulated
SCN4B	297.498	-8.97432	1.02863	-8.72453	2.673e-18	9.40301e-17	downregulated
LAMA4	1643.67	-8.97284	1.19724	-7.49462	6.64916e-14	1.33379e-12	downregulated
DKK2	42.8479	-8.96499	1.20558	-7.43622	1.03609e-13	2.03296e-12	downregulated
ASPN	108.74	-8.95996	1.34895	-6.64219	3.09051e-11	4.19671e-10	downregulated
MEDAG	42.597	-8.95652	1.2013	-7.45572	8.93767e-14	1.76333e-12	downregulated
IGKV1D-17	42.581	-8.95447	1.65725	-5.40322	6.54533e-08	5.11575e-07	downregulated
IGKV2-24	42.552	-8.95334	1.55341	-5.76366	8.23093e-09	7.55605e-08	downregulated
ANKRD23	42.207	-8.94165	1.3126	-6.81219	9.61261e-12	1.42172e-10	downregulated
EGFR-AS1	42.1866	-8.94112	1.18476	-7.54678	4.46166e-14	9.17172e-13	downregulated
LRFN5	113.652	-8.93666	1.04912	-8.51824	1.61997e-17	5.12967e-16	downregulated
ESAM	224.643	-8.92559	0.981664	-9.0923	9.69636e-20	4.12411e-18	downregulated
EMID1	41.5716	-8.92235	1.1967	-7.4558	8.93214e-14	1.76333e-12	downregulated
MAGED4B	112.038	-8.9162	1.04737	-8.51295	1.69559e-17	5.33778e-16	downregulated
PNMA8C	41.382	-8.91509	1.22996	-7.24828	4.22094e-13	7.57872e-12	downregulated
TVP23C-CDRT4	41.1543	-8.90781	1.29926	-6.85605	7.07906e-12	1.06975e-10	downregulated
ZFP91-CNTF	41.1057	-8.90617	1.33495	-6.67155	2.53121e-11	3.48106e-10	downregulated
A1BG	40.9935	-8.90112	1.15172	-7.72855	1.08782e-14	2.44097e-13	downregulated
CEP164P1	40.7502	-8.89307	1.19753	-7.42619	1.11769e-13	2.17723e-12	downregulated
TRIM73	40.6565	-8.88978	1.21253	-7.33159	2.27438e-13	4.228e-12	downregulated
NPIPB14P	40.4466	-8.88228	1.18162	-7.51703	5.60328e-14	1.13882e-12	downregulated
LINC00842	173.849	-8.86446	1.3451	-6.59021	4.39206e-11	5.78915e-10	downregulated
IGKV2D-29	39.9059	-8.86177	1.54767	-5.72589	1.02893e-08	9.31085e-08	downregulated
DGCR6	105.539	-8.83441	1.06994	-8.25688	1.49526e-16	4.22039e-15	downregulated
CNTN1	430.648	-8.83245	1.26372	-6.98924	2.76379e-12	4.43111e-11	downregulated
AMPD1	38.6733	-8.8154	1.27281	-6.92592	4.33149e-12	6.74886e-11	downregulated
BORCS7-ASMT	38.2805	-8.80127	1.20132	-7.32634	2.36516e-13	4.37788e-12	downregulated
CSPG4P5	38.2272	-8.80073	1.16445	-7.55784	4.0981e-14	8.46728e-13	downregulated
MEIS1-AS2	37.8569	-8.78516	1.17553	-7.47334	7.81833e-14	1.55243e-12	downregulated
CAVIN2-AS1	37.7426	-8.78264	1.19278	-7.36316	1.79607e-13	3.38553e-12	downregulated
IGFBP5	4570.95	-8.78233	0.827808	-10.6091	2.70209e-26	2.34951e-24	downregulated
SPOUT1	202.203	-8.78212	0.907022	-9.68237	3.58325e-22	1.99148e-20	downregulated
PRRX2	103.334	-8.77687	1.16666	-7.52304	5.35163e-14	1.0949e-12	downregulated
SPSB3	378.012	-8.77246	0.75588	-11.6056	3.85812e-31	5.19978e-29	downregulated
CBLN4	37.1411	-8.7573	1.47754	-5.92695	3.08605e-09	3.04009e-08	downregulated
FAM180A	37.1222	-8.75673	1.19087	-7.35322	1.93487e-13	3.63333e-12	downregulated
ADAM33	708.693	-8.74213	1.4922	-5.85856	4.66903e-09	4.45302e-08	downregulated
ARHGAP40	484.616	-8.73248	1.21975	-7.15924	8.11271e-13	1.39175e-11	downregulated
IGHV3-72	36.0743	-8.71525	1.30972	-6.65429	2.84675e-11	3.88037e-10	downregulated
SLC7A5P2	36.0319	-8.7142	2.61586	-3.3313	0.000864423	0.00278209	downregulated
PRDX3P4	35.8999	-8.71044	1.22287	-7.12294	1.05651e-12	1.77989e-11	downregulated
FXYD1	191.988	-8.70512	0.920342	-9.45856	3.122e-21	1.59156e-19	downregulated
CCR10	35.7136	-8.70201	1.16622	-7.46171	8.54067e-14	1.68809e-12	downregulated
OXTR	1540.39	-8.70064	1.33917	-6.49702	8.1925e-11	1.04226e-09	downregulated
PTPRD	143.462	-8.69315	1.10922	-7.83719	4.60759e-15	1.07881e-13	downregulated
RPS10-NUDT3	35.4314	-8.68878	1.40101	-6.20179	5.58235e-10	6.20504e-09	downregulated
CERS6-AS1	35.1585	-8.6798	2.49789	-3.47485	0.000511143	0.00174155	downregulated
SCARNA16	35.0557	-8.67352	1.37872	-6.29102	3.15397e-10	3.64872e-09	downregulated
PPFIA2	34.9594	-8.67214	1.24413	-6.97047	3.15885e-12	5.01232e-11	downregulated
CPA6	34.8811	-8.66864	1.89061	-4.5851	4.53765e-06	2.46535e-05	downregulated
MMP16	490.463	-8.6548	1.41553	-6.11416	9.70652e-10	1.03675e-08	downregulated
RNASEK-C17orf49	34.5305	-8.65311	1.17124	-7.38801	1.49039e-13	2.84666e-12	downregulated
COLCA1	187.043	-8.64838	1.12359	-7.69711	1.39174e-14	3.05928e-13	downregulated
MALRD1	34.1173	-8.63717	1.19729	-7.21392	5.4363e-13	9.55407e-12	downregulated
TM4SF18	596.298	-8.63087	1.1914	-7.24429	4.3472e-13	7.7795e-12	downregulated
NPFF	33.6792	-8.61776	1.20217	-7.1685	7.5825e-13	1.30912e-11	downregulated
LPAR4	33.6313	-8.61616	1.33737	-6.44261	1.17436e-10	1.46043e-09	downregulated
LINC01230	33.5977	-8.61234	1.58898	-5.42004	5.9587e-08	4.6964e-07	downregulated
IGKV3D-20	33.5045	-8.60833	1.30573	-6.59275	4.31767e-11	5.70523e-10	downregulated
IGHV3-21	33.4713	-8.60696	1.54121	-5.58456	2.34294e-08	1.98989e-07	downregulated
CCBE1	33.4159	-8.60511	1.18837	-7.24111	4.45012e-13	7.95049e-12	downregulated
HAGLR	33.3558	-8.60414	1.19289	-7.21283	5.47997e-13	9.62297e-12	downregulated
ADGRL2	819.843	-8.60293	0.575414	-14.9508	1.53778e-50	8.08799e-48	downregulated
EGFL7	413.878	-8.59459	0.697685	-12.3187	7.18142e-35	1.40782e-32	downregulated
MXRA5	3533.14	-8.59375	1.26261	-6.80633	1.00121e-11	1.47574e-10	downregulated
UPK3BL2	33.0157	-8.58858	1.17379	-7.31697	2.53634e-13	4.67068e-12	downregulated
LCN10	32.9499	-8.58654	1.20915	-7.10131	1.23576e-12	2.07054e-11	downregulated
RSPO1	92.0325	-8.58633	1.33816	-6.4165	1.39447e-10	1.71537e-09	downregulated
NPY4R	32.7546	-8.57571	1.76018	-4.87205	1.10446e-06	6.81938e-06	downregulated
SLC7A3	32.6138	-8.57202	1.45861	-5.87682	4.18219e-09	4.0243e-08	downregulated
DNAJC19P9	32.6215	-8.57158	1.28143	-6.68909	2.24559e-11	3.12211e-10	downregulated
ZBTB45P1	32.4493	-8.56459	1.32087	-6.48407	8.92815e-11	1.12786e-09	downregulated
MSRB3	646.856	-8.55915	0.662965	-12.9104	3.93268e-38	1.02174e-35	downregulated
BCHE	32.3704	-8.55855	1.51557	-5.6471	1.63179e-08	1.42403e-07	downregulated
SLC25A21-AS1	32.0422	-8.54488	1.18197	-7.22936	4.85261e-13	8.61249e-12	downregulated
MDP1	31.8948	-8.53807	1.20638	-7.07741	1.46872e-12	2.44946e-11	downregulated
SCRG1	31.7329	-8.53247	1.20923	-7.05613	1.71199e-12	2.82243e-11	downregulated
SPATA46	31.6626	-8.52956	1.2665	-6.73473	1.64238e-11	2.34234e-10	downregulated
OR5P1P	31.6698	-8.52862	1.22304	-6.97327	3.09663e-12	4.92084e-11	downregulated
IGLV5-45	31.6454	-8.52615	1.46509	-5.81953	5.90146e-09	5.55716e-08	downregulated
IGLV3-10	31.2936	-8.50964	1.59953	-5.32007	1.03726e-07	7.76465e-07	downregulated
MYOM3	31.2711	-8.5085	1.30878	-6.50111	7.97293e-11	1.01672e-09	downregulated
MXRA5Y	31.1914	-8.50743	1.48974	-5.71066	1.12536e-08	1.00945e-07	downregulated
IGHV4-34	31.0005	-8.49633	1.68316	-5.04784	4.46832e-07	2.97391e-06	downregulated
IL17B	30.8246	-8.49098	1.25327	-6.77506	1.24357e-11	1.81069e-10	downregulated
LDLRAD2	83.2031	-8.48281	1.06476	-7.96689	1.62721e-15	4.0472e-14	downregulated
FLRT1	30.6648	-8.4823	1.23013	-6.89547	5.36856e-12	8.22779e-11	downregulated
RN7SKP48	30.5018	-8.47566	1.21467	-6.97773	2.99997e-12	4.78132e-11	downregulated
HMGCLL1	30.4677	-8.47395	1.25672	-6.74293	1.55225e-11	2.22262e-10	downregulated
AGGF1P2	30.3109	-8.46642	1.44191	-5.87168	4.31412e-09	4.13832e-08	downregulated
SLC22A3	82.6903	-8.45914	1.15155	-7.34588	2.04414e-13	3.81582e-12	downregulated
COL14A1	3012.01	-8.44663	0.760333	-11.1091	1.13287e-28	1.21538e-26	downregulated
ST20-MTHFS	29.8231	-8.44231	1.30899	-6.44947	1.12241e-10	1.39906e-09	downregulated
LINC01116	29.7553	-8.43743	1.21242	-6.95918	3.42266e-12	5.39749e-11	downregulated
ZC3H11A	1243.58	-8.43732	0.866212	-9.74048	2.02601e-22	1.1872e-20	downregulated
ZNF676	48.9652	-8.43189	1.22249	-6.89731	5.29949e-12	8.12789e-11	downregulated
FGD5P1	29.5506	-8.4303	1.40712	-5.99119	2.08306e-09	2.11983e-08	downregulated
PABPC5	29.511	-8.42814	1.23367	-6.83175	8.38854e-12	1.25011e-10	downregulated
SERPINA6	29.5217	-8.4279	1.89728	-4.44209	8.9088e-06	4.58604e-05	downregulated
WTAPP1	29.149	-8.41059	1.28137	-6.56374	5.24752e-11	6.85804e-10	downregulated
GRP	29.1374	-8.40922	1.89009	-4.44912	8.62229e-06	4.44705e-05	downregulated
GHR	357.003	-8.40635	0.819981	-10.2519	1.16065e-24	8.66027e-23	downregulated
TPSAB1	109.522	-8.39777	0.978629	-8.58116	9.39184e-18	3.08728e-16	downregulated
MEG9	28.7404	-8.38909	1.24627	-6.73133	1.68119e-11	2.39137e-10	downregulated
NTN5	28.6696	-8.3858	1.26126	-6.64877	2.95549e-11	4.02603e-10	downregulated
SLX1B	28.6857	-8.38435	1.28667	-6.51634	7.20442e-11	9.25841e-10	downregulated
P2RY8	28.6431	-8.38308	1.19984	-6.98681	2.81207e-12	4.50182e-11	downregulated
RPL17P17	28.3687	-8.37003	1.28565	-6.51035	7.49741e-11	9.60631e-10	downregulated
PRELP	448.952	-8.36475	1.072	-7.80291	6.04958e-15	1.40122e-13	downregulated
KPNA2P3	28.2634	-8.36413	1.33205	-6.27912	3.40496e-10	3.92435e-09	downregulated
PRND	28.2127	-8.36329	1.58747	-5.26831	1.37689e-07	1.00751e-06	downregulated
IGHV3-11	27.9518	-8.34697	1.57254	-5.30794	1.10872e-07	8.24426e-07	downregulated
BHLHE22	27.8985	-8.34637	1.25309	-6.6606	2.72707e-11	3.73612e-10	downregulated
ZNF625-ZNF20	27.8763	-8.34616	1.28146	-6.51302	7.36548e-11	9.44849e-10	downregulated
AURKAP1	27.698	-8.33555	1.20601	-6.91166	4.79024e-12	7.43143e-11	downregulated
COL11A1	27.704	-8.33455	1.28142	-6.50418	7.81203e-11	9.96796e-10	downregulated
UTP14C	27.6335	-8.3315	1.47702	-5.64075	1.69313e-08	1.4734e-07	downregulated
POTEC	27.4611	-8.32322	2.25823	-3.68573	NA	NA	notsignificant
SLC2A3P1	27.3699	-8.31878	1.5908	-5.2293	1.70156e-07	1.22881e-06	downregulated
SNHG28	27.259	-8.3133	1.27565	-6.51691	7.17686e-11	9.22849e-10	downregulated
SEMA5A-AS1	27.2187	-8.31149	1.24209	-6.69156	2.20806e-11	3.07389e-10	downregulated
LINC00891	27.215	-8.30885	1.2177	-6.82339	8.89182e-12	1.32146e-10	downregulated
SNX18P12	27.1992	-8.30823	1.40964	-5.89386	3.77281e-09	3.66143e-08	downregulated
CASC2	73.8614	-8.30727	1.08183	-7.67891	1.60452e-14	3.49141e-13	downregulated
IGSF10	1262.88	-8.29732	0.795537	-10.4298	1.81207e-25	1.45804e-23	downregulated
IGLV10-54	26.9113	-8.29453	1.85261	-4.47721	7.56241e-06	3.95048e-05	downregulated
KCNA1	148.396	-8.29425	1.72015	-4.82183	1.4225e-06	8.55641e-06	downregulated
ADAMTS5	858.912	-8.28659	1.29989	-6.37484	1.83153e-10	2.21138e-09	downregulated
AMIGO3	26.7091	-8.28431	1.24748	-6.64085	3.11882e-11	4.22716e-10	downregulated
PTGIS	367.877	-8.27971	1.37033	-6.04213	1.52095e-09	1.58138e-08	downregulated
SNURF	26.5286	-8.27284	1.27616	-6.48261	9.01488e-11	1.13616e-09	downregulated
COL15A1	1376.62	-8.26095	0.80532	-10.258	1.08972e-24	8.15926e-23	downregulated
PLIN1	1852.4	-8.25463	0.727542	-11.3459	7.77073e-30	9.46712e-28	downregulated
ITIH5	799.426	-8.24877	0.852573	-9.67515	3.84544e-22	2.1317e-20	downregulated
RASA4	293.617	-8.244	0.666991	-12.36	4.3021e-35	8.58985e-33	downregulated
PTPRCAP	25.9593	-8.24087	1.21555	-6.77954	1.20561e-11	1.76017e-10	downregulated
HPGDS	25.8486	-8.23637	1.36484	-6.03466	1.59297e-09	1.65069e-08	downregulated
HOXB-AS1	25.7144	-8.2297	1.2742	-6.45873	1.05583e-10	1.32065e-09	downregulated
ATP6V1B1	200.665	-8.2279	1.48078	-5.55646	NA	NA	notsignificant
BOLA2-SMG1P6	69.7923	-8.223	1.09013	-7.54312	4.58865e-14	9.41481e-13	downregulated
ANKRD30B	211.612	-8.21915	1.62082	-5.07098	3.95764e-07	2.67113e-06	downregulated
TTC6	713.913	-8.213	1.70746	-4.81007	1.50875e-06	9.03739e-06	downregulated
SGCD	335.338	-8.20879	0.94371	-8.69842	3.36526e-18	1.17615e-16	downregulated
ADH4	25.342	-8.2054	1.27542	-6.43349	1.24706e-10	1.5446e-09	downregulated
SGCE	652.133	-8.19805	0.558262	-14.685	8.04729e-49	3.85626e-46	downregulated
FGF10	277.677	-8.19642	1.32866	-6.16896	6.87411e-10	7.54703e-09	downregulated
FAM47E-STBD1	24.9978	-8.18862	1.27311	-6.43196	1.25968e-10	1.55774e-09	downregulated
ETNK2	98.5815	-8.16766	0.957531	-8.52992	1.46454e-17	4.66491e-16	downregulated
GPC3	377.901	-8.15549	1.45949	-5.58791	2.29819e-08	1.95418e-07	downregulated
TCEAL7	65.9591	-8.14947	1.12845	-7.22185	5.12851e-13	9.05002e-12	downregulated
C19orf33	24.3244	-8.14848	1.33065	-6.12367	9.14435e-10	9.80064e-09	downregulated
ANGPT4	24.2673	-8.14399	1.21769	-6.68805	2.26169e-11	3.13641e-10	downregulated
MUCL1	1029.08	-8.14188	1.52548	-5.33727	9.43573e-08	7.12188e-07	downregulated
SCHIP1	65.3097	-8.13646	1.09952	-7.40002	1.36162e-13	2.61693e-12	downregulated
PKHD1L1	131.967	-8.1259	1.55762	-5.21687	1.81968e-07	1.30494e-06	downregulated
SRPK2P	23.9202	-8.12556	1.49177	-5.44694	5.12442e-08	4.08816e-07	downregulated
RPL32P29	23.8713	-8.11998	1.22762	-6.61438	3.73108e-11	4.99113e-10	downregulated
PNMA2	66.3232	-8.11994	1.28734	-6.30751	2.83553e-10	3.32493e-09	downregulated
FAM181B	23.7501	-8.115	1.26831	-6.39829	1.57131e-10	1.91541e-09	downregulated
ANKRD36BP2	126.397	-8.10665	1.03524	-7.83073	4.85062e-15	1.13448e-13	downregulated
FRMPD2B	23.5345	-8.10062	1.61656	-5.01102	5.4141e-07	3.54324e-06	downregulated
PPP1R8P1	23.4973	-8.09819	1.22262	-6.62363	3.50477e-11	4.70884e-10	downregulated
GRIA2	23.4574	-8.09623	1.25502	-6.45108	1.11053e-10	1.38549e-09	downregulated
MMRN2	565.79	-8.09378	1.64117	-4.93171	8.1512e-07	5.15916e-06	downregulated
LINC02593	23.2673	-8.08548	1.30086	-6.21547	5.11702e-10	5.71727e-09	downregulated
IGKV1-6	94.5487	-8.08512	1.14252	-7.07658	1.47753e-12	2.45845e-11	downregulated
ACTA2	7370.83	-8.08448	0.378153	-21.3789	2.10087e-101	7.55051e-98	downregulated
RN7SL731P	23.2831	-8.08272	1.35035	-5.98567	2.15499e-09	2.18787e-08	downregulated
ACKR3	64.4919	-8.08113	1.25865	-6.42049	1.35834e-10	1.67406e-09	downregulated
SLC28A2	23.1642	-8.07852	2.06854	-3.90543	NA	NA	notsignificant
C1orf220	23.1373	-8.07672	1.25817	-6.41944	1.36773e-10	1.68343e-09	downregulated
HS3ST4	23.1427	-8.07455	1.46692	-5.50443	3.70364e-08	3.03324e-07	downregulated
RHOJ	356.822	-8.07091	1.40772	-5.73332	9.84818e-09	8.93421e-08	downregulated
LDHAP4	23.0231	-8.06772	1.23413	-6.53715	6.27034e-11	8.10633e-10	downregulated
UPK3A	22.974	-8.06647	1.7337	-4.65275	3.27531e-06	1.82976e-05	downregulated
DCD	22.9743	-8.06601	2.18164	-3.69722	0.000217977	0.000815343	downregulated
JCAD	488.791	-8.06566	0.86088	-9.36909	7.31582e-21	3.56114e-19	downregulated
LINC01836	22.9262	-8.06273	1.28476	-6.27567	3.48139e-10	4.00601e-09	downregulated
GPR88	22.9074	-8.05922	1.40618	-5.73129	9.96701e-09	9.03441e-08	downregulated
TDRD10	22.7568	-8.05189	1.25691	-6.40608	1.49308e-10	1.82624e-09	downregulated
LINC01424	22.7254	-8.05075	1.29091	-6.2365	4.47476e-10	5.04938e-09	downregulated
FAM207BP	22.6897	-8.04601	1.26327	-6.36919	1.90032e-10	2.2893e-09	downregulated
AQP5	124.26	-8.04585	1.29894	-6.19416	5.85965e-10	6.49319e-09	downregulated
RGS5	1611.67	-8.0424	1.20792	-6.65805	2.77479e-11	3.79667e-10	downregulated
SLC25A32	110.252	-8.0411	0.982216	-8.1867	2.68491e-16	7.38488e-15	downregulated
SNX18P13	22.4262	-8.02897	1.28372	-6.25448	3.98854e-10	4.54833e-09	downregulated
DUXAP9	302.925	-8.02852	0.932862	-8.60633	7.54354e-18	2.5181e-16	downregulated
INMT-MINDY4	22.2957	-8.02324	1.31148	-6.11769	9.49403e-10	1.01552e-08	downregulated
ASMTL-AS1	22.2571	-8.0198	1.30973	-6.12326	9.1682e-10	9.82131e-09	downregulated
KCND2	61.0997	-8.00979	1.2087	-6.62677	3.43111e-11	4.62427e-10	downregulated
L1TD1	22.0794	-8.00977	1.42379	-5.62568	1.84778e-08	1.59573e-07	downregulated
ENPP3	21.992	-8.0036	1.30553	-6.13054	8.75794e-10	9.40519e-09	downregulated
GLT8D2	230.623	-8.0024	0.831201	-9.62751	6.11922e-22	3.31545e-20	downregulated
NPY6R	21.9643	-7.99956	1.25897	-6.35403	2.09747e-10	2.50027e-09	downregulated
NDUFC2-KCTD14	21.8216	-7.9917	1.26858	-6.2997	2.98231e-10	3.46128e-09	downregulated
ADAM29	21.8199	-7.9914	2.75409	-2.90165	0.00371205	0.0100246	downregulated
ZNF177	21.839	-7.99067	1.29872	-6.15275	7.61498e-10	8.26835e-09	downregulated
SYT8	286.485	-7.98488	0.953545	-8.37389	5.57469e-17	1.67427e-15	downregulated
RSU1P3	21.5491	-7.97278	1.2911	-6.17516	6.60946e-10	7.26804e-09	downregulated
RAB40A	21.4505	-7.96542	1.26858	-6.27899	3.40781e-10	3.92553e-09	downregulated
FBLL1	21.311	-7.95841	1.82668	-4.35676	1.32004e-05	6.53978e-05	downregulated
TNXB	3288.38	-7.95325	1.35549	-5.86741	4.42648e-09	4.23669e-08	downregulated
TSPAN8	21.1442	-7.94684	1.67879	-4.73366	2.20507e-06	1.27789e-05	downregulated
KCNC2	143.542	-7.93378	1.12394	-7.05889	1.67835e-12	2.77121e-11	downregulated
ZFHX4	942.259	-7.92846	1.23578	-6.41575	1.40132e-10	1.72281e-09	downregulated
LINC00377	20.7652	-7.91839	1.31611	-6.01653	1.78191e-09	1.8394e-08	downregulated
MMP2	2368.04	-7.91658	0.988172	-8.01134	1.13468e-15	2.87994e-14	downregulated
ABCA9	507.986	-7.91198	1.04963	-7.53787	4.77716e-14	9.79227e-13	downregulated
DNM1P41	34.0104	-7.90536	1.1743	-6.732	1.67346e-11	2.38353e-10	downregulated
SPART-AS1	20.5606	-7.90535	1.25459	-6.30114	2.95461e-10	3.44024e-09	downregulated
FMO6P	20.5644	-7.90525	1.24299	-6.35987	2.01918e-10	2.41898e-09	downregulated
HOXD-AS2	20.5296	-7.90463	1.28612	-6.14611	7.9408e-10	8.59184e-09	downregulated
SULF1	573.542	-7.89958	1.3438	-5.87854	4.13909e-09	3.98639e-08	downregulated
IGLV1-36	20.4114	-7.89438	1.39965	-5.64024	1.69811e-08	1.47653e-07	downregulated
RPS17	3899.69	-7.89037	0.746339	-10.5721	4.01378e-26	3.46213e-24	downregulated
ASS1P7	53.3977	-7.88747	1.09084	-7.23067	4.80612e-13	8.54404e-12	downregulated
TRHDE	20.3381	-7.88728	1.58544	-4.97483	6.53038e-07	4.20111e-06	downregulated
FOXF2	20.0857	-7.87343	1.32288	-5.95172	2.65341e-09	2.64776e-08	downregulated
PPAN-P2RY11	20.1094	-7.87317	1.39765	-5.63314	1.76956e-08	1.53309e-07	downregulated
WWC2-AS2	20.0851	-7.87305	1.27902	-6.15554	7.48233e-10	8.13661e-09	downregulated
KCNA6	20.0579	-7.87155	1.37658	-5.71821	1.07649e-08	9.69651e-08	downregulated
CPXM1	427.735	-7.86948	1.47712	-5.32759	9.95264e-08	7.48061e-07	downregulated
IGHV2-70	20.0342	-7.86665	1.76302	-4.46202	8.1189e-06	4.21058e-05	downregulated
ARSD-AS1	19.9953	-7.86569	2.53472	-3.10318	0.00191452	0.00561086	downregulated
GRIK2	19.9238	-7.85924	1.33092	-5.90514	3.52357e-09	3.43811e-08	downregulated
IGFBP4	3651.92	-7.85693	0.448319	-17.5253	9.18593e-69	9.90427e-66	downregulated
C1QBPP2	19.8647	-7.8551	1.2602	-6.23321	4.56983e-10	5.14858e-09	downregulated
USP32P2	107.88	-7.85123	1.12088	-7.00454	2.47803e-12	3.99673e-11	downregulated
IGHV3-30	93.507	-7.8445	1.11253	-7.05107	1.77544e-12	2.92256e-11	downregulated
IGKV2D-30	19.6757	-7.84084	1.54311	-5.0812	3.75048e-07	2.54165e-06	downregulated
CDH5	502.101	-7.8382	1.6023	-4.89185	9.98949e-07	6.20787e-06	downregulated
HERC2P5	19.6014	-7.83754	1.32616	-5.90996	3.42191e-09	3.34953e-08	downregulated
DIO3	19.6066	-7.83532	1.31568	-5.95534	2.59527e-09	2.59696e-08	downregulated
TP63	681.666	-7.834	0.837798	-9.3507	8.70702e-21	4.16315e-19	downregulated
LAMP5	19.5552	-7.83299	1.28824	-6.08036	1.19912e-09	1.26444e-08	downregulated
TMEM88B	19.4146	-7.82435	1.31777	-5.93758	2.89265e-09	2.86923e-08	downregulated
IGHG1	1718.36	-7.82268	1.43385	-5.45573	4.87717e-08	3.90681e-07	downregulated
GPR179	19.2635	-7.81108	1.25835	-6.20738	5.38765e-10	6.0072e-09	downregulated
NDN	212.336	-7.80764	1.28953	-6.05462	1.40749e-09	1.4705e-08	downregulated
PEAR1	305.512	-7.80623	1.04106	-7.49833	6.46385e-14	1.29903e-12	downregulated
ADH1C	101.292	-7.80591	1.09451	-7.1319	9.89935e-13	1.67954e-11	downregulated
CADM3	103.665	-7.80211	1.01469	-7.68913	1.48141e-14	3.23987e-13	downregulated
HOXD4	50.0676	-7.80011	1.12085	-6.95912	3.42412e-12	5.39749e-11	downregulated
SLC1A7	18.9928	-7.79117	1.2594	-6.18642	6.15452e-10	6.7955e-09	downregulated
CD81-AS1	18.8987	-7.78559	1.32632	-5.87008	4.35585e-09	4.17465e-08	downregulated
ARPC4-TTLL3	18.7953	-7.77498	1.40262	-5.54319	2.97011e-08	2.46811e-07	downregulated
CCDC152	360.478	-7.77	0.743826	-10.446	1.52845e-25	1.23444e-23	downregulated
LRRC24	18.6521	-7.76494	1.26232	-6.15132	7.68416e-10	8.33507e-09	downregulated
NAV2-AS2	18.6496	-7.76255	1.36039	-5.70614	1.15566e-08	1.03362e-07	downregulated
LINC02511	18.5531	-7.7581	1.28349	-6.04454	1.49841e-09	1.56171e-08	downregulated
KCTD16	18.5215	-7.7545	1.28327	-6.04277	1.51487e-09	1.57582e-08	downregulated
AGR3	18.4381	-7.74824	1.26883	-6.10661	1.01768e-09	1.08281e-08	downregulated
NPM1P8	18.3562	-7.74184	1.37489	-5.63086	1.79309e-08	1.55171e-07	downregulated
AADACL2-AS1	18.2989	-7.73888	1.31107	-5.90271	3.57582e-09	3.48279e-08	downregulated
IGLV3-19	202.664	-7.73886	1.43626	-5.38818	7.11732e-08	5.51088e-07	downregulated
DIPK2B	392.178	-7.73469	1.14931	-6.72983	1.6986e-11	2.41136e-10	downregulated
HERC2P8	18.152	-7.727	1.41226	-5.47139	4.46531e-08	3.60232e-07	downregulated
IGHV3-53	18.1729	-7.7252	1.75935	-4.39093	1.12866e-05	5.67682e-05	downregulated
IGKV1-8	18.0012	-7.71218	1.55365	-4.96392	6.90842e-07	4.42319e-06	downregulated
GLYAT	17.9313	-7.70815	1.69089	-4.55864	5.14864e-06	2.76389e-05	downregulated
C8orf34	17.9431	-7.70742	1.32445	-5.81933	5.9084e-09	5.56127e-08	downregulated
TNFRSF6B	17.8907	-7.70643	1.8538	-4.1571	3.22311e-05	0.000146476	downregulated
LMOD1	911.074	-7.70641	1.10333	-6.98468	2.85506e-12	4.56507e-11	downregulated
LRRTM4	17.8574	-7.70336	1.83663	-4.1943	2.7372e-05	0.000126527	downregulated
WDR17	48.778	-7.70216	1.09698	-7.02122	2.19937e-12	3.58482e-11	downregulated
CLEC3A	29.5084	-7.69822	2.43782	-3.15783	NA	NA	notsignificant
GAS6-DT	17.8078	-7.69798	1.27275	-6.04832	1.46364e-09	1.52694e-08	downregulated
EPHA6	17.798	-7.69494	1.47536	-5.21564	1.8318e-07	1.31232e-06	downregulated
PVRIG2P	17.7066	-7.69186	1.43883	-5.3459	8.99683e-08	6.81925e-07	downregulated
BCRP2	17.6897	-7.68989	1.5057	-5.1072	3.26972e-07	2.24708e-06	downregulated
KLHL14	17.6435	-7.68678	1.41639	-5.42701	5.73069e-08	4.52662e-07	downregulated
INHA	17.6492	-7.68562	1.28821	-5.96615	2.42922e-09	2.44441e-08	downregulated
RN7SKP175	17.5212	-7.67387	1.61696	-4.74585	2.07628e-06	1.21008e-05	downregulated
CYP4Z1	17.479	-7.67332	1.5151	-5.06455	4.09358e-07	2.74788e-06	downregulated
DMRTA1	17.4807	-7.67197	1.37935	-5.56201	2.66692e-08	2.23685e-07	downregulated
TBX2	241.906	-7.67173	1.40173	-5.47302	4.42419e-08	3.57369e-07	downregulated
OLFML2A	1029.63	-7.66966	1.27678	-6.00701	1.8897e-09	1.94138e-08	downregulated
BMS1P22	17.4284	-7.66883	1.34543	-5.69989	1.19883e-08	1.07134e-07	downregulated
COL12A1	2111.34	-7.66561	0.701167	-10.9326	8.04703e-28	8.03362e-26	downregulated
STMN2	17.3741	-7.6645	1.40581	-5.45203	4.97971e-08	3.98155e-07	downregulated
ARL2-SNX15	28.515	-7.64958	1.29573	-5.9037	3.55441e-09	3.46351e-08	downregulated
ZNRF3-AS1	17.2033	-7.64942	1.30331	-5.86921	4.37878e-09	4.19381e-08	downregulated
MIR1915HG	17.1974	-7.64901	1.31276	-5.82667	5.65426e-09	5.33604e-08	downregulated
RDM1P5	17.1733	-7.64724	1.39451	-5.48381	4.16264e-08	3.38346e-07	downregulated
PCDHA3	47.1276	-7.6441	1.15374	-6.62551	3.46046e-11	4.65802e-10	downregulated
CPB1	141.65	-7.64236	1.21285	-6.30118	2.95397e-10	3.44024e-09	downregulated
SCUBE2	2022.15	-7.63922	1.08479	-7.04211	1.89349e-12	3.10268e-11	downregulated
RN7SL751P	17.0176	-7.63469	1.47522	-5.17528	2.27568e-07	1.60551e-06	downregulated
STC2	2609.26	-7.62981	0.685785	-11.1257	9.41171e-29	1.01477e-26	downregulated
CRMP1	235.02	-7.62978	1.43173	-5.32906	9.87201e-08	7.42828e-07	downregulated
SAMD5	420.935	-7.62906	0.591037	-12.9079	4.06044e-38	1.04237e-35	downregulated
FBLN2	720.467	-7.62811	1.21393	-6.28383	3.30331e-10	3.81127e-09	downregulated
RBM14-RBM4	108.347	-7.6256	0.819894	-9.30072	1.39502e-20	6.52545e-19	downregulated
CCDC74A	217.711	-7.623	1.10442	-6.90229	5.11722e-12	7.88762e-11	downregulated
ATP6V1G2-DDX39B	16.8233	-7.61638	1.28412	-5.9312	3.00726e-09	2.97334e-08	downregulated
VAT1L	16.7699	-7.61295	1.73672	-4.38353	1.1677e-05	5.85589e-05	downregulated
PPP1R3C	187.744	-7.61191	1.404	-5.4216	5.90692e-08	4.65729e-07	downregulated
NUDT19P5	16.7516	-7.61179	1.37209	-5.54759	2.89633e-08	2.41051e-07	downregulated
CD300LG	162.219	-7.61153	1.2911	-5.89537	3.73834e-09	3.63124e-08	downregulated
PALMD	675.064	-7.61056	1.15438	-6.59274	4.31782e-11	5.70523e-10	downregulated
LINC01139	112.528	-7.60898	1.18131	-6.44112	1.18593e-10	1.47397e-09	downregulated
SCN7A	266.891	-7.60727	1.60644	-4.7355	2.1852e-06	1.26773e-05	downregulated
SLC38A4	16.6703	-7.60091	1.36337	-5.57507	2.47426e-08	2.09222e-07	downregulated
ISLR	975.255	-7.59494	0.966121	-7.86127	3.80246e-15	9.00069e-14	downregulated
SLC35F1	16.5495	-7.5919	1.3042	-5.8211	5.84606e-09	5.51222e-08	downregulated
TEN1-CDK3	89.567	-7.5891	1.01625	-7.46774	8.15824e-14	1.61547e-12	downregulated
SRARP	90.5835	-7.58905	1.27323	-5.96045	2.51549e-09	2.52309e-08	downregulated
ZNF559-ZNF177	43.3343	-7.58787	1.1105	-6.83287	8.32339e-12	1.24126e-10	downregulated
IGKV3D-11	16.4946	-7.5854	1.37428	-5.51955	3.39867e-08	2.80049e-07	downregulated
LINC02249	16.4124	-7.58233	1.5452	-4.90703	9.2466e-07	5.78791e-06	downregulated
ARHGEF25	362.019	-7.58026	1.0117	-7.4926	6.75201e-14	1.35316e-12	downregulated
AR	1539.42	-7.57879	0.91032	-8.32541	8.40381e-17	2.46557e-15	downregulated
WNT2	46.3729	-7.57292	1.53906	-4.92048	8.63324e-07	5.44031e-06	downregulated
FAM13C	167.328	-7.5728	1.00301	-7.55011	4.34905e-14	8.9573e-13	downregulated
EGFEM1P	16.3451	-7.57174	1.61802	-4.67963	2.87388e-06	1.62316e-05	downregulated
CAV1	1152.51	-7.56856	0.5456	-13.872	9.3627e-44	3.54206e-41	downregulated
TPO	180.014	-7.5675	1.33867	-5.65298	1.57686e-08	1.38057e-07	downregulated
ADGRA2	1590.36	-7.55959	0.336323	-22.4772	6.94458e-112	3.74382e-108	downregulated
RPL23AP42	5125.39	-7.55537	0.558524	-13.5274	1.07787e-41	3.68939e-39	downregulated
NOTCH2NLB	16.1071	-7.55507	1.37625	-5.48963	4.02781e-08	3.27881e-07	downregulated
ZFHX4-AS1	16.0974	-7.55431	1.43292	-5.27197	1.34969e-07	9.89285e-07	downregulated
ANK2	692.542	-7.55198	1.23735	-6.10336	1.0386e-09	1.10382e-08	downregulated
ADORA3	16.0894	-7.54905	1.51195	-4.99292	5.94742e-07	3.86412e-06	downregulated
TMEM178A	44.7673	-7.548	1.28182	-5.88849	3.89743e-09	3.77049e-08	downregulated
CLVS2	16.0587	-7.54653	1.9869	-3.79814	NA	NA	notsignificant
TNMD	15.9919	-7.54152	1.37667	-5.47809	4.29937e-08	3.48278e-07	downregulated
TUBBP10	15.9525	-7.54124	1.47785	-5.10283	3.34609e-07	2.29063e-06	downregulated
C10orf95	15.931	-7.53874	1.39848	-5.39068	7.01919e-08	5.44065e-07	downregulated
NR2F2-AS1	131.671	-7.53777	1.15791	-6.50981	7.5246e-11	9.63542e-10	downregulated
HTR1F	15.7805	-7.5255	1.35689	-5.54616	2.92018e-08	2.42849e-07	downregulated
CHKB	327.709	-7.52419	1.54164	-4.88063	1.05747e-06	6.55264e-06	downregulated
ANTXR1	1277.75	-7.52311	1.14284	-6.58279	4.61693e-11	6.0744e-10	downregulated
HOXD10	15.7426	-7.52201	1.47646	-5.09462	3.49451e-07	2.38391e-06	downregulated
LINC02202	43.0957	-7.51419	1.14908	-6.53934	6.17924e-11	7.99814e-10	downregulated
LINC02606	15.6005	-7.50842	1.32272	-5.67651	1.3747e-08	1.21492e-07	downregulated
CD34	821.052	-7.50707	0.964519	-7.78322	7.06991e-15	1.61842e-13	downregulated
RSL24D1P11	15.5595	-7.50206	1.46157	-5.1329	2.85317e-07	1.98534e-06	downregulated
LYPLA2P2	15.5078	-7.50059	1.41458	-5.30235	1.14322e-07	8.48915e-07	downregulated
ANXA8L1	332.726	-7.49955	1.45418	-5.15725	2.50608e-07	1.75572e-06	downregulated
ZRSR2P1	15.5019	-7.49824	1.31611	-5.69726	1.2175e-08	1.08623e-07	downregulated
GPC6	125.24	-7.4975	0.865079	-8.66684	4.44284e-18	1.51591e-16	downregulated
SAP25	15.4897	-7.49484	1.36898	-5.47476	4.38111e-08	3.54234e-07	downregulated
SERPINA4	15.4338	-7.4923	2.20732	-3.39429	0.000688059	0.00227218	downregulated
YBX1P3	15.3404	-7.48263	1.30385	-5.73889	9.52994e-09	8.66738e-08	downregulated
NKAIN2	15.3124	-7.48247	1.46984	-5.09066	3.56824e-07	2.42807e-06	downregulated
MRPL23-AS1	15.3369	-7.48058	1.36717	-5.47157	4.46066e-08	3.59991e-07	downregulated
GUSBP3	156.507	-7.47537	0.739274	-10.1118	4.89885e-24	3.41873e-22	downregulated
HINT2	82.5506	-7.47274	0.996495	-7.49903	6.42943e-14	1.29332e-12	downregulated
BICC1	548.853	-7.46872	0.689055	-10.8391	2.2472e-27	2.17303e-25	downregulated
TNFRSF17	15.1349	-7.46074	1.56962	-4.75322	2.00204e-06	1.17124e-05	downregulated
LINC01695	15.1128	-7.46026	1.46427	-5.09487	3.48976e-07	2.38143e-06	downregulated
EHMT2-AS1	15.059	-7.45822	1.4021	-5.31934	1.04146e-07	7.78712e-07	downregulated
LMF1-AS1	15.0928	-7.45678	1.47533	-5.05433	4.31915e-07	2.88686e-06	downregulated
NAP1L3	41.3125	-7.45375	1.14599	-6.5042	7.81088e-11	9.96796e-10	downregulated
USP32P1	196.762	-7.45219	1.38379	-5.38535	NA	NA	notsignificant
PAPPA	117.419	-7.45019	0.802641	-9.2821	1.66173e-20	7.6896e-19	downregulated
ATP8A2	42.2926	-7.43993	1.53314	-4.85274	1.2177e-06	7.45132e-06	downregulated
UBD	24.5464	-7.43478	1.20397	-6.17522	6.60721e-10	7.26804e-09	downregulated
UBE2QL1	14.8091	-7.43315	1.39863	-5.31461	1.06888e-07	7.96452e-07	downregulated
ZNF728	24.4373	-7.42688	1.36595	-5.43713	5.41448e-08	4.29731e-07	downregulated
GLRA3	506.001	-7.42671	1.33595	-5.55914	2.71103e-08	2.26767e-07	downregulated
OR7E13P	14.7145	-7.42497	1.43574	-5.17151	2.32207e-07	1.63584e-06	downregulated
LAMB1	2306.98	-7.42456	0.623555	-11.9068	1.09049e-32	1.71644e-30	downregulated
UGT2B15	60.9729	-7.42168	1.7262	-4.29943	1.71237e-05	8.28113e-05	downregulated
GXYLT2	200.366	-7.41568	1.1333	-6.54345	6.01143e-11	7.79967e-10	downregulated
C1QTNF2	14.612	-7.41435	1.39216	-5.32577	1.00524e-07	7.55294e-07	downregulated
NEURL1	14.6139	-7.41399	1.44335	-5.13666	2.79664e-07	1.94915e-06	downregulated
OGN	891.963	-7.41283	1.65084	-4.49034	7.11099e-06	3.73184e-05	downregulated
ZSCAN23	39.7269	-7.4113	1.16696	-6.35093	2.14019e-10	2.54837e-09	downregulated
FAM201A	14.5585	-7.40603	1.3929	-5.31698	1.05506e-07	7.8779e-07	downregulated
C1QL1	14.5225	-7.406	1.71991	-4.30603	1.66213e-05	8.05984e-05	downregulated
LDB2	522.64	-7.40477	1.71785	-4.31048	1.62897e-05	7.91329e-05	downregulated
CCDC178	14.4801	-7.40181	1.44642	-5.11735	3.09863e-07	2.14438e-06	downregulated
CIAPIN1P	14.4845	-7.4007	1.35656	-5.45549	4.8837e-08	3.91059e-07	downregulated
RPEL1	14.481	-7.39828	1.35076	-5.47712	4.32309e-08	3.49937e-07	downregulated
LINCADL	14.3964	-7.39094	1.66314	-4.44398	8.8311e-06	4.54821e-05	downregulated
IGDCC3	14.3547	-7.38915	1.69424	-4.36132	1.29278e-05	6.41894e-05	downregulated
PGR-AS1	14.3283	-7.38598	1.40757	-5.24732	1.54327e-07	1.12051e-06	downregulated
LCN6	14.3447	-7.38521	1.37308	-5.37857	7.50814e-08	5.78854e-07	downregulated
AMH	14.3063	-7.38152	1.32515	-5.57033	2.54258e-08	2.1434e-07	downregulated
SKIDA1	39.6607	-7.38004	1.24446	-5.93034	3.02308e-09	2.98351e-08	downregulated
FHL1	832.397	-7.37622	1.08199	-6.81729	9.27743e-12	1.37403e-10	downregulated
SLC26A3	14.2142	-7.37462	1.73969	-4.23904	2.24476e-05	0.000105875	downregulated
SIX1	115.805	-7.36951	0.994175	-7.41269	1.23764e-13	2.39359e-12	downregulated
BMP3	14.1719	-7.36659	1.50005	-4.91089	9.0662e-07	5.68655e-06	downregulated
TSPAN11	132.846	-7.36317	0.8101	-9.08921	9.97581e-20	4.23461e-18	downregulated
CCDC80	2804.76	-7.36077	0.947615	-7.76768	7.99381e-15	1.82026e-13	downregulated
PTGDS	253.848	-7.36064	1.50435	-4.8929	9.93596e-07	6.17965e-06	downregulated
RPL7P22	14.0351	-7.35395	1.33133	-5.52374	3.31855e-08	2.73761e-07	downregulated
LINC02306	13.9907	-7.35182	1.94886	-3.77237	0.000161705	0.000623126	downregulated
LINC01266	38.7135	-7.34844	1.21238	-6.06116	1.35146e-09	1.4147e-08	downregulated
SALRNA1	13.8975	-7.3426	1.61699	-4.5409	5.60154e-06	2.99063e-05	downregulated
GP1BB	13.8833	-7.34122	1.57121	-4.67233	2.97807e-06	1.67587e-05	downregulated
RHOXF2	36.23	-7.34104	1.16992	-6.27482	3.50044e-10	4.02364e-09	downregulated
XACT	13.9123	-7.34069	1.35049	-5.43558	5.46179e-08	4.33008e-07	downregulated
IGFBP6	345.303	-7.34031	1.2263	-5.98574	2.15404e-09	2.18787e-08	downregulated
KIF12	389.902	-7.3347	0.865714	-8.47243	2.40329e-17	7.42473e-16	downregulated
ITFG2-AS1	13.7945	-7.3317	1.4508	-5.05355	4.33679e-07	2.89621e-06	downregulated
PANTR1	13.7276	-7.32342	2.62018	-2.795	0.00518994	0.013424	downregulated
LRRC66	13.7327	-7.32166	1.35723	-5.39457	6.86873e-08	5.34141e-07	downregulated
C1S	2548.34	-7.31983	0.360013	-20.3321	6.68557e-92	1.60186e-88	downregulated
SENP3-EIF4A1	13.7211	-7.31979	1.52193	-4.80955	1.5127e-06	9.05602e-06	downregulated
ANGPTL2	716.207	-7.31727	0.816502	-8.96173	3.1963e-19	1.27639e-17	downregulated
ACTG2	527.62	-7.31375	1.22766	-5.9575	2.56132e-09	2.56537e-08	downregulated
C4orf36	13.5247	-7.30268	1.39761	-5.22514	1.74028e-07	1.25384e-06	downregulated
ACTA2-AS1	645.452	-7.30031	1.16947	-6.24241	4.30873e-10	4.88247e-09	downregulated
GNRHR	34.3627	-7.29505	1.37882	-5.29078	1.21795e-07	9.00992e-07	downregulated
PCDHA6	35.1829	-7.29478	1.15144	-6.33534	2.36823e-10	2.79981e-09	downregulated
OBP2B	22.2457	-7.28677	1.5915	-4.57856	4.6818e-06	2.53601e-05	downregulated
DANT2	148.222	-7.2852	1.31352	-5.54632	2.91737e-08	2.42709e-07	downregulated
OR7E12P	13.3538	-7.28179	1.35038	-5.39238	6.95296e-08	5.39718e-07	downregulated
IGHG2	977.442	-7.28119	1.67283	-4.35261	1.34527e-05	6.65353e-05	downregulated
SNAI2	357.009	-7.27474	0.651388	-11.1681	5.84494e-29	6.47157e-27	downregulated
IGKV6-21	13.3022	-7.27421	1.55813	-4.66854	3.03341e-06	1.70523e-05	downregulated
SLIT3	1429.5	-7.26451	0.999329	-7.26939	3.61124e-13	6.55496e-12	downregulated
GRIK3	138.573	-7.26311	0.861235	-8.43337	3.35857e-17	1.02584e-15	downregulated
RANP1	201.06	-7.26134	0.593604	-12.2326	2.08084e-34	3.86822e-32	downregulated
JAM2	583.557	-7.26016	1.26181	-5.75377	8.72741e-09	7.97448e-08	downregulated
SPHKAP	131.892	-7.25827	1.13134	-6.41564	1.40234e-10	1.72309e-09	downregulated
PPT2-EGFL8	90.4857	-7.25316	1.03993	-6.97467	3.06598e-12	4.87572e-11	downregulated
CFAP300	13.0534	-7.2481	1.38966	-5.21573	1.83094e-07	1.31214e-06	downregulated
GNL3LP1	12.9574	-7.24035	1.36051	-5.32178	1.02756e-07	7.70186e-07	downregulated
ZNF90P1	12.9331	-7.23779	1.37327	-5.27049	1.36059e-07	9.96597e-07	downregulated
PCDHGA4	67.1198	-7.23767	0.885446	-8.17404	2.98233e-16	8.15095e-15	downregulated
LINC02584	12.9197	-7.23714	1.49934	-4.82689	1.3868e-06	8.36502e-06	downregulated
PSMA2P1	12.9137	-7.23633	1.48897	-4.85998	1.174e-06	7.20435e-06	downregulated
EDNRA	231.617	-7.23467	0.967132	-7.48054	7.40178e-14	1.47736e-12	downregulated
ZNF730	12.8991	-7.23442	1.4663	-4.9338	8.06468e-07	5.1104e-06	downregulated
PRICKLE2-AS3	12.9016	-7.23303	1.37927	-5.24408	1.57062e-07	1.13959e-06	downregulated
GPR12	12.913	-7.23183	1.6495	-4.38425	1.16386e-05	5.84342e-05	downregulated
MFAP4	1140.7	-7.22963	1.44695	-4.99645	5.83956e-07	3.80551e-06	downregulated
LINC02301	12.7177	-7.21086	1.8006	-4.00471	6.20942e-05	0.000263842	downregulated
MTCO1P28	12.6944	-7.21085	1.36854	-5.26902	1.37154e-07	1.00393e-06	downregulated
HCG4	12.6804	-7.20963	1.41851	-5.08254	3.7242e-07	2.52782e-06	downregulated
RPL6P2	12.6546	-7.20506	1.50859	-4.77602	1.78802e-06	1.05867e-05	downregulated
VEGFD	296.343	-7.2002	0.992206	-7.25676	3.96477e-13	7.17252e-12	downregulated
ABCC9	303.721	-7.19538	0.981587	-7.33035	2.29548e-13	4.25988e-12	downregulated
HOXB-AS2	12.5255	-7.19171	1.41989	-5.06499	4.0842e-07	2.74452e-06	downregulated
CFI	220.532	-7.19162	1.05223	-6.83466	8.22002e-12	1.22754e-10	downregulated
PCDHA8	12.5309	-7.19162	1.37835	-5.21755	1.81305e-07	1.30062e-06	downregulated
SLC27A6	66.2509	-7.18897	1.02488	-7.01443	2.30884e-12	3.74627e-11	downregulated
ZNF625	61.2882	-7.18877	0.978388	-7.34757	2.01841e-13	3.77166e-12	downregulated
SLC19A3	171.088	-7.18713	1.02466	-7.01415	2.31357e-12	3.75112e-11	downregulated
CYB5D1	189.353	-7.17696	1.44572	-4.96427	6.89583e-07	4.41776e-06	downregulated
TCEAL2	12.3879	-7.17675	1.58411	-4.53047	5.88518e-06	3.13353e-05	downregulated
PBOV1	12.3697	-7.17388	1.69129	-4.24166	2.21877e-05	0.000104787	downregulated
PCDHB19P	32.4179	-7.17271	1.1393	-6.29571	3.06005e-10	3.54768e-09	downregulated
MCCC1-AS1	12.3314	-7.16585	1.43288	-5.00101	5.70312e-07	3.72222e-06	downregulated
RNF185-AS1	12.2636	-7.16241	1.56413	-4.57916	4.66843e-06	2.53067e-05	downregulated
FBN1	2412.56	-7.15949	0.62112	-11.5267	9.67389e-31	1.25667e-28	downregulated
NMD3P1	12.2726	-7.15923	1.41248	-5.06855	4.00853e-07	2.69872e-06	downregulated
C2orf50	12.2572	-7.15916	1.4281	-5.01307	5.35696e-07	3.51224e-06	downregulated
SEMA5A	1539.91	-7.15651	1.08461	-6.59825	4.16038e-11	5.52088e-10	downregulated
APELA	12.2009	-7.15474	1.69382	-4.22402	2.39985e-05	0.000112403	downregulated
NLRP5	12.1943	-7.15399	1.64507	-4.34875	1.36915e-05	6.76543e-05	downregulated
PCAT18	12.1639	-7.14978	1.7453	-4.0966	4.19267e-05	0.000185306	downregulated
PGM5P3-AS1	12.1533	-7.14688	1.36771	-5.22543	1.73754e-07	1.25229e-06	downregulated
CLDN20	33.5063	-7.13707	1.17	-6.10008	1.06017e-09	1.12618e-08	downregulated
HSPB6	167.303	-7.13543	1.4764	-4.83298	1.34506e-06	8.13376e-06	downregulated
CNNM1	33.5583	-7.13483	1.23679	-5.76884	7.98173e-09	7.33666e-08	downregulated
INSYN1	12.0359	-7.13424	1.39641	-5.10898	3.23896e-07	2.23004e-06	downregulated
PFN1P8	12.0296	-7.13338	1.4038	-5.08148	3.74511e-07	2.53961e-06	downregulated
ZNF385B	66.4959	-7.13189	1.51897	-4.6952	2.66346e-06	1.51583e-05	downregulated
RNGTTP1	11.9744	-7.12796	1.62904	-4.37556	1.21124e-05	6.05743e-05	downregulated
SYNJ2BP-COX16	11.9572	-7.12425	2.92269	-2.43757	0.0147864	0.0332834	downregulated
LIMS3	11.9543	-7.1242	1.42818	-4.98832	6.09078e-07	3.94894e-06	downregulated
SPAG6	11.9384	-7.12289	1.43251	-4.97232	6.61576e-07	4.25223e-06	downregulated
EDIL3-DT	32.4991	-7.12135	1.12921	-6.30649	2.85441e-10	3.34468e-09	downregulated
SCG2	11.9164	-7.12057	2.0277	-3.51164	0.000445349	0.00154422	downregulated
RN7SL262P	11.8817	-7.11655	1.47582	-4.8221	1.42056e-06	8.54861e-06	downregulated
CERS1	11.8481	-7.11127	1.39037	-5.11467	3.14296e-07	2.17227e-06	downregulated
ART5	11.8356	-7.11125	1.61914	-4.39199	1.1232e-05	5.65772e-05	downregulated
DDX11-AS1	19.6424	-7.10793	1.29068	-5.50714	3.64716e-08	2.98813e-07	downregulated
NEXN-AS1	11.8146	-7.10585	1.39398	-5.09752	3.44125e-07	2.3513e-06	downregulated
METTL24	61.3514	-7.10584	0.868074	-8.18575	2.70607e-16	7.43359e-15	downregulated
DDT	223.926	-7.10044	0.882294	-8.04771	8.43583e-16	2.18905e-14	downregulated
KHSRPP1	32.0326	-7.09891	1.13406	-6.25972	3.85668e-10	4.40962e-09	downregulated
TBX15	194.825	-7.09179	1.47643	-4.80333	1.56045e-06	9.32634e-06	downregulated
DNAAF4-CCPG1	11.6791	-7.0876	1.45166	-4.88242	1.04791e-06	6.49719e-06	downregulated
HNRNPA1P62	11.6434	-7.08755	1.53492	-4.61755	3.88298e-06	2.13658e-05	downregulated
FMOD	813.986	-7.08397	0.784845	-9.02595	1.78146e-19	7.34518e-18	downregulated
BEND6	11.6166	-7.08347	1.5525	-4.56263	5.05164e-06	2.71655e-05	downregulated
ANKRD20A17P	11.617	-7.07916	1.56622	-4.51989	6.18711e-06	3.28052e-05	downregulated
PACRG-AS3	11.5846	-7.07816	1.38229	-5.12061	3.04545e-07	2.10893e-06	downregulated
SNX29P1	11.5753	-7.07495	1.4097	-5.01876	5.20062e-07	3.41909e-06	downregulated
HRCT1	11.5127	-7.0702	1.65421	-4.27406	1.91943e-05	9.19997e-05	downregulated
C10orf82	11.5071	-7.06849	1.53782	-4.59642	4.29807e-06	2.34642e-05	downregulated
ZNF208	290.206	-7.06624	1.22731	-5.7575	8.53663e-09	7.82005e-08	downregulated
NRG4	11.503	-7.06483	1.49347	-4.73049	2.23977e-06	1.2966e-05	downregulated
ZNF680P1	11.4647	-7.06321	1.51397	-4.66536	3.08084e-06	1.72874e-05	downregulated
HTRA1	1240.44	-7.06249	0.646261	-10.9282	8.44689e-28	8.39396e-26	downregulated
C20orf203	11.4257	-7.06032	1.67286	-4.22052	2.43738e-05	0.000113963	downregulated
KIF26A	189.742	-7.05327	1.47839	-4.7709	1.83407e-06	1.08297e-05	downregulated
IGKV6D-21	11.3879	-7.05105	1.92728	-3.65855	0.000253647	0.000934664	downregulated
PREX2	493.512	-7.0427	1.26846	-5.55218	2.82125e-08	2.35257e-07	downregulated
GPAA1P2	11.2707	-7.03882	1.41277	-4.98229	6.28371e-07	4.05694e-06	downregulated
PIK3R2	265.101	-7.03335	0.944273	-7.44843	9.44607e-14	1.86023e-12	downregulated
SULT1A3	30.7277	-7.03171	1.21383	-5.79299	6.91422e-09	6.42942e-08	downregulated
CDON	691.256	-7.02897	0.555584	-12.6515	1.09757e-36	2.51787e-34	downregulated
RBMS3	1040.01	-7.02577	0.973708	-7.21548	5.37438e-13	9.46839e-12	downregulated
KRT222	11.1092	-7.01988	1.57744	-4.45016	8.58063e-06	4.42874e-05	downregulated
PCDHA13	11.1067	-7.01903	1.5032	-4.66939	3.02095e-06	1.69866e-05	downregulated
TOP3B	159.483	-7.01873	1.36603	-5.13803	2.77627e-07	1.93621e-06	downregulated
LINC00574	11.1052	-7.01696	1.42773	-4.91477	8.88879e-07	5.58177e-06	downregulated
DDX3P1	60.6384	-7.01631	1.08403	-6.47242	9.6444e-11	1.20984e-09	downregulated
PCAT14	11.0621	-7.01368	1.5419	-4.54873	5.39698e-06	2.88857e-05	downregulated
C11orf52	76.1107	-7.01091	1.12968	-6.20611	5.43112e-10	6.04629e-09	downregulated
SLC25A14P1	11.0393	-7.01041	1.50596	-4.65511	3.23809e-06	1.81037e-05	downregulated
KCNK17	11.0205	-7.0082	1.83036	-3.82886	0.000128738	0.000508819	downregulated
KLHL13	321.279	-7.00728	1.07437	-6.52222	6.92757e-11	8.9239e-10	downregulated
PLD5	18.3161	-7.00308	1.30903	-5.3498	8.80492e-08	6.69497e-07	downregulated
OR51E1	10.9057	-6.98817	1.51998	-4.59753	4.27521e-06	2.33453e-05	downregulated
PIFO	29.7308	-6.98768	1.17491	-5.94744	2.7237e-09	2.71037e-08	downregulated
PPIAP91	10.881	-6.98752	1.39924	-4.9938	5.92035e-07	3.84998e-06	downregulated
FLG2	10.8617	-6.98684	1.48647	-4.70029	2.59796e-06	1.48208e-05	downregulated
GRIK1-AS1	120.781	-6.9861	1.57642	-4.43162	9.35266e-06	4.79393e-05	downregulated
FAM187A	10.8818	-6.98606	1.70965	-4.08624	4.38415e-05	0.000192781	downregulated
MTCO1P46	10.8447	-6.98498	1.74455	-4.00389	6.23093e-05	0.000264652	downregulated
PTPRT	643.296	-6.98435	1.07703	-6.48485	8.88205e-11	1.1227e-09	downregulated
DZIP1	284.925	-6.98354	1.16619	-5.98835	2.11984e-09	2.15624e-08	downregulated
TMEM191B	10.8232	-6.98126	2.37977	-2.93358	NA	NA	notsignificant
HTATSF1P2	10.7985	-6.97829	1.48664	-4.694	2.67909e-06	1.52352e-05	downregulated
IGHV6-1	30.6103	-6.97662	1.43175	-4.8728	1.10026e-06	6.79631e-06	downregulated
OR5E1P	59.4097	-6.97662	1.24096	-5.62195	1.88817e-08	1.62801e-07	downregulated
PCDHGA2	133.837	-6.97409	0.960946	-7.25752	3.94243e-13	7.13809e-12	downregulated
ANO1	1727.94	-6.97113	1.05177	-6.628	3.40258e-11	4.59157e-10	downregulated
SULT1A4	10.7548	-6.9708	1.46972	-4.74296	2.10618e-06	1.22585e-05	downregulated
IL12A	10.7674	-6.96993	1.52377	-4.57414	4.78185e-06	2.5863e-05	downregulated
CYP51A1-AS1	10.7273	-6.9689	1.60009	-4.35533	1.32869e-05	6.57755e-05	downregulated
ARHGAP36	141.122	-6.96465	1.33728	-5.20809	1.90797e-07	1.36191e-06	downregulated
DPY19L2P4	10.6718	-6.96068	1.50298	-4.63124	3.63486e-06	2.01083e-05	downregulated
AOX1	201.781	-6.95812	0.982629	-7.08112	1.42991e-12	2.38657e-11	downregulated
VN1R108P	10.6433	-6.95733	1.50464	-4.6239	3.76584e-06	2.07796e-05	downregulated
TBX5-AS1	29.477	-6.95614	1.17827	-5.90372	3.55405e-09	3.46351e-08	downregulated
TMEM221	10.5782	-6.94846	1.49087	-4.66069	3.15158e-06	1.76475e-05	downregulated
APOB	30.0804	-6.9474	1.46911	-4.72899	2.25638e-06	1.30412e-05	downregulated
RALYL	10.5795	-6.94715	3.14168	-2.21128	NA	NA	notsignificant
RPL31P20	10.5588	-6.9439	1.43471	-4.83992	1.29889e-06	7.89411e-06	downregulated
COL6A6	674.499	-6.94171	0.804393	-8.62975	6.14881e-18	2.06853e-16	downregulated
MMP3	10.5031	-6.93877	1.54412	-4.49367	7.00075e-06	3.67667e-05	downregulated
GSTM2P1	10.5142	-6.93868	1.43253	-4.84364	1.2748e-06	7.7677e-06	downregulated
IGHV4-28	10.5359	-6.9376	1.96771	-3.52573	0.000422323	0.0014729	downregulated
KIZ-AS1	28.8194	-6.93452	1.18767	-5.83874	5.2597e-09	4.98331e-08	downregulated
CCNB2P1	10.489	-6.93379	1.46933	-4.71901	2.36996e-06	1.36282e-05	downregulated
PCDHB15	79.6873	-6.92796	0.769921	-8.99827	2.29301e-19	9.33716e-18	downregulated
NGF	10.42	-6.92479	1.41298	-4.90086	9.54184e-07	5.95716e-06	downregulated
DCC	10.3992	-6.92117	1.45029	-4.77228	1.82155e-06	1.07616e-05	downregulated
B3GALT1	86.2581	-6.91936	1.26227	-5.48169	4.21279e-08	3.41978e-07	downregulated
NPR1	201.791	-6.91862	1.54355	-4.48227	7.3852e-06	3.86634e-05	downregulated
MINDY4	134.871	-6.91718	1.38136	-5.00753	5.51337e-07	3.60383e-06	downregulated
DDX11L9	10.339	-6.91481	1.4374	-4.81065	1.50444e-06	9.01407e-06	downregulated
DTX3	388.556	-6.91406	0.987132	-7.00419	2.48424e-12	4.00374e-11	downregulated
RMST	215.629	-6.91283	1.03843	-6.65703	2.79417e-11	3.82076e-10	downregulated
SMCO3	10.3205	-6.91249	2.01297	-3.43397	0.000594807	0.00199292	downregulated
PFN1P6	10.3225	-6.91192	1.42447	-4.85228	1.22048e-06	7.46625e-06	downregulated
SMAD5-AS1	10.274	-6.90611	1.45108	-4.7593	1.94267e-06	1.14022e-05	downregulated
MIR100HG	647.219	-6.90607	0.781489	-8.83707	9.8263e-19	3.68512e-17	downregulated
SP5	10.2643	-6.90164	1.462	-4.7207	2.35037e-06	1.35228e-05	downregulated
RPS10	1225.1	-6.90002	1.00798	-6.84538	7.62719e-12	1.14456e-10	downregulated
CNN1	1161.05	-6.89416	0.579898	-11.8886	1.35726e-32	2.1056e-30	downregulated
ATP5MF-PTCD1	10.1624	-6.89078	1.5328	-4.49554	6.93933e-06	3.64708e-05	downregulated
TMEM213	54.7934	-6.88727	1.18403	-5.8168	5.99837e-09	5.62631e-08	downregulated
PCDHGA5	88.5052	-6.88022	1.17363	-5.86234	4.56384e-09	4.35656e-08	downregulated
PSMC1P9	26.3529	-6.88021	1.18076	-5.82693	5.64579e-09	5.33038e-08	downregulated
NPY5R	10.0943	-6.87956	1.59628	-4.30976	1.63434e-05	7.93759e-05	downregulated
CAPZA3	10.1036	-6.87942	1.51063	-4.55402	5.26305e-06	2.82039e-05	downregulated
GLYATL1P1	10.0716	-6.87641	1.4284	-4.81406	1.47892e-06	8.87107e-06	downregulated
USP17L2	36.8876	-6.87189	1.15601	-5.94447	2.77353e-09	2.75615e-08	downregulated
PCDH18	1826.16	-6.86976	0.957366	-7.17569	7.19451e-13	1.24612e-11	downregulated
ZNF99	10.0153	-6.86929	1.53903	-4.4634	8.06708e-06	4.18774e-05	downregulated
CHURC1-FNTB	10.0376	-6.86872	1.49621	-4.59073	4.41692e-06	2.40643e-05	downregulated
RAMP2-AS1	69.0965	-6.86868	1.16046	-5.91895	3.24008e-09	3.18601e-08	downregulated
SPTSSB	28.6159	-6.86219	1.41967	-4.83364	1.34057e-06	8.11113e-06	downregulated
ABCA6	862.278	-6.86183	0.780145	-8.79558	1.42306e-18	5.20115e-17	downregulated
RAET1E	25.8032	-6.85673	1.21989	-5.62078	1.90096e-08	1.63838e-07	downregulated
TRPC4	9.91984	-6.8564	1.55122	-4.42	9.87011e-06	5.02809e-05	downregulated
RARB	281.885	-6.85475	0.533372	-12.8517	8.41259e-38	2.08516e-35	downregulated
SNORA57	9.93217	-6.8547	2.77573	-2.46951	0.0135297	0.0308312	downregulated
BLOC1S5-TXNDC5	9.87944	-6.84739	1.44372	-4.74288	2.10703e-06	1.22601e-05	downregulated
TEK	162.624	-6.84386	1.12109	-6.10464	1.03035e-09	1.09558e-08	downregulated
CLSTN2-AS1	9.83488	-6.84181	1.48337	-4.61233	3.98174e-06	2.18479e-05	downregulated
P2RY4	9.8247	-6.84035	1.4964	-4.57122	4.84902e-06	2.61803e-05	downregulated
POM121L6P	9.81499	-6.83988	1.47282	-4.64406	3.41626e-06	1.89866e-05	downregulated
CHKB-CPT1B	109.198	-6.83966	1.36037	-5.02778	4.96181e-07	3.27206e-06	downregulated
FOXS1	9.79951	-6.83879	1.55638	-4.39403	1.11271e-05	5.60748e-05	downregulated
KCNH5	9.81825	-6.83834	1.54996	-4.41194	1.0245e-05	5.20187e-05	downregulated
PGLYRP2	9.82986	-6.83727	1.73687	-3.93653	8.26668e-05	0.000341434	downregulated
ZFPM2	81.5294	-6.83644	1.27076	-5.37982	7.45609e-08	5.75252e-07	downregulated
PDGFRA	2277.75	-6.83607	0.780041	-8.76373	1.889e-18	6.82317e-17	downregulated
CDH8	9.77914	-6.83579	1.57141	-4.35011	1.36069e-05	6.72516e-05	downregulated
C1GALT1C1L	9.8018	-6.83567	1.45112	-4.71063	2.46955e-06	1.41443e-05	downregulated
GPM6A	9.80271	-6.8342	1.58486	-4.31217	1.61662e-05	7.86216e-05	downregulated
OCA2	9.76398	-6.83209	1.46168	-4.67414	2.95182e-06	1.66325e-05	downregulated
TSBP1-AS1	26.9777	-6.83191	1.15301	-5.92528	3.11771e-09	3.06847e-08	downregulated
DCLK1	692.17	-6.82247	1.3192	-5.17166	2.32028e-07	1.63512e-06	downregulated
ACTG1P17	9.64862	-6.81639	1.58801	-4.29241	1.76748e-05	8.54381e-05	downregulated
GYG2	127.957	-6.81297	1.10063	-6.19006	6.01423e-10	6.65081e-09	downregulated
F2R	430.146	-6.81257	0.571136	-11.9281	8.44819e-33	1.34946e-30	downregulated
DDR2	1092.95	-6.81204	0.512781	-13.2845	2.84733e-40	8.29729e-38	downregulated
SNORA59B	9.63485	-6.81135	1.5096	-4.51203	6.42098e-06	3.39451e-05	downregulated
BPTFP1	9.62514	-6.81075	1.5468	-4.40311	1.06709e-05	5.39523e-05	downregulated
ST13P4	152.183	-6.81063	0.599307	-11.3642	6.30589e-30	7.7703e-28	downregulated
ANGPTL8	9.64933	-6.8105	1.95285	-3.48746	0.000487632	0.00167148	downregulated
CFAP206	9.60047	-6.80707	1.44343	-4.7159	2.4064e-06	1.3823e-05	downregulated
DUX4L35	9.59024	-6.80699	1.90733	-3.56886	0.000358544	0.00127144	downregulated
CD248	201.585	-6.80587	0.899707	-7.56455	3.89221e-14	8.08589e-13	downregulated
SPARC	4032.83	-6.80116	1.12837	-6.02741	1.66605e-09	1.72559e-08	downregulated
TMEM151B	9.55974	-6.80114	1.46434	-4.64452	3.40864e-06	1.89492e-05	downregulated
AADAC	9.55386	-6.80046	1.47686	-4.60467	4.13117e-06	2.26066e-05	downregulated
MYH11	3849.89	-6.79922	0.55571	-12.2352	2.01633e-34	3.78089e-32	downregulated
LIMD1-AS1	132.627	-6.79679	1.42683	-4.76355	1.90214e-06	1.11918e-05	downregulated
KIAA0895LP1	9.52135	-6.79575	1.48939	-4.56278	5.048e-06	2.71527e-05	downregulated
FTLP6	9.5059	-6.79177	1.66435	-4.08072	4.48955e-05	0.000196894	downregulated
HPSE2	303.565	-6.7916	1.69554	-4.00557	6.18688e-05	0.00026304	downregulated
NOX4	15.8394	-6.78975	1.47254	-4.6109	4.00934e-06	2.19937e-05	downregulated
ALKAL2	43.9737	-6.78773	1.25778	-5.39659	6.79198e-08	5.28744e-07	downregulated
RTL3	9.46073	-6.78753	1.53666	-4.41708	1.00042e-05	5.09161e-05	downregulated
LINC01798	9.47282	-6.78528	1.50989	-4.4939	6.99289e-06	3.67344e-05	downregulated
MIR205HG	2742.7	-6.77912	0.58595	-11.5695	5.88541e-31	7.83414e-29	downregulated
C1R	2644.37	-6.77796	0.334765	-20.2469	3.78225e-91	8.15605e-88	downregulated
CENPS-CORT	9.39915	-6.77774	1.49513	-4.53321	5.80931e-06	3.09773e-05	downregulated
NDP	9.37778	-6.77533	1.6706	-4.05562	5.00015e-05	0.00021673	downregulated
ENO1P3	9.37969	-6.77233	1.47577	-4.589	4.45372e-06	2.4239e-05	downregulated
LINC01301	9.38155	-6.77205	1.51325	-4.47516	7.63534e-06	3.98279e-05	downregulated
PMF1-BGLAP	9.3903	-6.77164	1.63305	-4.14662	3.37418e-05	0.000152602	downregulated
NPY1R	195.752	-6.77002	0.650078	-10.4142	2.13681e-25	1.7003e-23	downregulated
FAM106C	9.34	-6.76844	1.61987	-4.17838	2.93596e-05	0.000134762	downregulated
NT5C1A	9.3249	-6.76725	1.70813	-3.96179	7.43896e-05	0.000310699	downregulated
PDE3A	134.073	-6.76705	1.37727	-4.91338	8.95177e-07	5.61804e-06	downregulated
LRRN1	383.316	-6.76157	1.02097	-6.62268	3.52748e-11	4.7364e-10	downregulated
TMEM26-AS1	9.28077	-6.75924	1.53439	-4.40516	1.05703e-05	5.35189e-05	downregulated
DNAI1	15.5244	-6.75907	1.40987	-4.79412	1.63394e-06	9.72515e-06	downregulated
ARHGAP19-SLIT1	9.26901	-6.75758	1.60426	-4.21227	2.52817e-05	0.000117697	downregulated
ZNF57	50.7348	-6.75638	1.07666	-6.2753	3.48951e-10	4.01322e-09	downregulated
RPL7P36	9.26992	-6.75574	1.62247	-4.16387	3.12903e-05	0.000142562	downregulated
NDUFA7	154.711	-6.75566	1.50982	-4.47449	7.65933e-06	3.99292e-05	downregulated
IGHV2-26	9.25242	-6.75147	1.71741	-3.9312	8.45243e-05	0.000348372	downregulated
DPY19L2	50.8041	-6.75119	1.16965	-5.77195	7.83592e-09	7.2211e-08	downregulated
CDRT4	97.6165	-6.75004	0.744636	-9.06489	1.24727e-19	5.26345e-18	downregulated
IGLV9-49	9.2354	-6.74889	2.02235	-3.33716	0.000846392	0.00273146	downregulated
KRBOX1	9.19586	-6.74713	1.58012	-4.27	1.9547e-05	9.34614e-05	downregulated
AGAP6	258.932	-6.74378	1.04118	-6.47705	9.35353e-11	1.17472e-09	downregulated
RPS14P8	9.20781	-6.74282	1.80409	-3.73752	0.000185844	0.000706173	downregulated
TMEM108-AS1	9.16866	-6.74183	1.50216	-4.48808	7.18667e-06	3.76881e-05	downregulated
MIR99AHG	1160.92	-6.74092	0.663092	-10.1659	2.81536e-24	2.01696e-22	downregulated
DLGAP1-AS3	9.13328	-6.73755	1.72023	-3.91665	8.97884e-05	0.000368028	downregulated
ADH1A	9.14676	-6.73513	1.52248	-4.4238	9.6979e-06	4.95089e-05	downregulated
DTX2P1-UPK3BP1-PMS2P11	177.708	-6.73317	1.5448	-4.3586	1.30895e-05	6.49622e-05	downregulated
FSIP2	212.529	-6.72964	1.18322	-5.68755	1.28875e-08	1.14459e-07	downregulated
OR2L5	9.08088	-6.72854	2.09796	-3.20718	0.00134042	0.00410345	downregulated
MRPL42P6	9.05889	-6.72429	1.63048	-4.12411	3.72169e-05	0.00016678	downregulated
TMC2	25.2274	-6.72361	1.20499	-5.5798	2.40791e-08	2.04105e-07	downregulated
HSPA12B	226.661	-6.72224	1.63067	-4.12239	3.74962e-05	0.000167892	downregulated
EEF1DP2	9.02762	-6.72067	1.91663	-3.50651	0.000454025	0.00157228	downregulated
EDAR	15.1182	-6.72027	1.38027	-4.8688	1.12276e-06	6.91351e-06	downregulated
IGHM	1011.36	-6.71847	1.34392	-4.99914	5.75864e-07	3.75504e-06	downregulated
ADIPOQ-AS1	96.3845	-6.716	1.03439	-6.49271	8.43043e-11	1.06938e-09	downregulated
RGS4	49.8007	-6.71198	1.38975	-4.82964	1.36779e-06	8.26191e-06	downregulated
SYNPO2	2545.42	-6.70408	0.43202	-15.518	2.62171e-54	1.52796e-51	downregulated
TP53TG3D	8.92464	-6.70393	1.62114	-4.13532	3.54466e-05	0.000159643	downregulated
NME2	1283.69	-6.70357	0.554221	-12.0955	1.1159e-33	1.97239e-31	downregulated
LINC00930	24.9943	-6.70258	1.28194	-5.22848	1.70908e-07	1.23301e-06	downregulated
ENPP1	455.165	-6.7018	1.04264	-6.42771	1.2954e-10	1.59897e-09	downregulated
AGAP5	140.336	-6.70008	1.5543	-4.31068	1.62752e-05	7.90805e-05	downregulated
PLAT	1225.14	-6.69966	0.627901	-10.6699	1.40745e-26	1.2806e-24	downregulated
ALX4	310.653	-6.69947	1.01462	-6.60293	4.03121e-11	5.36268e-10	downregulated
IPO5P1	137.766	-6.69911	1.00651	-6.6558	2.81758e-11	3.84789e-10	downregulated
FGF7P3	8.90016	-6.6986	1.86264	-3.5963	0.000322776	0.00115716	downregulated
B4GALNT1	23.2482	-6.69683	1.18035	-5.67361	1.39816e-08	1.23363e-07	downregulated
MAGI2-AS3	652.14	-6.69129	1.33437	-5.01456	5.31555e-07	3.48933e-06	downregulated
GRAPL	8.83337	-6.6893	1.71349	-3.90391	9.4651e-05	0.00038525	downregulated
CYCSP38	8.85172	-6.68896	1.47451	-4.5364	5.72229e-06	3.05207e-05	downregulated
LNCTAM34A	8.83045	-6.6882	1.54077	-4.34081	1.41961e-05	7.00191e-05	downregulated
PTRH1	47.623	-6.68676	0.907992	-7.36434	1.78029e-13	3.35871e-12	downregulated
LINC01106	70.8201	-6.68182	0.847979	-7.8797	3.28165e-15	7.8454e-14	downregulated
WIF1	92.6767	-6.68168	1.19216	-5.60467	2.08647e-08	1.78613e-07	downregulated
SLC16A14	110.118	-6.67877	0.805537	-8.29108	1.12225e-16	3.231e-15	downregulated
PRSS50	8.77513	-6.67867	1.53232	-4.35854	1.30931e-05	6.49655e-05	downregulated
RPL36AP43	8.76055	-6.67561	1.49946	-4.45201	8.50691e-06	4.39595e-05	downregulated
C5orf49	8.74602	-6.67472	1.8766	-3.55681	0.000375383	0.00132527	downregulated
PCDHB18P	35.6804	-6.67447	1.07868	-6.18762	6.10783e-10	6.75086e-09	downregulated
KRT8P50	8.75037	-6.67397	1.50813	-4.42531	9.63018e-06	4.91981e-05	downregulated
MESTP1	48.249	-6.67258	1.22663	-5.43978	5.33461e-08	4.24172e-07	downregulated
CSPG4P11	219.006	-6.672	1.6277	-4.09903	4.1488e-05	0.000183668	downregulated
EDARADD	189.874	-6.66569	1.60182	-4.16133	3.16405e-05	0.000143975	downregulated
RPLP1P11	8.68396	-6.66445	1.64195	-4.05886	4.93139e-05	0.00021418	downregulated
HAPLN4	8.63735	-6.65701	1.65578	-4.02047	5.80831e-05	0.000248562	downregulated
ASB9	8.63247	-6.6552	1.53754	-4.32847	1.50145e-05	7.35515e-05	downregulated
ATG10-IT1	8.61602	-6.65199	1.66619	-3.99232	6.54288e-05	0.00027654	downregulated
IL1RAPL1	8.61014	-6.65166	1.54012	-4.31893	1.56785e-05	7.63873e-05	downregulated
COX4I2	8.58628	-6.64416	1.50372	-4.41847	9.94004e-06	5.06132e-05	downregulated
PLSCR3	244.871	-6.64231	1.11037	-5.98204	2.20363e-09	2.23408e-08	downregulated
CHST1	23.4811	-6.63945	1.2568	-5.28281	1.27221e-07	9.3631e-07	downregulated
RNF112	8.56152	-6.63936	1.53262	-4.33204	1.47733e-05	7.25884e-05	downregulated
VARS2	119.059	-6.63919	1.43797	-4.61706	3.89211e-06	2.14106e-05	downregulated
EFCAB6-AS1	8.53642	-6.63857	1.60196	-4.14403	3.41261e-05	0.000154243	downregulated
TAS2R64P	21.9155	-6.6384	1.36317	-4.86983	1.11692e-06	6.88608e-06	downregulated
RPF2P1	8.53967	-6.63689	1.54244	-4.30287	1.68603e-05	8.16842e-05	downregulated
OR2A14	8.5009	-6.63037	1.49348	-4.43955	9.01461e-06	4.63609e-05	downregulated
GP2	23.9062	-6.62986	1.34275	-4.93753	7.91181e-07	5.02238e-06	downregulated
VDAC2P1	8.49846	-6.62904	1.51898	-4.36414	1.27626e-05	6.35448e-05	downregulated
KCNJ3	47.2193	-6.62847	1.8235	-3.63503	0.000277943	0.00101397	downregulated
DKK3	707.544	-6.62772	0.606021	-10.9364	7.71646e-28	7.73943e-26	downregulated
CAVIN2	436.769	-6.62106	0.917575	-7.21583	5.36079e-13	9.45218e-12	downregulated
LRRC31	8.41164	-6.61786	2.11983	-3.12188	0.00179702	0.00530108	downregulated
HCG4B	8.40968	-6.61658	2.8017	-2.36163	0.0181948	0.0398248	downregulated
OMD	208.744	-6.61538	1.17081	-5.65028	1.60185e-08	1.40024e-07	downregulated
PWAR1	8.36603	-6.61054	1.68739	-3.9176	8.94343e-05	0.000366647	downregulated
SGCG	8.39696	-6.60994	1.78593	-3.70113	0.000214646	0.000804278	downregulated
SYCE1	8.36024	-6.60984	1.76245	-3.75037	0.000176577	0.000674698	downregulated
ZSWIM8-AS1	8.39265	-6.60961	1.88903	-3.49895	0.000467101	0.00161317	downregulated
USP12PX	8.37468	-6.60911	1.58547	-4.16856	3.06532e-05	0.000140043	downregulated
ZNF709	85.9304	-6.60636	0.725847	-9.10159	8.90222e-20	3.81645e-18	downregulated
BCKDHA	246.906	-6.60041	0.631675	-10.4491	1.47984e-25	1.19967e-23	downregulated
HNRNPA1P68	23.0901	-6.59601	1.21259	-5.4396	5.34012e-08	4.24298e-07	downregulated
EGLN1P1	8.24335	-6.58927	1.63585	-4.02805	5.62416e-05	0.000241592	downregulated
TMEM35A	8.26797	-6.58919	1.53717	-4.28656	1.81462e-05	8.74815e-05	downregulated
CYP4F29P	56.9802	-6.58642	1.17113	-5.624	1.86585e-08	1.61005e-07	downregulated
DBX2	8.22289	-6.58541	1.59449	-4.1301	3.62611e-05	0.000162835	downregulated
BLID	8.23594	-6.58489	1.51724	-4.34004	1.42459e-05	7.02327e-05	downregulated
PRDM6	71.7306	-6.58258	1.2114	-5.43386	5.51487e-08	4.36894e-07	downregulated
KRT8P44	8.23106	-6.58228	1.57291	-4.18478	2.85443e-05	0.000131355	downregulated
LGR5	23.3324	-6.58125	1.46032	-4.50672	6.58365e-06	3.47454e-05	downregulated
RPL12P20	8.16757	-6.57534	1.55212	-4.23635	2.27184e-05	0.000107035	downregulated
DENND2A	113.653	-6.57115	1.4394	-4.5652	4.99024e-06	2.68956e-05	downregulated
LETM1P2	8.13171	-6.57003	1.72391	-3.81111	0.000138344	0.000543253	downregulated
KCNH2	8.14371	-6.56756	1.57419	-4.17203	3.01899e-05	0.000138102	downregulated
TSNAX-DISC1	55.3083	-6.56525	1.14155	-5.75115	8.86365e-09	8.08869e-08	downregulated
CTRL	8.11225	-6.56505	1.52593	-4.30232	1.69022e-05	8.18685e-05	downregulated
ZSCAN1	8.0773	-6.55809	1.51111	-4.33992	1.42534e-05	7.02537e-05	downregulated
BMP4	161.823	-6.55205	1.62454	-4.03318	5.50269e-05	0.000236704	downregulated
FAM95B1	32.1025	-6.54746	1.14085	-5.73911	9.51741e-09	8.66329e-08	downregulated
CCN6	8.00569	-6.54743	1.9695	-3.32441	0.000886049	0.00284327	downregulated
SEPTIN5	135.191	-6.54605	1.49609	-4.37543	1.21196e-05	6.0595e-05	downregulated
LSAMP	44.2396	-6.54568	1.22418	-5.34697	8.94394e-08	6.78632e-07	downregulated
RNF31	251.589	-6.54439	0.934641	-7.00204	2.52266e-12	4.06263e-11	downregulated
TAGLN	4473.28	-6.54413	0.352956	-18.5409	9.65228e-77	1.30089e-73	downregulated
COL1A1	8258.77	-6.54361	0.884687	-7.39652	1.39796e-13	2.68412e-12	downregulated
TRIM34	89.1185	-6.5427	1.36023	-4.80998	1.50945e-06	9.03909e-06	downregulated
SLC24A5	7.98035	-6.54264	1.65664	-3.94935	7.83627e-05	0.000325716	downregulated
KCNJ12	22.5967	-6.54159	1.26619	-5.16637	2.38685e-07	1.67764e-06	downregulated
HSFX1	22.5385	-6.53649	1.40618	-4.64841	3.34506e-06	1.86438e-05	downregulated
CPSF1P1	7.94109	-6.53403	1.97873	-3.30213	0.00095955	0.00304963	downregulated
DDX53	7.95295	-6.53141	2.18379	-2.99085	0.00278199	0.00778798	downregulated
ART4	21.7301	-6.52949	1.19317	-5.47238	4.44031e-08	3.58483e-07	downregulated
FAM228A	7.87354	-6.52176	1.552	-4.20217	2.6437e-05	0.000122626	downregulated
DENND10P1	63.3404	-6.51988	0.810741	-8.04188	8.84725e-16	2.28481e-14	downregulated
ST6GALNAC6	290.586	-6.51956	1.02243	-6.3765	1.81177e-10	2.1912e-09	downregulated
FGF10-AS1	7.8613	-6.51883	1.6583	-3.93103	8.4581e-05	0.000348539	downregulated
ZNF663P	7.82066	-6.51239	1.57617	-4.13179	3.59948e-05	0.00016174	downregulated
CACNA1C-AS4	21.8148	-6.51212	1.21462	-5.36147	8.25495e-08	6.32361e-07	downregulated
THBS2	1289.36	-6.51058	0.509872	-12.7691	2.44059e-37	5.91336e-35	downregulated
PLCB4	445.815	-6.50894	1.2553	-5.18518	2.15812e-07	1.52934e-06	downregulated
FGF14-IT1	7.79441	-6.50792	1.58041	-4.11788	3.8237e-05	0.000170854	downregulated
DBH-AS1	7.80747	-6.50713	1.54659	-4.20741	2.58311e-05	0.00011997	downregulated
EMX2OS	100.128	-6.5051	1.14225	-5.69501	1.23368e-08	1.09884e-07	downregulated
LINC01936	7.77209	-6.5039	1.60635	-4.04886	5.14672e-05	0.000222591	downregulated
LINC01659	7.76444	-6.50335	1.73637	-3.74537	0.000180131	0.000686886	downregulated
GPR62	7.77935	-6.5032	1.52259	-4.27114	1.94472e-05	9.30258e-05	downregulated
ZBTB8OSP2	7.77113	-6.50164	1.54306	-4.21348	2.51471e-05	0.000117121	downregulated
HSPB2-C11orf52	7.75612	-6.50164	1.65669	-3.92447	8.69207e-05	0.000357089	downregulated
PI16	364.786	-6.50079	1.07565	-6.04362	1.50697e-09	1.56835e-08	downregulated
GNAS-AS1	7.76281	-6.49935	1.57189	-4.13475	3.55343e-05	0.00015996	downregulated
TMEM26	198.458	-6.49807	0.887192	-7.32431	2.40128e-13	4.43333e-12	downregulated
ZNF75BP	7.76764	-6.49778	1.67739	-3.87375	0.000107171	0.000431165	downregulated
IGHV3-13	7.75158	-6.49598	1.89839	-3.42184	0.000621988	0.00207208	downregulated
PRICKLE4	7.73422	-6.49405	1.53081	-4.24224	2.21296e-05	0.000104558	downregulated
FAR2P1	7.68971	-6.48935	1.99997	-3.24473	0.00117563	0.00364977	downregulated
CPE	1389.15	-6.48839	0.98149	-6.61075	3.8238e-11	5.10883e-10	downregulated
AEBP1	1579.83	-6.48836	0.817188	-7.93986	2.02407e-15	4.99966e-14	downregulated
CCND2-AS1	7.66585	-6.48394	1.57351	-4.12068	3.77757e-05	0.000169003	downregulated
GABRB2	7.65854	-6.47941	1.57085	-4.12478	3.71082e-05	0.000166327	downregulated
PRTFDC1	51.8309	-6.47101	1.14516	-5.65074	1.59762e-08	1.39818e-07	downregulated
NR2F1-AS1	376.189	-6.46888	1.37784	-4.69494	2.66687e-06	1.51737e-05	downregulated
RUNX1T1	420.715	-6.46544	0.975674	-6.62664	3.43416e-11	4.6255e-10	downregulated
RPL23AP34	7.54901	-6.46278	2.01665	-3.20471	0.00135196	0.00413352	downregulated
LINC00327	7.55751	-6.45818	1.74092	-3.70963	0.000207564	0.000781	downregulated
ACMSD	7.51545	-6.4562	1.66449	-3.87879	0.000104976	0.000423122	downregulated
CTAGE14P	7.54155	-6.45543	1.64152	-3.9326	8.40335e-05	0.00034668	downregulated
PRSS12	122.125	-6.45503	1.45639	-4.43221	9.32741e-06	4.78213e-05	downregulated
CLGN	7.50909	-6.45435	1.6383	-3.93966	8.15987e-05	0.000337475	downregulated
LINC02157	7.47944	-6.44589	1.56832	-4.11006	3.95553e-05	0.000175943	downregulated
CYP4A11	7.48045	-6.44432	1.70929	-3.77018	0.000163131	0.000627721	downregulated
RNASE4	507.81	-6.44175	0.873864	-7.37157	1.68634e-13	3.18704e-12	downregulated
H3C4	7.46586	-6.44081	1.71536	-3.75478	0.000173492	0.000664154	downregulated
AVPR1A	124.717	-6.44039	1.50762	-4.2719	1.93814e-05	9.2752e-05	downregulated
STON1	190.455	-6.43812	1.00278	-6.42028	1.36024e-10	1.67517e-09	downregulated
ELOVL2-AS1	7.40783	-6.43562	1.88398	-3.41597	0.000635543	0.00211299	downregulated
NID2	541.935	-6.43147	1.38547	-4.6421	3.44892e-06	1.91534e-05	downregulated
KRBA2	366.687	-6.43111	1.32928	-4.83805	1.31122e-06	7.95136e-06	downregulated
STAG3L1	133.958	-6.42999	1.09016	-5.89823	3.67424e-09	3.57542e-08	downregulated
KIF6	7.38631	-6.42974	1.58109	-4.06665	4.76946e-05	0.000207943	downregulated
ENKUR	7.39358	-6.42872	1.55543	-4.13309	3.57926e-05	0.000160966	downregulated
LINC02224	7.38918	-6.42698	1.59753	-4.02307	5.74446e-05	0.000246025	downregulated
PCDHA9	29.5202	-6.42585	1.17389	-5.47397	4.40058e-08	3.55675e-07	downregulated
MTCO1P15	7.35136	-6.42212	1.5659	-4.10124	4.10945e-05	0.000182113	downregulated
MROH7-TTC4	7.3199	-6.41841	1.7399	-3.68894	0.000225189	0.000839989	downregulated
SCML2P2	7.31885	-6.41602	1.57875	-4.06399	4.82403e-05	0.000209855	downregulated
EIF4HP2	7.31455	-6.4149	1.61598	-3.96966	7.19764e-05	0.00030132	downregulated
PPIAP46	7.32416	-6.41478	1.59321	-4.02633	5.66541e-05	0.000243025	downregulated
OR2L2	7.30384	-6.41476	1.90936	-3.35964	0.000780427	0.00253833	downregulated
MTND1P32	7.31201	-6.41263	1.62592	-3.944	8.01352e-05	0.000331932	downregulated
PALM	299.295	-6.4108	1.27792	-5.01658	5.26005e-07	3.455e-06	downregulated
EFEMP1	1478.62	-6.41043	0.832236	-7.70266	1.33267e-14	2.94141e-13	downregulated
ITIH2	97.957	-6.40974	1.62473	-3.94511	7.97643e-05	0.000330826	downregulated
IGHG3	253.321	-6.40932	1.74513	-3.6727	0.000240004	0.000889712	downregulated
CDCA4P1	7.28342	-6.40692	1.56493	-4.09406	4.23884e-05	0.000187155	downregulated
ABCC8	78.8865	-6.40626	1.01835	-6.29081	3.15805e-10	3.65148e-09	downregulated
SCN3A	89.2852	-6.40529	1.03898	-6.16499	7.04886e-10	7.7119e-09	downregulated
POTED	7.25106	-6.40491	1.93664	-3.30723	0.000942225	0.00300164	downregulated
PON1	7.26884	-6.40319	1.60398	-3.99206	6.55014e-05	0.000276738	downregulated
NDFIP1P1	7.23925	-6.39988	1.62153	-3.94681	7.91987e-05	0.00032881	downregulated
MYOSLID	7.23102	-6.39826	1.56841	-4.07946	4.51413e-05	0.000197851	downregulated
CPZ	153.253	-6.39651	0.634489	-10.0814	6.67989e-24	4.60208e-22	downregulated
IPO8P1	20.0912	-6.39611	1.55161	-4.12224	3.75203e-05	0.000167965	downregulated
OR2L8	7.17968	-6.3903	1.99364	-3.20535	0.001349	0.00412563	downregulated
HMGB3P14	7.20138	-6.38938	1.63827	-3.90008	9.61626e-05	0.000390518	downregulated
SDHCP4	7.18011	-6.38845	1.56612	-4.07916	4.5198e-05	0.000198059	downregulated
SAA2-SAA4	7.18723	-6.38732	2.94606	-2.16809	0.030152	0.0611778	notsignificant
FGF14	159.745	-6.38248	1.64699	-3.87523	0.000106525	0.000428723	downregulated
RN7SKP86	7.14024	-6.3812	1.90277	-3.35364	0.000797561	0.00258937	downregulated
IGF2-AS	7.13015	-6.38033	1.73698	-3.67323	0.000239505	0.000888471	downregulated
LINC00578	32.806	-6.37682	1.31716	-4.84134	1.28968e-06	7.84503e-06	downregulated
LINC02352	7.13784	-6.37611	1.67803	-3.79977	0.000144833	0.000565793	downregulated
SALL4P7	7.09333	-6.37291	1.74372	-3.65478	0.000257399	0.00094671	downregulated
SMTNL2	7.07679	-6.36926	1.65798	-3.84158	0.000122246	0.000484756	downregulated
CALML4	61.2837	-6.36723	1.2827	-4.96394	6.90763e-07	4.42319e-06	downregulated
RIMBP3B	7.06661	-6.36721	1.66615	-3.82152	0.000132629	0.000523046	downregulated
AADACL2	39.134	-6.36671	1.22598	-5.19316	2.06758e-07	1.46856e-06	downregulated
LINC00943	7.07574	-6.366	1.57401	-4.04445	5.24471e-05	0.000226375	downregulated
ANKRD20A7P	19.7977	-6.36493	1.24848	-5.09816	3.42968e-07	2.34563e-06	downregulated
CYTL1	7.05399	-6.3638	1.63301	-3.89698	9.73996e-05	0.000394946	downregulated
JPH2	262.266	-6.36309	0.665285	-9.56445	1.12802e-21	5.97656e-20	downregulated
PAX3	7.06837	-6.36107	2.23386	-2.84757	0.00440549	0.0116236	downregulated
GYS2	7.05575	-6.36039	3.13702	-2.02753	0.0426084	0.0818829	notsignificant
PNLDC1	6.99427	-6.34989	1.60391	-3.95901	7.52622e-05	0.000313857	downregulated
ARF4-AS1	6.98457	-6.34928	1.59457	-3.98182	6.83887e-05	0.000287585	downregulated
CYP4F30P	6.96712	-6.3471	1.78547	-3.55487	0.000378168	0.00133423	downregulated
ATRNL1	38.6951	-6.34684	1.3174	-4.81769	1.45232e-06	8.72122e-06	downregulated
PCOLCE	651.736	-6.34637	0.732822	-8.66019	4.70972e-18	1.60443e-16	downregulated
ADCYAP1R1	152.405	-6.3452	0.831306	-7.63281	2.29693e-14	4.89437e-13	downregulated
FBXO17	138.376	-6.34076	0.777836	-8.15179	3.58572e-16	9.7017e-15	downregulated
AQP7	174.55	-6.33991	1.66508	-3.80757	0.000140336	0.000550121	downregulated
CCDC180	134.047	-6.33612	1.14084	-5.55392	2.79332e-08	2.33018e-07	downregulated
RN7SL350P	6.90798	-6.33502	1.80007	-3.51931	0.000432669	0.00150582	downregulated
PDZRN4	38.3789	-6.33476	1.27841	-4.95518	7.22624e-07	4.61982e-06	downregulated
LARP4P	6.91515	-6.33445	1.59495	-3.97158	7.13988e-05	0.000299192	downregulated
MYLK	3118.58	-6.33293	0.346286	-18.2882	1.02837e-74	1.23199e-71	downregulated
IGKV1D-16	19.3162	-6.33038	1.23335	-5.13266	2.85676e-07	1.9872e-06	downregulated
CACNA2D1-AS1	6.88703	-6.32979	1.64656	-3.84426	0.000120918	0.000480285	downregulated
PITX2	6.89048	-6.32895	1.74864	-3.61935	0.000295343	0.00107002	downregulated
TM4SF20	6.8846	-6.32831	1.59352	-3.97128	7.14867e-05	0.000299444	downregulated
RPL23AP1	6.89124	-6.32641	3.00863	-2.10275	0.0354873	0.0701034	notsignificant
AFF3	1676.55	-6.3259	1.05834	-5.97717	2.27052e-09	2.29758e-08	downregulated
LINC01117	6.89129	-6.32574	1.75454	-3.60536	0.000311717	0.00112368	downregulated
MAGEL2	19.2712	-6.32445	1.26486	-5.00013	5.7291e-07	3.73804e-06	downregulated
RN7SL67P	6.86423	-6.32417	1.60308	-3.94501	7.97955e-05	0.000330826	downregulated
RIMS4	19.1615	-6.32286	1.20708	-5.23813	1.62209e-07	1.17536e-06	downregulated
TGFB1I1	368.391	-6.32033	0.623638	-10.1346	3.87904e-24	2.73358e-22	downregulated
FAM171B	268.669	-6.31995	1.30396	-4.84674	1.25506e-06	7.66039e-06	downregulated
RPS7P15	6.84573	-6.31942	1.63763	-3.85887	0.000113911	0.000455308	downregulated
PKP1	415.982	-6.31936	1.10481	-5.71986	1.06615e-08	9.61139e-08	downregulated
EIF3FP3	388.356	-6.3191	0.375979	-16.807	2.16747e-63	1.66926e-60	downregulated
GPR151	6.85299	-6.31843	1.62529	-3.88758	0.000101248	0.000409475	downregulated
LAMC3	239.064	-6.3113	1.23497	-5.11049	3.21332e-07	2.21555e-06	downregulated
DSG3	113.917	-6.31041	1.13784	-5.54595	2.92362e-08	2.43042e-07	downregulated
SPARCL1	3973.02	-6.30799	0.986046	-6.39725	1.58198e-10	1.92625e-09	downregulated
IGLV6-57	56.8549	-6.30703	1.3976	-4.51276	6.39906e-06	3.38458e-05	downregulated
RPL23AP32	19.0029	-6.30133	1.27764	-4.93202	8.13815e-07	5.15241e-06	downregulated
CSMD1	75.3887	-6.29705	1.53058	-4.11416	3.88586e-05	0.000173237	downregulated
TET1	398.436	-6.29568	0.970975	-6.48388	8.93959e-11	1.12865e-09	downregulated
NPIPA7	27.0223	-6.29377	1.2381	-5.08342	3.70693e-07	2.51847e-06	downregulated
RN7SKP64	6.69345	-6.28908	1.69647	-3.70716	0.000209596	0.000787684	downregulated
CD79B	17.4365	-6.28846	1.24795	-5.03904	4.67879e-07	3.09679e-06	downregulated
DLX6-AS1	6.68365	-6.28631	1.97595	-3.18141	0.00146558	0.00443624	downregulated
COL4A5	403.734	-6.2823	1.10522	-5.6842	1.31426e-08	1.16436e-07	downregulated
MMP23B	44.4859	-6.27976	1.16284	-5.40037	6.65049e-08	5.19229e-07	downregulated
BGLAP	6.63178	-6.27443	1.61645	-3.88162	0.000103762	0.000418934	downregulated
LUARIS	6.63708	-6.27293	1.60439	-3.90985	9.23517e-05	0.000377101	downregulated
PAMR1	229.747	-6.27118	1.29752	-4.83319	1.34363e-06	8.12735e-06	downregulated
OR2A12	6.62494	-6.27051	1.61818	-3.87505	0.000106604	0.000428964	downregulated
MIR497HG	224.713	-6.26854	1.16767	-5.3684	7.94371e-08	6.10689e-07	downregulated
HNRNPCP1	6.60276	-6.2681	2.89299	-2.16665	0.0302616	0.0613539	notsignificant
TENM3-AS1	6.58421	-6.26189	1.59954	-3.9148	9.04776e-05	0.000370571	downregulated
MZB1	133.729	-6.26162	0.993679	-6.30146	2.94862e-10	3.43698e-09	downregulated
DLK1	180.699	-6.25619	1.27941	-4.8899	1.00888e-06	6.26416e-06	downregulated
FAM91A2P	6.55604	-6.25331	2.01563	-3.10241	0.00191955	0.0056233	downregulated
APLN	31.0613	-6.25319	1.15668	-5.40616	6.43904e-08	5.04364e-07	downregulated
MUSTN1	6.55987	-6.25299	1.91269	-3.26921	0.00107848	0.00337996	downregulated
CAV3	6.54682	-6.2517	1.66697	-3.75035	0.00017659	0.000674698	downregulated
TRABD2B	71.6729	-6.24787	1.01907	-6.13098	8.73368e-10	9.38849e-09	downregulated
TCIM	153.51	-6.24724	0.97086	-6.43475	1.23676e-10	1.53362e-09	downregulated
SHROOM4	365.353	-6.24619	0.73401	-8.50969	1.74397e-17	5.48206e-16	downregulated
LHFPL6	661.801	-6.24494	0.83816	-7.45078	9.27925e-14	1.82905e-12	downregulated
CACNA1G-AS1	6.49107	-6.24361	1.62756	-3.83618	0.000124965	0.000494631	downregulated
CICP4	6.49638	-6.24209	1.61743	-3.85926	0.00011373	0.000454666	downregulated
ARHGEF10	511.119	-6.24117	0.946818	-6.59173	4.3473e-11	5.73365e-10	downregulated
OR7E126P	30.726	-6.24011	1.16216	-5.36943	7.89864e-08	6.07874e-07	downregulated
LMO7DN	6.46679	-6.23847	1.6676	-3.74098	0.000183301	0.000697627	downregulated
ACTBL2	6.4818	-6.23782	1.64339	-3.7957	0.000147226	0.000573789	downregulated
SLC9A3	80.6273	-6.23681	0.776962	-8.02716	9.97512e-16	2.56075e-14	downregulated
MS4A4E	16.6606	-6.23533	1.33012	-4.68779	2.76172e-06	1.56514e-05	downregulated
HABP2	18.848	-6.23489	1.8851	-3.30746	0.000941473	0.00300014	downregulated
CYP8B1	6.44446	-6.23362	1.70221	-3.66207	0.000250184	0.000923638	downregulated
PCDH7	375.652	-6.23268	1.34639	-4.62917	3.67128e-06	2.02838e-05	downregulated
FLT4	189.596	-6.23234	1.17319	-5.31228	1.08261e-07	8.06124e-07	downregulated
PI15	3823.89	-6.23187	0.774894	-8.04222	8.82246e-16	2.28114e-14	downregulated
SEMA6D	491.059	-6.22979	1.42617	-4.3682	1.25275e-05	6.25043e-05	downregulated
SELENOTP1	18.4055	-6.22645	1.32889	-4.68545	2.79351e-06	1.58076e-05	downregulated
PCDHGB1	67.6944	-6.21534	1.30063	-4.77871	1.76426e-06	1.04518e-05	downregulated
LCMT1-AS1	6.36447	-6.21471	1.76982	-3.5115	0.000445581	0.00154478	downregulated
ANGPT2	138.955	-6.21441	1.06269	-5.84782	4.98055e-09	4.72714e-08	downregulated
TMEM100	26.3554	-6.2142	1.24698	-4.98339	6.24787e-07	4.03622e-06	downregulated
SPEF1	6.35142	-6.21405	1.93446	-3.21229	0.00131684	0.0040393	downregulated
OR2L13	6.34741	-6.2119	2.1855	-2.84232	0.00447866	0.0117918	downregulated
MPPED1	6.34989	-6.21053	1.72225	-3.60607	0.000310875	0.00112083	downregulated
TRHDE-AS1	172.363	-6.20939	1.03993	-5.97096	2.35856e-09	2.37997e-08	downregulated
AQP2	6.35128	-6.20846	1.65613	-3.74878	0.000177699	0.000678394	downregulated
LINC00924	6.33235	-6.2081	1.77501	-3.4975	0.000469645	0.00162013	downregulated
OR52D1	6.33335	-6.20578	1.63025	-3.80663	0.000140871	0.000552029	downregulated
RN7SL706P	6.31255	-6.20509	1.86694	-3.32368	0.000888386	0.00285034	downregulated
BMPER	46.3143	-6.20432	1.52629	-4.06496	4.80406e-05	0.000209111	downregulated
PRR4	30.3772	-6.20243	1.09442	-5.66731	1.45061e-08	1.27521e-07	downregulated
SHMT1P1	6.28626	-6.19423	1.63639	-3.7853	0.000153522	0.000594995	downregulated
GPRIN2	140.559	-6.19179	1.12857	-5.4864	4.10212e-08	3.33552e-07	downregulated
RPL21P8	6.25375	-6.1871	1.63151	-3.79225	0.000149287	0.000580667	downregulated
FAM205A	6.246	-6.1868	1.62063	-3.81754	0.000134791	0.000530794	downregulated
LINC02343	6.23539	-6.18677	2.16282	-2.86051	0.00422956	0.0112074	downregulated
KIAA1210	6.23094	-6.18077	1.67212	-3.69638	0.000218698	0.000817614	downregulated
GABRA4	6.20527	-6.17769	1.64376	-3.75826	0.000171099	0.000655807	downregulated
IPO4	251.064	-6.17473	1.78356	-3.46203	0.000536118	0.00181517	downregulated
FSIP2-AS1	6.1752	-6.17229	1.68123	-3.67129	0.000241328	0.000894004	downregulated
TTLL10-AS1	6.19403	-6.17158	1.71565	-3.59723	0.000321622	0.00115399	downregulated
FAM91A3P	17.3452	-6.1691	1.24849	-4.94125	7.76237e-07	4.93187e-06	downregulated
CDC14C	6.15425	-6.16523	1.68664	-3.65534	0.000256837	0.000944804	downregulated
BORCS8-MEF2B	17.2716	-6.15643	1.31365	-4.6865	2.77911e-06	1.57417e-05	downregulated
VWF	2282.85	-6.15642	0.545515	-11.2855	1.54714e-29	1.82309e-27	downregulated
IGLV3-27	6.11304	-6.15435	1.64605	-3.73886	0.000184854	0.00070286	downregulated
C1QTNF4	51.2254	-6.154	1.45478	-4.23018	2.33501e-05	0.000109747	downregulated
BCAP29	134.007	-6.15367	1.57761	-3.90064	9.59398e-05	0.000389833	downregulated
RN7SKP30	6.09177	-6.15313	1.75363	-3.50881	0.000450121	0.00156001	downregulated
HNRNPA1P36	6.06748	-6.14767	1.76947	-3.4743	0.000512192	0.00174403	downregulated
PCDHGB2	106.169	-6.14687	1.02818	-5.97837	2.25377e-09	2.2817e-08	downregulated
SLCO2A1	130.888	-6.14546	0.590543	-10.4065	2.31658e-25	1.81653e-23	downregulated
LINC02587	6.07957	-6.14533	1.99363	-3.08248	0.00205281	0.00597474	downregulated
GOLGA2P7	434.272	-6.14321	1.27237	-4.82816	1.37802e-06	8.31438e-06	downregulated
SNX15	164.504	-6.14309	0.859873	-7.14419	9.05307e-13	1.54569e-11	downregulated
CHST3	542.927	-6.14113	0.91596	-6.70458	2.01986e-11	2.83016e-10	downregulated
CCNL2P1	6.03401	-6.13751	1.77154	-3.4645	0.000531213	0.00180111	downregulated
KCNMA1-AS3	6.03588	-6.13701	1.64402	-3.73293	0.000189266	0.000717535	downregulated
KCNN2	6.03922	-6.13556	1.7741	-3.4584	0.000543394	0.00183808	downregulated
CYP26B1	28.3888	-6.1337	1.20167	-5.10432	3.31993e-07	2.2749e-06	downregulated
TMEFF2	6.01111	-6.12999	1.66981	-3.67106	0.000241549	0.000894597	downregulated
ASS1P1	31.2652	-6.12593	0.904314	-6.77413	1.25161e-11	1.81993e-10	downregulated
SNRPGP4	5.98683	-6.12469	1.76389	-3.47227	0.000516082	0.00175588	downregulated
NSUN5P2	131.868	-6.12233	0.521565	-11.7384	8.1016e-32	1.20485e-29	downregulated
TMEM98	326.822	-6.12196	1.25723	-4.86941	1.11932e-06	6.89825e-06	downregulated
ZNF157	5.96459	-6.12048	1.67857	-3.64624	0.000266105	0.000975401	downregulated
DEFB132	5.95398	-6.12043	2.18537	-2.80063	0.00510028	0.013219	downregulated
HSPA8P4	5.95685	-6.12	1.70446	-3.59058	0.000329941	0.0011803	downregulated
SLC7A10	17.5422	-6.11865	1.52083	-4.02324	5.74035e-05	0.000245898	downregulated
LINC02197	5.93744	-6.11647	2.02519	-3.02019	0.00252618	0.00715827	downregulated
FAM90A25P	10.0614	-6.11478	1.40335	-4.35726	1.31701e-05	6.52872e-05	downregulated
CFAP126	5.92525	-6.10862	1.67779	-3.64088	0.00027171	0.000992573	downregulated
GJC3	42.3698	-6.1073	1.41078	-4.32903	1.49768e-05	7.34094e-05	downregulated
NEURL1B	551.37	-6.10354	0.521745	-11.6983	1.2999e-31	1.89398e-29	downregulated
CNTN4	146.423	-6.10349	1.22499	-4.98247	6.2779e-07	4.0544e-06	downregulated
NTS	5.88633	-6.10157	3.32786	-1.83348	NA	NA	notsignificant
TTC36	17.0247	-6.0982	1.39747	-4.36375	1.27853e-05	6.36136e-05	downregulated
ADAM23	23.62	-6.0923	1.02966	-5.91684	3.28193e-09	3.22422e-08	downregulated
FLRT3	103.609	-6.08958	0.662939	-9.18573	4.08736e-20	1.82107e-18	downregulated
SKP1P1	5.82671	-6.08805	1.91448	-3.18001	0.00147272	0.0044522	downregulated
ADAMTSL5	29.9841	-6.08799	1.08451	-5.6136	1.98163e-08	1.7045e-07	downregulated
GNB3	26.9363	-6.08443	1.30035	-4.67907	2.88179e-06	1.6272e-05	downregulated
SEBOX	5.80539	-6.08058	1.66342	-3.65547	0.000256711	0.000944502	downregulated
RN7SL395P	5.76953	-6.07467	1.74299	-3.48521	0.000491759	0.00168413	downregulated
ANKRD36BP1	5.77618	-6.07418	3.63697	-1.67012	NA	NA	notsignificant
GRID1	116.839	-6.07096	1.65292	-3.67288	0.000239829	0.000889368	downregulated
GALNT8	5.76073	-6.07007	1.70674	-3.55652	0.000375798	0.00132652	downregulated
HMGA1P1	5.74868	-6.06818	1.74541	-3.47666	0.000507707	0.00173121	downregulated
NUDT9P1	5.73654	-6.06544	1.70774	-3.55174	0.000382699	0.00134845	downregulated
LINC02802	5.74615	-6.0653	1.7672	-3.43216	0.000598792	0.0020044	downregulated
SLC39A5	5.74037	-6.06516	1.68243	-3.60499	0.000312163	0.00112491	downregulated
FSIP1	31.9628	-6.06467	1.35849	-4.46427	8.03422e-06	4.17168e-05	downregulated
CLSTN2	1083.73	-6.06357	1.08544	-5.5863	2.31957e-08	1.97081e-07	downregulated
KCNA5	5.73745	-6.06147	1.71849	-3.5272	0.000419982	0.00146545	downregulated
FOXA1	807.853	-6.06106	0.959339	-6.31796	2.65043e-10	3.11805e-09	downregulated
SPNS1	127.257	-6.06018	1.2472	-4.85903	1.17965e-06	7.23296e-06	downregulated
RSL24D1P2	5.73109	-6.05945	1.8577	-3.2618	0.00110707	0.00345982	downregulated
SYT1	49.7528	-6.05617	1.25609	-4.82145	1.42515e-06	8.57e-06	downregulated
ABCG5	5.70159	-6.05561	1.69523	-3.57214	0.00035407	0.00125827	downregulated
CYP4F24P	5.70494	-6.05358	1.70427	-3.55201	0.000382304	0.00134728	downregulated
CTSK	1184.34	-6.04912	1.14873	-5.2659	1.39506e-07	1.02046e-06	downregulated
RN7SL145P	5.6633	-6.0474	1.78401	-3.38979	0.000699473	0.00230598	downregulated
RAPGEF4	96.0899	-6.04689	0.76257	-7.92962	2.19813e-15	5.39868e-14	downregulated
PLEKHG7	5.65546	-6.04561	1.84938	-3.26899	0.00107931	0.0033819	downregulated
ENPEP	156.312	-6.04303	1.25657	-4.80916	1.51569e-06	9.07141e-06	downregulated
SCAND2P	439.631	-6.04203	1.36467	-4.42745	9.53517e-06	4.87589e-05	downregulated
GLIS1	33.6427	-6.03928	1.08472	-5.5676	2.58269e-08	2.17297e-07	downregulated
LOXL2	200.674	-6.03381	0.895787	-6.73577	1.63066e-11	2.32872e-10	downregulated
OR2A1	125.093	-6.03119	0.590828	-10.208	1.82511e-24	1.33413e-22	downregulated
APOF	5.59436	-6.03054	1.82471	-3.30493	0.000949992	0.00302371	downregulated
CADM3-AS1	94.0947	-6.02684	1.54586	-3.89869	9.67145e-05	0.000392633	downregulated
OR52B6	5.589	-6.0252	1.72361	-3.49568	0.000472854	0.00162964	downregulated
TAC1	5.59282	-6.02497	1.74278	-3.4571	0.000546019	0.00184464	downregulated
NTRK1	15.4482	-6.02356	1.25808	-4.78789	1.68542e-06	1.00178e-05	downregulated
NBPF4	5.57251	-6.02325	2.97195	-2.0267	0.0426932	0.0820384	notsignificant
MGP	23733.1	-6.02312	0.711843	-8.46131	2.64401e-17	8.1445e-16	downregulated
BNIP3P42	5.5749	-6.02186	1.68524	-3.57329	0.000352525	0.0012536	downregulated
RPS3AP6	3583.84	-6.01961	0.502799	-11.9722	4.96866e-33	8.11699e-31	downregulated
JPX	587.557	-6.01922	1.03985	-5.78854	7.09994e-09	6.58508e-08	downregulated
GALNT4	139.5	-6.01842	1.04876	-5.73863	9.5447e-09	8.67714e-08	downregulated
TRPC6	129.728	-6.01587	1.62755	-3.69627	0.000218793	0.00081783	downregulated
OLFML1	192.649	-6.01484	1.01473	-5.92753	3.07522e-09	3.0308e-08	downregulated
EVC	649.143	-6.01397	0.413375	-14.5484	5.97439e-48	2.80069e-45	downregulated
IGKV2D-24	5.54673	-6.01132	2.07757	-2.89344	0.00381044	0.0102518	downregulated
DHRS2	15.7154	-6.01128	1.37746	-4.36402	1.27696e-05	6.35504e-05	downregulated
FAM90A11P	5.53359	-6.00974	1.95344	-3.07649	0.00209451	0.00607559	downregulated
SNX18P10	5.52015	-6.00915	1.90327	-3.15728	0.00159247	0.00477011	downregulated
AGGF1P1	5.5137	-6.00577	1.9235	-3.12231	0.00179438	0.00529547	downregulated
MUSK	9.20741	-6.00335	1.41107	-4.25447	2.09545e-05	9.94853e-05	downregulated
HSPD1P11	15.8848	-6.00246	1.36675	-4.39177	1.12432e-05	5.6607e-05	downregulated
RN7SL413P	5.48999	-6.00223	1.77882	-3.37427	0.000740114	0.00241999	downregulated
HOXC5	15.947	-6.00188	1.40718	-4.26518	1.99737e-05	9.53116e-05	downregulated
REP15	9.1956	-6.00009	1.35129	-4.44026	8.98511e-06	4.62201e-05	downregulated
ITIH6	30.6275	-5.99856	1.4902	-4.02534	5.6894e-05	0.000243955	downregulated
AADACP1	9.18881	-5.99843	1.53684	-3.90309	9.49715e-05	0.000386482	downregulated
ADRA1D	5.4755	-5.9982	1.7891	-3.35264	0.000800462	0.00259683	downregulated
COL17A1	1607.69	-5.99527	0.783172	-7.65511	1.93143e-14	4.16079e-13	downregulated
LINC00445	5.46235	-5.99445	2.9839	-2.00893	0.0445447	0.0850139	notsignificant
ELOA2	5.4667	-5.99325	1.69556	-3.53467	0.000408292	0.00142906	downregulated
DTX2P1	46.0873	-5.99294	1.0866	-5.5153	3.48193e-08	2.85709e-07	downregulated
PIP5K1P1	5.46426	-5.99119	1.74076	-3.44171	0.000578057	0.00194162	downregulated
BOLA2P2	5.44681	-5.98994	1.69708	-3.52955	0.00041627	0.00145438	downregulated
SYNM	4713.81	-5.98833	0.503209	-11.9003	1.17946e-32	1.84303e-30	downregulated
TPM1-AS	625.572	-5.98817	0.676055	-8.85752	8.1816e-19	3.12262e-17	downregulated
CLDN19	86.6978	-5.98601	1.60525	-3.72901	0.000192233	0.000728012	downregulated
ACSM6	5.43223	-5.98471	1.70707	-3.50583	0.00045518	0.00157603	downregulated
GLI2	120.874	-5.98469	1.27977	-4.67636	2.92006e-06	1.64666e-05	downregulated
RASSF1-AS1	5.42157	-5.98031	1.73143	-3.45397	0.000552401	0.0018627	downregulated
PRKG1	318.87	-5.97855	1.36377	-4.38385	1.16598e-05	5.84996e-05	downregulated
ADAMTS2	388.22	-5.97644	0.913261	-6.54407	5.98671e-11	7.77695e-10	downregulated
OXCT2P1	5.39011	-5.97634	1.83353	-3.25948	0.00111619	0.00348428	downregulated
ERG	324.925	-5.97545	1.88974	-3.16205	0.00156664	0.00470144	downregulated
NFATC4	497.16	-5.97135	0.558337	-10.6949	1.07552e-26	9.9113e-25	downregulated
OR1C1	5.37161	-5.97079	1.73427	-3.44282	0.000575676	0.00193494	downregulated
ABHD14A-ACY1	29.8467	-5.96894	1.22515	-4.87202	1.10462e-06	6.81938e-06	downregulated
CASP12	5.37252	-5.96671	1.80106	-3.31289	0.000923357	0.0029495	downregulated
KCNIP1-OT1	5.36047	-5.96481	1.88809	-3.15918	0.00158212	0.00474242	downregulated
ANAPC10P1	5.33714	-5.96179	1.81784	-3.2796	0.00103953	0.00327056	downregulated
SFTPD-AS1	5.34058	-5.96102	1.76517	-3.37702	0.000732762	0.00239959	downregulated
KLRK1	70.0687	-5.96025	1.45352	-4.10056	4.12143e-05	0.000182569	downregulated
TMED7-TICAM2	73.4024	-5.95933	0.981266	-6.07311	1.25459e-09	1.32099e-08	downregulated
HAND2-AS1	116.064	-5.95928	1.05277	-5.66056	1.5088e-08	1.32259e-07	downregulated
GPR17	44.8612	-5.95873	1.37661	-4.32854	1.50101e-05	7.35462e-05	downregulated
NANOGP8	5.33618	-5.9584	1.72293	-3.45829	0.000543619	0.00183855	downregulated
PRPH	8.91572	-5.9557	1.40945	-4.22556	2.38348e-05	0.000111734	downregulated
RNF113B	5.30759	-5.95103	1.94288	-3.06299	0.00219138	0.00632173	downregulated
OR7E154P	5.30023	-5.95085	1.85803	-3.20277	0.00136115	0.00415747	downregulated
TTLL7	126.874	-5.94884	1.16382	-5.11148	3.19649e-07	2.20741e-06	downregulated
PGM5P4-AS1	5.29153	-5.94694	1.70225	-3.49359	0.000476576	0.00164063	downregulated
WDR86	268.485	-5.94634	0.800974	-7.42389	1.13732e-13	2.20353e-12	downregulated
ASTN2	158.841	-5.9451	0.777208	-7.6493	2.02073e-14	4.33151e-13	downregulated
DUBR	250.604	-5.94486	1.11104	-5.35072	8.76027e-08	6.66337e-07	downregulated
LINC02827	5.28665	-5.94272	1.78987	-3.3202	0.000899536	0.00288269	downregulated
ADAMTS9-AS1	59.1554	-5.94076	1.41702	-4.19242	2.75998e-05	0.000127389	downregulated
LINC01524	21.9648	-5.93965	1.41158	-4.20782	2.5785e-05	0.000119782	downregulated
CYP2C8	5.26294	-5.93931	1.78769	-3.32233	0.000892677	0.00286326	downregulated
C11orf87	5.24783	-5.93755	2.12059	-2.79996	0.00511089	0.0132418	downregulated
ROBO4	235.459	-5.93569	1.80886	-3.28145	0.00103273	0.00325202	downregulated
OLFML3	734.275	-5.93542	1.20244	-4.93615	7.96806e-07	5.05511e-06	downregulated
CASQ2	36.6536	-5.93259	1.34001	-4.42726	9.54378e-06	4.87914e-05	downregulated
RPS12P5	5.242	-5.93106	1.7877	-3.31771	0.000907598	0.00290421	downregulated
SRMP2	13.5683	-5.92781	1.28649	-4.60773	4.07084e-06	2.23141e-05	downregulated
ENPP7P2	5.22407	-5.92767	1.71953	-3.44726	0.000566295	0.00190701	downregulated
FAM153CP	112.842	-5.9216	1.2771	-4.63677	3.53889e-06	1.96025e-05	downregulated
SALL4P1	5.20705	-5.92065	1.85593	-3.19013	0.00142207	0.00431665	downregulated
RASSF10-DT	5.18291	-5.9205	2.20768	-2.68177	0.00732335	0.0181122	downregulated
MIA-RAB4B	5.17263	-5.91567	3.04634	-1.94189	0.0521499	0.0969784	notsignificant
MYCBP2-AS1	87.388	-5.91337	1.06308	-5.56249	2.65953e-08	2.23152e-07	downregulated
CYB5AP5	5.15871	-5.91243	3.07002	-1.92586	0.0541221	0.100132	notsignificant
TEKT4P2	253.45	-5.91167	0.878281	-6.73096	1.68545e-11	2.39585e-10	downregulated
SLC7A4	5.15905	-5.91053	1.7285	-3.41946	0.000627453	0.00208835	downregulated
CPXM2	342.413	-5.9093	1.3873	-4.25956	2.04827e-05	9.74599e-05	downregulated
PAPPA-AS2	5.14308	-5.90778	1.74391	-3.38766	0.00070492	0.0023211	downregulated
FRZB	201.14	-5.90427	0.686597	-8.59932	8.01929e-18	2.66453e-16	downregulated
CCT7P1	5.12319	-5.90368	1.84664	-3.19699	0.00138871	0.00423028	downregulated
MYOCD	28.5399	-5.90118	1.26268	-4.67353	2.96063e-06	1.66692e-05	downregulated
GIMAP5	294.712	-5.90044	0.821975	-7.17838	7.05444e-13	1.22383e-11	downregulated
HOXD3	71.8372	-5.89764	1.49546	-3.9437	8.02347e-05	0.00033228	downregulated
HPCA	5.10039	-5.89627	1.76699	-3.33691	0.000847168	0.00273314	downregulated
OR2L3	5.10134	-5.8959	3.01579	-1.95501	0.0505818	0.0945298	notsignificant
MAST4-IT1	5.08198	-5.8908	1.87105	-3.14839	0.00164171	0.00489719	downregulated
SPOCK1	142.835	-5.89057	1.71661	-3.43151	0.000600234	0.00200849	downregulated
SNCAIP	103.737	-5.88978	1.25591	-4.68963	2.737e-06	1.55359e-05	downregulated
LDB3	28.3221	-5.88872	1.26904	-4.64029	3.47916e-06	1.92965e-05	downregulated
ASXL3	42.7455	-5.88865	1.34925	-4.36438	1.27482e-05	6.34878e-05	downregulated
ERFL	5.07562	-5.88802	1.73275	-3.39808	0.000678604	0.00224508	downregulated
MAGED4	119.937	-5.88478	1.32889	-4.42834	9.49597e-06	4.85815e-05	downregulated
MYHAS	5.04311	-5.87923	1.74175	-3.37548	0.000736872	0.00241158	downregulated
PEX5L	50.363	-5.87881	1.16382	-5.05132	4.38774e-07	2.92751e-06	downregulated
GPR21	28.015	-5.8759	1.21761	-4.82575	1.3948e-06	8.40622e-06	downregulated
LYVE1	333.373	-5.87584	1.4888	-3.94669	7.92396e-05	0.000328917	downregulated
NDNF	99.0273	-5.87523	1.5908	-3.69326	0.000221401	0.000827004	downregulated
DACT2	36.6318	-5.8752	1.46368	-4.01401	5.9697e-05	0.00025466	downregulated
SHQ1P1	5.04402	-5.87486	1.83717	-3.19778	0.00138492	0.00421992	downregulated
SLC52A3	58.8265	-5.87387	0.990413	-5.93073	3.01594e-09	2.97782e-08	downregulated
MED14OS	5.03187	-5.87181	1.88411	-3.11649	0.00183019	0.00538784	downregulated
LAMA2	2323.3	-5.87125	0.784877	-7.48047	7.40596e-14	1.47736e-12	downregulated
RPL9P2	5.01256	-5.87071	1.77435	-3.30866	0.000937426	0.00298945	downregulated
LINC02189	5.01877	-5.86614	2.01664	-2.90886	0.00362747	0.00983068	downregulated
E2F3P1	4.99798	-5.86511	1.73838	-3.3739	0.000741104	0.00242249	downregulated
FAM226B	4.99023	-5.86465	1.77104	-3.31141	0.00092827	0.00296288	downregulated
RN7SL574P	4.99406	-5.86426	1.79071	-3.27482	0.0010573	0.00332064	downregulated
KRT8P15	4.99554	-5.86269	1.76551	-3.32068	0.000897974	0.00287854	downregulated
CLIC4P1	29.0711	-5.86203	1.03745	-5.65044	1.60036e-08	1.40001e-07	downregulated
COLEC11	4.98583	-5.86187	1.73535	-3.37793	0.000730343	0.00239276	downregulated
OR13G1	4.97474	-5.8618	2.07611	-2.82345	0.00475102	0.0124243	downregulated
TAS2R14	56.0662	-5.86158	1.44199	-4.06492	4.80497e-05	0.000209111	downregulated
RN7SL487P	4.97809	-5.86136	1.78213	-3.28897	0.00100553	0.00317843	downregulated
SNRPN	530.425	-5.86077	0.796551	-7.35769	1.87121e-13	3.52102e-12	downregulated
RPL7AP2	8.36261	-5.86058	1.45077	-4.03965	5.35319e-05	0.00023078	downregulated
RGS7	4.9626	-5.85787	2.21637	-2.64301	0.00821728	0.0199907	downregulated
RN7SL255P	4.96633	-5.85635	3.39739	-1.72378	0.0847476	0.145687	notsignificant
ABCC11	81.2441	-5.85625	1.09519	-5.34726	8.92967e-08	6.77787e-07	downregulated
ODC1-DT	13.779	-5.85577	1.27323	-4.59914	4.24233e-06	2.31775e-05	downregulated
THEG	4.96155	-5.85526	1.81352	-3.22867	0.00124365	0.00383994	downregulated
CALHM5	55.7178	-5.85228	1.42333	-4.11169	3.92773e-05	0.000174851	downregulated
SCN2A	181.143	-5.8505	1.25722	-4.65352	3.2632e-06	1.82347e-05	downregulated
PLXDC1	583.845	-5.85015	1.25151	-4.67449	2.9469e-06	1.66092e-05	downregulated
SEMA6A-AS2	14.0097	-5.84933	1.29316	-4.52327	6.08901e-06	3.23168e-05	downregulated
CXADRP3	4.92364	-5.84403	3.40008	-1.71879	0.0856523	0.146914	notsignificant
RNASEH2A	44.6207	-5.84162	0.862302	-6.77445	1.24884e-11	1.81714e-10	downregulated
COPS8P2	14.2908	-5.84008	1.38535	-4.21559	2.49129e-05	0.000116156	downregulated
ZNF423	173.125	-5.83946	0.925953	-6.30643	2.85548e-10	3.34468e-09	downregulated
C9orf50	4.8971	-5.83916	1.99146	-2.93209	0.00336687	0.00919958	downregulated
LINC01761	4.89514	-5.83834	2.06762	-2.82371	0.0047472	0.0124174	downregulated
RFLNA	57.5189	-5.83814	0.839379	-6.95531	3.51793e-12	5.54132e-11	downregulated
NPIPA9	85.8891	-5.83752	0.776257	-7.52008	5.47419e-14	1.11469e-12	downregulated
MYLK-AS2	4.90967	-5.83748	1.96226	-2.97488	0.00293108	0.00814507	downregulated
NR5A2	78.4611	-5.83483	1.63519	-3.56828	0.00035933	0.00127402	downregulated
ESPNP	4.89409	-5.83479	1.83545	-3.17895	0.00147812	0.00446668	downregulated
RN7SL23P	4.88008	-5.83232	1.77591	-3.28413	0.00102298	0.00322649	downregulated
SERTM1	4.87468	-5.83101	2.29857	-2.5368	0.0111872	0.0261366	downregulated
MAB21L2	54.8687	-5.82975	1.4497	-4.02134	5.78669e-05	0.000247686	downregulated
GCSAML	4.88099	-5.82764	1.82577	-3.19188	0.00141349	0.00429423	downregulated
GABRB1	4.85001	-5.8249	1.91299	-3.04492	0.00232742	0.00666603	downregulated
PTPRB	635.943	-5.82422	1.28624	-4.5281	5.95174e-06	3.16428e-05	downregulated
IGHV1-58	4.86306	-5.824	1.76005	-3.309	0.000936306	0.00298676	downregulated
SMIM10L2A	152.977	-5.82315	1.43581	-4.05565	4.99942e-05	0.00021673	downregulated
IGKV5-2	4.84943	-5.82214	1.94009	-3.00096	0.00269131	0.00756162	downregulated
HAS2-AS1	4.84895	-5.82036	1.83541	-3.17115	0.00151835	0.00457543	downregulated
COL21A1	56.1463	-5.81645	1.53339	-3.79319	0.000148722	0.000578678	downregulated
LINC00314	4.83007	-5.81307	1.85517	-3.13345	0.00172764	0.00512469	downregulated
COL25A1	54.2521	-5.81302	1.42642	-4.07526	4.59637e-05	0.000201047	downregulated
LRRC55	4.80927	-5.81298	1.94471	-2.98912	0.00279785	0.00782121	downregulated
DMRT3	4.79665	-5.80817	1.86757	-3.11001	0.0018708	0.00549511	downregulated
C2orf73	4.79469	-5.80784	1.83849	-3.15903	0.00158296	0.00474426	downregulated
MSH5-SAPCD1	45.0612	-5.8051	1.46809	-3.9542	7.67922e-05	0.000319681	downregulated
ASPG	52.2708	-5.80125	0.956495	-6.06512	1.31859e-09	1.38365e-08	downregulated
FEM1AP1	4.76797	-5.79876	1.80095	-3.21983	0.00128268	0.00394574	downregulated
TFAP2B	277.806	-5.79705	1.48557	-3.90223	9.53112e-05	0.000387645	downregulated
RN7SL225P	4.75974	-5.79626	1.79105	-3.23623	0.0012112	0.00374994	downregulated
ENPP7P12	40.1712	-5.79581	1.40029	-4.13902	3.48796e-05	0.000157319	downregulated
SLFNL1	37.1516	-5.79543	0.843121	-6.87379	6.25202e-12	9.50096e-11	downregulated
RBMXP4	13.2268	-5.79417	1.31035	-4.42183	9.78665e-06	4.99029e-05	downregulated
ADAMTSL1	139.01	-5.79411	1.19904	-4.8323	1.34963e-06	8.15905e-06	downregulated
TACR1	112.75	-5.79356	1.32805	-4.36244	1.2862e-05	6.39219e-05	downregulated
IGLV3-25	49.955	-5.79337	1.46733	-3.94824	7.87288e-05	0.000326985	downregulated
ENOX1-AS1	4.76595	-5.79152	2.08094	-2.78313	0.00538375	0.0138621	downregulated
LINC02519	4.73937	-5.79021	1.82124	-3.17927	0.00147644	0.00446222	downregulated
NRSN1	13.7831	-5.78973	1.66993	-3.46704	0.000526222	0.00178616	downregulated
EPDR1	78.205	-5.78662	0.931212	-6.21407	5.16289e-10	5.76554e-09	downregulated
NDUFB8P2	4.73254	-5.78475	1.78562	-3.23963	0.00119687	0.00370823	downregulated
INE2	4.72293	-5.78372	3.1105	-1.85942	0.0629683	0.113599	notsignificant
SNX31	4.71518	-5.78281	2.33524	-2.47633	0.0132742	0.0303161	downregulated
LINC02599	13.3658	-5.78082	1.29162	-4.47564	7.61828e-06	3.97485e-05	downregulated
MTND5P26	4.71404	-5.77855	1.99011	-2.90364	0.00368856	0.00997367	downregulated
ISM1	314.173	-5.77708	0.875351	-6.59973	4.11908e-11	5.47282e-10	downregulated
IGKV1OR-2	4.69816	-5.77577	3.1002	-1.86303	0.0624576	0.112762	notsignificant
CCDC144NL	4.68502	-5.77496	2.07786	-2.77927	0.00544806	0.0140043	downregulated
HMGB3P7	4.68315	-5.77492	2.16636	-2.66572	0.00768229	0.0188508	downregulated
TCF15	4.70729	-5.77491	2.01101	-2.87164	0.00408344	0.0108737	downregulated
PERCC1	4.68454	-5.77423	1.84246	-3.13398	0.00172451	0.00511749	downregulated
TNS4	541.642	-5.77257	1.03041	-5.60221	2.11634e-08	1.81026e-07	downregulated
RNVU1-18	462.789	-5.77039	0.874944	-6.59515	4.24828e-11	5.6306e-10	downregulated
TAFA3	4.67574	-5.76839	1.80586	-3.19426	0.0014019	0.00426562	downregulated
CYP2B7P	23.5429	-5.76839	1.46881	-3.92726	8.59201e-05	0.000353314	downregulated
NKAIN3	39.4429	-5.76806	1.5253	-3.7816	0.000155823	0.00060326	downregulated
SYTL5	92.0232	-5.76742	1.6979	-3.3968	0.000681785	0.00225491	downregulated
ILK	572.259	-5.76731	0.830604	-6.94352	3.8245e-12	5.98922e-11	downregulated
STARD9	1087.55	-5.76706	1.13924	-5.06218	4.14485e-07	2.77835e-06	downregulated
BMERB1	129.397	-5.76635	0.926396	-6.2245	4.83106e-10	5.42305e-09	downregulated
PPIAP39	4.66948	-5.76626	1.82095	-3.16662	0.00154221	0.0046386	downregulated
CAVIN3	141.721	-5.76577	1.21165	-4.7586	1.94938e-06	1.14322e-05	downregulated
RN7SL778P	13.2575	-5.76576	1.31047	-4.39977	1.08366e-05	5.47262e-05	downregulated
CDC42-AS1	35.7196	-5.76261	1.32764	-4.34049	1.42167e-05	7.01048e-05	downregulated
DLX1	4.6341	-5.75958	2.09294	-2.75191	0.00592482	0.0150433	downregulated
HBA1	124.237	-5.75676	1.2899	-4.46294	8.08427e-06	4.19464e-05	downregulated
LINC01189	4.62473	-5.75263	3.14224	-1.83074	0.0671394	0.119873	notsignificant
UNC13C	53.2832	-5.75232	1.12129	-5.1301	2.89584e-07	2.0092e-06	downregulated
FAM215B	74.7224	-5.7507	1.05444	-5.45378	4.93089e-08	3.94398e-07	downregulated
FOXL1	13.114	-5.74794	1.34327	-4.27906	1.87685e-05	9.02393e-05	downregulated
PDE10A	160.924	-5.74762	1.02819	-5.59002	2.2704e-08	1.93409e-07	downregulated
ZBED6	1532.36	-5.74405	0.601803	-9.54474	1.36443e-21	7.19379e-20	downregulated
MYL9	1194.49	-5.73828	0.285125	-20.1255	4.41259e-90	7.92942e-87	downregulated
KARS1P2	4.56559	-5.73379	1.8316	-3.13047	0.00174525	0.00516732	downregulated
SNX18P5	4.55019	-5.73263	2.11211	-2.71417	0.00664425	0.0166349	downregulated
GOLGA6L4	56.4725	-5.7312	0.890717	-6.43437	1.23988e-10	1.53659e-09	downregulated
LINC01118	4.55736	-5.73108	1.78339	-3.2136	0.00131084	0.00402261	downregulated
KHDC1	25.4243	-5.73082	1.24559	-4.60088	4.20705e-06	2.30023e-05	downregulated
GJA1	716.821	-5.7298	1.03046	-5.56045	2.69079e-08	2.25425e-07	downregulated
RPL6P24	4.55492	-5.7285	1.82621	-3.13683	0.00170784	0.00507272	downregulated
TRIM74	7.72414	-5.72721	1.56499	-3.65958	0.000252627	0.000931698	downregulated
PCSK9	4.52973	-5.72609	1.92886	-2.96864	0.00299123	0.00829085	downregulated
RN7SKP240	4.53896	-5.7254	1.88904	-3.03085	0.00243865	0.00694495	downregulated
CDH2	139.932	-5.72344	1.42699	-4.01084	6.05032e-05	0.000257793	downregulated
NUTM2E	71.9771	-5.72294	1.03339	-5.53801	3.05933e-08	2.53931e-07	downregulated
CSPG4	351.891	-5.71738	0.910757	-6.27762	3.43804e-10	3.95824e-09	downregulated
ACKR1	291.525	-5.7159	1.91674	-2.9821	0.00286279	0.00797793	downregulated
MYO1B	1002.12	-5.71542	1.02746	-5.56268	2.65655e-08	2.22989e-07	downregulated
PCDHB14	145.508	-5.71458	1.19822	-4.76922	1.8494e-06	1.09016e-05	downregulated
RGS11	70.0597	-5.71318	1.16521	-4.90314	9.43168e-07	5.89521e-06	downregulated
TP53TG3	4.46863	-5.707	1.96515	-2.9041	0.00368307	0.00996258	downregulated
PTENP1-AS	4.47002	-5.70466	1.81704	-3.13954	0.00169213	0.00503089	downregulated
OR2L6P	4.45453	-5.70224	2.0907	-2.72744	0.00638284	0.0160756	downregulated
AOC3	536.512	-5.70178	1.49792	-3.80645	0.000140976	0.000552267	downregulated
FRY-AS1	4.45601	-5.70168	1.89889	-3.00264	0.00267652	0.00752791	downregulated
LINC01807	4.46848	-5.70152	3.14766	-1.81135	0.0700865	0.12425	notsignificant
OR2L1P	4.4463	-5.6999	2.01263	-2.83207	0.00462477	0.0121236	downregulated
TAS2R63P	4.46514	-5.69939	1.86541	-3.05531	0.00224832	0.00646436	downregulated
GGTLC3	4.4627	-5.69735	1.95689	-2.91144	0.00359768	0.00975855	downregulated
LINC01894	4.43507	-5.69192	1.82039	-3.12676	0.00176742	0.00522378	downregulated
PDZRN3	541.694	-5.69062	0.938421	-6.06404	1.32748e-09	1.39095e-08	downregulated
DCDC2	333.125	-5.68977	0.674437	-8.43633	3.27469e-17	1.00164e-15	downregulated
HDAC1P1	4.41135	-5.68792	1.90322	-2.98857	0.00280282	0.00783207	downregulated
MYB-AS1	4.41518	-5.68767	1.88717	-3.01387	0.00257941	0.00728996	downregulated
CXADRP1	4.40174	-5.68515	2.40681	-2.36211	0.0181711	0.039785	downregulated
SRGAP2-AS1	7.41693	-5.6851	1.64017	-3.46617	0.000527931	0.00179167	downregulated
RN7SL411P	4.39921	-5.68407	1.93734	-2.93396	0.00334668	0.00914858	downregulated
SELP	124.16	-5.68371	1.74228	-3.26223	0.0011054	0.00345561	downregulated
LINC00102	4.40982	-5.68048	1.91228	-2.97053	0.00297288	0.00824743	downregulated
VASH1-AS1	36.1748	-5.67907	1.08138	-5.25169	1.5071e-07	1.09609e-06	downregulated
LINC01612	4.40738	-5.67871	2.02332	-2.80663	0.00500629	0.0130117	downregulated
MSH2-OT1	4.37836	-5.67569	1.90538	-2.97877	0.00289412	0.00805483	downregulated
LINC02591	4.36378	-5.66939	1.84929	-3.06572	0.00217149	0.00627695	downregulated
OR2T33	7.32175	-5.66734	1.63507	-3.46611	0.000528055	0.00179181	downregulated
PRTG	147.141	-5.66554	1.75189	-3.23395	0.0012209	0.00377781	downregulated
HSPB7	92.5162	-5.66348	0.920979	-6.14942	7.77684e-10	8.43136e-09	downregulated
EMILIN1	678.494	-5.66307	0.540915	-10.4694	1.19362e-25	9.82409e-24	downregulated
LINC01589	4.3492	-5.66286	1.83342	-3.0887	0.00201036	0.00586199	downregulated
THPO	4.33175	-5.66127	1.89318	-2.99035	0.00278655	0.00779973	downregulated
KRT8P29	4.32109	-5.65586	1.86233	-3.03698	0.00238961	0.00682511	downregulated
PPIAP52	4.31717	-5.65493	1.84787	-3.06024	0.00221163	0.00637041	downregulated
GNRHR2P1	28.5951	-5.65471	1.14737	-4.92841	8.29019e-07	5.24251e-06	downregulated
MTND2P2	4.31521	-5.65429	1.92669	-2.93472	0.00333848	0.00912807	downregulated
ABCB6	99.7001	-5.65227	0.65723	-8.60014	7.96195e-18	2.64956e-16	downregulated
PRKAR1AP1	4.3055	-5.65221	2.16958	-2.60521	0.00918184	0.0220168	downregulated
TPSD1	15.8711	-5.65082	1.21738	-4.6418	3.45394e-06	1.91713e-05	downregulated
SLC25A48-AS1	4.30846	-5.64991	1.94342	-2.9072	0.0036468	0.00987563	downregulated
KIAA0087	4.30455	-5.64881	1.81962	-3.10438	0.00190678	0.00558893	downregulated
NPIPB9	24.8824	-5.6468	1.19555	-4.72318	2.32187e-06	1.33874e-05	downregulated
VGLL3	243.381	-5.64623	0.717534	-7.86893	3.57695e-15	8.50423e-14	downregulated
RPSAP41	4.30163	-5.64456	1.99713	-2.82633	0.00470845	0.0123222	downregulated
HOXA10-AS	11.9488	-5.64196	1.36704	-4.12713	3.67324e-05	0.000164814	downregulated
GABARAP	911.244	-5.64034	0.977572	-5.76974	7.93921e-09	7.30069e-08	downregulated
BDKRB2	84.2061	-5.63597	1.68094	-3.35287	0.000799784	0.00259503	downregulated
SUPT4H1P1	4.25607	-5.6351	1.86475	-3.02192	0.0025118	0.00712128	downregulated
SAA4	4.2618	-5.63242	3.29549	-1.70913	0.0874271	0.149406	notsignificant
IGKV2D-40	4.26032	-5.63237	3.19269	-1.76414	0.0777076	0.135617	notsignificant
SSXP10	4.25167	-5.63181	1.81933	-3.09554	0.00196455	0.00573802	downregulated
STUM	237.95	-5.63085	0.854191	-6.59202	4.33873e-11	5.72584e-10	downregulated
ERVFRD-3	4.24923	-5.6289	1.84269	-3.05473	0.00225266	0.00647426	downregulated
SLC22A11	4.22404	-5.62566	2.10493	-2.67261	0.00752629	0.0185355	downregulated
HMGCS2	138.757	-5.62398	1.39716	-4.02529	5.69046e-05	0.000243955	downregulated
AXIN2	316.196	-5.62365	0.635652	-8.84706	8.98549e-19	3.39935e-17	downregulated
PKHD1	99.5393	-5.62327	1.55734	-3.61081	0.000305243	0.00110219	downregulated
OR2AK2	4.21964	-5.62323	1.97234	-2.85105	0.00435751	0.0115113	downregulated
MTCYBP32	4.21328	-5.61943	2.13528	-2.6317	0.00849578	0.0205704	downregulated
G6PC2	4.22446	-5.61908	1.90016	-2.95717	0.00310479	0.00856488	downregulated
RN7SL426P	4.21672	-5.61836	1.8347	-3.06227	0.00219666	0.00633612	downregulated
OR52I1	4.20897	-5.61797	1.83112	-3.06806	0.00215453	0.0062321	downregulated
SPON1	597.285	-5.61662	1.0342	-5.4309	5.60696e-08	4.44026e-07	downregulated
VIP	4.21428	-5.61568	1.89447	-2.96425	0.00303418	0.00839263	downregulated
RGPD5	596.498	-5.61458	0.696297	-8.06348	7.41503e-16	1.94286e-14	downregulated
LINC00896	10.8979	-5.61268	1.34907	-4.16039	3.177e-05	0.000144533	downregulated
MTND2P26	4.2041	-5.61231	1.8977	-2.95743	0.00310216	0.00856155	downregulated
LAMA4-AS1	11.9745	-5.61074	1.34102	-4.18392	2.8652e-05	0.000131766	downregulated
TAFA5	22.9889	-5.6093	1.21274	-4.62532	3.74027e-06	2.06437e-05	downregulated
SAXO1	10.7936	-5.60882	1.40049	-4.00491	6.20422e-05	0.000263673	downregulated
FAM66D	216.854	-5.60616	0.908779	-6.16889	6.87717e-10	7.54703e-09	downregulated
TNNI3K	4.17254	-5.60604	1.9922	-2.814	0.0048929	0.0127505	downregulated
DIO3OS	94.2644	-5.60531	1.71017	-3.27763	0.00104683	0.00329017	downregulated
PGA4	4.17785	-5.60454	2.08901	-2.68287	0.00729924	0.0180609	downregulated
COL8A1	148.081	-5.601	1.72377	-3.24926	0.00115704	0.00359671	downregulated
PDGFD	724.309	-5.59993	1.06893	-5.23884	1.61591e-07	1.17128e-06	downregulated
INPP4B	1506.62	-5.59984	0.594966	-9.41203	4.86656e-21	2.42679e-19	downregulated
POM121L14P	4.1517	-5.5971	1.839	-3.04357	0.00233793	0.00669434	downregulated
PCDHB2	31.2873	-5.59633	0.873953	-6.40347	1.5188e-10	1.8535e-09	downregulated
SZT2-AS1	4.14347	-5.59419	1.86559	-2.99862	0.00271208	0.00761304	downregulated
RTL9	4.13181	-5.59254	1.9253	-2.90477	0.0036752	0.00994379	downregulated
CST9	4.1222	-5.59107	2.20135	-2.53984	0.0110902	0.0259381	downregulated
COL18A1-AS1	19.5221	-5.59063	1.22469	-4.56492	4.99692e-06	2.69182e-05	downregulated
GAPDHP46	4.11871	-5.58389	1.8765	-2.97569	0.00292328	0.00812667	downregulated
IGDCC4	115.971	-5.58255	1.72019	-3.2453	0.00117326	0.00364347	downregulated
LINC01910	4.12205	-5.58234	2.07444	-2.69101	0.0071236	0.0176791	downregulated
FAM166C	4.10657	-5.57989	1.85579	-3.00675	0.00264056	0.00744035	downregulated
CASC15	467.284	-5.57956	1.47174	-3.79114	0.000149955	0.000583056	downregulated
PLP1	69.4062	-5.5775	1.60617	-3.47255	0.000515539	0.00175431	downregulated
LINC01484	12.2115	-5.57588	1.534	-3.63486	0.000278136	0.0010145	downregulated
HSPG2	3784.4	-5.57334	0.741836	-7.5129	5.78329e-14	1.17209e-12	downregulated
MTATP6P19	4.07453	-5.57143	1.93434	-2.88027	0.0039733	0.0106171	downregulated
SOBP	144.883	-5.57095	1.18601	-4.69721	2.63741e-06	1.5022e-05	downregulated
PNOC	4.07405	-5.56901	1.8545	-3.00297	0.00267355	0.0075215	downregulated
SCARNA9	187.362	-5.56444	0.829746	-6.7062	1.99757e-11	2.80075e-10	downregulated
MEF2B	11.5971	-5.56295	1.37344	-4.05039	5.11328e-05	0.000221233	downregulated
MIR137HG	4.04886	-5.56279	3.14401	-1.76933	0.0768391	0.134406	notsignificant
NAMA	4.05565	-5.56263	1.92413	-2.89099	0.00384028	0.0103205	downregulated
OR2B7P	4.04212	-5.56129	2.08931	-2.66178	0.00777284	0.0190491	downregulated
RPL6P7	4.04929	-5.55867	1.91575	-2.90156	0.00371307	0.0100261	downregulated
CDH12P1	4.0435	-5.55855	1.86017	-2.9882	0.00280626	0.00783909	downregulated
LINC01287	4.0435	-5.55855	1.86017	-2.9882	0.00280626	0.00783909	downregulated
PNMT	4.03958	-5.55758	1.93617	-2.8704	0.00409949	0.0109057	downregulated
BBS1	312.132	-5.5553	1.3647	-4.07072	4.68673e-05	0.000204584	downregulated
ELN	264.063	-5.55473	0.942658	-5.89263	3.80102e-09	3.68217e-08	downregulated
PRRG3	113.768	-5.55419	1.74822	-3.17706	0.00148776	0.00449077	downregulated
FAT1	4859.19	-5.55215	0.67516	-8.22347	1.97706e-16	5.50817e-15	downregulated
TWIST1	96.7063	-5.55098	1.61952	-3.42755	0.000609054	0.00203401	downregulated
DDX43P1	4.01965	-5.54824	3.24335	-1.71065	0.0871454	0.14906	notsignificant
LIMS2	345.729	-5.5479	0.99865	-5.5554	2.76972e-08	2.31407e-07	downregulated
OR10AB1P	56.6878	-5.54744	1.55082	-3.57711	0.000347412	0.00123685	downregulated
RAB4B-EGLN2	4.00129	-5.5464	1.92492	-2.88136	0.00395961	0.0105845	downregulated
MYOC	33.9439	-5.5441	1.60367	-3.45713	0.000545953	0.00184464	downregulated
LINC01355	357.115	-5.54157	0.800442	-6.92314	4.41744e-12	6.8679e-11	downregulated
SMIM18	3.99445	-5.54003	1.94902	-2.84247	0.00447657	0.0117881	downregulated
STAB2	62.0508	-5.5399	1.55606	-3.56021	0.000370564	0.00130955	downregulated
PDCL3P4	171.226	-5.53754	0.934068	-5.92842	3.05868e-09	3.01588e-08	downregulated
LRRC77P	3.98623	-5.53682	1.87492	-2.9531	0.00314599	0.00866192	downregulated
LINC02600	3.97848	-5.53641	1.85987	-2.97677	0.00291303	0.00810433	downregulated
NDUFAF4P4	3.97848	-5.53641	1.85987	-2.97677	0.00291303	0.00810433	downregulated
LINC02691	3.98231	-5.53609	2.04985	-2.70074	0.00691864	0.0172478	downregulated
LINC00844	3.978	-5.534	1.97003	-2.8091	0.00496809	0.0129262	downregulated
PLS3	625.324	-5.5336	0.543034	-10.1902	2.19416e-24	1.58775e-22	downregulated
GOLGA8IP	6.79964	-5.5333	1.45071	-3.81421	0.000136619	0.000537504	downregulated
SNX18P1Y	3.9683	-5.53285	1.8669	-2.96366	0.00304003	0.0084045	downregulated
ADAM21P1	3.96447	-5.53265	2.13009	-2.59739	0.00939365	0.0224471	downregulated
HSFX4	3.95673	-5.53139	2.16686	-2.55272	0.0106887	0.0251188	downregulated
ZNF20	30.7277	-5.53055	0.970418	-5.69914	1.2041e-08	1.07561e-07	downregulated
NECTIN3-AS1	3.97361	-5.53051	1.95198	-2.83329	0.00460717	0.0120833	downregulated
MARK3P1	3.97165	-5.53002	1.96111	-2.81985	0.00480461	0.0125432	downregulated
SSPN	436.921	-5.52713	1.05709	-5.22863	1.70774e-07	1.23245e-06	downregulated
RAB28P5	3.9595	-5.52618	2.0364	-2.7137	0.00665359	0.0166564	downregulated
HTD2	34.3965	-5.52369	1.31707	-4.19393	2.74165e-05	0.000126706	downregulated
LINC00319	3.94492	-5.52208	3.2082	-1.72124	0.0852072	0.146325	notsignificant
TSNAXIP1	15.6931	-5.52143	1.09766	-5.03018	4.90028e-07	3.23545e-06	downregulated
NRAD1	11.0989	-5.5209	1.50953	-3.65738	0.00025481	0.000938308	downregulated
LDHB	530.101	-5.51947	0.59161	-9.32958	1.0629e-20	5.04853e-19	downregulated
LINC01939	3.94444	-5.51911	2.375	-2.32383	0.0201344	0.0434438	downregulated
CCDC201	3.93914	-5.51865	1.95537	-2.82231	0.0047679	0.0124655	downregulated
MSANTD3-TMEFF1	3.93718	-5.51857	2.10264	-2.62459	0.00867522	0.020944	downregulated
RPL14P1	1731.26	-5.51502	0.455279	-12.1135	8.95902e-34	1.59663e-31	downregulated
FERP1	22.0836	-5.51468	1.44092	-3.8272	0.00012961	0.000511982	downregulated
RPL18AP3	3995.89	-5.51427	0.569181	-9.68808	3.38828e-22	1.88844e-20	downregulated
LGALS8-AS1	11.2653	-5.51182	1.45173	-3.79672	0.000146626	0.000571657	downregulated
KCNB2	11.2633	-5.51075	1.45954	-3.77567	0.000159577	0.000616135	downregulated
AJUBA	246.834	-5.51028	1.11205	-4.95505	7.23127e-07	4.6203e-06	downregulated
AGGF1P3	11.3249	-5.50903	1.55791	-3.53616	0.000405991	0.00142192	downregulated
MTCO1P31	3.89114	-5.50597	1.93898	-2.83963	0.00451665	0.0118762	downregulated
USP32P3	94.7056	-5.50591	1.19982	-4.58896	4.4546e-06	2.4239e-05	downregulated
PPIAP90	6.57008	-5.50499	1.445	-3.80969	0.000139143	0.000545938	downregulated
LTBP2	2963.91	-5.50387	0.740279	-7.43486	1.04677e-13	2.05205e-12	downregulated
TMEM200B	100.421	-5.50377	0.682526	-8.06382	7.39442e-16	1.93982e-14	downregulated
DDX47	226.076	-5.50291	0.743029	-7.40605	1.30112e-13	2.5096e-12	downregulated
TBC1D3C	3.87517	-5.50164	2.05413	-2.67833	0.00739901	0.0182659	downregulated
CENPS	20.1739	-5.50118	1.42904	-3.84956	0.000118332	0.000471319	downregulated
RPL29P24	3.87851	-5.4993	1.87585	-2.93162	0.00337196	0.00921117	downregulated
RN7SL455P	3.87273	-5.49925	1.9296	-2.84994	0.00437273	0.0115474	downregulated
SMYD1	135.009	-5.49807	1.08131	-5.08464	3.68329e-07	2.5032e-06	downregulated
HMGB1P11	3.87607	-5.49609	1.8989	-2.89435	0.00379945	0.0102286	downregulated
ATP6V1B1-AS1	3.88138	-5.49508	2.12289	-2.58849	0.00963973	0.022954	downregulated
SAXO2	21.704	-5.49485	1.28848	-4.2646	2.00262e-05	9.55199e-05	downregulated
CSMD3	16.3117	-5.49414	1.56183	-3.51775	0.000435223	0.00151314	downregulated
CD200	118.97	-5.49295	1.32628	-4.14164	3.44835e-05	0.000155728	downregulated
HHIP-AS1	3.86011	-5.49249	1.94788	-2.81972	0.00480649	0.0125456	downregulated
GAS8-AS1	10.0293	-5.49127	1.35769	-4.04457	5.24184e-05	0.000226296	downregulated
FXYD2	32.6784	-5.48974	1.40266	-3.91382	9.08491e-05	0.00037174	downregulated
TAS2R30	56.121	-5.48955	0.904788	-6.06722	1.30143e-09	1.36831e-08	downregulated
ARL17A	480.101	-5.48773	0.846431	-6.48338	8.96894e-11	1.1314e-09	downregulated
CCDC8	638.909	-5.4875	0.697408	-7.86843	3.5912e-15	8.52871e-14	downregulated
CHCHD4P3	3.83247	-5.48588	2.14916	-2.55257	0.0106933	0.0251269	downregulated
DUSP5P1	3.85131	-5.4854	1.97859	-2.77237	0.00556493	0.0142605	downregulated
SPACA5	3.85131	-5.4854	1.97859	-2.77237	0.00556493	0.0142605	downregulated
PAQR5	65.2106	-5.48483	1.58172	-3.46764	0.000525042	0.00178271	downregulated
FAM47A	3.83386	-5.4835	1.94516	-2.81905	0.00481654	0.0125667	downregulated
OR7M1P	3.82807	-5.4833	1.98096	-2.76801	0.00564003	0.0144204	downregulated
RPS3AP37	3.82807	-5.4833	1.98096	-2.76801	0.00564003	0.0144204	downregulated
CLMP	694.186	-5.48317	0.970968	-5.64712	1.63159e-08	1.42403e-07	downregulated
MGAT2	141.07	-5.48216	1.16908	-4.6893	2.74137e-06	1.55565e-05	downregulated
ANKHD1	1006.8	-5.48183	0.559657	-9.79497	1.18337e-22	7.08839e-21	downregulated
PFN1P3	3.8276	-5.48091	1.93125	-2.83801	0.0045396	0.0119322	downregulated
RAB5CP1	3.8329	-5.47884	2.0501	-2.67248	0.00752934	0.0185409	downregulated
IGLV4-60	3.83625	-5.47774	2.24281	-2.44235	0.0145918	0.0329037	downregulated
NHLH2	3.81015	-5.4772	2.29234	-2.38935	0.0168783	0.0373411	downregulated
TMEM253	6.43425	-5.47696	1.57011	-3.48827	0.000486157	0.00166775	downregulated
CHRNA3	3.81497	-5.47418	2.0294	-2.69744	0.00698754	0.0173995	downregulated
RBM17P3	3.80527	-5.47301	1.90878	-2.86728	0.0041402	0.0109963	downregulated
SGSM3	441.105	-5.472	0.342543	-15.9747	1.91911e-57	1.25405e-54	downregulated
RN7SL801P	3.80283	-5.46976	1.92092	-2.84747	0.00440689	0.0116259	downregulated
FAT3	150.379	-5.46954	1.85846	-2.94305	0.00324994	0.00891888	downregulated
MRPS18AP1	3.80087	-5.46919	1.88853	-2.896	0.00377957	0.0101805	downregulated
TAS2R20	30.2673	-5.46633	0.913158	-5.98618	2.1483e-09	2.18313e-08	downregulated
WWP1P1	3.77716	-5.46444	2.03808	-2.68118	0.00733636	0.0181361	downregulated
APOC4-APOC2	3.79599	-5.46351	2.03867	-2.67994	0.00736352	0.0181928	downregulated
ADAMTS15	670.298	-5.46287	0.707535	-7.72098	1.15435e-14	2.57952e-13	downregulated
CYGB	166.224	-5.46204	0.978709	-5.58086	2.3933e-08	2.03026e-07	downregulated
PTPN13	965.847	-5.46188	0.334784	-16.3146	7.76695e-60	5.40279e-57	downregulated
LINC02516	3.76501	-5.46001	2.06002	-2.65046	0.00803823	0.019606	downregulated
ST7-AS1	27.6685	-5.45901	1.46212	-3.73364	0.000188736	0.00071565	downregulated
LINC02510	3.76688	-5.45892	2.16724	-2.51883	0.0117746	0.0273342	downregulated
SIGLEC6	30.0413	-5.45865	0.900028	-6.06498	1.31969e-09	1.38413e-08	downregulated
RFX6	46.3174	-5.45568	1.73163	-3.1506	0.00162933	0.0048653	downregulated
DYNC1I1	31.918	-5.45499	1.45374	-3.75238	0.000175161	0.00066986	downregulated
LZTS1-AS1	3.75818	-5.45371	1.8913	-2.88357	0.00393192	0.0105274	downregulated
SMIM38	47.0507	-5.4522	1.46526	-3.72098	0.000198452	0.000749986	downregulated
PFN1P2	91.0515	-5.45198	1.13311	-4.81152	1.49788e-06	8.9798e-06	downregulated
CACNA1C	532.331	-5.4515	0.746566	-7.30211	2.83299e-13	5.18596e-12	downregulated
ANKRD62P1	10.5899	-5.45042	1.55188	-3.51215	0.000444491	0.00154149	downregulated
RN7SL610P	3.75574	-5.4504	1.92106	-2.83718	0.00455136	0.0119602	downregulated
RNFT1-DT	15.4298	-5.44883	1.12182	-4.85714	1.19091e-06	7.29568e-06	downregulated
RNF133	11.1847	-5.4488	1.51091	-3.60631	0.000310584	0.00111997	downregulated
KCNF1	3.75526	-5.44879	2.13066	-2.55733	0.010548	0.0248206	downregulated
FLG-AS1	37.0048	-5.44464	1.44818	-3.75964	0.000170156	0.000652427	downregulated
HNRNPA1P37	3.73733	-5.44384	2.1004	-2.59181	0.0095472	0.0227613	downregulated
IGFBP1	15.8276	-5.44287	1.62978	-3.33963	0.000838886	0.00271071	downregulated
TIMP3	5512.98	-5.44086	1.0664	-5.10209	3.35923e-07	2.2989e-06	downregulated
PABPC1P7	3.71352	-5.43744	1.95223	-2.78525	0.00534864	0.0137865	downregulated
CSNK2A3	223.709	-5.43589	0.616474	-8.81771	1.16825e-18	4.31373e-17	downregulated
FRMPD2	63.0968	-5.43572	1.58537	-3.42867	0.000606539	0.00202687	downregulated
DCHS1	919.496	-5.4354	0.978452	-5.5551	2.77448e-08	2.31699e-07	downregulated
IZUMO1	3.70726	-5.43471	1.96975	-2.75909	0.00579628	0.0147656	downregulated
RBM17P1	3.71304	-5.43465	1.91144	-2.84322	0.00446599	0.0117631	downregulated
TMEM238L	3.69951	-5.4339	2.01776	-2.69304	0.00708038	0.01759	downregulated
MSL3P1	22.8836	-5.43346	1.36345	-3.98507	6.74592e-05	0.000284064	downregulated
CSPG4P12	398.755	-5.43222	0.944174	-5.75341	8.74605e-09	7.98813e-08	downregulated
LRIG2-DT	20.8373	-5.43215	1.31803	-4.1214	3.76578e-05	0.000168546	downregulated
CUZD1	3.7009	-5.43031	1.92548	-2.82024	0.00479876	0.0125325	downregulated
PPM1E	10.6086	-5.43003	1.35381	-4.01093	6.04798e-05	0.000257744	downregulated
LINC00923	41.806	-5.42586	1.63902	-3.31043	0.000931527	0.00297239	downregulated
MEG8	221.155	-5.42583	1.3683	-3.96537	7.32812e-05	0.000306544	downregulated
HOXC-AS2	15.3349	-5.42534	1.49571	-3.62727	0.000286429	0.0010414	downregulated
DSC3	251.882	-5.42483	0.584861	-9.27542	1.7692e-20	8.15191e-19	downregulated
ANKK1	20.7292	-5.42432	1.34728	-4.02613	5.67026e-05	0.000243185	downregulated
NR2F1	832.444	-5.42294	1.12704	-4.81164	1.49695e-06	8.97673e-06	downregulated
GOLGA8J	6.17412	-5.42252	1.48821	-3.64366	0.000268787	0.000983893	downregulated
PCDHB7	72.8901	-5.42155	1.62553	-3.33525	0.000852228	0.002747	downregulated
OR51M1	10.3062	-5.42121	1.36332	-3.97646	6.99475e-05	0.000293396	downregulated
RASGRF2	254.682	-5.42115	1.61013	-3.36691	0.000760165	0.00247916	downregulated
UBL4B	3.66887	-5.42069	2.08099	-2.60486	0.00919108	0.0220365	downregulated
TMEM256-PLSCR3	3.66122	-5.42014	2.27296	-2.38462	0.0170969	0.037751	downregulated
TPSB2	77.9232	-5.42014	0.79239	-6.84024	7.90623e-12	1.18314e-10	downregulated
ALDH3B2	130.056	-5.4201	1.19806	-4.52406	6.06643e-06	3.22129e-05	downregulated
BCRP3	3.65046	-5.41384	1.95815	-2.76478	0.0056962	0.0145433	downregulated
ULK4P1	3.65577	-5.41107	1.95974	-2.76112	0.00576032	0.0146862	downregulated
GASK1A	219.724	-5.40128	0.956346	-5.64783	1.62487e-08	1.41915e-07	downregulated
CDKL2	20.1321	-5.40121	1.01126	-5.34107	9.23978e-08	6.98376e-07	downregulated
LINC01249	3.61843	-5.40057	3.22974	-1.67214	0.0944973	0.158901	notsignificant
KDR	532.696	-5.39927	0.838568	-6.43868	1.20518e-10	1.49618e-09	downregulated
LINC00106	3.61551	-5.39828	1.9246	-2.80489	0.0050334	0.013074	downregulated
LMX1A	3.62856	-5.39811	2.26071	-2.38779	0.0169499	0.0374727	downregulated
MAPT-AS1	10.1664	-5.39577	1.41991	-3.80008	0.000144651	0.000565288	downregulated
E2F8	3.60533	-5.39438	1.91999	-2.80958	0.00496063	0.0129098	downregulated
SELENOV	3.5918	-5.39249	2.18445	-2.46858	0.013565	0.0309017	downregulated
ACADL	20.3348	-5.38989	1.48393	-3.63219	0.00028103	0.00102454	downregulated
EBF2	91.6076	-5.38833	1.68924	-3.1898	0.00142373	0.00431987	downregulated
PCNAP1	3.60576	-5.38815	2.36774	-2.27565	0.0228671	0.048377	downregulated
LINC02076	10.4151	-5.38774	1.52701	-3.5283	0.000418236	0.00146012	downregulated
RTL1	30.4701	-5.38607	1.39774	-3.85342	0.00011648	0.000464369	downregulated
CLIP3	137.901	-5.38186	0.668913	-8.04569	8.5762e-16	2.2228e-14	downregulated
TUB	363.119	-5.37865	0.657937	-8.17502	2.95809e-16	8.09496e-15	downregulated
CHRD	130.675	-5.37832	1.37393	-3.91455	9.05724e-05	0.000370889	downregulated
ZRANB2-AS1	3.55489	-5.37695	2.06854	-2.59939	0.0093389	0.0223363	downregulated
JAM3	466.707	-5.3733	0.852908	-6.29998	2.97683e-10	3.45864e-09	downregulated
MYH2	3.55776	-5.37121	1.99369	-2.69411	0.00705774	0.0175479	downregulated
HNRNPA1P29	3.54227	-5.37007	1.95427	-2.74787	0.00599844	0.015207	downregulated
MSH5	77.6587	-5.36891	1.03051	-5.20997	1.88871e-07	1.3504e-06	downregulated
DGKB	19.9735	-5.36824	1.34843	-3.9811	6.85958e-05	0.000288343	downregulated
KCNK15	30.0296	-5.36452	1.43753	-3.73176	0.000190147	0.000720494	downregulated
GTF2F2P1	3.52769	-5.36196	1.9292	-2.77938	0.00544636	0.0140016	downregulated
CRYZL2P-SEC16B	132.873	-5.35885	0.850544	-6.3005	2.96694e-10	3.45273e-09	downregulated
PPIAP42	3.5175	-5.35796	1.93161	-2.77384	0.00553996	0.0142033	downregulated
HSPE1P3	3.50976	-5.35742	1.9779	-2.70864	0.00675589	0.0168772	downregulated
LINC01550	36.3087	-5.35709	0.841623	-6.36519	1.95051e-10	2.34452e-09	downregulated
ITGA9-AS1	286.517	-5.35669	0.769148	-6.96444	3.29709e-12	5.20867e-11	downregulated
FAM225A	59.8048	-5.35629	1.61987	-3.30662	0.000944286	0.00300732	downregulated
RN7SKP163	19.7974	-5.35594	1.34122	-3.99333	6.51508e-05	0.000275635	downregulated
RPS2P28	3.50641	-5.35579	3.2573	-1.64424	0.100126	0.166586	notsignificant
LINC01123	47.5043	-5.35533	1.06197	-5.04285	4.58652e-07	3.04319e-06	downregulated
ZDHHC11B	106.223	-5.35471	1.35733	-3.94503	7.97901e-05	0.000330826	downregulated
MKRN5P	93.822	-5.35317	0.911474	-5.87309	4.27749e-09	4.10685e-08	downregulated
LINC01632	3.50684	-5.35169	2.21081	-2.4207	0.0154909	0.0346484	downregulated
PCDHA14	3.5044	-5.35113	3.28338	-1.62976	0.103151	0.170632	notsignificant
CIR1P1	9.85818	-5.35045	1.48341	-3.60687	0.000309912	0.00111774	downregulated
ODF2-AS1	3.49714	-5.3499	1.96036	-2.72904	0.00635199	0.0160036	downregulated
RPSAP51	3.49135	-5.34955	2.10979	-2.53558	0.0112262	0.0262136	downregulated
SMCR5	38.508	-5.34698	0.96332	-5.55057	2.84736e-08	2.37342e-07	downregulated
OR2H2	3.4947	-5.34651	2.02178	-2.64446	0.00818224	0.0199099	downregulated
FAM110D	61.6527	-5.3465	1.12693	-4.74429	2.09235e-06	1.21879e-05	downregulated
RPS4XP18	3.48499	-5.34529	1.93794	-2.75824	0.00581135	0.0147953	downregulated
TNPO1P2	3.48303	-5.34467	1.98724	-2.68949	0.00715609	0.0177454	downregulated
CLCNKA	3.47481	-5.34123	1.94347	-2.74829	0.00599063	0.0151907	downregulated
ERI3-IT1	10.0579	-5.34105	1.44072	-3.7072	0.000209559	0.000787683	downregulated
CCDC81	10.0312	-5.34099	1.39918	-3.81722	0.000134962	0.000531372	downregulated
CHD1L	218.806	-5.33894	0.395474	-13.5001	1.56144e-41	5.13562e-39	downregulated
FGF7P6	19.5724	-5.33848	1.37648	-3.87836	0.000105164	0.000423801	downregulated
SLC7A9	3.47237	-5.33762	1.96952	-2.71012	0.00672595	0.016816	downregulated
SOX7	63.603	-5.33649	1.55749	-3.42634	0.000611768	0.00204213	downregulated
FUT8-AS1	22.8185	-5.33648	1.48038	-3.60481	0.000312387	0.00112553	downregulated
RPL23AP74	3.47189	-5.33637	2.37523	-2.24667	0.0246608	0.0515862	notsignificant
ACTG1P4	3.47572	-5.33603	2.26842	-2.35231	0.0186571	0.0406879	downregulated
HDAC10	132.706	-5.33433	0.870092	-6.13076	8.74587e-10	9.39691e-09	downregulated
RPL7L1P9	9.74659	-5.33398	1.40556	-3.79492	0.00014769	0.00057508	downregulated
ETV1	224.613	-5.33359	1.04696	-5.09436	3.49914e-07	2.38557e-06	downregulated
PSAPL1	3.46219	-5.33358	1.98902	-2.68151	0.00732899	0.018122	downregulated
BCL9P1	3.46023	-5.33292	1.95788	-2.72382	0.00645311	0.0162242	downregulated
ATP6V0C	201.442	-5.33002	1.45101	-3.67332	0.000239416	0.000888294	downregulated
AS3MT	28.6556	-5.32753	0.975484	-5.46142	4.72333e-08	3.79344e-07	downregulated
LINC01374	3.43455	-5.32733	2.08301	-2.55751	0.0105423	0.02481	downregulated
SEMA3E	172.172	-5.32727	1.32947	-4.00706	6.14784e-05	0.000261535	downregulated
TTC21B-AS1	8.86325	-5.32339	1.46837	-3.62539	0.00028853	0.00104747	downregulated
ABT1P1	3.42968	-5.32061	1.96783	-2.7038	0.00685517	0.0171054	downregulated
SUGT1P4-STRA6LP	96.2954	-5.32052	1.12902	-4.7125	2.44698e-06	1.40299e-05	downregulated
PPIAP64	3.41175	-5.31595	2.00116	-2.65644	0.00789701	0.0193205	downregulated
SLFN12L	140.062	-5.31588	0.875515	-6.07172	1.2655e-09	1.33183e-08	downregulated
RN7SL733P	3.41753	-5.31588	1.95214	-2.72311	0.0064671	0.0162518	downregulated
STMND1	28.5495	-5.31349	1.79667	-2.95741	0.00310239	0.00856155	downregulated
IGHG4	72.6386	-5.31328	1.46722	-3.62133	0.000293097	0.0010626	downregulated
PRR13P1	3.40735	-5.31174	1.95073	-2.72295	0.00647012	0.0162575	downregulated
TRDN	10.0875	-5.31126	1.91372	-2.77536	0.0055141	0.0141521	downregulated
CSDC2	19.2241	-5.30967	1.45225	-3.65616	0.000256022	0.000942126	downregulated
RPL21P99	3.39138	-5.30747	2.06739	-2.56723	0.0102513	0.0242231	downregulated
LINC01497	3.38942	-5.30706	1.99881	-2.65511	0.00792823	0.0193837	downregulated
JPH4	38.3595	-5.30684	1.27414	-4.16504	3.11301e-05	0.000141922	downregulated
CARTPT	3.3856	-5.3062	2.32802	-2.27928	0.0226505	0.0479894	downregulated
PCDHA7	10.1848	-5.3056	1.53237	-3.46236	0.00053546	0.00181323	downregulated
RGS13	5.74221	-5.30517	1.55048	-3.42164	0.000622438	0.00207326	downregulated
SALRNA3	3.39425	-5.30489	3.30913	-1.60311	0.108911	0.178204	notsignificant
RGPD6	774.916	-5.30446	0.684312	-7.75152	9.08001e-15	2.05027e-13	downregulated
PLVAP	386.507	-5.30346	0.467199	-11.3516	7.28052e-30	8.92029e-28	downregulated
ANK2-AS1	9.76972	-5.302	1.42829	-3.71213	0.000205521	0.000774393	downregulated
GALNTL6	9.76972	-5.302	1.42829	-3.71213	0.000205521	0.000774393	downregulated
GAPDHP15	3.37484	-5.29866	1.95699	-2.70756	0.00677808	0.0169248	downregulated
STIMATE-MUSTN1	71.7068	-5.29467	1.65877	-3.19193	0.00141328	0.00429419	downregulated
CD68	303.09	-5.2946	1.48459	-3.56637	0.000361965	0.00128231	downregulated
BRAFP1	10.0503	-5.29342	1.4906	-3.55121	0.000383471	0.00135073	downregulated
DRC3	196.779	-5.29255	0.968653	-5.46382	4.66003e-08	3.75098e-07	downregulated
HBB	155.798	-5.29221	0.930895	-5.68508	1.30753e-08	1.15888e-07	downregulated
SYT10	3.35103	-5.29057	2.44084	-2.16752	0.0301955	0.0612487	notsignificant
ROR2	217.198	-5.29036	1.12841	-4.68835	2.75419e-06	1.56245e-05	downregulated
BVES	62.9756	-5.28867	1.21384	-4.35697	1.31875e-05	6.53588e-05	downregulated
OR2AF1P	3.34907	-5.28844	3.47919	-1.52002	0.128506	0.203877	notsignificant
GAPDHP62	3.33654	-5.28523	2.06164	-2.56361	0.010359	0.0244479	downregulated
ATP1A2	84.1427	-5.28357	1.26557	-4.17487	2.98162e-05	0.000136683	downregulated
SNAP91	9.75647	-5.28343	1.53319	-3.44605	0.00056885	0.00191487	downregulated
SBSPON	125.172	-5.28223	0.893759	-5.91013	3.41829e-09	3.3475e-08	downregulated
TAS2R4	137.61	-5.28088	1.20833	-4.37038	1.2403e-05	6.19116e-05	downregulated
WDR72	13.6775	-5.28073	1.13243	-4.66316	3.11384e-06	1.74498e-05	downregulated
PRSS37	3.3244	-5.28023	2.09295	-2.52286	0.0116404	0.0270607	downregulated
DSG1	82.5606	-5.2787	1.35865	-3.88525	0.000102224	0.000413189	downregulated
UHRF2P1	78.4266	-5.27651	0.917483	-5.75108	8.86772e-09	8.08898e-08	downregulated
KARS1P1	9.56538	-5.2746	1.384	-3.81112	0.00013834	0.000543253	downregulated
OR7E2P	9.56538	-5.2746	1.384	-3.81112	0.00013834	0.000543253	downregulated
ADCY1	447.145	-5.27427	1.48898	-3.5422	0.000396812	0.00139136	downregulated
FGF2	222.136	-5.273	1.18995	-4.43127	9.3681e-06	4.79843e-05	downregulated
CACHD1	560.421	-5.26965	0.461815	-11.4107	3.69561e-30	4.66036e-28	downregulated
LINC01567	3.30159	-5.2684	2.01052	-2.62041	0.00878232	0.0211742	downregulated
FGF13-AS1	3.29963	-5.26781	2.00066	-2.63304	0.0084625	0.0205132	downregulated
SPDYE11	3.29963	-5.26781	2.00066	-2.63304	0.0084625	0.0205132	downregulated
KIAA1549	251.656	-5.26493	1.36389	-3.86023	0.000113279	0.000452946	downregulated
LINC00882	46.8809	-5.26451	1.55556	-3.38431	0.000713564	0.00234527	downregulated
RPL12P9	3.27975	-5.26071	2.34131	-2.24691	0.024646	0.0515636	notsignificant
OR5BT1P	3.27592	-5.2578	3.30705	-1.58987	0.111863	0.182206	notsignificant
PHLDB2	565.977	-5.25492	0.631708	-8.31859	8.90138e-17	2.59742e-15	downregulated
MASP1	27.932	-5.25492	1.51356	-3.4719	0.000516789	0.00175801	downregulated
PPIAP53	22.1486	-5.25445	1.29237	-4.06576	4.78755e-05	0.000208508	downregulated
CCL16	3.2633	-5.25393	2.20671	-2.38089	0.0172707	0.0380454	downregulated
EEF1DP3	3.26526	-5.25367	2.47384	-2.12369	0.033696	0.067205	notsignificant
RAB11FIP1P1	195.029	-5.25355	1.40037	-3.75154	0.00017575	0.000671843	downregulated
ABI3BP	463.05	-5.25077	0.556501	-9.43532	3.89809e-21	1.96398e-19	downregulated
KCNIP2	107.486	-5.25017	1.35964	-3.86143	0.000112724	0.000450981	downregulated
BMS1P2	73.0815	-5.24697	0.778983	-6.73566	1.63186e-11	2.32888e-10	downregulated
HHIPL1	94.3386	-5.24683	0.85343	-6.14794	7.84978e-10	8.50616e-09	downregulated
MRPS9-AS1	3.26029	-5.24629	2.10168	-2.49624	0.0125518	0.0288777	downregulated
NUSAP1	27.9418	-5.24535	0.95982	-5.46494	4.63073e-08	3.73158e-07	downregulated
SIT1	18.3781	-5.24503	1.34237	-3.90729	9.33384e-05	0.00038041	downregulated
PRADC1P1	3.26177	-5.24496	2.2748	-2.30568	0.0211287	0.0452452	downregulated
EGFLAM-AS2	3.2448	-5.24462	2.11312	-2.48193	0.0130674	0.0298976	downregulated
LINC00926	46.2413	-5.24449	1.60742	-3.26267	0.00110366	0.00345169	downregulated
TMPRSS11A	3.24862	-5.24391	2.48881	-2.10699	0.0351181	0.0695071	notsignificant
ITIH4	36.9715	-5.24361	1.52129	-3.44682	0.000567223	0.0019097	downregulated
LINC00563	3.24284	-5.24351	2.25049	-2.32994	0.0198092	0.042829	downregulated
CHL1-AS2	3.25206	-5.2423	2.01759	-2.59829	0.00936886	0.0223955	downregulated
CEP57L1P1	3.24236	-5.24116	2.00899	-2.60885	0.00908466	0.0218129	downregulated
CABP1	18.3844	-5.24035	1.45549	-3.6004	0.000317727	0.00114191	downregulated
FAM66B	152.289	-5.24003	0.617652	-8.48379	2.17973e-17	6.77288e-16	downregulated
PRSS23	588.336	-5.2399	0.445421	-11.7639	5.988e-32	9.02974e-30	downregulated
DDX55P1	3.24384	-5.23918	2.23646	-2.34262	0.0191489	0.0416144	downregulated
NHEJ1	160.166	-5.23903	0.587042	-8.92446	4.47883e-19	1.76889e-17	downregulated
GABPAP	36.4288	-5.23803	0.790031	-6.63016	3.35335e-11	4.52796e-10	downregulated
CDC42EP2	76.6905	-5.23793	1.04307	-5.02167	5.12255e-07	3.37084e-06	downregulated
C17orf49	129.37	-5.23774	1.25468	-4.17457	2.98554e-05	0.000136804	downregulated
PWWP2AP1	3.23021	-5.23609	2.08832	-2.50732	0.012165	0.0281195	downregulated
SERPINF1	1895.6	-5.23604	0.254533	-20.5712	4.97697e-94	1.34154e-90	downregulated
HTR2A	36.7711	-5.2356	1.78026	-2.94092	0.0032724	0.00897184	downregulated
LINC01614	3.21864	-5.23433	2.3623	-2.21577	0.0267071	0.0552751	notsignificant
SNX18P8	3.22629	-5.23383	3.4486	-1.51767	0.129098	0.204667	notsignificant
RN7SL199P	3.21621	-5.23223	2.09032	-2.50307	0.012312	0.0284104	downregulated
RN7SL656P	3.21621	-5.23223	2.09032	-2.50307	0.012312	0.0284104	downregulated
CHST9	103.481	-5.23181	1.26495	-4.13598	3.5345e-05	0.000159252	downregulated
S1PR5	18.2318	-5.23017	1.47994	-3.53403	0.000409269	0.00143201	downregulated
GPR173	58.1017	-5.22957	1.07203	-4.87818	1.07069e-06	6.62696e-06	downregulated
SVOPL	9.29024	-5.22907	1.40381	-3.72493	0.00019537	0.000739116	downregulated
RALGAPA1P1	589.861	-5.22792	0.469604	-11.1326	8.70511e-29	9.48066e-27	downregulated
NEURL2	18.1806	-5.22716	1.36866	-3.81917	0.0001339	0.000527767	downregulated
DEFB109F	3.20406	-5.2271	2.1098	-2.47754	0.0132292	0.0302326	downregulated
SEMA6A	696.159	-5.22501	0.794664	-6.57513	4.8612e-11	6.38022e-10	downregulated
LINC02614	109.19	-5.22477	0.668907	-7.81091	5.67781e-15	1.31794e-13	downregulated
THSD4	1483.14	-5.22279	0.644329	-8.10579	5.24058e-16	1.39516e-14	downregulated
NXPH2	3.18996	-5.2203	2.37285	-2.20001	0.0278063	0.0571715	notsignificant
TSSK3	68.1912	-5.21889	1.22703	-4.25326	2.10679e-05	9.99796e-05	downregulated
CORO7-PAM16	3.20009	-5.21874	3.41618	-1.52765	0.126599	0.201579	notsignificant
ACTG1P10	21.5425	-5.21555	1.30422	-3.99896	6.36202e-05	0.000269795	downregulated
NOTCH2NLA	597.877	-5.21291	0.696794	-7.48128	7.36048e-14	1.47101e-12	downregulated
GRM6	21.4131	-5.21172	1.32636	-3.92935	8.51749e-05	0.000350852	downregulated
RPL10AP2	3.16911	-5.20971	2.02294	-2.57531	0.010015	0.0237271	downregulated
MIXL1	3.1749	-5.20958	2.04493	-2.54756	0.0108481	0.0254242	downregulated
TMED2-DT	121.044	-5.2088	1.37528	-3.78744	0.000152207	0.000590427	downregulated
SPATA4	3.16137	-5.20823	2.20296	-2.36419	0.0180693	0.0395902	downregulated
NEK10	438.697	-5.20652	0.615345	-8.46115	2.64761e-17	8.1445e-16	downregulated
ISLR2	36.0328	-5.20516	1.50076	-3.46836	0.000523652	0.00177906	downregulated
CTXND1	38.5715	-5.20477	1.18355	-4.3976	1.09454e-05	5.52238e-05	downregulated
TMEM119	325.035	-5.20167	1.51528	-3.4328	0.000597376	0.00200028	downregulated
MFAP5	321.468	-5.196	2.81659	-1.84479	0.0650687	0.116737	notsignificant
ZNF564	137.602	-5.19576	1.22333	-4.24723	2.16433e-05	0.000102372	downregulated
LINC01152	394.734	-5.19421	0.984161	-5.2778	1.30743e-07	9.6059e-07	downregulated
MDFI	167.245	-5.19258	1.27706	-4.06604	4.78197e-05	0.00020832	downregulated
DDTP1	3.13612	-5.1923	2.10226	-2.46986	0.0135165	0.0308068	downregulated
RPL35AP23	3.13995	-5.19176	2.11575	-2.45387	0.014133	0.0319889	downregulated
RN7SKP176	3.1322	-5.19099	2.04025	-2.54429	0.0109501	0.0256383	downregulated
GTF2A1L	3.14143	-5.19098	2.4306	-2.13568	0.0327058	0.0656108	notsignificant
RPL17	464.825	-5.19038	1.05021	-4.94221	7.72429e-07	4.91057e-06	downregulated
TCERG1L	3.12259	-5.19007	2.3907	-2.17094	0.0299357	0.060779	notsignificant
HEPACAM2	50.688	-5.18921	1.28291	-4.04487	5.23522e-05	0.000226101	downregulated
F2RL2	232.417	-5.18905	0.984812	-5.26908	1.37111e-07	1.00393e-06	downregulated
ZNF436-AS1	86.7479	-5.18869	1.01028	-5.13591	2.80784e-07	1.95632e-06	downregulated
C2CD6	33.3632	-5.18798	1.41504	-3.66631	0.000246077	0.000909879	downregulated
IGHV3-33	57.4173	-5.18746	1.60551	-3.23103	0.00123345	0.0038117	downregulated
NRG2	96.9933	-5.1864	1.19111	-4.35427	1.33511e-05	6.60629e-05	downregulated
SLC26A5	45.8467	-5.18628	1.10326	-4.70088	2.59045e-06	1.47857e-05	downregulated
KCNH1	34.938	-5.18345	1.08042	-4.79764	1.60545e-06	9.56085e-06	downregulated
KDM4D	16.8493	-5.18295	1.34627	-3.84985	0.000118189	0.000470873	downregulated
TSPAN9-IT1	3.1191	-5.18011	2.21571	-2.3379	0.0193926	0.042058	downregulated
NDUFA13	250.336	-5.17822	0.568552	-9.10773	8.41213e-20	3.64988e-18	downregulated
PMP2	3.1147	-5.17685	2.35696	-2.19641	0.0280623	0.0576101	notsignificant
NID1	1766.99	-5.1754	1.18756	-4.35801	1.31252e-05	6.50946e-05	downregulated
LINC02753	17.5815	-5.17489	1.52803	-3.38664	0.00070755	0.00232798	downregulated
CFB	325.775	-5.1744	0.590467	-8.76324	1.89717e-18	6.82983e-17	downregulated
CT62	51.9721	-5.17347	1.03323	-5.00707	5.52642e-07	3.61126e-06	downregulated
AQP4-AS1	24.6627	-5.17318	1.09462	-4.72601	2.28973e-06	1.32127e-05	downregulated
LINC01558	14.5255	-5.17286	1.30832	-3.95382	7.69128e-05	0.000320121	downregulated
ZFHX2-AS1	146.486	-5.17282	0.718805	-7.19641	6.18178e-13	1.08289e-11	downregulated
ZNF711	181.368	-5.1708	1.28767	-4.01563	5.92867e-05	0.00025326	downregulated
[truncated: 19,961 more rows]

## Sheet: GOBP_enrich_up_Cell-breast_read
	ID	Description	GeneRatio	BgRatio	pvalue	p.adjust	qvalue	geneID	Count
GO:0002274	GO:0002274	myeloid leukocyte activation	88/2862	215/15398	1.65728e-14	9.8144e-11	7.6008e-11	PRKCE/STXBP3/ADAM10/RORA/IL4R/PYCARD/CSF1/CD74/KARS1/IL18/ANXA3/SNX4/NR1D1/PSEN1/HSPD1/JUN/JMJD6/BCR/NDRG1/PLCG2/SLAMF1/MYO18A/UNC13D/MFHAS1/ADAM9/CLU/JUND/CST7/IFNGR2/TLR4/LDLR/CD33/TLR6/TLR1/TNIP2/IFI35/STXBP1/PLA2G4A/HAVCR2/STXBP2/F2RL1/MYD88/IL33/ZC3H12A/PLSCR1/SYK/BATF3/GRN/ITGB2/VAMP8/TICAM1/LILRB4/LGALS9/SBNO2/STX4/SCNN1B/ITGAM/PTPN6/RAC2/ADGRE2/TLR2/DYSF/PTAFR/PTPRC/CD300LF/PRAM1/RELB/CD3…	88
GO:0001819	GO:0001819	positive regulation of cytokine production	140/2862	424/15398	4.4354e-13	1.31332e-09	1.01711e-09	ARFGEF2/TMF1/ATF4/FADD/RORA/RIOK3/IL4R/PYCARD/CASP8/F3/BTN3A2/CD46/TRAF2/PRKD2/CD74/STAT5B/PQBP1/FRMD8/SCRIB/IL18/POLR3G/ZBTB7B/MAPKAPK2/PRKCZ/RELA/DDX3X/HRAS/TUSC2/DENND1B/HDAC2/SIRT1/PARK7/CHUK/HK1/DDX1/RAB7B/PSEN1/SOD1/HSPD1/FZD5/GPRC5B/FURIN/MBP/SORL1/PLCG2/SLAMF1/HLA-F/PELI1/IRF5/FOXP3/PNP/CLU/STAT3/RGCC/DDX21/DDIT3/TLR4/PANX2/CD55/SELENOK/TLR6/TLR1/HLA-A/HAVCR2/F2RL1/HIF1A/MYD88/IRAK1/IL33/…	140
GO:0002237	GO:0002237	response to molecule of bacterial origin	106/2862	300/15398	3.1789e-12	6.27514e-09	4.85981e-09	MAPK3/CTR9/PRKCE/MAPKAPK3/PRDX3/UPF1/OTUD5/PYCARD/CNP/CASP8/HSF1/IFNAR1/IL18/MAPKAPK2/RELA/PPARD/RPS6KA3/RHOA/HDAC2/CASP9/NR1D1/CD180/FZD5/NFKBIB/PAF1/SELENOS/NOCT/BCR/PLCG2/PLAA/NFKB1/KMO/PELI1/IRF5/FOXP3/ADAM9/JUND/TLR4/DUSP10/CD55/TLR6/PCK2/TLR1/TNIP2/HAVCR2/LDOC1/MYD88/CASP3/IRAK1/ZC3H12A/ACP5/PDE4B/CD80/SIRPA/TRIB1/CHMP5/TICAM1/LILRB1/RIPK2/TNFRSF11A/TNIP1/LGALS9/SBNO2/CEBPB/S100A14/PDCD4/CY…	106
GO:0045862	GO:0045862	positive regulation of proteolysis	119/2862	353/15398	5.59211e-12	8.27912e-09	6.4118e-09	USP5/BOK/BAK1/PDCD5/AXIN1/HSPBP1/SGTA/FADD/PSMC4/GSK3A/FIS1/PYCARD/CASP8/HSF1/ADRM1/F3/CYCS/CASP10/KEAP1/BAG6/AIFM1/SH3RF2/RNF144B/RCHY1/MAP3K5/HPN/COP1/HIP1R/PSMD14/SUMO2/DDX3X/GCLC/RHOA/HDAC2/CASP9/SIRT1/DVL1/CCDC22/MAPK9/PSEN1/NKX3-1/EGLN3/HSPD1/MTCH1/PSME2/CSNK1D/BCAP31/FURIN/PSMC6/PSMC5/PERP/MBP/HIP1/PACSIN3/CDC20/SMAD7/ZFAND2A/RAD23A/PSMC3/NRDC/AGTPBP1/VCP/PSME3/EGF/ANXA2/ATP5IF1/ADAM9/CLU/…	119
GO:0002697	GO:0002697	regulation of immune effector process	111/2862	325/15398	1.15593e-11	1.36908e-08	1.06029e-08	CRK/FADD/IL4R/SUPT6H/CD46/CUEDC2/TRAF2/HLA-DRA/CD74/STAT5B/TRPM4/IL18/C1QBP/ZBTB7B/PRKCZ/DENND1B/SIRT1/SNX4/HK1/DDX1/PKN1/DDX60/HSPD1/FZD5/GPRC5B/SMAD7/BCR/PLCG2/SLAMF1/MYO18A/UNC13D/DNAJB9/HLA-DRB1/HLA-F/CEACAM1/FOXP3/DDX21/TLR4/DUSP10/BCL6/CD55/KLK7/HLA-A/STXBP1/HAVCR2/STXBP2/LGALS3/F2RL1/CR2/NDFIP1/PTPRJ/HLA-B/ZC3H12A/IL23A/CD80/SYK/BST2/SEMA7A/GRN/ITGB2/VAMP8/COLEC10/TICAM1/LILRB4/LILRB1/RIPK…	111
GO:0045785	GO:0045785	positive regulation of cell adhesion	131/2862	416/15398	1.00073e-10	8.4662e-08	6.55668e-08	HLA-DMA/PRKCE/TJP1/CRK/TRIOBP/FADD/SLC7A1/IL4R/PYCARD/YES1/CD46/TESK1/HLA-DRA/PRKD2/CSF1/CD74/STAT5B/POLDIP2/ROCK1/CARMIL1/IL18/C1QBP/ZBTB7B/PRKCZ/RELA/JUP/PPP3CA/RHOA/PODXL/AP3B1/PTPN23/HSPD1/ARPC2/NPNT/DNM2/SMAD7/ADGRG1/SDC4/DOCK8/DMTN/MYO10/SLAMF1/UNC13D/CITED2/LIMS1/TFE3/FLOT2/CSK/HLA-DRB1/ADAM19/ZMIZ1/CALR/P4HB/FOXP3/ADAM9/PNP/STK4/RAC1/DAB2/VEGFA/RRAS/S100A10/SART1/DUSP10/ALOX5/BCL6/CD55/SE…	131
GO:0051223	GO:0051223	regulation of protein transport	139/2862	453/15398	1.99628e-10	1.47774e-07	1.14444e-07	BNIP3L/PRKCE/PDCD5/NMT1/NDFIP2/LRRC8A/RHOU/UBE2J1/LMAN1/IPO5/BAP1/ARFIP1/SH3GLB1/RAN/SAR1B/GSK3A/STX1A/NOLC1/FIS1/PPIA/EMD/ENSA/VPS35/WWP2/INPP5K/GOLPH3L/DNAJC1/TRPM4/SERP1/HSPA1L/PPID/LLGL2/OAZ3/CDK5/OSBP/GOLPH3/TSG101/NR1H2/DPH3/PRKCZ/PCNT/JUP/CDK16/PPP3CA/CD2AP/SNX3/HRAS/PPARD/HSPA8/HMGCR/SREBF2/EDEM2/PARK7/KCNJ11/PTPN23/NR1D1/PSEN1/SIRT7/ACSL4/TMEM30A/ERP29/PFKL/FZD5/BCAP31/MYO1C/SEC24A/UBE2J…	139
GO:0071216	GO:0071216	cellular response to biotic stimulus	77/2862	211/15398	5.34081e-10	2.8753e-07	2.22679e-07	MAPK3/CTR9/PRKCE/ZMPSTE24/UPF1/PYCARD/HSF1/CCDC47/IL18/RELA/SMC1A/PPARD/RHOA/NR1D1/CD180/FZD5/NFKBIB/PAF1/SELENOS/BCR/PLCG2/PLAA/NFKB1/KMO/ADAM9/DDIT3/TLR4/CD55/TLR6/TLR1/TNIP2/HAVCR2/LDOC1/HSPA5/MYD88/IRAK1/ZC3H12A/PDE4B/CD80/SYK/SIRPA/TRIB1/CHMP5/TICAM1/LILRB1/RIPK2/TNIP1/SBNO2/CEBPB/PDCD4/CMPK2/CD36/LITAF/TGFB1/CXCL2/LY96/MAP2K3/CCL2/TLR2/PTAFR/CD86/TNFRSF1B/HCK/CD14/CLEC7A/CXCL11/TNF/LILRA2/L…	77
GO:0006457	GO:0006457	protein folding	72/2862	196/15398	1.38188e-09	5.73729e-07	4.44326e-07	DNAJB4/DNAJA2/DNAJC3/SDF2/PPIG/PDCD5/RUVBL2/UNC45A/CDC37/LMAN1/HSPBP1/CANX/ST13/PPIA/DNAJC25/PDIA6/CCT3/PDIA4/TOR2A/DNAJC2/CCDC47/CD74/DNAJC1/HSPA1L/PPID/QSOX1/CCT5/DNAJB5/HSPA8/PTGES3/CHCHD4/HSPA9/HSPD1/TXNDC9/ERP29/CDC37L1/DNAJC21/AHSA1/GAK/VBP1/HSPA4/DNAJC5/CCT6B/SIL1/TCP1/TBCA/CALR/P4HB/CLU/NUDC/DNAJA4/DNAJB2/DNAJB1/PDCL3/DNAJA1/ERO1A/HSPA5/FKBP4/HSP90AB1/HSPB1/HSPA14/HSPH1/GRN/BAG1/RP2/DNAJB…	72
GO:0002764	GO:0002764	immune response-regulating signaling pathway	133/2862	440/15398	1.45321e-09	5.73729e-07	4.44326e-07	PRKCE/MAPKAPK3/PLD2/EIF2B4/SPG21/RBCK1/RIOK3/YES1/BTN3A2/BAG6/PRKD2/C1QBP/MAPKAPK2/RELA/DDX3X/PAK2/HRAS/DENND1B/EIF2B3/RPS6KA3/DGKZ/AP3B1/NR1D1/MAPK9/GPR108/DDX60/RAB7B/PSEN1/TSPAN6/HSPD1/USP15/TIFA/PLCG2/RAB29/MFHAS1/CSK/HLA-DRB1/TEC/CEACAM1/PELI1/CYLD/FOXP3/BCAR1/TLR4/UNC93B1/BIRC3/KCNN4/CD33/TLR6/CTLA4/TLR1/HLA-A/LIMK1/TNIP2/IFI35/NINJ1/ELF1/HLA-DQB1/HAVCR2/LGALS3/F2RL1/CR2/MYD88/IRAK1/PTPRJ/O…	133
GO:0043068	GO:0043068	positive regulation of programmed cell death	143/2862	484/15398	1.92326e-09	6.69972e-07	5.18862e-07	ATF4/BNIP3L/BOK/MFN2/BAK1/PDCD5/MTCH2/RNPS1/TNFRSF12A/STYXL1/DAPK3/RBCK1/FADD/PPP1CA/ING3/FIS1/PIAS4/PYCARD/CASP8/SUDS3/UTP11/PIK3CB/AIFM1/TRAF2/BECN1/MAP3K5/PPID/SCRIB/CDK5/C1QBP/HIP1R/DDX3X/TNFRSF10A/TRAF7/PAK2/TOMM22/ENDOG/MARK4/RHOA/CASP9/SIRT1/PARK7/DEDD2/MAPK9/CTNNA1/BRMS1/PSEN1/NKX3-1/DAPK2/SOD1/HSPD1/INCA1/MTCH1/RNF122/BCAP31/DNM2/JUN/BNIP3/EIF5A/CASP6/MCL1/CYLD/IRF5/CLU/CTNNBL1/STK4/GADD…	143
GO:0060627	GO:0060627	regulation of vesicle-mediated transport	146/2862	498/15398	2.31218e-09	7.13742e-07	5.5276e-07	MAPK3/STXBP3/SNX17/ARFIP1/HGS/SAR1B/STX1A/RAB11A/VPS4B/IL4R/PYCARD/ANKRD13A/PIK3CB/DENND10/RAB3D/RAB5A/LMAN2/ROCK1/TBC1D4/CADPS2/VPS18/LYAR/SCRIB/RAB9A/CDK5/AP2M1/RAP1B/HIP1R/TSG101/NR1H2/AP2S1/PPP3CA/CD2AP/SNX3/DVL1/SNX4/PTPN23/SOD1/HNRNPK/RAB21/ABCA7/CBARP/LRPAP1/DNM2/HIP1/PACSIN3/SORL1/RALA/SCYL2/EHD4/RAB11B/ARF6/WASL/SDC4/DNAJC5/BCR/MAP2K2/IL15RA/PLCG2/SLAMF1/MYO18A/DNAJC6/UNC13D/RPH3AL/RAB29…	146
GO:0030099	GO:0030099	myeloid cell differentiation	113/2862	363/15398	4.06801e-09	1.04742e-06	8.11182e-07	CTR9/THOC5/ACTN1/WASF2/LEO1/PRDX3/RB1/FADD/CASP8/HSF1/BPGM/ABCB10/PITHD1/NCOA6/ABI1/CSF1/CD74/STAT5B/PRMT6/LYAR/PRKX/SLC25A5/PABPC4/EIF2AK1/ZBTB7A/CASP9/SIRT1/ACVR1B/AP3B1/ADAR/RAB7B/HSPA9/PSEN1/ESRRA/IKZF1/UFL1/SRP54/PAF1/TMEM14C/JUN/JMJD6/UBA5/DMTN/CITED2/MFHAS1/TFE3/HLA-DRB1/ANXA2/ATP5IF1/CEACAM1/MAEA/STAT3/TLR4/VEGFA/MPIG6B/WDR1/MYH9/BCL6/UBASH3B/FAM20C/ZNF385A/PTK2B/G6PD/F2RL1/HIF1A/GPR183/C…	113
GO:0009896	GO:0009896	positive regulation of catabolic process	141/2862	487/15398	1.05569e-08	2.12122e-06	1.64278e-06	MAPK3/USP5/BNIP3L/TFEB/PRKCE/TMEM59/SNX30/AXIN1/STX5/HSPBP1/SH3GLB1/SGTA/UPF1/PSMC4/GSK3A/SNX18/GRSF1/SEC22B/CSDE1/HSF1/VPS35/PIK3CB/WWP2/TENT4B/KEAP1/BAG6/BECN1/SH3RF2/TRIM14/RNF144B/SCOC/CPEB3/RCHY1/ROCK1/OAZ3/NT5C3B/COP1/SLC25A5/CNOT8/YTHDF1/SUMO2/PRKAA2/GCLC/ENDOG/ZC3H18/SIRT1/DVL1/PARK7/CALCOCO2/SNX4/CCDC22/MAPK9/PSEN1/KHSRP/CSNK1D/BCAP31/FURIN/CNOT3/PSMC6/PSMC5/OPTN/UFL1/LARP1/PACSIN3/SORL1…	141
GO:0050777	GO:0050777	negative regulation of immune response	60/2862	161/15398	1.72151e-08	2.75534e-06	2.13389e-06	CRK/IL4R/YES1/CD46/USP18/LYAR/NR1H2/ZBTB7B/ADAR/FURIN/USP15/SMAD7/SELENOS/BCR/SLAMF1/HLA-DRB1/HLA-F/CEACAM1/FOXP3/DUSP10/BCL6/CD55/CTLA4/HLA-A/HAVCR2/LGALS3/CR2/NDFIP1/OAS3/HLA-B/ZC3H12A/SYK/GRN/IFI16/LILRB4/LILRB1/LGALS9/NLRC5/RHBDF2/PTPN6/C4BPA/ARRB2/PTPRC/MMP12/C4BPB/IL7R/HCK/CD300A/ARG2/ISG15/HMOX1/LYN/SPI1/SAMSN1/ALOX15/SERPINB4/HLA-G/NLRP6/IL4I1/FGR	60
GO:0006091	GO:0006091	generation of precursor metabolites and energy	130/2862	445/15398	2.22028e-08	3.16427e-06	2.45058e-06	NDUFB6/NDUFA5/PYGB/ANTKMT/UQCRQ/NDUFA6/PPP1CA/SDHC/GSK3A/C2orf69/NDUFB10/IDH3G/NDUFAF1/IMMP2L/NDUFA8/CYCS/PKM/IFNAR1/BPGM/ENOX2/IDH1/NDUFS5/INPP5K/MDH2/DLD/ATP5F1B/NDUFS2/NDUFS4/ATP5PB/GYS1/NDUFA4/COA6/SUCLA2/DHTKD1/OGDH/DEGS1/PRKAA2/UQCRC1/COX4I1/PDHB/PPARD/DERA/PTGES3/SDHB/RHOA/ZBTB7A/PARK7/MDH1/NR1D1/COX7A2/HK1/PSEN1/PGK1/CISD1/PFKL/SELENOS/BNIP3/PPP1R2/NDUFA1/PYGL/COQ10B/CHCHD2/COX6C/SUCLG2/P…	130
GO:0016236	GO:0016236	macroautophagy	94/2862	297/15398	3.36556e-08	4.63508e-06	3.58966e-06	MAPK3/BNIP3L/MFN2/CAPNS1/SNX30/CDC37/ATG101/NSFL1C/SH3GLB1/HGS/SNX18/STX12/VPS4B/SEC22B/VPS35/CALM1/UBXN6/BECN1/WDR81/RAB5A/SCOC/POLDIP2/ATP6V1G1/ADPRH/CDK5/SLC25A5/TSG101/CHMP1A/EI24/PRKAA2/QSOX1/ATP6V1H/ILRUN/SIRT1/NPC1/CALCOCO2/SNAP29/SNX4/IFT20/PSEN1/ATP6V1E1/OPTN/UFL1/MTMR14/LARP1/CAPN1/GNAI3/TECPR1/SUPT5H/PIP4K2C/BNIP3/UBA5/ARL8B/ERN1/RAB1C/ATP6V1A/PLAA/RHEB/ATP6V0B/ULK1/RETREG1/VCP/PLEKHM1…	94
GO:0002532	GO:0002532	production of molecular mediator involved in inflammatory response	32/2862	69/15398	1.19353e-07	1.24002e-05	9.60335e-06	BAP1/IL4R/PYCARD/CUEDC2/SNX4/PER1/STAT3/TLR4/DUSP10/ALOX5/TLR6/HIF1A/MYD88/ZC3H12A/ABCD1/SYK/GRN/SIRPA/VAMP8/TICAM1/LILRB4/PDCD4/CD36/ALOX5AP/GPSM3/NCF1/CLEC7A/PSG9/TNF/LYN/PLA2G3/IL1R2	32
GO:0043254	GO:0043254	regulation of protein-containing complex assembly	111/2862	378/15398	1.76638e-07	1.60931e-05	1.24634e-05	PRKCE/EML2/BAK1/MTPN/VDAC2/SH3GLB1/RB1/CYFIP1/TRIOBP/SAR1B/STX1A/CAMSAP1/RIOK3/PYCARD/HSF1/VPS35/PFN1/TRAF2/MED25/MAPRE1/CTTN/CPTP/CARMIL1/FCHSD2/PPP2R5B/RAP1B/HIP1R/NR1H2/OCLN/PRKCZ/DDX3X/SSH3/NEK7/HSPA8/TRABD2A/NCLN/RHOA/PARK7/TMSB10/MAPK9/EIF4G1/CAPZA1/ARPC2/PSMC6/TWF1/H3-3B/SORL1/TWF2/ARPC5/ARF6/DMTN/CDC42EP3/CDC42EP1/PLCG2/MLST8/ULK1/CAPZA2/TMOD1/SVIP/VCP/CAPG/MSN/CLU/RDX/RAC1/TLR4/VEGFA/BAI…	111
GO:0016032	GO:0016032	viral process	113/2862	390/15398	2.92717e-07	2.51227e-05	1.94564e-05	PTBP1/TRIM26/EIF3G/PROX1/MGAT4B/CANX/VAPA/RAN/GSK3A/SNW1/CTDP1/PPIA/VPS4B/MON1B/CSDE1/SMARCB1/RCC1/WWP2/KPNA3/DYNLT1/CD46/INPP5K/RAB5A/CD74/TRIM14/VPS18/PPID/STAU1/CFL1/DENR/HPN/TSG101/CHMP1A/DEK/DDX3X/SNX3/HSPA8/EDEM2/NPC1/CALCOCO2/ADAR/SRPK1/ST6GALNAC4/FURIN/USF2/LARP1/EIF3B/ACE2/JUN/KPNA2/RAD23A/ARL8B/PSMC3/SLAMF1/PI4KA/RAB29/HLA-DRB1/EIF3A/VCP/SMARCA4/P4HB/LDLR/CD55/TRIM25/CHMP2B/GRK2/ANPEP/I…	113
GO:0030595	GO:0030595	leukocyte chemotaxis	70/2862	212/15398	3.15975e-07	2.59889e-05	2.01272e-05	MAPK3/SBDS/ADAM10/PPIA/CSF1/CD74/TRPM4/C1QBP/PADI2/AKIRIN1/DAPK2/PIP5K1C/SRP54/SWAP70/VEGFB/SLAMF1/CALR/LGMN/RAC1/VEGFA/ALOX5/NINJ1/PTK2B/LGALS3/F2RL1/GPR183/DUSP1/IL23A/PDE4B/SYK/ITGB2/TNFRSF11A/LGALS9/C3AR1/S100A14/CXCL2/RAC2/ADGRE2/CCL2/GPSM3/MPP1/CXCL16/IL6R/TRPM2/CXCL11/VAV1/CXCR4/TAFA4/CCR7/S100A7/CCL3L3/TNFSF14/LYN/SPI1/ADAM8/CCL17/CXCL3/CCL22/FCER1G/CCL4/CXCL17/PLA2G7/C5AR1/CXCL1/CCR1/CXC…	70
GO:0022411	GO:0022411	cellular component disassembly	124/2862	439/15398	3.58985e-07	2.83455e-05	2.19523e-05	DHX8/BNIP3L/BOK/MFN2/SMARCD2/SMARCC1/MTPN/ZMPSTE24/CDC37/CCSAP/STX5/TRIOBP/UPF1/ADAM10/PPP1CA/GSK3A/CAMSAP1/FIS1/VPS4B/SMARCB1/HSF1/GRWD1/CALM1/SHARPIN/AIFM1/BECN1/GSPT1/SET/CTTN/SH3GL1/CARMIL1/PLAAT3/CFL1/MARK2/DENR/HPN/MAP1S/CDK5/SLC25A5/MTIF2/TSG101/CHMP1A/ENDOG/HSPA8/SREBF2/GOLGA2/PARK7/CALCOCO2/SNAP29/DEDD2/CAPZA1/FZD5/FURIN/MMP15/TWF1/PYM1/OPTN/DSTN/UFL1/KIF5B/TWF2/GAK/TECPR1/ARF6/BNIP3/SWA…	124
GO:0050727	GO:0050727	regulation of inflammatory response	97/2862	324/15398	3.94902e-07	3.03715e-05	2.35214e-05	BAP1/RB1/DAGLA/RORA/PYCARD/VPS35/YES1/SHARPIN/STAT5B/USP18/KARS1/ABHD12/IL18/RELA/PPARD/PARK7/SNX4/NR1D1/SOD1/GPRC5B/FURIN/SPATA2/UFL1/ACE2/SELENOS/BCR/BRD4/PLCG2/NFKB1/MFHAS1/DUOXA1/HLA-DRB1/MVK/CYLD/FOXP3/CST7/TLR4/BIRC3/DUSP10/ADORA1/LDLR/ALOX5/BCL6/IL2RA/IFI35/NINJ1/GPX4/METRNL/TNFRSF1A/MYD88/NDFIP1/IL33/ACP5/IL23A/SYK/SEMA7A/GRN/SIRPA/VAMP8/IL1RL2/TNFRSF11A/TNIP1/SBNO2/RHBDF2/CEBPB/MAPK13/PD…	97
GO:0007015	GO:0007015	actin filament organization	118/2862	421/15398	1.05202e-06	7.32948e-05	5.67634e-05	PRKCE/TJP1/MTPN/ACTN1/MYO5C/PROX1/WASF2/ARFIP1/CYFIP1/TRIOBP/CGNL1/FHOD1/ARHGAP17/ARHGEF10L/PYCARD/FAM171A1/PPFIA1/PFN1/SPIRE1/TESK1/INPP5K/FHDC1/ABI1/CTTN/ROCK1/PLS1/CARMIL1/CFL1/FCHSD2/GMFB/HIP1R/SSH3/CD2AP/PAK2/RHOA/TMSB10/SHTN1/AP1AR/CTNNA1/WASF1/RFLNB/CAPZA1/ARPC2/CORO1C/MYO1C/TWF1/DSTN/RHOBTB3/HIP1/TWF2/ARPC5/ARF6/WASL/SDC4/MARCKSL1/SWAP70/DMTN/CDC42EP3/CDC42EP1/ZBED3/MYO1E/ACTR3/MLST8/CAPZ…	118
GO:0007005	GO:0007005	mitochondrion organization	134/2862	495/15398	1.60037e-06	0.000101908	7.89228e-05	NDUFB6/TRIAP1/BNIP3L/TIMM44/SAMM50/BOK/MFN2/TIMM29/BAK1/PDCD5/NMT1/MTCH2/RHOU/CDC37/VDAC2/IMMT/LMAN1/NDUFA5/PRDX3/BAP1/SH3GLB1/SMIM20/NDUFA6/GSK3A/FIS1/NDUFB10/PYCARD/CNP/NDUFAF1/IMMP2L/VPS35/NDUFA8/CERT1/SHARPIN/SPIRE1/NDUFS5/COX14/AIFM1/YME1L1/BECN1/WDR81/CLUH/AFG3L2/POLDIP2/CTTN/NDUFS2/NDUFS4/PRMT6/HSPA1L/VAT1/MARK2/RCC1L/CDK5/SLC25A5/GOLPH3/HIP1R/MARCHF5/LETM1/GCLC/TOMM22/ENDOG/TIMM17A/CHCHD4…	134
GO:0071243	GO:0071243	cellular response to arsenic-containing substance	14/2862	21/15398	1.77082e-06	0.000109237	8.45992e-05	ATF4/HSF1/DDX3X/CPEB2/ZFAND2A/VCP/MKNK2/GSTO1/HNRNPA1/ZC3H12A/ATF3/MAPK13/PPIF/HMOX1	14
GO:0071900	GO:0071900	regulation of protein serine/threonine kinase activity	101/2862	352/15398	2.00274e-06	0.000117629	9.10984e-05	FAM20A/CCNI/AXIN1/CDC37/MAP4K2/PROX1/CCND3/CCNG2/IPO5/RB1/HGS/PYCARD/NUP62/PIK3CB/CALM1/PPP2CA/TESK1/INPP5K/TRAF2/GTPBP4/PRKAR2A/MAP3K5/INCENP/TGFA/MAP3K13/MAP2K5/DAZAP2/TSG101/DDX3X/PPP1R1B/SYAP1/HRAS/HMGCR/SERTAD1/RHOA/SIRT1/PSEN1/ERP29/INCA1/FZD5/CCNYL1/SORL1/TAOK3/MAP2K2/ERN1/CDKN3/CCNO/PRKAR2B/MLST8/CSK/CKS2/EGF/ADAM9/STK4/ADRB2/GADD45A/RGCC/DAB2/TLR4/VEGFA/TRIB3/CDC25A/DUSP10/KAT2B/DIRAS3/S…	101
GO:0006631	GO:0006631	fatty acid metabolic process	100/2862	348/15398	2.09084e-06	0.000119529	9.25696e-05	ILVBL/ACBD5/ACOT2/DAGLA/LPGAT1/HADHB/AKR1C1/PCCB/ELOVL5/CD74/ACOX3/ACAA1/ABHD12/DECR1/HSD17B4/NR1H2/DEGS1/PRKAA2/TECR/PPARD/PTGES3/SIRT1/MCEE/ACSL4/GCDH/ECHDC1/NUDT8/ELOVL1/ACOT4/PLAA/PRKAR2B/LYPLA2/PTGR1/ACOT11/NAAA/LPIN1/PHYH/CEACAM1/EHHADH/MFSD2A/GPAT4/IRS2/TRIB3/PEX7/PNPLA8/ECI1/ALOX5/AKR1C3/PCK2/INSIG1/ACACB/NDUFAB1/POR/PLA2G4A/AUH/SESN2/DBI/GPX4/TNFRSF1A/LYPLA1/SCP2/TBXAS1/ADIPOR1/CRYL1/ABC…	100
GO:0097300	GO:0097300	programmed necrotic cell death	21/2862	41/15398	2.39692e-06	0.000130618	0.000101157	BOK/RBCK1/FADD/ITPK1/CASP8/TRAF2/MAP3K5/SPATA2/PYGL/CASP6/PELI1/CYLD/BIRC3/FZD9/MLKL/IPMK/YBX3/NUPR1/PPIF/TNF/NLRP6	21
GO:0044282	GO:0044282	small molecule catabolic process	100/2862	349/15398	2.40414e-06	0.000130618	0.000101157	BCKDK/ILVBL/DDAH2/SNX17/GSK3A/IMPA2/CDADC1/HADHB/FUT2/PCCB/OAT/INPP5K/DLD/ACOX3/ACAA1/GOT1/SYNJ2/DECR1/HSD17B4/ENPP4/PPARD/DERA/MCCC2/PARK7/MCEE/HK1/PFKL/GCDH/ECHDC1/ASRGL1/NUDT8/TST/SRD5A3/ACOT4/KYAT3/GALM/LPIN1/PHYH/KMO/GCAT/QDPR/SDSL/TPI1/EHHADH/PNP/MFSD2A/IRS2/OXCT1/HAGH/PEX7/ECI1/RIDA/GPT/HIBCH/GALK1/AKR1C3/NQO2/PCK2/ADA2/ACACB/HK2/AUH/SESN2/LDHD/SHMT1/KYNU/SCP2/CYP27A1/CARNMT1/HIBADH/AKR1A1…	100
GO:0019221	GO:0019221	cytokine-mediated signaling pathway	116/2862	419/15398	2.49984e-06	0.000133804	0.000103625	MAPK3/CTR9/NKIRAS2/CDC37/FADD/PIAS4/IL4R/PYCARD/CASP8/F3/IFNAR1/TOLLIP/SHARPIN/TRAF2/CSF1/CD74/STAT5B/USP18/SPPL2A/PRLR/IL18/NR1H2/RELA/PADI2/TXNDC17/RNF113A/LRP8/SIRT1/CHUK/ADAR/SPATA2/ZC3H15/IL15RA/EIF5A/LIMS1/DUOX1/CNTFR/CEACAM1/CYLD/IRF5/P4HB/STAT3/IFNGR2/BIRC3/PRKACA/SLC1A1/IL2RA/TNIP2/TNFRSF13C/PTK2B/F2RL1/TRAF1/TNFRSF1A/HIF1A/MYD88/IRAK1/HSP90AB1/IL33/PTPRJ/OAS3/ADIPOR1/STAT5A/SYK/GREM2/MX…	116
GO:1905952	GO:1905952	regulation of lipid localization	47/2862	132/15398	2.62913e-06	0.000137785	0.000106708	TMF1/TRIAP1/SAR1B/FIS1/CRY1/NR1H2/PPARD/SREBF2/NKX3-1/TMEM30A/FURIN/ABCA7/OSBPL11/SEC24A/OSBPL8/EPRS1/NUS1/NFKB1/C1QTNF1/ANXA2/IRS2/DAB2/ABCA13/ACACB/PLA2G4A/DBI/SCP2/ZC3H12A/SYK/ABHD5/MSR1/TNFRSF11A/CD36/LRAT/LIPG/LPL/PLIN3/ACSL1/TNF/PRKCD/PLIN2/CIDEA/PLA2G3/APOA2/SPP1/IL1A/FABP3	47
GO:0034976	GO:0034976	response to endoplasmic reticulum stress	76/2862	248/15398	2.66941e-06	0.000137974	0.000106855	DNAJC3/ATF4/TMX1/BOK/BAK1/SYVN1/UBE2J1/CANX/SGTA/TMUB1/UBXN4/PDIA4/UBXN6/BAG6/CERT1/GORASP2/AIFM1/TRAF2/CCDC47/SERP1/MAP3K5/NR1H2/NRBF2/DDX3X/SIRT1/EDEM2/PARK7/EIF4G1/ERP29/BCAP31/ABCA7/PSMC6/UFL1/FBXO6/UBE2J2/CTH/SELENOS/JUN/EDEM1/UBXN1/UBA5/ERN1/DNAJB9/HM13/SVIP/VCP/HYOU1/CALR/P4HB/CLU/SEC61B/DDIT3/TRIB3/DDRGK1/ALOX5/SELENOK/TRIM25/DNAJB2/SESN2/ERO1A/HSPA5/BHLHA15/RNF175/BBC3/ATF3/CEBPB/SDF2L1/…	76
GO:0016197	GO:0016197	endosomal transport	71/2862	228/15398	2.98851e-06	0.000147483	0.000114219	ARL1/SNX17/STX5/TBC1D23/ARFIP1/HGS/SNX18/RAB11A/VPS4B/DPY30/VPS35/RAB14/UBXN6/PHETA1/SNX27/DENND10/LMTK2/ACAP2/RAB35/MICALL1/CLTC/SCRIB/RAB9A/UBE2O/ENTR1/CHMP1A/ITSN2/SNX3/DENND1B/LAMTOR1/SNX4/CCDC22/AP3B1/PTPN23/TBC1D10B/RAB7B/CORO1C/REPS2/RHOBTB3/SORL1/EHD4/RAB11B/ARF6/SPAG9/ARL8B/RAB29/VPS53/VCP/GRIPAP1/BLOC1S2/TMEM87B/MYO5B/GRIP1/RAB10/CHMP2B/SNX8/AP5B1/YKT6/SORT1/RILP/SQSTM1/RAB7A/CHMP5/AP3D…	71
GO:0006986	GO:0006986	response to unfolded protein	47/2862	133/15398	3.34118e-06	0.000157014	0.0001216	DNAJB4/DNAJC3/ATF4/BOK/MFN2/BAK1/TRAM1/HSF1/UBXN4/ABCB10/SERP1/HSPA1L/DNAJB5/HSPA8/EDEM2/HSPA9/HSPD1/ABCA7/OPTN/UFL1/FBXO6/UBE2J2/CTH/SELENOS/HSPA4/EDEM1/ERN1/DNAJB9/VCP/DDIT3/DDRGK1/DNAJB2/DNAJB1/DNAJA1/ERO1A/HSPA5/HSP90AB1/HSPB1/BHLHA15/HSPA14/HSPH1/ATF3/HSP90AA1/CHAC1/PPP1R15A/HSPA6/CREB3L1	47
GO:0050878	GO:0050878	regulation of body fluid levels	98/2862	345/15398	4.55074e-06	0.000193881	0.000150152	PRKCE/STXBP3/BLOC1S3/CD9/COPA/LMAN1/ITPK1/PPIA/F3/PIK3CB/INPP5K/METAP1/APRT/GNA12/STAT5B/DGKA/PRLR/ANXA5/PABPC4/NR1H2/ZBTB7B/ENPP4/MYL12A/HPS5/DGKZ/AP3B1/USF2/AQP3/LSR/KRT16/ELOVL1/DMTN/PLCG2/TEC/CLIC1/C1QTNF1/CEACAM1/GPAT4/PAFAH2/TLR4/VEGFA/RAP2B/MYO5B/MPIG6B/PRKACA/KCNN4/MYH9/ADORA1/SFN/ACTB/UBASH3B/ZNF385A/HK2/STXBP1/PLA2G4A/F2RL1/CLDN4/HIF1A/HSPB1/PLSCR1/STAT5A/SYK/SLC22A4/GNA13/VAMP8/SCNN1B/…	98
GO:0070661	GO:0070661	leukocyte proliferation	85/2862	291/15398	5.95156e-06	0.000239763	0.000185685	MAPK3/CCND3/FADD/SLC7A1/PYCARD/CD46/CSF1/CD74/STAT5B/SCRIB/IL18/ZBTB7B/PKN1/CD180/HSPD1/GPNMB/SDC4/DOCK8/SLAMF1/HLA-DRB1/MSN/PELI1/FOXP3/PNP/CLU/IRS2/TLR4/BCL6/CD55/SELENOK/IL2RA/CTLA4/HLA-A/TNFRSF13C/HAVCR2/LGALS3/F2RL1/CR2/MYD88/GPR183/CASP3/NDFIP1/IL33/HPRT1/ELF4/IL23A/CD80/SYK/BST2/GAPT/CDKN1A/TCIRG1/TICAM1/TNFSF13B/LILRB4/LILRB1/RIPK2/LGALS9/CEBPB/CD22/TFRC/CCDC88B/PTPN6/RAC2/CD24/PTPRC/CD86…	85
GO:0035592	GO:0035592	establishment of protein localization to extracellular region	89/2862	314/15398	1.34597e-05	0.000445296	0.000344862	PRKCE/STXBP3/LRRC8A/BLOC1S3/ARFIP1/CANX/STEAP3/STX1A/PPIA/ENSA/VPS35/PDIA4/GOLPH3L/RAB3D/FAM3B/TVP23B/DNAJC1/TRPM4/SERP1/PPID/LLGL2/OSBP/GOLPH3/NR1H2/DPH3/CDK16/PPP3CA/CD2AP/PPARD/HMGCR/PARK7/KCNJ11/PTPN23/NR1D1/ACSL4/ERP29/PFKL/SEC24A/CTAGE1/RAB11B/ARF6/CCDC186/DMTN/MYO18A/RPH3AL/RAB11FIP5/TMEM167A/HLA-DRB1/MIA2/ADAM9/IRS2/OXCT1/TLR4/COPG1/KCNN4/RAB10/ARFGAP3/CD33/ALOX5/PCK2/RAB8B/RAB15/F2RL1/HI…	89
GO:0033865	GO:0033865	nucleoside bisphosphate metabolic process	41/2862	116/15398	1.36977e-05	0.000445701	0.000345175	SLC35B3/ACOT2/ELOVL5/DLD/DGAT1/HSD17B4/SUCLA2/PAPSS1/OGDH/TECR/PDHB/PANK3/HMGCR/PPCS/MCCC2/MCEE/ACSL4/GCDH/NUDT8/ELOVL1/ACOT4/ACOT11/SUCLG2/MVK/PPCDC/GPAT4/PMVK/SLC25A1/PDHA1/ACACB/COASY/ABCD1/ACOT1/HMGCS1/MVD/ACSS2/ACSS1/ACLY/THEM5/SULT1B1/ACSL1	41
GO:0033875	GO:0033875	ribonucleoside bisphosphate metabolic process	41/2862	116/15398	1.36977e-05	0.000445701	0.000345175	SLC35B3/ACOT2/ELOVL5/DLD/DGAT1/HSD17B4/SUCLA2/PAPSS1/OGDH/TECR/PDHB/PANK3/HMGCR/PPCS/MCCC2/MCEE/ACSL4/GCDH/NUDT8/ELOVL1/ACOT4/ACOT11/SUCLG2/MVK/PPCDC/GPAT4/PMVK/SLC25A1/PDHA1/ACACB/COASY/ABCD1/ACOT1/HMGCS1/MVD/ACSS2/ACSS1/ACLY/THEM5/SULT1B1/ACSL1	41
GO:0034032	GO:0034032	purine nucleoside bisphosphate metabolic process	41/2862	116/15398	1.36977e-05	0.000445701	0.000345175	SLC35B3/ACOT2/ELOVL5/DLD/DGAT1/HSD17B4/SUCLA2/PAPSS1/OGDH/TECR/PDHB/PANK3/HMGCR/PPCS/MCCC2/MCEE/ACSL4/GCDH/NUDT8/ELOVL1/ACOT4/ACOT11/SUCLG2/MVK/PPCDC/GPAT4/PMVK/SLC25A1/PDHA1/ACACB/COASY/ABCD1/ACOT1/HMGCS1/MVD/ACSS2/ACSS1/ACLY/THEM5/SULT1B1/ACSL1	41
GO:0019882	GO:0019882	antigen processing and presentation	37/2862	101/15398	1.41581e-05	0.000455676	0.0003529	HLA-DMA/SAR1B/PYCARD/HLA-DRA/CD74/RAB35/TAPBP/YTHDF1/AP3B1/DNM2/ARL8B/HLA-DRB1/HLA-F/CALR/LGMN/RAB10/HLA-A/RAB8B/HLA-DQB1/MFSD6/HLA-B/PSME1/PSMB8/AP3D1/HLA-C/CTSL/HLA-DQB2/CTSS/RELB/CCR7/HLA-H/CTSV/WAS/LILRB2/FCER1G/HLA-G/SLC11A1	37
GO:1901615	GO:1901615	organic hydroxy compound metabolic process	128/2862	488/15398	1.47709e-05	0.000469361	0.000363499	MTPN/SNX17/PROX1/IMPA2/ITPK1/PIAS4/AKR1C1/IDH3G/MFSD12/VPS35/CTNS/OSBPL1A/FMO5/IDH1/GPR37/INPP5K/FDPS/DGAT1/ACAA1/GOT1/SYNJ2/HPN/OSBP/PRKAA2/DHRS13/PPARD/HMGCR/SREBF2/SIRT1/PARK7/NPC1/NR1D1/SQLE/SOD1/PSAT1/SNAI1/TPK1/APOL1/SRD5A3/PLCG2/NUS1/COQ2/PTGR1/NFKB1/NAAA/DUOXA1/HDLBP/DUOX1/MVK/OSBPL2/QDPR/TM7SF2/TPI1/LGMN/PDXK/FDX1/DAB2/HAGH/NSDHL/PMVK/SLC1A1/GALK1/LDLR/AKR1C3/AKR7A2/PCK2/ITPKC/INSIG1/DHR…	128
GO:0005996	GO:0005996	monosaccharide metabolic process	71/2862	238/15398	1.55954e-05	0.000483754	0.000374645	BCKDK/ATF4/PGM2/ZMPSTE24/MAN2B1/RORA/PPP1CA/GSK3A/FUT2/CRY1/UXS1/INPP5K/TSTD1/SERP1/FAM3C/GCLC/PDHB/PPARD/SIRT1/KCNJ11/HK1/SIRT7/PGK1/PFKL/SLC35A2/SELENOS/GALM/SDHAF3/PPP1CB/SLC25A13/C1QTNF1/TPI1/CRTC2/IRS2/SLC2A1/DCXR/GPT/GALK1/KAT2B/RORC/SLC25A1/PCK2/PDHA1/ACACB/HK2/SESN2/PGM1/G6PD/FBP1/GSTO1/ADIPOR1/AKR1A1/ENO1/SIK1/FUCA1/ATF3/MIDN/PGD/FABP5/GNMT/FUT6/KCNQ1/GALE/B4GALT1/TNF/PMAIP1/PHLDA2/DHDH/…	71
GO:0006520	GO:0006520	cellular amino acid metabolic process	77/2862	264/15398	1.69544e-05	0.000520229	0.000402893	BCKDK/ASL/ILVBL/ATF4/DDAH2/MMUT/SARS1/SERINC5/ODC1/CTNS/MTHFD2L/OAT/DLD/KARS1/GOT1/MARS1/ADSS2/AARS1/CARS1/SLC1A3/GCLC/MCCC2/PARK7/NARS1/QARS1/DARS1/MSRA/PSAT1/GCDH/CTH/ENOPH1/ASRGL1/AZIN1/YARS1/TST/EPRS1/KYAT3/SLC25A13/TARS1/KMO/GCAT/QDPR/SDSL/GSS/RIDA/GPT/HIBCH/VARS1/FN3K/SLC7A7/AUH/GCLM/SHMT1/KYNU/CARNMT1/HIBADH/GFPT1/FTCD/APIP/DDAH1/PHGDH/SEPHS2/SMS/PYCR1/BCAT1/WARS1/GNMT/DPEP1/GGT1/SLC7A11/S…	77
GO:0097242	GO:0097242	amyloid-beta clearance	18/2862	36/15398	1.93837e-05	0.000571096	0.000442287	RAB11A/RAB5A/ROCK1/CLTC/HMGCR/ABCA7/LRPAP1/RAB11B/CLU/LDLR/ITGB2/MSR1/ITGAM/CD36/TNF/C5AR1/PLA2G3/MARCO	18
GO:0022406	GO:0022406	membrane docking	32/2862	84/15398	2.1246e-05	0.000602004	0.000466224	STXBP3/STX5/STX1A/STX12/CALM1/RAB3D/ROCK1/VPS18/PEX16/SNX3/SNAP29/AHCYL1/RAB3IP/MSN/CHP1/RAB10/RAB8B/RAB15/PPFIA3/STXBP1/STXBP2/YKT6/SNPH/VAMP8/RAB7A/STX4/RALB/STX3/EZR/STX19/STX11/PLEK	32
GO:0001906	GO:0001906	cell killing	49/2862	150/15398	2.44344e-05	0.000660733	0.000511707	CRK/FADD/HLA-DRA/STAT5B/IL18/TUSC2/HMGN2/KIF5B/ROMO1/ARL8B/PLEKHM2/UNC13D/HLA-DRB1/HLA-F/CEACAM1/CD55/HLA-A/HAVCR2/STXBP2/F2RL1/ULBP2/MYD88/HSP90AB1/HPRT1/HLA-B/IL23A/SYK/GZMB/RNF19B/LILRB1/LGALS9/SCNN1B/ITGAM/PTPN6/ARRB2/PTPRC/SLAMF7/IL7R/CLEC7A/KLRC3/VAV1/HLA-H/TYROBP/SPI1/SERPINB4/HLA-G/NLRP6/LTF/LYZ	49
GO:0046034	GO:0046034	ATP metabolic process	71/2862	242/15398	2.87195e-05	0.000734099	0.000568526	NDUFB6/NDUFA5/ANTKMT/UQCRQ/NDUFA6/SDHC/FIS1/C2orf69/NDUFB10/NDUFAF1/NDUFA8/CYCS/PKM/CTNS/BPGM/NDUFS5/DLD/ATP5F1B/NDUFS2/NDUFS4/ATP5PB/NDUFA4/COA6/DHTKD1/OGDH/PRKAA2/UQCRC1/COX4I1/HSPA8/RHOA/ZBTB7A/PARK7/COX7A2/HK1/PSEN1/PGK1/PFKL/NDUFA1/ATP6V1A/CHCHD2/SLC25A13/VCP/ATP5MGL/ATP5IF1/AK4/UQCRH/TPI1/STAT3/SLC25A23/SLC25A33/COX5B/GALK1/SLC2A6/NDUFAB1/HK2/COX7C/PGM1/FBP1/HIF1A/ATP5F1D/ABCD1/ENO1/BID/COX…	71
GO:0010563	GO:0010563	negative regulation of phosphorus metabolic process	108/2862	404/15398	2.8759e-05	0.000734099	0.000568526	ERRFI1/DNAJC3/BAK1/STYXL1/IPO5/PRDX3/RB1/GSK3A/PPIA/PYCARD/ENSA/NUP62/PIK3CB/CALM1/PPP2CA/PIK3IP1/TESK1/INPP5K/PRKAR2A/ROCK1/DYNLL1/AKT1S1/TSG101/PPP4C/OCLN/PRKCZ/PPP1R1B/YWHAG/PAK2/HMGCR/YWHAB/SIRT1/DVL1/PARK7/QARS1/ADAR/EIF4G1/NPM1/PPP1R11/PKN1/PSEN1/INCA1/CORO1C/SORL1/MVP/SMAD7/PIP4K2C/JUN/SPAG9/SWAP70/DMTN/ZBED3/PRKAR2B/MFHAS1/LPIN1/CSK/PRR5L/CEACAM1/STAT3/GADD45A/YWHAE/IRS2/TRIB3/CHP1/DUSP10…	108
GO:0002181	GO:0002181	cytoplasmic translation	47/2862	143/15398	2.97611e-05	0.000749979	0.000580824	RPL22L1/CSDE1/RPLP0/PKM/CPEB3/RPL19/RPLP1/DENR/AARS1/DPH3/RPS3A/CPEB2/RPL3/EIF2B3/EIF4G1/CNBP/RPS28/RPL7/RPL8/ZC3H15/EIF3CL/RPL39/HNRNPD/ETF1/EIF3A/RPS12/RPS16/RPS21/RPL7A/SLBP/RPS27A/RPL26L1/RPLP2/ZNF385A/CPEB4/EIF2S2/PABPC1/RPS27/RPL13A/YBX3/RPS26/YBX1/PAIP1/RPL9/RPL18A/RPL21/RPL23A	47
GO:0002831	GO:0002831	regulation of response to biotic stimulus	89/2862	322/15398	3.81017e-05	0.000902554	0.000698986	MAPK3/CRK/ZMPSTE24/CDC37/FADD/XRCC6/RIOK3/PYCARD/CASP8/STAT5B/PQBP1/USP18/LYAR/POLR3G/C1QBP/NR1H2/PAK2/ILRUN/LRP8/ADAR/DDX60/CD180/TSPAN6/HSPD1/OPTN/USP15/PLCG2/CASP6/HLA-DRB1/HLA-F/CEACAM1/FOXP3/COCH/TLR4/BIRC3/DUSP10/CD55/SELENOK/KLK7/HLA-A/IFI35/HAVCR2/F2RL1/HSP90AB1/OAS3/HLA-B/ZC3H12A/PLSCR1/IL23A/SYK/GRN/IFI16/TRIB1/IRF7/LILRB1/RIPK2/STAT1/LGALS9/NLRC5/CD36/AKIRIN2/PTPN6/HERC5/LY96/ARRB2/HSP…	89
GO:0001558	GO:0001558	regulation of cell growth	102/2862	380/15398	3.97322e-05	0.000923426	0.000715151	YY1/MTPN/CGRRF1/BAP1/RB1/CYFIP1/ADAM10/GSK3A/RAB11A/CTDP1/CLSTN1/PPP2CA/RNF6/CTTN/RBBP7/MAP3K13/SERTAD2/SEMA4A/MAP2K5/RIMS1/HPN/CDK5/TSG101/TTL/MEAF6/EI24/DDX3X/ITSN2/PPARD/LAMTOR1/RPS6KA3/RHOA/SIRT1/ACVR1B/SHTN1/EIF4G1/DNPH1/RAB21/DDX49/EPB41L3/H3-3B/DNM2/SIPA1/TWF2/CDK11B/SMAD7/LAMTOR2/CISH/DPYSL2/SPAG9/ATAD3A/PLAA/SEMA4B/ULK1/CRABP2/SMARCA4/PAK4/CEACAM1/MINAR1/MFSD2A/BCAR1/DAB2/OSGIN1/SLC25A33…	102
GO:0071347	GO:0071347	cellular response to interleukin-1	34/2862	94/15398	4.20784e-05	0.000964475	0.000746942	MAPK3/YY1/UPF1/RORA/PYCARD/TOLLIP/RELA/NR1D1/NKX3-1/NFKB1/KMO/TNIP2/GBP3/HIF1A/MYD88/IRAK1/ZC3H12A/SIRPA/IL1RL2/CEBPB/MAPK13/GBP2/ST18/SOX9/CCL2/CCL3L3/CCL17/CCL22/CCL4/MYLK3/IL1RN/IL1R2/CCL7/CXCL8	34
GO:0006839	GO:0006839	mitochondrial transport	54/2862	174/15398	4.83961e-05	0.00108151	0.000837583	BNIP3L/TIMM44/SAMM50/BOK/MFN2/TIMM29/BAK1/PDCD5/NMT1/RHOU/VDAC2/LMAN1/BAP1/SH3GLB1/GSK3A/FIS1/CNP/IMMP2L/VPS35/ABCB10/AIFM1/HSPA1L/SLC25A5/HIP1R/GCLC/TOMM22/TIMM17A/CHCHD4/SREBF2/PSEN1/EYA2/HSPD1/FZD5/BCAP31/TIMM10/UBE2J2/ROMO1/HSPA4/BNIP3/SLC25A13/TIMM13/ATP5IF1/BLOC1S2/SLC9A1/FZD9/HK2/BID/GZMB/SREBF1/BBC3/RAC2/HSP90AA1/PPIF/PMAIP1	54
GO:0006882	GO:0006882	cellular zinc ion homeostasis	17/2862	35/15398	5.30884e-05	0.0011731	0.000908508	MT1E/AP3B1/SLC30A1/SLC39A7/SLC1A1/ATP13A2/AP3D1/MT2A/MT1M/MT1F/SLC39A8/MT1H/MT1G/SLC39A12/S100A9/SLC30A2/S100A8	17
GO:0034341	GO:0034341	response to interferon-gamma	43/2862	130/15398	5.38056e-05	0.00118452	0.000917358	STXBP3/CDC37/DAPK3/CD74/NR1H2/CALCOCO2/RAB7B/MYO1C/KIF5B/EPRS1/ACTR3/TLR4/ACTR2/STXBP1/GBP3/KYNU/HSP90AB1/RPL13A/BST2/SIRPA/STAT1/LGALS9/NLRC5/STX4/GBP2/CYP27B1/RAB20/CCL2/CLDN1/TLR2/SOCS1/CXCL16/HCK/GCH1/CCL3L3/TNF/WAS/CCL17/CCL22/CCL4/MRC1/SLC11A1/CCL7	43
GO:0008299	GO:0008299	isoprenoid biosynthetic process	15/2862	29/15398	5.79465e-05	0.00123768	0.000958529	FDPS/HMGCR/SRD5A3/NUS1/COQ2/CRABP2/MVK/PMVK/AKR1C3/LSS/ALDH1A3/HMGCS1/MVD/IDI1/DHRS9	15
GO:0032868	GO:0032868	response to insulin	68/2862	235/15398	6.72631e-05	0.00138792	0.00107488	ERRFI1/SMARCC1/STXBP3/SRSF4/CCND3/RB1/CYFIP1/GSK3A/CRY1/PKM/INPP5K/APRT/NCOA5/TBC1D4/AP3S1/GOT1/MARS1/GCNT1/ZBTB7B/PRKCZ/GCLC/CPEB2/YWHAG/SYAP1/SIRT1/ESRRA/MYO1C/SORL1/OSBPL8/PIP4K2C/SELENOS/EPRS1/ZBED3/LPIN1/CEACAM1/BCAR1/IRS2/SLC2A1/SLC25A33/TRIB3/BAIAP2L1/RAB10/GPT/KAT2B/SLC9A1/PCK2/GRB2/INSIG1/RAB8B/RAB15/BAIAP2/SESN2/FBP1/SORT1/ADIPOR1/PTPRE/SREBF1/STAT1/KLF15/SH2B2/KCNQ1/TLR2/SOCS1/LPL/PRKC…	68
GO:0042060	GO:0042060	wound healing	104/2862	394/15398	6.94306e-05	0.00141295	0.00109426	PRKCE/STXBP3/BLOC1S3/CD9/TNFRSF12A/CRK/LMAN1/ITPK1/PPIA/F3/PIK3CB/METAP1/GNA12/MAP3K5/TGFA/MYOF/DGKA/ANXA5/SCRIB/PABPC4/OCLN/EVPL/CHMP1A/PPP3CA/ENPP4/MYL12A/HPS5/HRAS/PPARD/RHOA/DGKZ/AP3B1/SDC4/ARL8B/DMTN/PLCG2/DUOX1/CORO1B/TEC/CLIC1/C1QTNF1/CEACAM1/PAFAH2/TLR4/VEGFA/RAP2B/MPIG6B/MYH9/ALOX5/CHMP2B/ACTB/UBASH3B/STXBP1/PLA2G4A/F2RL1/CLDN4/HIF1A/CASP3/HSPB1/CLDN3/PLSCR1/SYK/EPB41L4B/GNA13/CDKN1A/CHM…	104
GO:0045953	GO:0045953	negative regulation of natural killer cell mediated cytotoxicity	2862-11-01	18/15398	7.83428e-05	0.00154789	0.00119877	CRK/HLA-F/CEACAM1/HLA-A/HAVCR2/HLA-B/LILRB1/LGALS9/ARRB2/SERPINB4/HLA-G	11
GO:0015804	GO:0015804	neutral amino acid transport	20/2862	46/15398	8.68074e-05	0.00167998	0.00130107	SFXN3/MFSD12/SERINC5/CTNS/SLC1A4/LLGL2/SLC1A3/ACE2/SLC6A17/SLC36A1/SLC1A1/SLC7A8/SLC1A2/SLC3A2/SLC6A6/SLC6A14/SLC7A5/SLC43A2/SLC36A2/SLC38A3	20
GO:0097006	GO:0097006	regulation of plasma lipoprotein particle levels	24/2862	60/15398	9.01505e-05	0.00169406	0.00131197	DGAT1/NR1H2/HNRNPK/KHSRP/ABCA7/LRPAP1/CSK/ANXA2/MFSD2A/PRKACA/LDLR/LIPA/SOAT1/CES3/MSR1/CD36/LIPG/LPL/HMOX1/MPO/IL19/PLA2G7/PLA2G3/APOA2	24
GO:0009266	GO:0009266	response to temperature stimulus	52/2862	170/15398	0.000100485	0.00180873	0.00140078	DNAJB4/DNAJA2/DNAJC3/EIF2B4/CASP8/HSF1/DNAJC2/RBBP7/MAPKAPK2/GCLC/EIF2B3/HDAC2/SIRT1/SOD1/HSPD1/NR2F6/SLU7/ACOT11/VCP/ADRB2/YWHAE/PRKACA/ADORA1/SLC9A1/DNAJA4/DNAJB1/GMPR/DNAJA1/SUMO1/ERO1A/METRNL/IRAK1/HSP90AB1/HSPB1/STAC/IER5/DNAJB6/ARRB2/HSP90AA1/LPL/TFEC/VGF/TRPM2/CD14/TRPV3/CXCR4/HMOX1/LYN/HSPA6/DRGX/CIDEA/IL1A	52
GO:0022604	GO:0022604	regulation of cell morphogenesis	81/2862	295/15398	0.00010599	0.0018963	0.0014686	CRK/RHOU/ZMPSTE24/DAPK3/CYFIP1/TRIOBP/CAMSAP1/FAM171A1/PLXNB3/TESK1/GNA12/MAP3K13/CARMIL1/SEMA4A/CFL1/MARK2/CFDP1/RIMS1/HPN/C1QBP/ITSN2/LRP8/RHOA/DVL1/AP1AR/RAB21/ARPC2/CORO1C/NTNG1/EPB41L3/RHOBTB3/DNM2/STRIP2/SPAG9/DMTN/CDC42EP3/MYO10/CDC42EP1/UNC13D/PLAA/LIMS1/CORO1B/TACSTD2/MSN/CALR/P4HB/RDX/ARAP1/MFSD2A/RAC1/DAB2/COCH/VEGFA/MYL12B/GRIP1/WDR1/S100A10/MYH9/SLC9A3R1/ACTR2/BAIAP2/DIAPH1/PTK2B/CLD…	81
GO:0006968	GO:0006968	cellular defense response	20/2862	48/15398	0.000176997	0.00283291	0.00219396	BECN1/RELA/FCMR/PTK2B/IL33/CD300C/TCIRG1/IL1RL2/LY96/NCF1/KLRC3/MNDA/TYROBP/LILRB2/FOSL1/HLA-G/NCF2/C5AR1/CLEC5A/CXCR2	20
GO:0061028	GO:0061028	establishment of endothelial barrier	20/2862	48/15398	0.000176997	0.00283291	0.00219396	TJP1/ROCK1/RAP1B/MSN/FOXP3/RDX/VEGFA/RAP1A/RAPGEF1/F2RL1/RAPGEF2/TNFRSF1A/MYD88/CLDN3/TJP3/EZR/CLDN1/TNF/HPSE/FASN	20
GO:1903311	GO:1903311	regulation of mRNA metabolic process	75/2862	275/15398	0.000234773	0.00363667	0.00281643	PTBP1/CTR9/RNPS1/SRSF4/LEO1/UPF1/SNW1/LARP4B/IWS1/CSDE1/HSF1/SF1/SUPT6H/CASC3/RBM42/TENT4B/TENT5A/TRAF2/NSRP1/CPEB3/SRSF9/SLTM/ROCK1/PKP3/NT5C3B/SRRM1/YTHDC1/PABPC4/C1QBP/CNOT8/YTHDF1/MAPKAPK2/CWC22/HSPA8/ZBTB7A/AHCYL1/NPM1/SRPK1/HNRNPK/PUF60/KHSRP/CNOT3/SERBP1/LARP1/CDK11B/SUPT5H/PAF1/ZC3H3/JMJD6/NOCT/GTPBP1/PATL1/HNRNPD/TUT7/SAFB2/HNRNPA2B1/PRR5L/SF3B4/NCL/SAFB/HNRNPAB/RIDA/HNRNPM/EIF4A3/MYD88/…	75
GO:0015918	GO:0015918	sterol transport	28/2862	79/15398	0.000286929	0.00421637	0.00326538	VAPA/VPS4B/AKR1C1/OSBPL1A/OSBP/NR1H2/NPC1/FURIN/OSBPL11/SEC24A/OSBPL8/ARL8B/NUS1/NFKB1/OSBPL2/ANXA2/OSBPL10/CLU/ABCA13/LDLR/STARD4/SCP2/MSR1/GRAMD1B/CD36/LIPG/APOA2/CEL	28
GO:0070262	GO:0070262	peptidyl-serine dephosphorylation	2862-11-01	21/15398	0.000500462	0.00633277	0.00490444	PPP1CA/PPP6C/PPP2CA/PPTC7/PPP4C/PPP3CA/SWAP70/YWHAE/DUSP1/PPP2R2C/PPP1R15A	11
GO:0002262	GO:0002262	myeloid cell homeostasis	45/2862	151/15398	0.000536918	0.00669734	0.00518678	BAK1/BAP1/RB1/PIK3CB/BPGM/ABCB10/STAT5B/LYAR/SLC25A5/ZBTB7A/ACVR1B/ADAR/HSPA9/SOD1/IKZF1/UFL1/TMEM14C/JMJD6/UBA5/DMTN/CITED2/MFHAS1/ATP5IF1/MAEA/FOXP3/STAT3/VEGFA/MPIG6B/BCL6/G6PD/HIF1A/CASP3/PDE4B/INHBA/ALAS1/STAT1/SCNN1B/KCNQ1/SLC7A11/HCLS1/ISG15/HMOX1/LYN/SPI1/HCAR2	45
GO:0033572	GO:0033572	transferrin transport	2862-07-01	10/15398	0.00053832	0.00669734	0.00518678	STEAP3/LMTK2/CLTC/DNM2/RAB11B/MCOLN1/TFRC	7
GO:0016049	GO:0016049	cell growth	110/2862	443/15398	0.000562844	0.0068725	0.00532243	YY1/MTPN/CGRRF1/BAP1/RB1/CYFIP1/ADAM10/GSK3A/RAB11A/CTDP1/CLSTN1/PPP2CA/RNF6/CTTN/RBBP7/MAP3K13/SERTAD2/SEMA4A/MAP2K5/RIMS1/HPN/CDK5/TSG101/TTL/PRKCZ/MEAF6/EI24/DDX3X/ITSN2/PPARD/LAMTOR1/RPS6KA3/RHOA/SIRT1/DVL1/ACVR1B/SHTN1/EIF4G1/WASF1/DNPH1/RAB21/DDX49/EPB41L3/H3-3B/DNM2/SIPA1/TWF2/CDK11B/SMAD7/LAMTOR2/CISH/DPYSL2/SPAG9/ATAD3A/PLAA/SEMA4B/ULK1/CRABP2/SMARCA4/PAK4/CEACAM1/MINAR1/MFSD2A/BCAR1/DAB…	110
GO:0022600	GO:0022600	digestive system process	28/2862	82/15398	0.000575193	0.00695162	0.00538371	COPA/AKR1C1/PLS1/HIP1R/NR1H2/STRAP/TLR4/KCNN4/LDLR/ACO1/SLC5A1/TYMP/CD36/EZR/SOX9/SGK1/SNX10/KCNQ1/SLC26A7/VDR/HRH2/GCNT3/SLC9A4/APOA2/SPINK1/MUC4/STATH/CEL	28
GO:0055088	GO:0055088	lipid homeostasis	42/2862	140/15398	0.000695913	0.00826951	0.00640436	MTCH2/SAR1B/ABHD4/RORA/AKR1C1/CERT1/ABHD8/ACOX3/DGAT1/GOT1/IL18/NR1H2/RALY/PRKAA2/DDX3X/TLCD2/LAMTOR1/SREBF2/SIRT1/NPC1/NR1D1/CNBP/SEC24A/USF2/NUS1/IRS2/PNPLA8/ADORA1/LDLR/INSIG1/SESN2/SOAT1/ATP13A2/ABCD1/ANGPTL4/ABHD5/GRAMD1B/LIPG/CD24/LPL/APOA2/FABP3	42
GO:0031638	GO:0031638	zymogen activation	22/2862	60/15398	0.000733873	0.0085383	0.00661252	BAK1/FADD/PYCARD/CASP8/CYCS/HPN/CASP9/PGK1/FURIN/PERP/ANXA2/LGMN/S100A10/CYFIP2/ENO1/IFI16/RIPK2/CTSL/GGT1/SERPINF2/PLAU/NLRP6	22
GO:0070527	GO:0070527	platelet aggregation	24/2862	68/15398	0.000812684	0.00920214	0.00712663	STXBP3/CD9/PPIA/PIK3CB/METAP1/MYL12A/DMTN/CLIC1/C1QTNF1/CEACAM1/RAP2B/MYH9/ACTB/UBASH3B/STXBP1/HSPB1/SYK/ALOX12/PTPN6/SLC7A11/FERMT3/PRKCD/LYN/PLEK	24
GO:1902600	GO:1902600	proton transmembrane transport	35/2862	112/15398	0.000839265	0.0093448	0.00723712	ANTKMT/CTNS/CLCN4/ATP5F1B/ATP6V1G1/SLC9A7/NDUFA4/SLC25A5/UQCRC1/COX4I1/MFSD3/ATP6V1H/PARK7/ATP6V1E1/ATP6V1A/ATP6V0D1/UQCRH/COX5B/SLC36A1/CHP1/SLC9A1/COX17/SLC9A3R1/SLC17A5/CYB5A/SURF1/COX5A/TCIRG1/ATP6V1B2/SLC15A2/SLC36A2/PPIF/SLC2A9/ATP6V0D2/SLC9A4	35
GO:0043217	GO:0043217	myelin maintenance	2862-09-01	16/15398	0.000842645	0.0093448	0.00723712	DEGS1/SOD1/EPB41L3/NDRG1/CLU/ABCD1/SH3TC2/FA2H/CXCR4	9
GO:0050817	GO:0050817	coagulation	57/2862	206/15398	0.00085205	0.00941388	0.00729062	STXBP3/BLOC1S3/CD9/LMAN1/ITPK1/PPIA/F3/PIK3CB/METAP1/GNA12/DGKA/ANXA5/PABPC4/ENPP4/MYL12A/HPS5/DGKZ/AP3B1/PSEN1/DMTN/PLCG2/TEC/CLIC1/C1QTNF1/CEACAM1/PAFAH2/TLR4/RAP2B/MPIG6B/MYH9/ACTB/UBASH3B/STXBP1/PLA2G4A/F2RL1/HSPB1/PLSCR1/SYK/GNA13/CD36/ALOX12/PTPN6/SERPINF2/PLAU/SLC7A11/C4BPB/VAV1/FERMT3/PRKCD/F5/WAS/HPSE/LYN/FCER1G/SERPINB2/PLEK/PLAUR	57
GO:0032418	GO:0032418	lysosome localization	26/2862	76/15398	0.000862197	0.00945485	0.00732235	TFEB/IL4R/DEF8/LAMTOR1/SNX4/KIF5B/SPAG9/ARL8B/PLEKHM2/UNC13D/PLEKHM1/BLOC1S2/MYH9/STXBP1/STXBP2/SYK/VAMP8/LGALS9/RAC2/ADGRE2/CD300A/HMOX1/LYN/NR4A3/PLA2G3/FGR	26
GO:1990849	GO:1990849	vacuolar localization	26/2862	76/15398	0.000862197	0.00945485	0.00732235	TFEB/IL4R/DEF8/LAMTOR1/SNX4/KIF5B/SPAG9/ARL8B/PLEKHM2/UNC13D/PLEKHM1/BLOC1S2/MYH9/STXBP1/STXBP2/SYK/VAMP8/LGALS9/RAC2/ADGRE2/CD300A/HMOX1/LYN/NR4A3/PLA2G3/FGR	26
GO:0062012	GO:0062012	regulation of small molecule metabolic process	77/2862	296/15398	0.000905001	0.00983065	0.00761339	BCKDK/PRKCE/ZMPSTE24/PROX1/ANTKMT/RORA/PPP1CA/GSK3A/LPGAT1/CRY1/FMO5/INPP5K/ELOVL5/CD74/PPTC7/FAM3C/NR1H2/PRKAA2/PPARD/ZBTB7A/SIRT1/PARK7/NR1D1/PSEN1/SIRT7/SOD1/SNAI1/SELENOS/NFKB1/SDHAF3/PPP1CB/VCP/C1QTNF1/CEACAM1/AK4/STAT3/MFSD2A/IRS2/DAB2/TRIB3/GPT/LDLR/KAT2B/RORC/AKR1C3/INSIG1/SLC2A6/ACACB/POR/SLC7A7/SESN2/PTK2B/DHCR7/FBP1/STARD4/HIF1A/ADIPOR1/ABCD1/ENO1/SIK1/SREBF1/MIDN/CYP27B1/SOX9/FABP5/CD…	77
GO:0090077	GO:0090077	foam cell differentiation	14/2862	33/15398	0.00132176	0.0131333	0.0101711	CSF1/IL18/NR1H2/MAPK9/NFKB1/SAMD1/SELENOK/SOAT1/MSR1/STAT1/CD36/TGFB1/LPL/PLA2G3	14
GO:0006979	GO:0006979	response to oxidative stress	98/2862	397/15398	0.00133803	0.0131844	0.0102107	MAPK3/ATF4/BAK1/CRK/PRDX3/NDUFA6/PPIA/HSF1/KEAP1/IDH1/GPR37/AIFM1/BECN1/MAP3K5/NDUFS2/STAU1/PSMB5/AGAP3/TXN2/RELA/PRKAA2/GCLC/CPEB2/ENDOG/HDAC2/SIRT1/PARK7/CHUK/MAPK9/PSEN1/SOD1/MSRA/RRM2B/ROMO1/NAPRT/SELENOS/JUN/LONP1/BNIP3/IPCEF1/ERN1/CHCHD2/OSER1/PRDX5/DUOX1/MTF1/MCL1/PRR5L/TXN/P4HB/ADAM9/GSS/TLR4/PNPLA8/SLC1A1/ALOX5/AKR1C3/SELENOK/TLR6/HNRNPM/SESN2/GPX4/ERO1A/GCLM/PTK2B/G6PD/HIF1A/CASP3/HSPB1…	98
GO:0045780	GO:0045780	positive regulation of bone resorption	2862-08-01	14/15398	0.00145072	0.0139921	0.0108362	DEF8/PLEKHM1/SYK/TNFRSF11A/TFRC/ADAM8/DCSTAMP/SPP1	8
GO:0002269	GO:0002269	leukocyte activation involved in inflammatory response	17/2862	44/15398	0.00147275	0.0141815	0.010983	NR1D1/JUN/CLU/CST7/IFNGR2/LDLR/TLR6/MYD88/GRN/ITGB2/SCNN1B/ITGAM/TLR2/PTPRC/TYROBP/TNF/C5AR1	17
GO:0045926	GO:0045926	negative regulation of growth	60/2862	224/15398	0.00150568	0.014475	0.0112102	YY1/CGRRF1/RB1/GSK3A/CTDP1/PPP2CA/RNF6/RBBP7/SERTAD2/SEMA4A/CDK5/WWC3/MT1E/EI24/DDX3X/PPARD/SIRT1/JARID2/ACVR1B/SIPA1/SPAG9/SEMA4B/CITED2/ULK1/SMARCA4/MINAR1/LGMN/STK4/ADRB2/DAB2/OSGIN1/DUSP10/BCL6/DNAJB2/SESN2/G6PD/FBP1/HIF1A/PTPRJ/ADIPOR1/ENO1/TRIM46/BST2/STK3/SEMA7A/CDKN1A/INHBA/SH3BP4/MT2A/MT1M/CYP27B1/TGFB1/PTK6/MT1F/EPHA7/GDF15/MT1H/MT1G/DCSTAMP/SPP1	60
GO:0071402	GO:0071402	cellular response to lipoprotein particle stimulus	13/2862	30/15398	0.00154634	0.0146753	0.0113654	CD9/SREBF2/NPC1/TLR4/LDLR/TLR6/MYD88/SYK/ITGB2/TICAM1/CD36/LPL/FCER1G	13
GO:0009991	GO:0009991	response to extracellular stimulus	102/2862	418/15398	0.00161618	0.0151228	0.0117119	MAPK3/ATF4/TFEB/PROX1/SH3GLB1/SNW1/ENSA/HSF1/AIFM1/BECN1/BMT2/RRAGC/MAP3K5/MARS1/EIF2AK1/NR1H2/NENF/TXN2/PRKAA2/GCLC/PPARD/HSPA8/SREBF2/SIRT1/EIF4G1/SOD1/USF2/ASGR1/LARP1/SORL1/SIPA1/AQP3/NOCT/BNIP3/MBD2/CHSY1/ULK1/DSC2/GABARAPL1/ADRB2/MFSD2A/WIPI1/DDIT3/SLC2A1/OXCT1/GPT/LDLR/AKR1C3/GABARAPL2/TRIM25/PCK2/ACACB/POR/NUAK2/SESN2/GCLM/CPEB4/G6PD/KYNU/HSPA5/HNRNPA1/ZC3H12A/SLC1A2/BHLHA15/SIK1/SREBF1/I…	102
GO:1900026	GO:1900026	positive regulation of substrate adhesion-dependent cell spreading	16/2862	41/15398	0.00178013	0.0163462	0.0126594	CRK/TRIOBP/TESK1/CARMIL1/C1QBP/ARPC2/DNM2/DMTN/UNC13D/LIMS1/CALR/P4HB/RAC1/DAB2/S100A10/CASS4	16
GO:0031529	GO:0031529	ruffle organization	20/2862	56/15398	0.00182301	0.0166603	0.0129026	CYFIP1/PFN1/DEF8/INPP5K/CARMIL1/HRAS/CORO1C/ARF6/CORO1B/TACSTD2/PLEKHM1/RDX/RAC1/EPS8L2/ARHGEF26/AIF1L/TCIRG1/SNX10/CCR7/PLEK	20
GO:0008544	GO:0008544	epidermis development	71/2862	277/15398	0.00211856	0.018838	0.0145892	ERRFI1/ZMPSTE24/TRIOBP/TPRN/PIAS4/PDZD7/KEAP1/SHARPIN/TRPC4AP/ROCK1/PLS1/SCRIB/ESRP1/TSG101/EVPL/RELA/PPARD/HDAC2/ACVR1B/AP3B1/SOD1/SNAI1/AQP3/KRT16/BCR/ZNF750/FLOT2/MAFG/HLA-DRB1/LAMB3/CRABP2/KRT8/KRT7/ADAM9/STK4/CST6/OVOL1/NSDHL/AKR1C3/SLC9A3R1/SFN/KLK7/MAFF/CALML5/CASP3/MAP2K1/POU3F1/CNFN/INHBA/YBX1/KRT10/ST14/CYP27B1/SOX9/FABP5/KCNQ1/PTHLH/GRHL3/GJB5/VDR/FA2H/PAX6/S100A7/TNF/WAS/HPSE/SOSTDC1/…	71
GO:0042180	GO:0042180	cellular ketone metabolic process	50/2862	183/15398	0.00228222	0.0199635	0.0154608	BCKDK/PRKCE/NMT1/PROX1/COQ8A/LPGAT1/AKR1C1/ELOVL5/CD74/STAT5B/PPTC7/NR1H2/PPARD/SIRT1/PARK7/NR1D1/COQ5/COQ10B/COQ2/KYAT3/KMO/CEACAM1/TPI1/MFSD2A/IRS2/DAB2/OXCT1/TRIB3/HAGH/AKR1C3/NQO2/AKR7A2/INSIG1/ACACB/SLC7A7/STARD4/KYNU/AKR1A1/ABCD1/SREBF1/SCNN1B/SOX9/FABP5/SLC7A11/DHRS9/IDO1/NR4A3/PLA2G3/CYP4F3/FABP3	50
GO:0051348	GO:0051348	negative regulation of transferase activity	66/2862	255/15398	0.00230552	0.0200784	0.0155498	ERRFI1/IPO5/PRDX3/RB1/GSK3A/PPIA/PYCARD/NUP62/PIK3CB/PIK3IP1/TESK1/INPP5K/PRKAR2A/AKT1S1/TSG101/PPP1R1B/YWHAG/PAK2/HMGCR/SIRT1/DVL1/PARK7/QARS1/ADAR/NPM1/PKN1/PSEN1/INCA1/CORO1C/SORL1/CDC20/MVP/SMAD7/PIP4K2C/PRKAR2B/CSK/CEACAM1/GADD45A/IRS2/TRIB3/CHP1/DUSP10/KAT2B/SFN/LIMK1/UBASH3B/DNAJA1/CASP3/PTPRJ/HSPB1/DUSP1/TRIB1/CDKN1A/LILRB4/MIDN/PDCD4/WARS1/PTPN6/GADD45B/PTPRC/PTK6/DBNDD1/CD300A/PRKCD/LYN…	66
GO:0051546	GO:0051546	keratinocyte migration	2862-09-01	18/15398	0.00250209	0.0212127	0.0164282	PPARD/ARF6/KRT16/MAPRE2/ADAM9/MAP4K4/EPB41L4B/HBEGF/MMP9	9
GO:0045730	GO:0045730	respiratory burst	14/2862	35/15398	0.00258578	0.0216912	0.0167988	BCR/RAC1/DUSP10/CD55/SELENOK/GRN/RAC2/CD24/NCF1/HCK/CLEC7A/MPO/NCF2/SLC11A1	14
GO:0010744	GO:0010744	positive regulation of macrophage derived foam cell differentiation	2862-08-01	15/15398	0.00260426	0.0216912	0.0167988	CSF1/IL18/MAPK9/NFKB1/MSR1/CD36/LPL/PLA2G3	8
GO:0033561	GO:0033561	regulation of water loss via skin	2862-11-01	25/15398	0.00304904	0.0248368	0.019235	LSR/KRT16/ELOVL1/SFN/CLDN4/ALOX12/TMPRSS11F/CLDN1/GRHL3/FA2H/ALOXE3	11
GO:0044262	GO:0044262	cellular carbohydrate metabolic process	66/2862	260/15398	0.00379553	0.0294203	0.0227847	BCKDK/PRKCE/ZMPSTE24/PYGB/RORA/PPP1CA/GSK3A/IMPA2/ITPK1/CRY1/IDH1/INPP5K/GUSB/GOT1/SYNJ2/GYS1/FAM3C/NDST1/PTGES3/SIRT1/NR1D1/HK1/SIRT7/SELENOS/PPP1R2/PYGL/COQ2/SDHAF3/PPP1CB/C1QTNF1/TPI1/STAT3/IRS2/GPT/GALK1/KAT2B/RORC/PCK2/ACACB/HK2/PLA2G4A/SESN2/PTK2B/GBE1/FBP1/B3GNT3/ADIPOR1/IDH2/SIK1/MIDN/PGD/CD244/GNMT/B3GNT7/UGP2/PTAFR/NUPR1/B4GALT1/STK40/PMAIP1/PHLDA2/MOGAT1/HK3/MGAM/PLEK/LALBA	66
GO:0060759	GO:0060759	regulation of response to cytokine stimulus	42/2862	152/15398	0.00392069	0.0302322	0.0234135	NKIRAS2/CDC37/FADD/PIAS4/PYCARD/CASP8/SHARPIN/TRAF2/CSF1/CD74/USP18/SPPL2A/MAP2K5/NR1H2/PADI2/RNF113A/ADAR/SPATA2/CYLD/TLR4/F2RL1/TNFRSF1A/HIF1A/IRAK1/HSP90AB1/OAS3/SYK/IRF7/RIPK2/NLRC5/LAPTM5/PTPN6/CD24/TLR2/SOCS1/PTPRC/CD300LF/MMP12/CXCR4/ISG15/IL1RN/IL1R2	42
GO:2000810	GO:2000810	regulation of bicellular tight junction assembly	2862-09-01	19/15398	0.00397661	0.0305441	0.023655	TJP1/ROCK1/FZD5/SNAI1/MYO1C/PRKACA/CLDN3/CLDN1/TNF	9
GO:0042149	GO:0042149	cellular response to glucose starvation	17/2862	48/15398	0.00431014	0.0325116	0.0251788	ATF4/SH3GLB1/BECN1/PRKAA2/SIRT1/SLC2A1/NUAK2/SESN2/CPEB4/HSPA5/HNRNPA1/ZC3H12A/BHLHA15/SIK1/IFI16/UPP1/PMAIP1	17
GO:0051014	GO:0051014	actin filament severing	2862-08-01	16/15398	0.00436588	0.0326037	0.0252501	CFL1/GMFB/DSTN/CAPG/FLII/MYH9/SCIN/FMNL1	8
GO:0042886	GO:0042886	amide transport	65/2862	257/15398	0.00442844	0.0329193	0.0254944	PRKCE/STXBP3/LRRC8A/VAPA/STX1A/ENSA/CERT1/ILDR1/CD74/FAM3B/TRPM4/SERP1/TAPBP/CPTP/OSBP/CDK16/PPP3CA/PPARD/PARK7/KCNJ11/NR1D1/ACSL4/PFKL/GLTPD2/AQP3/RAB11B/CCDC186/RPH3AL/RAB11FIP5/HLA-DRB1/IRS2/OXCT1/ABCA13/ADORA1/ALOX5/SLC9A3R1/PCK2/RAB8B/RASL10B/HIF1A/ABCD1/AACS/RAB1A/CYB5R4/SREBF1/SLC16A1/TCIRG1/PIM3/MIDN/PSAP/STX4/SLC15A2/SLC16A10/SLC7A11/VGF/TRPM2/FOLR1/TNF/TRH/ABCG2/IL1RN/SPINK1/MAFA/S100A8…	65
GO:0002664	GO:0002664	regulation of T cell tolerance induction	2862-07-01	13/15398	0.00455862	0.033494	0.0259395	FOXP3/IL2RA/HLA-B/LILRB4/IDO1/LILRB2/HLA-G	7
GO:0045662	GO:0045662	negative regulation of myoblast differentiation	2862-10-01	23/15398	0.0051959	0.037162	0.0287802	IL18/PPARD/SRA1/TMEM182/DDIT3/TGFB1/SOX9/TNF/SOSTDC1/CCL17	10
GO:1902410	GO:1902410	mitotic cytokinetic process	2862-10-01	23/15398	0.0051959	0.037162	0.0287802	KLHDC8B/VPS4B/NUP62/CHMP1A/RHOA/CHMP2B/ARF1/CHMP5/CHMP4B/CHMP2A	10
GO:0051881	GO:0051881	regulation of mitochondrial membrane potential	22/2862	69/15398	0.00554193	0.0393989	0.0305127	BOK/BAK1/PRDX3/CTNS/GCLC/TUSC2/PARK7/SOD1/RNF122/BNIP3/CLIC1/VCP/ATP5IF1/SLC25A33/PPA2/FZD9/GCLM/ABCD1/BID/PYCR1/IFI6/PMAIP1	22
GO:0034656	GO:0034656	nucleobase-containing small molecule catabolic process	2862-11-01	27/15398	0.00620696	0.0427414	0.0331013	GSK3A/CDADC1/ENPP4/DERA/PNP/ADA2/MGAT1/UPP1/APOBEC3B/UPB1/XDH	11
GO:0044270	GO:0044270	cellular nitrogen compound catabolic process	99/2862	422/15398	0.00648016	0.0443647	0.0343584	RNH1/ZHX2/RNPS1/SMG5/LSM5/UPF1/GSK3A/LARP4B/GRSF1/CDADC1/CNP/CSDE1/HSF1/CASC3/TENT4B/TENT5A/AIFM1/TRAF2/GSPT1/NUDT18/CPEB3/ROCK1/CNOT11/PKP3/NT5C3B/PABPC4/CNOT8/YTHDF1/MAPKAPK2/ENPP4/ENDOG/PDE9A/ZC3H18/DERA/PDE4A/DKC1/DEDD2/NPM1/CTIF/DNPH1/KHSRP/CNOT3/DDX49/PYM1/SERBP1/LARP1/LSM4/TRIR/NUDT8/NOCT/BLVRB/GTPBP1/TST/ERN1/PATL1/HNRNPD/TUT7/ETF1/KMO/VCP/HELZ2/TET3/PRR5L/PNP/HNRNPAB/RIDA/ADA2/HNRNPM/POR…	99
GO:0021762	GO:0021762	substantia nigra development	15/2862	42/15398	0.0065281	0.0445898	0.0345328	CNP/SUDS3/CALM1/DYNLL1/ATP5PB/PADI2/RHOA/GNB4/MBP/YWHAE/YWHAH/ACTB/G6PD/HSPA5/BASP1	15
GO:0030502	GO:0030502	negative regulation of bone mineralization	2862-08-01	17/15398	0.00691657	0.0465983	0.0360882	TRPM4/RFLNB/PTK2B/HIF1A/SOX9/SRGN/CCR1/STATH	8

## Sheet: DEGs_for_Fat-breast
	baseMean	log2FoldChange	lfcSE	stat	pvalue	padj	Group
RN7SL2	195247	-20.8465	1.0725	-19.4372	3.73694e-84	2.62201e-81	downregulated
RN7SK	137802	-20.3438	1.04682	-19.4338	3.99534e-84	2.7157e-81	downregulated
RPPH1	28152.6	-18.0525	1.067	-16.9189	3.26402e-64	1.41991e-61	downregulated
IGKC	14715.3	-17.1166	1.13889	-15.0292	4.7279e-51	1.15547e-48	downregulated
IGF2	5715.24	-15.7522	1.07525	-14.6498	1.35116e-48	2.8533e-46	downregulated
IGHA2	6935.52	-15.3085	1.12952	-13.5531	7.59312e-42	1.02583e-39	downregulated
SCARNA2	3437.44	-15.0186	1.13941	-13.1811	1.12746e-39	1.34744e-37	downregulated
JCHAIN	3161.45	-14.8979	1.2211	-12.2004	3.09469e-34	2.71229e-32	downregulated
IGLC2	3136.12	-14.8863	1.14808	-12.9663	1.90102e-38	2.1536e-36	downregulated
EEF1G	2982.13	-14.8136	1.06921	-13.8548	1.19053e-43	1.89016e-41	downregulated
SCARNA10	2425.64	-14.5157	1.05487	-13.7606	4.39836e-43	6.69012e-41	downregulated
DCN	9034.48	-14.4336	0.88404	-16.3268	6.36349e-60	2.25702e-57	downregulated
H19	2170.1	-14.3551	1.13708	-12.6246	1.54569e-36	1.53518e-34	downregulated
ADH1B	2055.29	-14.2766	1.2804	-11.1501	7.15239e-29	4.22749e-27	downregulated
IGLC3	1718.57	-14.0185	1.11128	-12.6147	1.75248e-36	1.73265e-34	downregulated
LUM	1677.12	-13.9833	1.10185	-12.6908	6.653e-37	6.82591e-35	downregulated
CXCL12	2156.04	-13.6242	1.0441	-13.0487	6.46595e-39	7.52091e-37	downregulated
MIF	1300.22	-13.6162	1.11103	-12.2555	1.57059e-34	1.40008e-32	downregulated
IGHG1	1258.99	-13.5697	1.16722	-11.6256	3.05409e-31	2.25951e-29	downregulated
IGHA1	9247.12	-13.5548	0.940905	-14.4062	4.73132e-47	8.94877e-45	downregulated
IGLC1	1217.75	-13.5215	1.10831	-12.2001	3.10496e-34	2.71229e-32	downregulated
SCARNA12	1203.48	-13.5046	1.06019	-12.738	3.63723e-37	3.80353e-35	downregulated
ANKRD30A	3082	-13.4097	1.19928	-11.1815	5.02305e-29	3.0349e-27	downregulated
COL1A2	6160.02	-13.3275	0.992414	-13.4294	4.06843e-41	5.20543e-39	downregulated
IGLV2-8	1021.81	-13.2684	1.15493	-11.4885	1.50708e-30	1.04397e-28	downregulated
RPL12P16	1015.35	-13.2592	1.07549	-12.3286	6.35797e-35	5.76217e-33	downregulated
SFRP2	1660.68	-13.2466	1.10312	-12.0083	3.21418e-33	2.60865e-31	downregulated
IGLV2-14	985.373	-13.216	1.15437	-11.4487	2.3865e-30	1.59719e-28	downregulated
FMO2	974.294	-13.1997	1.15034	-11.4746	1.77041e-30	1.20715e-28	downregulated
ADIPOQ	955.542	-13.1716	1.23661	-10.6514	1.71816e-26	8.63088e-25	downregulated
IGSF10	927.378	-13.1286	1.06317	-12.3485	4.96142e-35	4.5727e-33	downregulated
SLC25A6	877.234	-13.0483	1.07016	-12.1929	3.39218e-34	2.93957e-32	downregulated
CAV1	844.296	-12.9931	1.06977	-12.1457	6.04819e-34	5.14659e-32	downregulated
COL3A1	11684.4	-12.7847	1.51229	-8.4539	2.81731e-17	6.14637e-16	downregulated
ISLR	713.983	-12.7514	1.07534	-11.8581	1.9547e-32	1.54046e-30	downregulated
IGHG2	713.863	-12.7511	1.27979	-9.96347	2.20238e-23	8.92067e-22	downregulated
CXCL14	1152.53	-12.7198	1.07993	-11.7783	5.04724e-32	3.86558e-30	downregulated
ADIRF	669.346	-12.658	1.09287	-11.5824	5.05921e-31	3.60796e-29	downregulated
LMOD1	667.278	-12.6538	1.0895	-11.6143	3.48475e-31	2.53501e-29	downregulated
IGKV4-1	666.922	-12.6529	1.2286	-10.2986	7.15201e-25	3.22078e-23	downregulated
IGF1	655.599	-12.6283	1.1787	-10.7138	8.7726e-27	4.5003e-25	downregulated
OGN	652.735	-12.6219	1.25323	-10.0715	7.38513e-24	3.10104e-22	downregulated
VN1R53P	560.692	-12.4027	1.2555	-9.87876	5.14644e-23	2.01331e-21	downregulated
ALB	535.73	-12.3368	2.74687	-4.49124	7.08108e-06	3.54478e-05	downregulated
FBLN2	527.719	-12.3153	1.06532	-11.5602	6.55571e-31	4.59978e-29	downregulated
IGLV2-11	520.915	-12.2965	1.07993	-11.3864	4.88701e-30	3.14489e-28	downregulated
PKD1P1	514.36	-12.2781	1.06949	-11.4803	1.65736e-30	1.1372e-28	downregulated
IGKV1-5	512.998	-12.2743	1.21787	-10.0785	6.87987e-24	2.89447e-22	downregulated
CPHL1P	512.465	-12.2728	2.37708	-5.16299	2.43041e-07	1.54708e-06	downregulated
SEMA6A	495.909	-12.2254	1.06964	-11.4295	2.97926e-30	1.96369e-28	downregulated
SCARNA13	478.299	-12.1733	1.1096	-10.9709	5.2759e-28	2.96527e-26	downregulated
MAGI2-AS3	474.876	-12.1629	1.06389	-11.4325	2.87681e-30	1.90193e-28	downregulated
CD99	474.011	-12.1605	1.08779	-11.1791	5.16251e-29	3.11052e-27	downregulated
MUCL1	755.3	-12.1058	1.34746	-8.98422	2.60583e-19	6.92056e-18	downregulated
POSTN	2767	-12.0493	1.04936	-11.4825	1.61613e-30	1.11595e-28	downregulated
MEG3	2146.3	-11.9857	0.831526	-14.4141	4.22079e-47	8.0532e-45	downregulated
IGLL5	414.352	-11.9661	1.25597	-9.52731	1.6141e-21	5.40128e-20	downregulated
IGLV2-23	403.318	-11.9271	1.10257	-10.8175	2.843e-27	1.52292e-25	downregulated
BICC1	401.66	-11.9216	1.10151	-10.823	2.67994e-27	1.44286e-25	downregulated
SNORA73A	401.422	-11.9203	1.14056	-10.4514	1.44452e-25	6.89028e-24	downregulated
NID2	393.388	-11.8916	1.10014	-10.8091	3.11761e-27	1.65393e-25	downregulated
CHST3	393.09	-11.8903	1.06703	-11.1433	7.71993e-29	4.53828e-27	downregulated
IGLV1-44	393.034	-11.8898	1.14829	-10.3544	3.99574e-25	1.82204e-23	downregulated
DPT	391.313	-11.8835	1.29807	-9.15479	5.44644e-20	1.5506e-18	downregulated
RARRES2	382.645	-11.8512	1.14258	-10.3723	3.31337e-25	1.53102e-23	downregulated
AKAP17A	371.788	-11.81	1.08529	-10.8819	1.40569e-27	7.66292e-26	downregulated
IGFBP5	3362.78	-11.803	1.78594	-6.60881	3.87431e-11	4.15533e-10	downregulated
IGLV1-51	362.802	-11.7744	1.23487	-9.53492	1.50005e-21	5.03514e-20	downregulated
ARHGAP40	355.589	-11.7458	1.40127	-8.38221	5.19415e-17	1.10222e-15	downregulated
IGKV1D-39	345.645	-11.7045	1.24828	-9.37651	6.81904e-21	2.12494e-19	downregulated
EIF3EP1	335.773	-11.6628	1.08782	-10.7213	8.08551e-27	4.17739e-25	downregulated
NBPF19	332.955	-11.651	1.13574	-10.2585	1.08364e-24	4.79069e-23	downregulated
ENPP1	331.332	-11.6439	1.13861	-10.2264	1.51001e-24	6.62181e-23	downregulated
CPED1	330.045	-11.638	1.08595	-10.7169	8.47943e-27	4.36019e-25	downregulated
CTSK	855.833	-11.5941	1.06628	-10.8734	1.54392e-27	8.38126e-26	downregulated
CAVIN2	317.912	-11.5838	1.11136	-10.4231	1.94497e-25	9.15694e-24	downregulated
CNTN1	316.644	-11.5783	1.09759	-10.5488	5.1424e-26	2.5079e-24	downregulated
IGKV3-11	315.219	-11.5715	1.39171	-8.31464	9.20336e-17	1.90287e-15	downregulated
UPK3BL1	304.803	-11.5235	1.13876	-10.1194	4.5336e-24	1.93354e-22	downregulated
OLFM4	303.745	-11.5181	2.57609	-4.47117	NA	NA	notsignificant
IGLV1-47	283.736	-11.4198	1.17963	-9.68079	3.63883e-22	1.30824e-20	downregulated
LRRN1	279.005	-11.396	1.182	-9.64122	5.35495e-22	1.88777e-20	downregulated
SPSB3	277.631	-11.3887	1.09099	-10.4389	1.64641e-25	7.80196e-24	downregulated
IGHM	737.881	-11.3576	1.15565	-9.82797	8.53242e-23	3.25024e-21	downregulated
MYO1B	720.809	-11.3504	1.04939	-10.8162	2.88559e-27	1.53834e-25	downregulated
LINC00993	270.042	-11.3488	1.23699	-9.17455	4.53481e-20	1.303e-18	downregulated
PDLIM4	269.19	-11.3439	1.08815	-10.4249	1.90835e-25	9.00404e-24	downregulated
C14orf132	268.931	-11.3429	1.19349	-9.50395	2.02082e-21	6.70043e-20	downregulated
ARHGEF25	265.149	-11.3224	1.09474	-10.3425	4.52632e-25	2.05966e-23	downregulated
STAG3L5P-PVRIG2P-PILRB	264.242	-11.3175	1.11069	-10.1896	2.20591e-24	9.61538e-23	downregulated
ZBED1	263.095	-11.3111	1.07713	-10.5011	8.5354e-26	4.12563e-24	downregulated
SNAI2	261.096	-11.3002	1.09738	-10.2975	7.23487e-25	3.25135e-23	downregulated
TBX18	260.696	-11.2979	1.08054	-10.4558	1.37882e-25	6.60587e-24	downregulated
LINC01355	256.079	-11.272	1.07836	-10.453	1.41968e-25	6.7867e-24	downregulated
CITED1	254.937	-11.2652	1.19615	-9.41789	4.60227e-21	1.46351e-19	downregulated
ID1	254.521	-11.2629	1.23075	-9.15126	5.62716e-20	1.59786e-18	downregulated
FBLN1	1007.37	-11.2585	0.895358	-12.5743	2.92371e-36	2.86457e-34	downregulated
CEBPA	249.064	-11.2316	1.14615	-9.79947	1.13178e-22	4.24437e-21	downregulated
CHL1	244.054	-11.2023	1.18063	-9.48841	2.34581e-21	7.66122e-20	downregulated
LYVE1	240.514	-11.1814	1.15512	-9.6798	3.67424e-22	1.31879e-20	downregulated
IGFBP4	2678.46	-11.1809	1.91205	-5.8476	4.98724e-09	4.09813e-08	downregulated
TMEM98	236.502	-11.1574	1.08584	-10.2754	9.09699e-25	4.03813e-23	downregulated
KLHL13	234.41	-11.1448	1.16249	-9.587	9.06876e-22	3.11127e-20	downregulated
PRKG1	230.247	-11.1187	1.08549	-10.2431	1.27135e-24	5.58649e-23	downregulated
MFAP5	228.808	-11.1095	1.25398	-8.85945	8.0407e-19	2.05757e-17	downregulated
AXIN2	227.033	-11.0986	1.14255	-9.71389	2.63106e-22	9.60204e-21	downregulated
FHL1	609.766	-11.0889	1.12775	-9.83273	8.13836e-23	3.10557e-21	downregulated
PEAR1	223.912	-11.0785	1.09728	-10.0963	5.73408e-24	2.43123e-22	downregulated
RNU2-2P	223.208	-11.0736	1.15128	-9.61851	6.67948e-22	2.31346e-20	downregulated
DUXAP9	222.211	-11.0677	1.15133	-9.61297	7.04889e-22	2.43752e-20	downregulated
IGKV1-33	220.655	-11.0569	1.18075	-9.36427	7.65804e-21	2.36269e-19	downregulated
BGN	220.134	-11.0541	1.13602	-9.73054	2.23401e-22	8.19425e-21	downregulated
IGHV4-59	219.706	-11.0507	1.3966	-7.9126	2.52072e-15	4.45396e-14	downregulated
VSTM4	219.047	-11.0467	1.0834	-10.1963	2.05936e-24	8.99461e-23	downregulated
RASA4	215.685	-11.0244	1.08766	-10.1359	3.82901e-24	1.6427e-22	downregulated
CCL21	213.889	-11.012	1.18319	-9.30707	1.31403e-20	3.94226e-19	downregulated
SYT8	210.281	-10.9874	1.12163	-9.79588	1.17275e-22	4.3754e-21	downregulated
PDGFRB	1633.66	-10.9793	0.671766	-16.3439	4.80685e-60	1.74256e-57	downregulated
RARB	205.341	-10.9537	1.11366	-9.83581	7.89276e-23	3.02245e-21	downregulated
ENPP2	337.19	-10.9457	1.10096	-9.9419	2.73562e-23	1.09986e-21	downregulated
FGF10	203.831	-10.9429	1.17904	-9.28119	1.67593e-20	4.97313e-19	downregulated
CCN2	516.682	-10.942	1.08669	-10.0691	7.56951e-24	3.15411e-22	downregulated
BICD1	203.388	-10.9399	1.10397	-9.90961	3.78135e-23	1.50088e-21	downregulated
MMP7	202.883	-10.9358	1.15006	-9.50887	1.92747e-21	6.41046e-20	downregulated
IGLV8-61	202.673	-10.9343	1.32546	-8.24939	1.592e-16	3.20329e-15	downregulated
CCDC3	202.086	-10.9307	1.20983	-9.03489	1.64162e-19	4.45223e-18	downregulated
IGFBP7	1078.48	-10.8839	0.840473	-12.9498	2.35678e-38	2.64239e-36	downregulated
FAM171B	194.894	-10.8784	1.13008	-9.62623	6.19622e-22	2.16375e-20	downregulated
WDR86	193.766	-10.87	1.12365	-9.67384	3.89464e-22	1.3933e-20	downregulated
CPXM1	313.38	-10.8346	1.45019	-7.4712	7.94668e-14	1.18552e-12	downregulated
SUPT4H1	187.668	-10.8238	1.10336	-9.80983	1.02144e-22	3.85048e-21	downregulated
ISY1-RAB43	186.695	-10.8164	1.15409	-9.37226	7.09944e-21	2.20285e-19	downregulated
PTGDS	185.631	-10.8081	1.12001	-9.65001	4.9152e-22	1.74121e-20	downregulated
MEOX2	184.164	-10.7967	1.15095	-9.3807	6.55348e-21	2.04512e-19	downregulated
IGHG3	183.945	-10.7948	1.1911	-9.06282	1.27124e-19	3.47807e-18	downregulated
WASH6P	183.595	-10.7922	1.12614	-9.58338	9.3921e-22	3.21207e-20	downregulated
IPO4	181.888	-10.7781	1.1349	-9.49696	2.16105e-21	7.12197e-20	downregulated
CLDN11	181.412	-10.7749	1.1051	-9.75017	1.8416e-22	6.76633e-21	downregulated
IGKV3-15	179.01	-10.7551	1.30162	-8.26283	1.42253e-16	2.87827e-15	downregulated
PLSCR3	178.191	-10.7492	1.13617	-9.46086	3.05433e-21	9.84217e-20	downregulated
TBX2	177.146	-10.7407	1.13355	-9.47524	2.66153e-21	8.66631e-20	downregulated
IGKV2D-28	175.034	-10.7227	1.43719	-7.46088	8.59457e-14	1.27344e-12	downregulated
HYI	174.836	-10.7217	1.12696	-9.51377	1.83869e-21	6.14337e-20	downregulated
STUM	170.918	-10.6891	1.16322	-9.18923	3.95675e-20	1.14446e-18	downregulated
SLX1A-SULT1A3	169.943	-10.6805	1.10171	-9.69448	3.18243e-22	1.14794e-20	downregulated
LRRN4CL	169.891	-10.6804	1.13787	-9.3863	6.21476e-21	1.95061e-19	downregulated
GLT8D2	169.172	-10.6742	1.12666	-9.47416	2.68925e-21	8.73044e-20	downregulated
RSC1A1	168.822	-10.6713	1.12928	-9.44959	3.40159e-21	1.09127e-19	downregulated
ARL6IP4	439.492	-10.6468	1.00788	-10.5636	4.39482e-26	2.15547e-24	downregulated
AQP1	1852.66	-10.645	1.95656	-5.44068	5.30768e-08	3.72651e-07	downregulated
HSPA12B	165.003	-10.6381	1.12515	-9.45489	3.23361e-21	1.03891e-19	downregulated
PPP1R16B	164.839	-10.6367	1.11366	-9.55117	1.2824e-21	4.35837e-20	downregulated
COL5A1	1003.2	-10.6331	1.04882	-10.1381	3.74231e-24	1.60867e-22	downregulated
GJC1	163.117	-10.6217	1.1734	-9.0521	1.4024e-19	3.82729e-18	downregulated
MIR497HG	162.952	-10.6198	1.09947	-9.65905	4.50038e-22	1.60209e-20	downregulated
DDX47	162.158	-10.6127	1.10305	-9.62116	6.5092e-22	2.26531e-20	downregulated
NICN1	160.124	-10.5947	1.11	-9.54478	1.36398e-21	4.614e-20	downregulated
IGKV1-39	159.639	-10.59	1.31759	-8.03738	9.17804e-16	1.69755e-14	downregulated
JAM2	427.034	-10.589	1.07048	-9.89179	4.51864e-23	1.7741e-21	downregulated
CSPG4P11	159.444	-10.5883	1.11015	-9.53767	1.46075e-21	4.91837e-20	downregulated
CCDC74A	159.188	-10.5865	1.18788	-8.9121	5.00745e-19	1.30596e-17	downregulated
FGF2	158.53	-10.58	1.17493	-9.00477	2.16121e-19	5.78921e-18	downregulated
NGFR	158.45	-10.5797	1.11723	-9.46962	2.80863e-21	9.10441e-20	downregulated
CLDN5	158.278	-10.5782	1.19562	-8.84741	8.95716e-19	2.27868e-17	downregulated
HNRNPUL2-BSCL2	158.2	-10.5775	1.16073	-9.11281	8.02729e-20	2.24424e-18	downregulated
PHLDB2	403.276	-10.5619	1.0081	-10.477	1.10208e-25	5.31517e-24	downregulated
NDN	155.703	-10.5539	1.11562	-9.46018	3.07424e-21	9.89168e-20	downregulated
IGKV2-30	153.297	-10.5313	1.31963	-7.98056	1.45672e-15	2.63166e-14	downregulated
RAMP2	150.714	-10.5075	1.17045	-8.97731	2.77472e-19	7.35116e-18	downregulated
FXYD6	149.944	-10.4995	1.11804	-9.39104	5.94106e-21	1.87281e-19	downregulated
CPXM2	247.221	-10.4972	1.12393	-9.33971	9.66023e-21	2.93874e-19	downregulated
IGLV3-19	148.729	-10.4877	1.31646	-7.96661	1.63091e-15	2.93415e-14	downregulated
APOD	5138.34	-10.4684	2.45454	-4.26492	1.99978e-05	9.23116e-05	downregulated
GXYLT2	146.405	-10.4657	1.17141	-8.93427	4.09893e-19	1.07806e-17	downregulated
PROB1	145.915	-10.4609	1.34052	-7.80359	6.01708e-15	1.01534e-13	downregulated
MME	856.302	-10.4529	0.970217	-10.7738	4.57835e-27	2.3881e-25	downregulated
TMEM26	144.165	-10.4436	1.2053	-8.66471	4.52665e-18	1.07021e-16	downregulated
DNM3OS	142.58	-10.4271	1.10739	-9.41586	4.69215e-21	1.48991e-19	downregulated
SNHG22	377.378	-10.4248	1.0149	-10.2717	9.44856e-25	4.18565e-23	downregulated
FXYD1	141.146	-10.4123	1.11859	-9.30842	1.29749e-20	3.90341e-19	downregulated
AHR	1556.31	-10.396	1.92446	-5.40202	6.58931e-08	4.56446e-07	downregulated
KIF26A	138.536	-10.3856	1.11135	-9.345	9.18903e-21	2.81112e-19	downregulated
STON1	138.401	-10.3843	1.10898	-9.36384	7.68894e-21	2.36887e-19	downregulated
CYB5D1	138.321	-10.3837	1.12174	-9.25678	2.1069e-20	6.20964e-19	downregulated
EDARADD	138.112	-10.3816	1.28249	-8.09491	5.73082e-16	1.08771e-14	downregulated
HTRA3	138.131	-10.3816	1.1232	-9.24287	2.39976e-20	7.04414e-19	downregulated
GNG11	135.896	-10.3577	1.14221	-9.06813	1.21074e-19	3.31672e-18	downregulated
GPR161	135.363	-10.3524	1.12086	-9.23609	2.55675e-20	7.49487e-19	downregulated
SCARNA9	134.332	-10.3416	1.18626	-8.71785	2.83533e-18	6.85237e-17	downregulated
DLK1	130.833	-10.3036	1.19815	-8.59956	8.00239e-18	1.84777e-16	downregulated
IGLV7-46	130.28	-10.2968	1.22471	-8.40757	4.18586e-17	9.0056e-16	downregulated
CCL14	214.293	-10.2899	1.18067	-8.71534	2.89892e-18	6.99051e-17	downregulated
DTX2P1-UPK3BP1-PMS2P11	129.405	-10.2875	1.11608	-9.21749	3.04139e-20	8.83222e-19	downregulated
FMO1	128.275	-10.2747	1.1324	-9.07337	1.15392e-19	3.16905e-18	downregulated
LINC00842	128.041	-10.2716	1.53499	-6.69163	2.207e-11	2.4466e-10	downregulated
AQP7	126.741	-10.2568	1.20604	-8.50459	1.82238e-17	4.06132e-16	downregulated
PLCXD1	124.712	-10.2336	1.15052	-8.89471	5.85696e-19	1.51841e-17	downregulated
PDZK1	124.626	-10.2334	1.2776	-8.00991	1.14795e-15	2.09648e-14	downregulated
WDR83OS	124.308	-10.229	1.1352	-9.01076	2.04624e-19	5.50159e-18	downregulated
FAM13C	122.349	-10.2069	1.21737	-8.38439	5.09914e-17	1.08312e-15	downregulated
NOVA1	327.052	-10.2008	1.08151	-9.43204	4.02196e-21	1.2846e-19	downregulated
ADAMTS10	119.607	-10.1739	1.12642	-9.03202	1.68527e-19	4.56492e-18	downregulated
MDFI	119.049	-10.1668	1.13046	-8.99356	2.39357e-19	6.38022e-18	downregulated
CD300LG	118.905	-10.1647	1.20584	-8.42953	3.47052e-17	7.53366e-16	downregulated
INO80B	118.566	-10.1615	1.18841	-8.55048	1.22578e-17	2.7715e-16	downregulated
GLRA3	370.695	-10.1584	2.25589	-4.50308	6.69758e-06	3.36675e-05	downregulated
TOP3B	116.469	-10.1355	1.14495	-8.85234	8.5706e-19	2.18545e-17	downregulated
RCN1P2	116.281	-10.1327	1.14483	-8.85085	8.6854e-19	2.21213e-17	downregulated
IGHV4-39	116.093	-10.1302	1.49078	-6.79526	1.08115e-11	1.24622e-10	downregulated
HLA-DOA	115.701	-10.126	1.12739	-8.98178	2.6642e-19	7.06696e-18	downregulated
JPH2	190.868	-10.1222	1.16657	-8.67684	4.06916e-18	9.70486e-17	downregulated
RSPO3	114.942	-10.1165	1.25858	-8.03808	9.12537e-16	1.68924e-14	downregulated
ARHGAP20	114.499	-10.111	1.12883	-8.95703	3.33547e-19	8.79391e-18	downregulated
LAYN	113.892	-10.1034	1.14649	-8.8125	1.22391e-18	3.07404e-17	downregulated
C1R	1928.98	-10.0936	0.800436	-12.6101	1.85653e-36	1.82721e-34	downregulated
EDNRB	302.454	-10.092	1.06472	-9.47855	2.57844e-21	8.40834e-20	downregulated
SERF1B	112.641	-10.0872	1.13868	-8.85869	8.09624e-19	2.06935e-17	downregulated
DACH1	111.819	-10.077	1.3508	-7.46001	8.65162e-14	1.28102e-12	downregulated
TCIM	111.316	-10.0704	1.1484	-8.76903	1.80215e-18	4.42921e-17	downregulated
HBB	111.325	-10.07	1.35145	-7.45124	9.24665e-14	1.3617e-12	downregulated
IGKV1D-33	110.61	-10.0604	1.40365	-7.16729	7.64966e-13	1.01332e-11	downregulated
DANT1	109.558	-10.0473	1.14841	-8.74882	2.15603e-18	5.26329e-17	downregulated
GTPBP6	108.64	-10.0346	1.14512	-8.76296	1.90185e-18	4.65847e-17	downregulated
DANT2	108.349	-10.0313	1.13672	-8.8248	1.09658e-18	2.76534e-17	downregulated
TOMM6	108.148	-10.0282	1.14146	-8.78536	1.5587e-18	3.86142e-17	downregulated
MEOX1	106.696	-10.0093	1.1579	-8.64436	5.41092e-18	1.27098e-16	downregulated
CLEC3B	105.372	-9.99054	1.25844	-7.93882	2.04119e-15	3.64815e-14	downregulated
KCNC2	105.243	-9.98944	1.19689	-8.34617	7.05127e-17	1.479e-15	downregulated
POU5F2	105.152	-9.98793	1.12921	-8.84504	9.14996e-19	2.32501e-17	downregulated
ZFHX2-AS1	104.221	-9.97546	1.22409	-8.14931	3.66001e-16	7.07006e-15	downregulated
ACTA2	5414.91	-9.97335	0.871081	-11.4494	2.36816e-30	1.58981e-28	downregulated
SOBP	103.976	-9.97202	1.1561	-8.62554	6.37896e-18	1.48394e-16	downregulated
CPB1	103.689	-9.96814	1.19833	-8.31836	8.91874e-17	1.84754e-15	downregulated
EBF4	103.082	-9.95971	1.23374	-8.07281	6.86981e-16	1.29373e-14	downregulated
SPOCK1	103.027	-9.95852	1.23519	-8.06232	7.48582e-16	1.40487e-14	downregulated
ARHGAP36	102.784	-9.95539	1.54353	-6.44973	1.12048e-10	1.13145e-09	downregulated
AGAP5	102.025	-9.94465	1.16709	-8.5209	1.58313e-17	3.54997e-16	downregulated
AMT	101.561	-9.938	1.14981	-8.64313	5.46935e-18	1.28194e-16	downregulated
ANKHD1	721.575	-9.93229	0.728217	-13.6392	2.34109e-42	3.35007e-40	downregulated
IGLV3-1	101.043	-9.92984	1.33634	-7.43065	1.08066e-13	1.57227e-12	downregulated
FBXO17	100.31	-9.92018	1.14483	-8.66522	4.50628e-18	1.06771e-16	downregulated
OXTR	1134.64	-9.90956	0.907603	-10.9184	9.41609e-28	5.19821e-26	downregulated
ECSCR	99.0142	-9.90151	1.21045	-8.18004	2.83749e-16	5.53032e-15	downregulated
ARHGAP27P1-BPTFP1-KPNA2P3	98.8601	-9.89877	1.13959	-8.68622	3.74684e-18	8.96563e-17	downregulated
TAS2R4	98.1552	-9.8888	1.14983	-8.60021	7.95696e-18	1.83923e-16	downregulated
ZNF564	97.9764	-9.88575	1.14021	-8.6701	4.31758e-18	1.02524e-16	downregulated
SCGB1D2	97.7758	-9.88278	1.4154	-6.98232	2.90345e-12	3.58619e-11	downregulated
PCDHGA2	97.543	-9.87932	1.14562	-8.62352	6.49249e-18	1.50713e-16	downregulated
CCDC180	97.2863	-9.87611	1.20031	-8.22797	1.90408e-16	3.78917e-15	downregulated
MZB1	97.038	-9.87203	1.13596	-8.69046	3.60964e-18	8.65638e-17	downregulated
LIMD1-AS1	96.665	-9.86628	1.14424	-8.62254	6.54825e-18	1.51845e-16	downregulated
ARPIN-AP3S2	96.188	-9.85897	1.16694	-8.44854	2.94973e-17	6.41595e-16	downregulated
GPR34	95.8623	-9.8546	1.17345	-8.39799	4.5418e-17	9.7233e-16	downregulated
DHRSX	95.4219	-9.84774	1.14555	-8.59655	8.21517e-18	1.89288e-16	downregulated
AGTR1	95.0944	-9.8426	1.1754	-8.37385	5.57637e-17	1.18103e-15	downregulated
CSRP2	93.9125	-9.82478	1.16052	-8.46586	2.54273e-17	5.59221e-16	downregulated
NPHP3-ACAD11	93.7403	-9.82265	1.20264	-8.16755	3.14705e-16	6.11173e-15	downregulated
ANKRD30B	155.527	-9.8214	1.54439	-6.3594	2.02541e-10	1.98287e-09	downregulated
CPA3	93.6291	-9.82077	1.18031	-8.32047	8.76173e-17	1.82021e-15	downregulated
GYG2	93.3641	-9.81591	1.28759	-7.62346	2.46971e-14	3.87861e-13	downregulated
IGKV3-20	672.415	-9.81533	1.87721	-5.22869	1.70717e-07	1.11342e-06	downregulated
DERPC	93.1661	-9.81313	1.16945	-8.3912	4.81203e-17	1.02715e-15	downregulated
DET1	93.0177	-9.81114	1.17134	-8.37599	5.47607e-17	1.16092e-15	downregulated
C17orf49	92.1542	-9.79765	1.14234	-8.57684	9.75115e-18	2.22324e-16	downregulated
AQP5	91.2951	-9.78354	1.40058	-6.98533	2.84195e-12	3.51623e-11	downregulated
IGHV3-15	90.936	-9.77781	1.46184	-6.68869	2.25183e-11	2.49007e-10	downregulated
AVPR1A	90.5767	-9.77266	1.14375	-8.54438	1.29228e-17	2.91279e-16	downregulated
CDH6	90.4078	-9.77022	1.1899	-8.21094	2.19467e-16	4.33572e-15	downregulated
ROBO1	551.544	-9.76705	1.05188	-9.28535	1.61176e-20	4.80237e-19	downregulated
PYGO1	90.0493	-9.76428	1.15279	-8.4701	2.45188e-17	5.39909e-16	downregulated
PTPRB	458.803	-9.75881	0.790844	-12.3397	5.53299e-35	5.05664e-33	downregulated
STK32B	89.5302	-9.75638	1.29752	-7.51925	5.50932e-14	8.32175e-13	downregulated
VAMP7	89.4895	-9.75505	1.19756	-8.14577	3.76873e-16	7.26716e-15	downregulated
HBA1	89.4818	-9.75504	1.41753	-6.88173	5.91288e-12	7.08211e-11	downregulated
SBSPON	89.3096	-9.75279	1.24444	-7.83709	4.61096e-15	7.88466e-14	downregulated
CHIC1	89.0763	-9.74842	1.18234	-8.24504	1.6511e-16	3.31914e-15	downregulated
PPP2R3B	88.8862	-9.74563	1.15952	-8.40489	4.28259e-17	9.19551e-16	downregulated
PRSS12	88.7661	-9.74356	1.20282	-8.10058	5.46967e-16	1.03995e-14	downregulated
MAGED4	86.4081	-9.70517	1.2518	-7.75296	8.97714e-15	1.48263e-13	downregulated
DIPK1B	85.8137	-9.69494	1.1627	-8.33833	7.53501e-17	1.5759e-15	downregulated
CD200	85.1279	-9.68344	1.21233	-7.98749	1.3771e-15	2.49611e-14	downregulated
KRT14	1225.55	-9.67929	0.617712	-15.6696	2.44205e-55	6.80986e-53	downregulated
LINC01087	84.4506	-9.67197	1.3425	-7.20448	5.82677e-13	7.8427e-12	downregulated
TFF3	84.2269	-9.66803	1.32241	-7.31093	2.65307e-13	3.68734e-12	downregulated
SFRP4	947.527	-9.66634	2.0949	-4.61423	3.94561e-06	2.06598e-05	downregulated
ADGRD2	82.9744	-9.6467	1.2627	-7.63972	2.17696e-14	3.44121e-13	downregulated
DSG3	82.6439	-9.64081	1.36255	-7.07558	1.48822e-12	1.91653e-11	downregulated
MYCT1	82.419	-9.63636	1.17904	-8.17308	3.00612e-16	5.84325e-15	downregulated
MAGED4B	82.3777	-9.63584	1.15589	-8.33631	7.6642e-17	1.60138e-15	downregulated
STARD5	82.3319	-9.63519	1.16172	-8.2939	1.09595e-16	2.24675e-15	downregulated
PCDHGA8	82.3225	-9.63446	1.17101	-8.2275	1.91162e-16	3.80069e-15	downregulated
H2AC7	82.2898	-9.63416	1.22268	-7.87955	3.28572e-15	5.73577e-14	downregulated
IGKV1-16	82.0704	-9.6297	1.30289	-7.39102	1.45707e-13	2.08917e-12	downregulated
ELOVL2	81.3264	-9.61771	1.32207	-7.27475	3.47063e-13	4.78691e-12	downregulated
SCN4B	219.287	-9.61599	1.10979	-8.66471	4.52645e-18	1.07021e-16	downregulated
SLC25A32	81.0318	-9.61144	1.20625	-7.96802	1.61234e-15	2.90555e-14	downregulated
TPSAB1	80.4942	-9.60276	1.17798	-8.15189	3.58278e-16	6.92703e-15	downregulated
RPS10	895.182	-9.5985	1.9066	-5.03435	4.79472e-07	2.92703e-06	downregulated
MGAT3	80.1955	-9.5975	1.20519	-7.96347	1.67274e-15	3.00445e-14	downregulated
ASPN	80.01	-9.59388	1.44657	-6.63215	3.30832e-11	3.57118e-10	downregulated
VEGFC	79.8956	-9.59197	1.19843	-8.0038	1.20637e-15	2.19397e-14	downregulated
SARNP	79.7941	-9.58983	1.15678	-8.2901	1.13152e-16	2.31095e-15	downregulated
IGKV2-28	79.7984	-9.58924	1.49072	-6.43264	1.25406e-10	1.25758e-09	downregulated
NPY2R	79.726	-9.58896	1.47453	-6.50307	7.86991e-11	8.13199e-10	downregulated
ADAMTS5	632.413	-9.58603	1.03915	-9.22485	2.83956e-20	8.27925e-19	downregulated
CHKB-CPT1B	79.5674	-9.58593	1.20399	-7.96178	1.69584e-15	3.04004e-14	downregulated
RBM14-RBM4	79.441	-9.58309	1.19688	-8.00671	1.17816e-15	2.14624e-14	downregulated
VEGFD	217.222	-9.58214	1.19145	-8.04244	8.80659e-16	1.63301e-14	downregulated
BTNL9	420.161	-9.5792	0.921317	-10.3973	2.55075e-25	1.18804e-23	downregulated
USP32P2	79.0199	-9.57625	1.26192	-7.58861	3.23351e-14	5.02013e-13	downregulated
ANKRD29	77.7482	-9.55219	1.1863	-8.05207	8.14041e-16	1.51985e-14	downregulated
LHFPL6	480.251	-9.54593	0.72376	-13.1894	1.01036e-39	1.21416e-37	downregulated
GFRA1	1169.3	-9.53766	2.08519	-4.57399	4.78517e-06	2.46465e-05	downregulated
ZNF208	212.366	-9.53308	1.2569	-7.58459	3.33539e-14	5.17092e-13	downregulated
KCNIP2	76.693	-9.53217	1.18613	-8.03635	9.25571e-16	1.71046e-14	downregulated
OTULINL	75.9089	-9.51766	1.16587	-8.1636	3.2519e-16	6.30972e-15	downregulated
ZDHHC11B	75.7875	-9.5159	1.2248	-7.76934	7.88983e-15	1.30802e-13	downregulated
FLRT3	75.1018	-9.50186	1.22229	-7.77383	7.61484e-15	1.26435e-13	downregulated
SNCAIP	74.7853	-9.49682	1.28541	-7.38815	1.48887e-13	2.13337e-12	downregulated
LINC00339	74.6733	-9.49455	1.2317	-7.70846	1.27341e-14	2.06548e-13	downregulated
FMC1-LUC7L2	73.6183	-9.47309	1.19509	-7.92664	2.25148e-15	3.9912e-14	downregulated
NPIPA8	73.2042	-9.46582	1.19327	-7.93265	2.14519e-15	3.81834e-14	downregulated
VIT	73.2178	-9.4655	1.17674	-8.04387	8.70456e-16	1.61685e-14	downregulated
IGKV1-9	73.2187	-9.46515	1.44741	-6.53938	6.17736e-11	6.46913e-10	downregulated
IGHV3-7	73.1348	-9.46349	1.49576	-6.32687	2.5019e-10	2.424e-09	downregulated
RDH5	72.7594	-9.45603	1.22837	-7.69801	1.38202e-14	2.2333e-13	downregulated
EMX2OS	72.6042	-9.45405	1.34486	-7.02979	2.06843e-12	2.61268e-11	downregulated
DAAM2	413.55	-9.45172	0.899099	-10.5124	7.57133e-26	3.67598e-24	downregulated
RAMP3	72.2697	-9.44674	1.23446	-7.65255	1.97035e-14	3.13053e-13	downregulated
TIMP3	3952.96	-9.44371	2.61177	-3.61582	0.000299397	0.00107373	downregulated
TMEM200B	71.9669	-9.4408	1.1697	-8.07114	6.96438e-16	1.3104e-14	downregulated
FHL5	71.8578	-9.43848	1.17312	-8.04566	8.57832e-16	1.59749e-14	downregulated
TEK	118.799	-9.43756	1.15299	-8.18526	2.71717e-16	5.3242e-15	downregulated
ALOX12P2	71.4458	-9.43082	1.25519	-7.51344	5.75924e-14	8.67515e-13	downregulated
PWAR5	71.0524	-9.42286	1.22463	-7.69448	1.42074e-14	2.29247e-13	downregulated
MSX2	70.327	-9.40815	1.30655	-7.20074	5.98887e-13	8.04098e-12	downregulated
ADIPOQ-AS1	70.2827	-9.40595	1.31598	-7.14747	8.83926e-13	1.16382e-11	downregulated
IQCJ-SCHIP1	70.1871	-9.4045	1.19593	-7.86376	3.72784e-15	6.44038e-14	downregulated
PLA2G4B	69.6522	-9.39372	1.19428	-7.86557	3.67406e-15	6.35756e-14	downregulated
IGKV1-6	69.4296	-9.3886	1.30674	-7.18478	6.73178e-13	8.983e-12	downregulated
TWIST1	69.3813	-9.38845	1.2018	-7.81197	5.63029e-15	9.54517e-14	downregulated
C2orf72	69.2198	-9.38527	1.29494	-7.24766	4.24025e-13	5.79697e-12	downregulated
TNXB	2415.87	-9.38158	0.629481	-14.9037	3.11942e-50	7.06776e-48	downregulated
NRG2	69.0395	-9.38144	1.29361	-7.25215	4.10203e-13	5.62214e-12	downregulated
SUGT1P4-STRA6LP	68.7917	-9.376	1.18422	-7.91748	2.42378e-15	4.29313e-14	downregulated
HTRA1	906.886	-9.37362	2.03891	-4.59736	4.27875e-06	2.22117e-05	downregulated
IGHV3-30	68.6993	-9.37322	1.31133	-7.14788	8.81273e-13	1.16103e-11	downregulated
ZKSCAN2-DT	68.575	-9.37147	1.20591	-7.77125	7.77123e-15	1.28934e-13	downregulated
MRPS31P5	68.1581	-9.36262	1.18476	-7.90257	2.73205e-15	4.81173e-14	downregulated
CADM3-AS1	67.9722	-9.35875	1.21577	-7.69782	1.38407e-14	2.23496e-13	downregulated
HOXD8	67.95	-9.35777	1.18637	-7.88773	3.07727e-15	5.39788e-14	downregulated
CROT	67.6578	-9.35216	1.20813	-7.74105	9.85982e-15	1.61735e-13	downregulated
MRGPRF	67.6047	-9.35065	1.1925	-7.84119	4.46305e-15	7.64376e-14	downregulated
HYPK	173.235	-9.34836	1.02996	-9.07643	1.1219e-19	3.08891e-18	downregulated
GTF2H4	67.4069	-9.34641	1.18607	-7.88014	3.27018e-15	5.71782e-14	downregulated
WIF1	67.3158	-9.345	1.43655	-6.50516	7.76115e-11	8.0387e-10	downregulated
IGHV2-5	66.9597	-9.33612	1.42392	-6.55661	5.50444e-11	5.80636e-10	downregulated
FAM220A	66.4096	-9.32463	1.18909	-7.84181	4.44102e-15	7.61202e-14	downregulated
ZC3H11A	915.591	-9.32404	0.875094	-10.6549	1.65418e-26	8.3287e-25	downregulated
EDIL3	66.3052	-9.32238	1.22234	-7.62668	2.40876e-14	3.78562e-13	downregulated
SRARP	66.2469	-9.32193	1.39932	-6.66175	2.70595e-11	2.95319e-10	downregulated
PPT2-EGFL8	66.2295	-9.32118	1.20692	-7.72313	1.13511e-14	1.84665e-13	downregulated
DNM1P51	109.354	-9.31793	1.12826	-8.25866	1.47316e-16	2.96967e-15	downregulated
MXRA5	2599.46	-9.30504	1.02418	-9.08533	1.03384e-19	2.85731e-18	downregulated
MTMR11	108.035	-9.30093	1.12572	-8.26224	1.42963e-16	2.88727e-15	downregulated
NEURL1B	399.764	-9.29982	1.05519	-8.81338	1.21432e-18	3.05348e-17	downregulated
PFN1P2	65.1139	-9.29674	1.20198	-7.73451	1.03802e-14	1.69887e-13	downregulated
LRP11	173.295	-9.29265	1.04139	-8.92332	4.52528e-19	1.1859e-17	downregulated
CFH	755.963	-9.28981	0.967312	-9.60374	7.70917e-22	2.64901e-20	downregulated
TSPAN7	64.7834	-9.28936	1.19058	-7.80235	6.07658e-15	1.02379e-13	downregulated
TRIM34	64.7829	-9.28929	1.18751	-7.82251	5.17793e-15	8.8195e-14	downregulated
SUSD2	64.6348	-9.28617	1.20568	-7.70204	1.3391e-14	2.16716e-13	downregulated
FNDC1	64.3786	-9.28063	1.37409	-6.75401	1.43816e-11	1.63179e-10	downregulated
B4GALNT4	64.2621	-9.27791	1.21872	-7.61283	2.68166e-14	4.2054e-13	downregulated
ASDURF	63.9979	-9.27194	1.21847	-7.60951	2.75142e-14	4.30548e-13	downregulated
EBLN2	63.8926	-9.26923	1.21297	-7.64179	2.14215e-14	3.39111e-13	downregulated
MYCBP2-AS1	63.0533	-9.25063	1.37133	-6.74576	1.52232e-11	1.72279e-10	downregulated
B3GALT1	62.8895	-9.24676	1.25619	-7.36096	1.82597e-13	2.58909e-12	downregulated
IGLV2-18	62.8737	-9.24636	1.48457	-6.22829	4.71552e-10	4.421e-09	downregulated
ALKBH6	62.8808	-9.24624	1.19408	-7.74343	9.67713e-15	1.58858e-13	downregulated
MMP2	1738.63	-9.24528	1.8035	-5.12629	2.95506e-07	1.8609e-06	downregulated
CDH5	369.086	-9.23801	0.968003	-9.54337	1.38267e-21	4.66995e-20	downregulated
NPIPA9	61.9049	-9.22384	1.2165	-7.5823	3.39481e-14	5.25181e-13	downregulated
LEF1	61.8529	-9.22284	1.55199	-5.9426	2.80536e-09	2.37522e-08	downregulated
SLX1A	61.6477	-9.21713	1.21095	-7.61149	2.70949e-14	4.24291e-13	downregulated
CCN3	61.4255	-9.21261	1.21214	-7.60028	2.95482e-14	4.60059e-13	downregulated
RBM34	61.1608	-9.20587	1.20938	-7.61208	2.69729e-14	4.22685e-13	downregulated
LDLRAD2	61.1114	-9.20514	1.20011	-7.67022	1.71697e-14	2.74804e-13	downregulated
BIVM-ERCC5	60.8306	-9.19815	1.19582	-7.69194	1.44922e-14	2.33151e-13	downregulated
IGKV1-12	60.7843	-9.19648	1.41383	-6.50465	7.78768e-11	8.06234e-10	downregulated
SLC22A3	60.7288	-9.19623	1.28138	-7.17682	7.13493e-13	9.48605e-12	downregulated
CDH2	100.842	-9.19534	1.52832	-6.01663	1.78081e-09	1.54443e-08	downregulated
CD99P1	60.4788	-9.19006	1.236	-7.4353	1.04333e-13	1.52204e-12	downregulated
BDKRB2	60.4465	-9.18956	1.39695	-6.57831	4.75825e-11	5.0437e-10	downregulated
HINT2	60.4125	-9.18826	1.19916	-7.66224	1.82716e-14	2.91154e-13	downregulated
MRC2	914.467	-9.18186	2.09339	-4.38612	1.15388e-05	5.56374e-05	downregulated
TERC	59.8014	-9.17343	1.27889	-7.17295	7.33963e-13	9.75225e-12	downregulated
CARMN	4457.77	-9.17265	2.74479	-3.34184	0.000832246	0.00269121	downregulated
RPS17	2867.44	-9.17177	0.778581	-11.7801	4.94283e-32	3.79899e-30	downregulated
PIGY	59.6474	-9.16958	1.21185	-7.56658	3.83178e-14	5.89428e-13	downregulated
COMMD3-BMI1	59.6037	-9.16919	1.20709	-7.5961	3.05196e-14	4.74504e-13	downregulated
COL6A3	5376.34	-9.16598	2.79136	-3.2837	0.00102455	0.00323779	downregulated
ASMTL	59.4654	-9.16553	1.19885	-7.64526	2.08517e-14	3.30572e-13	downregulated
INO80B-WBP1	59.324	-9.16199	1.51137	-6.06205	1.34398e-09	1.18496e-08	downregulated
C1orf162	59.2136	-9.15971	1.20983	-7.57107	3.70169e-14	5.70627e-13	downregulated
GJA4	59.1917	-9.1591	1.23025	-7.44492	9.70068e-14	1.42664e-12	downregulated
CCDC170	162.179	-9.1543	1.21145	-7.5565	4.14067e-14	6.34251e-13	downregulated
H2AC17	58.8513	-9.15036	1.2315	-7.43023	1.08412e-13	1.57625e-12	downregulated
FBN1	1766.6	-9.14541	1.76291	-5.18767	2.12943e-07	1.36508e-06	downregulated
NNMT	158.449	-9.1445	1.11712	-8.18581	2.70488e-16	5.30512e-15	downregulated
SVEP1	1356.33	-9.14204	2.29528	-3.98298	6.8057e-05	0.000280893	downregulated
TMEM35B	57.996	-9.12923	1.30686	-6.98563	2.83573e-12	3.51052e-11	downregulated
OLFM2	57.9559	-9.1288	1.22848	-7.43097	1.07806e-13	1.56954e-12	downregulated
GRPR	57.4852	-9.11722	1.51266	-6.02726	1.66763e-09	1.44917e-08	downregulated
EGOT	56.8336	-9.10087	1.32644	-6.86114	6.83117e-12	8.14609e-11	downregulated
EVA1B	56.6084	-9.09451	1.21466	-7.48727	7.03216e-14	1.0527e-12	downregulated
LIPE-AS1	56.331	-9.08742	1.222	-7.4365	1.03387e-13	1.50924e-12	downregulated
CHMP4A	93.0124	-9.08401	1.15356	-7.87476	3.4139e-15	5.93097e-14	downregulated
UHRF2P1	55.9826	-9.07876	1.21701	-7.45988	8.65987e-14	1.28137e-12	downregulated
CCDC74B	55.8238	-9.07502	1.35073	-6.71862	1.83459e-11	2.05903e-10	downregulated
CIDEB	55.8177	-9.07464	1.23138	-7.36951	1.7126e-13	2.43469e-12	downregulated
CNN1	848.741	-9.07395	2.09427	-4.33275	1.47255e-05	6.96141e-05	downregulated
TPSB2	55.7546	-9.07293	1.23625	-7.33907	2.15085e-13	3.02216e-12	downregulated
CALML3	55.683	-9.07116	1.76174	-5.14896	2.6193e-07	1.65907e-06	downregulated
OPN3	55.6069	-9.06902	1.23668	-7.33337	2.24442e-13	3.14552e-12	downregulated
MSH5	55.5654	-9.06726	1.25767	-7.20957	5.61305e-13	7.5832e-12	downregulated
EBF1	284.286	-9.06638	0.806977	-11.235	2.74523e-29	1.68201e-27	downregulated
PRODH	55.2038	-9.05854	1.22086	-7.41979	1.17306e-13	1.69875e-12	downregulated
C1QA	328.451	-9.05797	0.985099	-9.19498	3.75055e-20	1.08626e-18	downregulated
SGCB	330.132	-9.05707	0.997842	-9.07665	1.11965e-19	3.08663e-18	downregulated
MALL	148.387	-9.05395	1.09576	-8.26272	1.42389e-16	2.87834e-15	downregulated
FRZB	145.62	-9.04122	1.04612	-8.64259	5.49511e-18	1.28659e-16	downregulated
ANO1	1264.03	-9.04066	2.27456	-3.97468	7.04726e-05	0.000290203	downregulated
LOXL3	54.303	-9.0348	1.22961	-7.34772	2.01621e-13	2.84586e-12	downregulated
CD248	147.28	-9.02785	1.15934	-7.78705	6.85914e-15	1.14708e-13	downregulated
LRRC32	146.212	-9.02738	1.11817	-8.07333	6.84062e-16	1.28934e-14	downregulated
PLCXD3	54.036	-9.02659	1.44271	-6.25671	3.93186e-10	3.72482e-09	downregulated
CHRDL1	435.906	-9.02285	1.09076	-8.27209	1.3163e-16	2.67327e-15	downregulated
GDF10	53.7443	-9.01968	1.35787	-6.6425	3.08403e-11	3.33735e-10	downregulated
FAT1	3494.24	-9.01794	0.552404	-16.3249	6.56475e-60	2.26651e-57	downregulated
FGF7	250.887	-9.01724	0.93865	-9.60661	7.49791e-22	2.58868e-20	downregulated
CALCRL	146.653	-9.01442	1.18539	-7.60458	2.85833e-14	4.46314e-13	downregulated
ZIK1	53.3093	-9.00832	1.25949	-7.15233	8.53169e-13	1.12605e-11	downregulated
KRT23	143.385	-9.00769	1.0821	-8.32429	8.48376e-17	1.76923e-15	downregulated
EFNB3	53.2578	-9.00697	1.30255	-6.91488	4.6825e-12	5.65514e-11	downregulated
KDM4A-AS1	53.2273	-9.00573	1.21639	-7.40364	1.32497e-13	1.90983e-12	downregulated
HEY1	53.1706	-9.00417	1.21644	-7.40205	1.34094e-13	1.93158e-12	downregulated
TMED7-TICAM2	53.1238	-9.00241	1.2417	-7.25007	4.16542e-13	5.70183e-12	downregulated
TPPP3	52.8356	-8.99442	1.27478	-7.05566	1.71779e-12	2.19915e-11	downregulated
LAMB1	1693.75	-8.99306	1.60891	-5.58953	2.27681e-08	1.69251e-07	downregulated
IGHV4-4	52.565	-8.98687	1.60015	-5.61626	1.9514e-08	1.4606e-07	downregulated
MIR503HG	52.4983	-8.98631	1.52899	-5.87729	4.17035e-09	3.44378e-08	downregulated
PLGLB2	52.5213	-8.98617	1.24314	-7.22862	4.87918e-13	6.63708e-12	downregulated
BMS1P2	52.1221	-8.97537	1.28304	-6.9954	2.64505e-12	3.29322e-11	downregulated
MYEOV	86.4082	-8.97239	1.43736	-6.24225	4.31318e-10	4.05954e-09	downregulated
TREX1	51.8273	-8.9671	1.27403	-7.03838	1.94493e-12	2.47224e-11	downregulated
HOXD3	51.7995	-8.96678	1.24325	-7.2124	5.4976e-13	7.44573e-12	downregulated
IGHG4	51.7526	-8.96571	1.61283	-5.55898	2.71357e-08	1.99267e-07	downregulated
OVCA2	51.773	-8.96544	1.22647	-7.30995	2.67238e-13	3.71181e-12	downregulated
PLPPR4	51.6567	-8.96306	1.40942	-6.35939	2.02562e-10	1.98287e-09	downregulated
IGHV7-4-1	51.6533	-8.96277	1.26645	-7.07711	1.47194e-12	1.89782e-11	downregulated
IGLV7-43	51.6433	-8.96177	1.24314	-7.209	5.63662e-13	7.61032e-12	downregulated
LINC01106	51.5591	-8.95979	1.25119	-7.16103	8.00716e-13	1.05939e-11	downregulated
TP53TG1	51.5406	-8.95977	1.31082	-6.83522	8.18809e-12	9.66879e-11	downregulated
CIDEC	143.033	-8.95884	1.26394	-7.08804	1.36025e-12	1.76216e-11	downregulated
MRPL53	51.5097	-8.958	1.23429	-7.25761	3.93997e-13	5.41366e-12	downregulated
PGM5P2	51.2821	-8.95251	1.31207	-6.82319	8.90407e-12	1.04349e-10	downregulated
BOLA2-SMG1P6	51.2422	-8.95056	1.24487	-7.18995	6.48159e-13	8.65977e-12	downregulated
DKK3	516.609	-8.94948	1.12353	-7.96552	1.6453e-15	2.9576e-14	downregulated
PPP1R3C	137.93	-8.94863	1.09392	-8.18031	2.83123e-16	5.52305e-15	downregulated
SAMD5	309.458	-8.94792	1.02328	-8.74431	2.24384e-18	5.46537e-17	downregulated
IGKV1D-13	51.0438	-8.94499	1.79261	-4.98992	6.04033e-07	3.62037e-06	downregulated
IGHV1-3	50.5993	-8.93201	1.37546	-6.49383	8.36828e-11	8.59794e-10	downregulated
RAMP2-AS1	50.3622	-8.92602	1.24865	-7.14855	8.77006e-13	1.15611e-11	downregulated
ST6GALNAC5	50.3696	-8.92522	1.48707	-6.00189	1.95034e-09	1.68274e-08	downregulated
F10	50.3555	-8.9251	1.3145	-6.78972	1.1235e-11	1.29161e-10	downregulated
RGS11	50.2403	-8.9227	1.2516	-7.12903	1.01079e-12	1.32364e-11	downregulated
PLP1	49.772	-8.90931	1.33715	-6.6629	2.68472e-11	2.93297e-10	downregulated
SOX17	49.6329	-8.90461	1.27112	-7.0053	2.46459e-12	3.08442e-11	downregulated
KCNK5	49.5409	-8.90162	1.25595	-7.08755	1.36508e-12	1.76738e-11	downregulated
CNRIP1	81.9574	-8.9001	1.14993	-7.7397	9.96497e-15	1.63337e-13	downregulated
KL	49.1227	-8.89044	1.29702	-6.8545	7.15637e-12	8.50067e-11	downregulated
RBFADN	49.0191	-8.88669	1.32594	-6.70215	2.05369e-11	2.28257e-10	downregulated
HBA2	49.0193	-8.88653	1.57214	-5.65249	1.58136e-08	1.20266e-07	downregulated
PNMA2	48.6279	-8.8759	1.44526	-6.14139	8.18012e-10	7.45083e-09	downregulated
TSSK3	48.6123	-8.87538	1.29159	-6.87169	6.34438e-12	7.57391e-11	downregulated
DUS4L-BCAP29	48.4891	-8.87098	1.23597	-7.17736	7.10719e-13	9.46272e-12	downregulated
SLC27A6	48.4255	-8.86944	1.25046	-7.09296	1.3127e-12	1.70259e-11	downregulated
TCEAL7	48.3979	-8.869	1.28729	-6.88969	5.59123e-12	6.71163e-11	downregulated
IRF4	133.168	-8.86265	1.23391	-7.1826	6.83956e-13	9.11564e-12	downregulated
MSMB	48.0334	-8.85753	2.81203	-3.14987	NA	NA	notsignificant
SCHIP1	47.944	-8.85481	1.26247	-7.01388	2.31792e-12	2.90756e-11	downregulated
PCDH20	47.6768	-8.84591	1.52888	-5.78586	7.21415e-09	5.79022e-08	downregulated
KANSL1L-AS1	47.5438	-8.84268	1.23698	-7.14859	8.76713e-13	1.15611e-11	downregulated
SLC4A5	47.4921	-8.84122	1.26214	-7.00492	2.4712e-12	3.09092e-11	downregulated
HOXD9	47.4428	-8.84031	1.3189	-6.70277	2.045e-11	2.27523e-10	downregulated
COL10A1	47.4405	-8.83994	1.25385	-7.05027	1.78577e-12	2.28082e-11	downregulated
LMNTD2-AS1	47.3773	-8.83825	1.28834	-6.86019	6.87674e-12	8.19595e-11	downregulated
DIPK2B	288.24	-8.82884	1.05103	-8.40015	4.45924e-17	9.55596e-16	downregulated
HSPB2	46.8773	-8.82295	1.29374	-6.81973	9.12109e-12	1.06548e-10	downregulated
IGKV1-27	46.9189	-8.82282	1.39964	-6.30364	2.90735e-10	2.78703e-09	downregulated
KCNMB4	46.7872	-8.81989	1.26348	-6.98061	2.93902e-12	3.62191e-11	downregulated
RN7SL314P	46.7741	-8.81979	1.52869	-5.76951	7.9501e-09	6.33881e-08	downregulated
IGKV2-29	46.6452	-8.81437	1.55281	-5.67641	1.37548e-08	1.0568e-07	downregulated
CD79A	46.5747	-8.81265	1.3198	-6.67727	2.43429e-11	2.67281e-10	downregulated
SLC19A3	125.604	-8.80632	1.12079	-7.85727	3.92612e-15	6.76679e-14	downregulated
EWSAT1	46.3152	-8.80562	1.60998	-5.46941	4.51548e-08	3.20027e-07	downregulated
C11orf98	46.3189	-8.80535	1.2591	-6.99335	2.6839e-12	3.33891e-11	downregulated
NAALADL1	46.1277	-8.79919	1.24776	-7.052	1.7637e-12	2.25528e-11	downregulated
LUZP2	46.072	-8.79775	1.69771	-5.18214	2.1936e-07	1.40456e-06	downregulated
SUSD3	45.6841	-8.78477	1.29986	-6.75823	1.39685e-11	1.58786e-10	downregulated
IFITM1	694.517	-8.78442	2.08215	-4.21892	2.45473e-05	0.000111119	downregulated
ZFHX4	693.065	-8.78148	2.08052	-4.22081	2.43424e-05	0.000110352	downregulated
PALM	217.693	-8.78144	0.882089	-9.95528	2.39154e-23	9.66886e-22	downregulated
CD2	45.506	-8.77938	1.24771	-7.03638	1.97302e-12	2.5038e-11	downregulated
SOX7	45.464	-8.7783	1.27126	-6.90518	5.01404e-12	6.02877e-11	downregulated
COL14A1	2218.23	-8.77325	2.60858	-3.36323	0.000770372	0.00250881	downregulated
APCDD1L	45.3128	-8.77276	1.47356	-5.95346	2.62528e-09	2.23056e-08	downregulated
SLIT3	1048.65	-8.77016	2.28333	-3.84096	0.000122554	0.000479093	downregulated
GJA5	45.0976	-8.76678	1.26209	-6.94622	3.75214e-12	4.57727e-11	downregulated
BVES	44.9336	-8.7612	1.26412	-6.93067	4.18837e-12	5.07811e-11	downregulated
METTL24	44.8525	-8.75873	1.26371	-6.93097	4.17978e-12	5.07052e-11	downregulated
SCGB2A2	578.49	-8.75871	2.127	-4.11787	3.82393e-05	0.000166249	downregulated
KCND2	44.8696	-8.75841	1.37734	-6.35893	2.0316e-10	1.98783e-09	downregulated
LY75-CD302	44.6752	-8.75285	1.55627	-5.62424	1.86325e-08	1.40234e-07	downregulated
UGT2B15	44.5726	-8.74996	1.92478	-4.54595	5.46881e-06	2.79296e-05	downregulated
CALML4	44.52	-8.74849	1.35753	-6.44442	1.16043e-10	1.17017e-09	downregulated
HSPB6	122.802	-8.74778	1.22513	-7.14027	9.3148e-13	1.22347e-11	downregulated
NOVA2	44.3962	-8.74387	1.28155	-6.82291	8.92157e-12	1.04442e-10	downregulated
PLS3	449.889	-8.74237	1.14262	-7.65113	1.99217e-14	3.16289e-13	downregulated
SLC35G2	44.3259	-8.74185	1.25948	-6.94081	3.89847e-12	4.74779e-11	downregulated
CYGB	119.534	-8.74127	1.09507	-7.98239	1.43532e-15	2.5973e-14	downregulated
EHD2	583.447	-8.73786	2.00345	-4.3614	1.29233e-05	6.18335e-05	downregulated
KRTCAP2	118.978	-8.73733	1.08264	-8.07038	7.00811e-16	1.31635e-14	downregulated
SLX1B-SULT1A4	44.1583	-8.73625	1.26241	-6.92027	4.50781e-12	5.45324e-11	downregulated
RHD	44.0573	-8.73307	1.27341	-6.85802	6.98231e-12	8.3172e-11	downregulated
NNAT	44.0181	-8.73216	1.30621	-6.68511	2.30756e-11	2.54781e-10	downregulated
POTEI	43.9301	-8.72913	1.6118	-5.41577	6.10268e-08	4.25311e-07	downregulated
SHROOM4	265.905	-8.72672	1.02578	-8.50736	1.77942e-17	3.96965e-16	downregulated
PRRT2	43.8544	-8.72659	1.27702	-6.83354	8.28449e-12	9.76672e-11	downregulated
GIMAP1	72.0737	-8.71446	1.14774	-7.59273	3.13236e-14	4.86656e-13	downregulated
SMIM10L2A	110.292	-8.70884	1.07533	-8.09878	5.55122e-16	1.05454e-14	downregulated
OR5E1P	43.3139	-8.70871	1.40798	-6.18526	6.20019e-10	5.72656e-09	downregulated
ZNF593	43.2443	-8.70565	1.27389	-6.83393	8.26217e-12	9.74568e-11	downregulated
IGKV3D-15	43.2041	-8.70393	1.37552	-6.32772	2.48812e-10	2.41173e-09	downregulated
ACKR4	42.95	-8.69646	1.31936	-6.59141	4.35668e-11	4.62932e-10	downregulated
EMB	117.229	-8.69441	1.17017	-7.43007	1.08541e-13	1.57708e-12	downregulated
C1QTNF5	42.7375	-8.68963	1.33287	-6.51947	7.05567e-11	7.32893e-10	downregulated
ICAM3	42.7052	-8.68745	1.29366	-6.71541	1.8754e-11	2.1005e-10	downregulated
AOAH	42.6333	-8.68527	1.26579	-6.86157	6.811e-12	8.12649e-11	downregulated
POU2AF1	42.6455	-8.68524	1.34239	-6.47	9.79998e-11	9.96916e-10	downregulated
KIAA0408	42.5562	-8.68256	1.54557	-5.61771	1.93501e-08	1.44983e-07	downregulated
IGHV5-51	42.4293	-8.67783	1.54743	-5.60791	2.04782e-08	1.53013e-07	downregulated
CMC4	42.3658	-8.67691	1.29839	-6.68282	2.34384e-11	2.58261e-10	downregulated
BMP7	42.2865	-8.67428	1.61365	-5.37555	7.63482e-08	5.23534e-07	downregulated
RN7SKP255	42.2066	-8.67089	1.38783	-6.24781	4.16261e-10	3.92802e-09	downregulated
C6orf163	41.7816	-8.65643	1.27275	-6.80137	1.03627e-11	1.20021e-10	downregulated
TRIM59	41.5708	-8.64927	1.29983	-6.65417	2.84899e-11	3.10152e-10	downregulated
CYP4F29P	41.4412	-8.64454	1.26623	-6.82698	8.67211e-12	1.0185e-10	downregulated
GPR173	41.3735	-8.6426	1.29158	-6.69148	2.20921e-11	2.44667e-10	downregulated
MAP10	41.3422	-8.64104	1.26889	-6.80994	9.76362e-12	1.13688e-10	downregulated
IGLV6-57	41.2572	-8.63786	1.43727	-6.00991	1.85627e-09	1.60604e-08	downregulated
FDX2	41.1084	-8.63302	1.27105	-6.79206	1.10545e-11	1.27241e-10	downregulated
OVCH2	41.0599	-8.63152	1.33099	-6.48502	8.872e-11	9.08117e-10	downregulated
H2AC15	40.9613	-8.62736	1.30004	-6.63623	3.21812e-11	3.47899e-10	downregulated
FMO3	40.9556	-8.627	1.30583	-6.60653	3.93441e-11	4.21356e-10	downregulated
IGHV3-33	40.9319	-8.62642	1.38608	-6.2236	4.85876e-10	4.54942e-09	downregulated
ABCA11P	40.8849	-8.62454	1.30677	-6.59986	4.11538e-11	4.39439e-10	downregulated
ADAMTS7	40.743	-8.62075	1.41471	-6.09364	1.10371e-09	9.85904e-09	downregulated
FPGT-TNNI3K	40.7205	-8.61896	1.29503	-6.65541	2.82519e-11	3.07869e-10	downregulated
GOLGA6L4	40.6967	-8.61874	1.33429	-6.45944	1.05094e-10	1.06469e-09	downregulated
ROBO4	170.708	-8.61557	0.996957	-8.64186	5.53029e-18	1.29343e-16	downregulated
ST6GAL2	40.5834	-8.61469	1.33094	-6.47264	9.63062e-11	9.80691e-10	downregulated
TAS2R14	40.4022	-8.60826	1.31843	-6.52917	6.61334e-11	6.90243e-10	downregulated
TSNAX-DISC1	40.2903	-8.60426	1.32544	-6.4916	8.49269e-11	8.71342e-10	downregulated
TAS2R30	40.3001	-8.60396	1.29959	-6.62051	3.57955e-11	3.85059e-10	downregulated
HCG27	39.9437	-8.5914	1.30905	-6.56306	5.27142e-11	5.57136e-10	downregulated
PCDHGA3	39.8502	-8.58734	1.34728	-6.37383	1.84365e-10	1.81536e-09	downregulated
GRAMD4P8	39.681	-8.58267	1.51464	-5.66649	1.45749e-08	1.11352e-07	downregulated
KRT5	1701.41	-8.58129	2.39861	-3.57762	0.00034674	0.00122553	downregulated
TFF1	39.6454	-8.58119	1.49705	-5.73206	9.922e-09	7.79954e-08	downregulated
OLFML2A	756.987	-8.57638	2.12855	-4.02922	5.59628e-05	0.000235718	downregulated
MAB21L2	39.5138	-8.57634	1.33241	-6.43669	1.22109e-10	1.22735e-09	downregulated
TRAC	39.3291	-8.56931	1.28324	-6.67786	2.42461e-11	2.66486e-10	downregulated
ASS1P7	39.2103	-8.5649	1.28436	-6.66864	2.58187e-11	2.82628e-10	downregulated
SPRY3	39.0297	-8.55787	1.28832	-6.64265	3.08098e-11	3.33571e-10	downregulated
TPST1	104.454	-8.54822	1.08499	-7.87862	3.31027e-15	5.76525e-14	downregulated
SLC2A3P2	38.6651	-8.54473	1.29856	-6.58017	4.69897e-11	4.98329e-10	downregulated
PRRX1	1044.73	-8.53585	2.35267	-3.62815	0.000285457	0.00103002	downregulated
SHISA2	112.936	-8.53423	1.64418	-5.19058	2.09642e-07	1.34511e-06	downregulated
AMPH	38.2991	-8.5306	1.31239	-6.50004	8.03013e-11	8.27789e-10	downregulated
THSD1	102.125	-8.52154	1.07014	-7.963	1.67916e-15	3.01348e-14	downregulated
COL12A1	1552.44	-8.51204	2.52465	-3.37157	0.000747397	0.00244424	downregulated
AOC3	387.631	-8.50857	1.19637	-7.112	1.14373e-12	1.49055e-11	downregulated
GRIK3	101.918	-8.50219	1.12475	-7.55921	4.05533e-14	6.22056e-13	downregulated
MMP16	361.569	-8.50086	0.969453	-8.76871	1.8072e-18	4.43662e-17	downregulated
ZNF469	226.222	-8.48745	1.03432	-8.20583	2.29006e-16	4.51188e-15	downregulated
ZNF57	36.9501	-8.47908	1.2931	-6.55716	5.48435e-11	5.78797e-10	downregulated
GPR39	36.9061	-8.47808	1.41282	-6.00084	1.96305e-09	1.69303e-08	downregulated
KATNAL1	222.777	-8.47271	1.02176	-8.29226	1.11113e-16	2.27358e-15	downregulated
HOXD4	36.7522	-8.4715	1.3214	-6.41098	1.44586e-10	1.44063e-09	downregulated
NUDT4P2	36.661	-8.46821	1.3298	-6.36805	1.91441e-10	1.88161e-09	downregulated
SNAP25	36.647	-8.46787	1.49797	-5.65288	1.57782e-08	1.20039e-07	downregulated
LRRC4B	36.5753	-8.46513	1.48241	-5.71037	1.12728e-08	8.75384e-08	downregulated
IGHV1-69D	36.5205	-8.46124	1.75931	-4.8094	NA	NA	notsignificant
THSD4	1059.35	-8.45354	2.40236	-3.51884	0.000433433	0.00149835	downregulated
AR	1130.92	-8.45303	2.42381	-3.48749	0.000487568	0.00166396	downregulated
IL3RA	36.2496	-8.45191	1.35902	-6.21912	4.99955e-10	4.67118e-09	downregulated
CFD	933.234	-8.45124	1.80927	-4.67107	2.99639e-06	1.6037e-05	downregulated
SCUBE2	1485.47	-8.44764	2.57456	-3.28119	0.00103369	0.0032642	downregulated
IGLC7	36.1423	-8.44758	1.36294	-6.19807	5.71604e-10	5.30417e-09	downregulated
FREM1	406.488	-8.44522	2.04975	-4.12011	3.78686e-05	0.000164736	downregulated
HEPACAM2	36.0713	-8.44501	1.6634	-5.07697	3.83506e-07	2.37653e-06	downregulated
IGLV3-25	36.085	-8.44416	1.51106	-5.58825	2.2937e-08	1.70332e-07	downregulated
NFYC-AS1	35.9261	-8.43841	1.30355	-6.4734	9.58213e-11	9.76668e-10	downregulated
OR2A42	96.4824	-8.42812	1.10466	-7.62957	2.35538e-14	3.70708e-13	downregulated
BCAP29	97.6397	-8.42597	1.1827	-7.12433	1.04585e-12	1.3679e-11	downregulated
IL2RG	35.551	-8.42315	1.32504	-6.35691	2.05851e-10	2.01234e-09	downregulated
TNFRSF21	290.227	-8.41752	1.12793	-7.46278	8.47125e-14	1.25688e-12	downregulated
SPDYE18	35.3867	-8.41704	1.33322	-6.31332	2.73118e-10	2.62858e-09	downregulated
SRPX	312.626	-8.41492	0.794218	-10.5952	3.13601e-26	1.54674e-24	downregulated
SEPSECS-AS1	35.2613	-8.41196	1.32518	-6.34781	2.18407e-10	2.13181e-09	downregulated
DOK6	35.2628	-8.41185	1.33287	-6.3111	2.77059e-10	2.66298e-09	downregulated
GIMAP5	213.701	-8.41156	1.02321	-8.22072	2.02283e-16	4.01448e-15	downregulated
PGAP1	187.993	-8.41009	0.853683	-9.85153	6.75087e-23	2.59431e-21	downregulated
OPRPN	35.1146	-8.40573	2.11298	-3.97814	NA	NA	notsignificant
STON1-GTF2A1L	35.0911	-8.40501	1.38247	-6.07971	1.204e-09	1.06934e-08	downregulated
IGHV4-61	35.0929	-8.40379	1.43027	-5.87565	4.21193e-09	3.4768e-08	downregulated
RHOQP2	96.4774	-8.40203	1.21079	-6.9393	3.94059e-12	4.79641e-11	downregulated
EIF5A2	35.0199	-8.40119	1.33415	-6.29703	3.03407e-10	2.90467e-09	downregulated
LINC02362	34.9265	-8.39699	1.48437	-5.65692	1.5411e-08	1.17327e-07	downregulated
PLGLB1	34.623	-8.38586	1.37386	-6.10387	1.03532e-09	9.30159e-09	downregulated
PTRH1	34.5924	-8.38429	1.33184	-6.29529	3.06829e-10	2.93355e-09	downregulated
SLC40A1	932.051	-8.38173	1.11027	-7.54927	4.37703e-14	6.68104e-13	downregulated
CTHRC1	34.4489	-8.3787	1.47753	-5.67077	1.42161e-08	1.08955e-07	downregulated
LAMA2	1682.91	-8.3757	0.943487	-8.87739	6.84493e-19	1.76194e-17	downregulated
FUT9	34.4067	-8.37525	1.66388	-5.03356	4.81464e-07	2.93836e-06	downregulated
ADAM33	523.151	-8.37454	2.07475	-4.03642	5.42735e-05	0.000229046	downregulated
KCNJ3	34.3211	-8.37294	2.04634	-4.09167	4.28285e-05	0.000184103	downregulated
PPP1R14A	34.147	-8.36534	1.31464	-6.36322	1.9757e-10	1.93924e-09	downregulated
CD68	217.08	-8.36384	1.15654	-7.23176	4.7679e-13	6.48977e-12	downregulated
SPARC	2949.48	-8.36176	2.77427	-3.01404	0.00257795	0.00734902	downregulated
ZAP70	34.0448	-8.36055	1.32882	-6.29169	3.14029e-10	2.9945e-09	downregulated
C14orf180	34.0482	-8.36006	1.66663	-5.01613	5.27213e-07	3.19337e-06	downregulated
MEX3A	91.8717	-8.35975	1.09973	-7.60166	2.92352e-14	4.55513e-13	downregulated
IGHV3-49	34.0088	-8.3589	1.634	-5.11561	3.12732e-07	1.95974e-06	downregulated
OR5P4P	33.9753	-8.35856	1.47529	-5.6657	1.46427e-08	1.11791e-07	downregulated
TTLL7	92.1228	-8.35731	1.12048	-7.45871	8.73751e-14	1.29154e-12	downregulated
PRORSD1P	33.9353	-8.35684	1.37274	-6.08772	1.14532e-09	1.02014e-08	downregulated
HNRNPA1P49	33.9281	-8.35653	1.35832	-6.1521	7.64615e-10	6.97907e-09	downregulated
WNT2	33.9265	-8.35646	1.76548	-4.73325	2.20957e-06	1.20785e-05	downregulated
RPL17-C18orf32	33.9379	-8.35625	2.64722	-3.15662	0.00159611	0.00482651	downregulated
RCAN2	91.3507	-8.3529	1.09354	-7.63837	2.19992e-14	3.47498e-13	downregulated
A4GALT	92.5985	-8.35268	1.16969	-7.14093	9.27018e-13	1.21834e-11	downregulated
C1QTNF7	33.8479	-8.35191	1.36414	-6.12246	9.21405e-10	8.33326e-09	downregulated
SMIM38	33.7353	-8.34778	1.40014	-5.96209	2.49039e-09	2.12176e-08	downregulated
SLPI	353.904	-8.3474	1.23416	-6.76363	1.34572e-11	1.53491e-10	downregulated
STMN3	221.105	-8.34507	0.934246	-8.93241	4.16822e-19	1.09496e-17	downregulated
THEMIS	33.5733	-8.34038	1.38761	-6.01062	1.8482e-09	1.59969e-08	downregulated
BMPER	33.4157	-8.33466	1.57069	-5.30638	1.11822e-07	7.47002e-07	downregulated
C6	33.3803	-8.33153	1.71524	-4.85735	1.18964e-06	6.82852e-06	downregulated
MGP	17206.3	-8.32935	1.03678	-8.0339	9.44248e-16	1.74349e-14	downregulated
PDLIM3	640.404	-8.3271	2.2495	-3.70176	0.000214111	0.00079718	downregulated
IGLV4-69	33.1954	-8.32382	1.67127	-4.98053	6.34089e-07	3.79007e-06	downregulated
TRIQK	186.153	-8.32178	0.903621	-9.20937	3.28049e-20	9.51385e-19	downregulated
CD28	33.0194	-8.31746	1.40725	-5.91044	3.41193e-09	2.84886e-08	downregulated
IGHV1-18	32.994	-8.31478	1.59144	-5.2247	1.74434e-07	1.13494e-06	downregulated
LINC00639	32.9545	-8.3145	1.36809	-6.07747	1.22096e-09	1.08396e-08	downregulated
LINC00926	32.9163	-8.31302	1.4641	-5.67791	1.36346e-08	1.04868e-07	downregulated
TRPC5	32.9317	-8.31252	1.36366	-6.09575	1.08924e-09	9.7418e-09	downregulated
PLAT	895.23	-8.31223	2.35031	-3.53666	0.000405224	0.00141115	downregulated
ID3	201.692	-8.30744	1.058	-7.85202	4.09401e-15	7.03943e-14	downregulated
TMEM178A	32.8167	-8.30698	1.50092	-5.53459	3.11953e-08	2.27084e-07	downregulated
INPP4B	1085	-8.30341	2.46252	-3.37192	0.000746468	0.00244193	downregulated
FAM215B	53.8929	-8.30276	1.2488	-6.6486	2.95887e-11	3.2115e-10	downregulated
SLC26A5	32.6563	-8.30141	1.52476	-5.44441	5.19777e-08	3.65468e-07	downregulated
A2M-AS1	32.6395	-8.30017	1.33452	-6.2196	4.98436e-10	4.659e-09	downregulated
IL2RB	32.5932	-8.29839	1.34873	-6.15276	7.61475e-10	6.95626e-09	downregulated
PSMD10P1	32.5023	-8.29441	1.36217	-6.08912	1.13532e-09	1.0129e-08	downregulated
SEC24AP1	32.5247	-8.29417	1.45497	-5.70056	1.19415e-08	9.24337e-08	downregulated
PCDHGC5	32.4925	-8.29358	1.36522	-6.07492	1.2405e-09	1.09907e-08	downregulated
MYH11	2816.81	-8.2935	1.9023	-4.35974	1.3022e-05	6.22371e-05	downregulated
IGHV1-2	32.4958	-8.29295	2.18895	-3.78856	NA	NA	notsignificant
ABCC6	32.388	-8.28944	1.36143	-6.08877	1.1378e-09	1.01469e-08	downregulated
MSH5-SAPCD1	32.3508	-8.28697	1.33834	-6.19197	5.94186e-10	5.49963e-09	downregulated
GINS2	32.3502	-8.28664	1.37473	-6.02783	1.66175e-09	1.44464e-08	downregulated
YEATS2-AS1	32.3054	-8.28508	1.37541	-6.02371	1.70461e-09	1.47953e-08	downregulated
SPOCK2	87.4209	-8.28421	1.10767	-7.47894	7.49265e-14	1.11932e-12	downregulated
RNASEH2A	32.2174	-8.28115	1.33698	-6.19394	5.86778e-10	5.4357e-09	downregulated
DLEU2L	32.188	-8.28016	1.33593	-6.19807	5.71592e-10	5.30417e-09	downregulated
CSF2RA	31.9624	-8.26991	1.34077	-6.16802	6.91502e-10	6.34368e-09	downregulated
FGF11	31.9236	-8.26883	1.42708	-5.79424	6.86296e-09	5.52671e-08	downregulated
EMCN	199.763	-8.2656	1.11046	-7.44339	9.81342e-14	1.4403e-12	downregulated
ZNF559-ZNF177	31.7984	-8.26229	1.34256	-6.15412	7.54933e-10	6.89939e-09	downregulated
LINC02202	31.5501	-8.25121	1.37901	-5.98343	2.18484e-09	1.87244e-08	downregulated
TEN1	31.5058	-8.24914	1.35321	-6.09598	1.08772e-09	9.73219e-09	downregulated
TRABD2B	52.1801	-8.24536	1.26134	-6.53698	6.27733e-11	6.56139e-10	downregulated
IGKV2-24	31.4391	-8.245	1.71822	-4.79858	1.59794e-06	8.97646e-06	downregulated
MIR133A1HG	31.3366	-8.24132	1.40178	-5.87918	4.12313e-09	3.40738e-08	downregulated
TBX5	31.337	-8.2413	1.34887	-6.10977	9.97763e-10	8.98647e-09	downregulated
PDGFRA	1668.72	-8.24063	0.974649	-8.45497	2.79156e-17	6.10857e-16	downregulated
LINC02656	31.2792	-8.23828	1.36384	-6.04048	1.53657e-09	1.34333e-08	downregulated
PLD4	31.2586	-8.23705	1.39569	-5.90175	3.59655e-09	2.99082e-08	downregulated
CHRNE	31.2488	-8.23685	1.35889	-6.06146	1.34895e-09	1.18886e-08	downregulated
CCND2	972.91	-8.23534	2.40411	-3.42552	0.000613622	0.00204487	downregulated
ANKRD23	31.1496	-8.23189	1.48896	-5.52863	3.22739e-08	2.34387e-07	downregulated
MAK	31.0998	-8.23094	1.37815	-5.97244	2.33733e-09	1.99919e-08	downregulated
GABARAP	657.586	-8.22823	0.945335	-8.70403	3.20303e-18	7.68974e-17	downregulated
OR7E38P	31.0369	-8.22782	1.36439	-6.03038	1.63571e-09	1.42256e-08	downregulated
SERF1A	31.0037	-8.22611	1.43738	-5.72297	1.04677e-08	8.18118e-08	downregulated
MS4A1	30.9216	-8.2224	1.96416	-4.18622	2.83634e-05	0.000126343	downregulated
SPIN2A	30.8994	-8.22154	1.3748	-5.98017	2.22907e-09	1.90959e-08	downregulated
UBE2Q2P1	83.8057	-8.21878	1.12498	-7.30569	2.7584e-13	3.82639e-12	downregulated
CD93	592.528	-8.2162	2.19984	-3.73491	0.000187784	0.000707764	downregulated
GRIK1-AS1	88.5428	-8.21425	1.48295	-5.53913	3.03975e-08	2.215e-07	downregulated
EMID1	30.6396	-8.20943	1.38344	-5.93406	2.95527e-09	2.49147e-08	downregulated
SPON1	430.7	-8.20845	0.896731	-9.15374	5.49947e-20	1.56365e-18	downregulated
DDI1	30.6324	-8.20807	1.37669	-5.96217	2.48916e-09	2.12154e-08	downregulated
AGAP6	189.684	-8.20666	1.07947	-7.60249	2.90486e-14	4.52929e-13	downregulated
FLT3LG	30.5065	-8.20271	1.35007	-6.07578	1.23387e-09	1.09364e-08	downregulated
HNRNPA1P14	30.4384	-8.19983	1.37497	-5.96366	2.46653e-09	2.10473e-08	downregulated
KCTD17	30.3522	-8.19538	1.35012	-6.07009	1.27835e-09	1.13122e-08	downregulated
TVP23C-CDRT4	30.3258	-8.19474	1.48034	-5.53572	3.0996e-08	2.25709e-07	downregulated
ZFP91-CNTF	30.2771	-8.19249	1.51354	-5.41282	6.20415e-08	4.31691e-07	downregulated
NAP1L3	30.2293	-8.18971	1.38512	-5.91262	3.367e-09	2.81567e-08	downregulated
A1BG	30.2277	-8.18942	1.34912	-6.07018	1.27771e-09	1.13111e-08	downregulated
DMRT2	30.1213	-8.18359	1.55217	-5.27235	1.34686e-07	8.8963e-07	downregulated
CEP164P1	30.0378	-8.18059	1.38832	-5.89242	3.8058e-09	3.15472e-08	downregulated
TRIM73	29.9671	-8.17722	1.40209	-5.83215	5.47162e-09	4.47082e-08	downregulated
EHD3	159.851	-8.17206	0.974514	-8.38578	5.03909e-17	1.07246e-15	downregulated
NPIPB14P	29.8204	-8.17009	1.37663	-5.93484	2.94134e-09	2.48069e-08	downregulated
KCNE4	29.7423	-8.16616	1.35764	-6.01496	1.79927e-09	1.5592e-08	downregulated
TMEM255A	29.6807	-8.16255	1.37715	-5.92711	3.08304e-09	2.59016e-08	downregulated
AEBP1	1152.77	-8.15242	2.50533	-3.25403	0.00113782	0.00355686	downregulated
IGKV2D-29	29.4512	-8.15154	1.72351	-4.72962	2.24937e-06	1.22776e-05	downregulated
SPARCL1	2893.62	-8.14353	1.51047	-5.39141	6.99087e-08	4.81807e-07	downregulated
GPR27	29.123	-8.13579	1.39343	-5.83868	5.26164e-09	4.30896e-08	downregulated
ACTG2	388.208	-8.13335	1.04213	-7.80454	5.97186e-15	1.00849e-13	downregulated
SKIDA1	28.9882	-8.12975	1.48546	-5.47289	4.42765e-08	3.14314e-07	downregulated
PLCXD2	28.8873	-8.12438	1.44238	-5.63262	1.77491e-08	1.33909e-07	downregulated
SSBP3-AS1	28.8471	-8.12186	1.4019	-5.79345	6.89554e-09	5.54645e-08	downregulated
OR5P2	28.7326	-8.11589	1.37271	-5.9123	3.37363e-09	2.82013e-08	downregulated
PTPN13	694.677	-8.11287	1.21972	-6.65141	2.90294e-11	3.15867e-10	downregulated
RNVU1-18	335.06	-8.10984	0.733744	-11.0527	2.12787e-28	1.21479e-26	downregulated
PRF1	28.5553	-8.10714	1.38862	-5.83828	5.27423e-09	4.31764e-08	downregulated
AADACL2	28.403	-8.09944	1.44464	-5.60655	2.06405e-08	1.54141e-07	downregulated
PYGM	28.385	-8.0981	1.40655	-5.75741	8.54125e-09	6.77537e-08	downregulated
TAGLN	3269.12	-8.09552	0.834754	-9.69809	3.07188e-22	1.11176e-20	downregulated
SCML2	28.281	-8.0937	1.39431	-5.80482	6.4437e-09	5.21223e-08	downregulated
TIMP2	1890.88	-8.09327	2.68271	-3.01683	0.00255434	0.00728841	downregulated
TNN	352.016	-8.09326	1.29592	-6.24519	4.23273e-10	3.989e-09	downregulated
ELFN1	28.2511	-8.09242	1.5446	-5.23917	1.613e-07	1.05644e-06	downregulated
BORCS7-ASMT	28.2355	-8.0906	1.40642	-5.75263	8.78656e-09	6.95475e-08	downregulated
VGLL3	176.156	-8.0905	1.09574	-7.38356	1.5411e-13	2.20095e-12	downregulated
CSPG4P5	28.1845	-8.08861	1.37554	-5.88031	4.095e-09	3.388e-08	downregulated
POLN	28.1502	-8.08705	1.39356	-5.80316	6.50773e-09	5.25425e-08	downregulated
MMRN2	417.204	-8.08699	0.854296	-9.46627	2.90019e-21	9.38719e-20	downregulated
HDC	27.977	-8.07788	1.37697	-5.8664	4.45349e-09	3.66924e-08	downregulated
FGFR2	593.821	-8.07647	2.23969	-3.60607	0.000310868	0.00111139	downregulated
TVP23A	27.8886	-8.07377	1.43227	-5.63705	1.72986e-08	1.30828e-07	downregulated
TRBC2	27.8933	-8.07302	1.39841	-5.773	7.78744e-09	6.21823e-08	downregulated
TAS2R3	27.8588	-8.07155	1.39716	-5.7771	7.59991e-09	6.07965e-08	downregulated
PDZRN4	27.8667	-8.0711	1.49615	-5.39457	6.8686e-08	4.74283e-07	downregulated
RPS20P15	27.752	-8.06636	1.39713	-5.7735	7.76414e-09	6.202e-08	downregulated
SEC24B-AS1	27.7003	-8.06357	1.40651	-5.73303	9.86542e-09	7.76348e-08	downregulated
NMB	27.6965	-8.0626	1.41376	-5.70294	1.1776e-08	9.12503e-08	downregulated
BMP6	69.4874	-8.05878	1.14875	-7.01526	2.29527e-12	2.88081e-11	downregulated
SPICE1	268.051	-8.05369	0.683651	-11.7804	4.92476e-32	3.79853e-30	downregulated
COL6A6	494.356	-8.05355	1.18952	-6.77044	1.28387e-11	1.46821e-10	downregulated
SMCR5	27.5168	-8.05338	1.42216	-5.6628	1.4892e-08	1.13575e-07	downregulated
ANTXR1	940.013	-8.05246	1.81046	-4.44774	8.6779e-06	4.26753e-05	downregulated
CBLN4	27.4267	-8.04823	1.66963	-4.82037	1.43293e-06	8.11658e-06	downregulated
SNX15	119.949	-8.04641	1.08353	-7.42611	1.11835e-13	1.62238e-12	downregulated
ARFGEF3	744.392	-8.04403	2.38803	-3.36848	0.000755845	0.00246704	downregulated
ANGPTL2	526.109	-8.04311	2.22132	-3.62086	0.000293621	0.00105563	downregulated
JPH4	27.2652	-8.0413	1.64689	-4.88271	1.04639e-06	6.07257e-06	downregulated
ANKHD1-EIF4EBP3	340.668	-8.0369	0.688674	-11.6701	1.81197e-31	1.35437e-29	downregulated
RIMKLBP2	27.1152	-8.03305	1.42453	-5.63909	1.70951e-08	1.29334e-07	downregulated
RPL23AP42	3772.97	-8.02598	0.495266	-16.2054	4.61995e-59	1.47777e-56	downregulated
USP17L2	26.9421	-8.02408	1.46799	-5.46602	4.60265e-08	3.25674e-07	downregulated
LINC00517	26.8442	-8.01867	1.43537	-5.58649	2.31706e-08	1.71949e-07	downregulated
NID1	1262.97	-8.01719	2.5869	-3.09915	0.00194079	0.0057281	downregulated
RNU1-4	178.95	-8.017	0.831026	-9.64711	5.05582e-22	1.78812e-20	downregulated
SLFNL1	26.811	-8.01637	1.38701	-5.7796	7.48805e-09	5.99458e-08	downregulated
LINC00173	26.7984	-8.01506	1.41827	-5.65131	1.59228e-08	1.21012e-07	downregulated
PRC1	26.6467	-8.00769	1.40347	-5.70563	1.15915e-08	8.99164e-08	downregulated
TCF4	1253.92	-8.007	2.56039	-3.12726	0.00176446	0.00526458	downregulated
SLC7A5P2	26.6381	-8.00645	2.84919	-2.81008	0.00495294	0.0131458	downregulated
C2orf81	26.5734	-8.00418	1.46759	-5.45395	4.92619e-08	3.47212e-07	downregulated
RHOXF2	26.5428	-8.00239	1.43335	-5.583	2.36411e-08	1.75023e-07	downregulated
FAM3D	26.5672	-8.00235	1.94923	-4.1054	4.03615e-05	0.000174707	downregulated
FLG-AS1	26.4698	-7.99831	1.42913	-5.59664	2.18543e-08	1.62681e-07	downregulated
PRDX3P4	26.466	-7.99804	1.43948	-5.55619	2.7573e-08	2.02273e-07	downregulated
CASQ2	26.4653	-7.99692	1.48477	-5.38596	7.20596e-08	4.95689e-07	downregulated
CC2D2B	26.411	-7.99493	1.4783	-5.4082	6.36622e-08	4.42119e-07	downregulated
CCR10	26.335	-7.99046	1.3941	-5.73164	9.94645e-09	7.81312e-08	downregulated
DACT2	26.315	-7.98882	1.50392	-5.312	1.08427e-07	7.26556e-07	downregulated
RPS10-NUDT3	26.163	-7.97991	1.6059	-4.96911	6.72609e-07	4.00379e-06	downregulated
PROX2	26.1195	-7.97858	1.40125	-5.69388	1.24184e-08	9.59548e-08	downregulated
H3C2	26.0498	-7.97372	1.68734	-4.72562	2.29415e-06	1.24875e-05	downregulated
MMRN1	226.008	-7.9711	1.38332	-5.76229	8.29793e-09	6.59679e-08	downregulated
PCDHB18P	25.9627	-7.97	1.39808	-5.70069	1.19324e-08	9.23964e-08	downregulated
PGR	603.212	-7.96914	2.27985	-3.49547	0.00047323	0.00162214	downregulated
TATDN1P1	25.8998	-7.96626	1.46784	-5.42721	5.7243e-08	4.00609e-07	downregulated
GABPAP	25.8973	-7.96593	1.42553	-5.58806	2.29627e-08	1.70464e-07	downregulated
SCARNA16	25.883	-7.9645	1.58742	-5.01725	5.24152e-07	3.17749e-06	downregulated
PAX9	25.8357	-7.96368	1.76728	-4.50618	6.6004e-06	3.32173e-05	downregulated
PI16	266.869	-7.9607	1.21778	-6.53705	6.27444e-11	6.56139e-10	downregulated
PCDHA6	25.7747	-7.95987	1.42493	-5.58617	2.32137e-08	1.72211e-07	downregulated
CDC42-AS1	25.7604	-7.95938	1.51112	-5.26721	1.38516e-07	9.13819e-07	downregulated
PPFIA2	25.7653	-7.95935	1.46365	-5.43802	5.3875e-08	3.77768e-07	downregulated
CPA6	25.6881	-7.9551	2.07959	-3.82533	0.000130599	0.000507715	downregulated
ATP6V1C2	25.6186	-7.95076	1.41115	-5.63425	1.75823e-08	1.32743e-07	downregulated
LINC01341	25.5733	-7.94846	1.48735	-5.34405	9.08938e-08	6.15898e-07	downregulated
GPR65	25.5882	-7.94844	1.45343	-5.46874	4.53258e-08	3.21134e-07	downregulated
DNLZ	25.5193	-7.94489	1.41311	-5.62228	1.88455e-08	1.41641e-07	downregulated
APOBEC3D	25.4813	-7.94351	1.44694	-5.48987	4.02234e-08	2.87418e-07	downregulated
SLC2A3P4	25.4773	-7.94306	1.4324	-5.54529	2.9346e-08	2.14412e-07	downregulated
RNASEK-C17orf49	25.4661	-7.94194	1.4069	-5.64498	1.65203e-08	1.25334e-07	downregulated
MBOAT1	264.263	-7.93864	1.24459	-6.37851	1.78823e-10	1.76719e-09	downregulated
RAPGEF4	69.914	-7.93857	1.19405	-6.64844	2.96215e-11	3.21345e-10	downregulated
KTI12	25.3962	-7.93828	1.40864	-5.63542	1.74632e-08	1.31889e-07	downregulated
PSMD6-AS2	69.6565	-7.93826	1.1737	-6.76344	1.34754e-11	1.53619e-10	downregulated
SSPN	315.101	-7.92247	1.27058	-6.2353	4.50901e-10	4.23653e-09	downregulated
SLC39A1	357.009	-7.92148	0.621451	-12.7468	3.24952e-37	3.4145e-35	downregulated
SGSM3	317.604	-7.92065	0.734026	-10.7907	3.80913e-27	2.00127e-25	downregulated
SEMA5A	1130.87	-7.91958	2.54686	-3.10954	0.00187376	0.0055511	downregulated
GOLGA8Q	24.9955	-7.91588	1.63077	-4.85407	1.20953e-06	6.93494e-06	downregulated
PRR29	24.9086	-7.9103	1.42393	-5.55524	2.77229e-08	2.03304e-07	downregulated
AVPR2	24.8831	-7.90824	1.46349	-5.40368	6.52862e-08	4.5253e-07	downregulated
BST1	24.8765	-7.90793	1.4224	-5.55958	2.70419e-08	1.98645e-07	downregulated
NPFF	24.8299	-7.90571	1.43745	-5.49983	3.80158e-08	2.72718e-07	downregulated
HTD2	24.73	-7.89959	1.43619	-5.50039	3.78946e-08	2.71939e-07	downregulated
TTC6	526.44	-7.89886	2.34373	-3.37021	0.000751099	0.00245413	downregulated
IGHV3-21	24.7235	-7.89835	1.74899	-4.51594	6.30354e-06	3.18412e-05	downregulated
NUDT4B	61.698	-7.8954	1.1823	-6.67802	2.42198e-11	2.66333e-10	downregulated
HAGLR	24.5934	-7.89201	1.43264	-5.50871	3.61478e-08	2.60434e-07	downregulated
CELF2-AS1	40.8501	-7.88904	1.26605	-6.23121	4.6286e-10	4.34513e-09	downregulated
PDLIM1	368.956	-7.88858	0.843801	-9.34886	8.85986e-21	2.71424e-19	downregulated
USP32P3	68.3672	-7.88186	1.29279	-6.09681	1.08209e-09	9.68582e-09	downregulated
TPM2	1092.06	-7.88055	0.56455	-13.959	2.77301e-44	4.50117e-42	downregulated
CLDN20	24.3542	-7.8776	1.42034	-5.54629	2.91802e-08	2.13416e-07	downregulated
NAGS	24.3422	-7.87751	1.45847	-5.40121	6.61934e-08	4.58235e-07	downregulated
UPK3BL2	24.3464	-7.87715	1.42079	-5.54419	2.95318e-08	2.15624e-07	downregulated
DOCK4-AS1	24.3368	-7.87688	1.44205	-5.46228	4.70046e-08	3.32228e-07	downregulated
IGFBP6	254.418	-7.87534	1.27397	-6.18176	6.33922e-10	5.83762e-09	downregulated
UBE2HP1	24.2975	-7.87484	1.4655	-5.37349	7.72291e-08	5.29241e-07	downregulated
PCYT1B	24.2844	-7.8744	1.65103	-4.76938	1.84796e-06	1.02408e-05	downregulated
AP4B1-AS1	24.2514	-7.87192	1.43531	-5.48447	4.14713e-08	2.95848e-07	downregulated
ELL3	24.2554	-7.87114	1.46978	-5.35531	8.54116e-08	5.81104e-07	downregulated
GLIS1	24.2149	-7.86951	1.52636	-5.15575	2.52621e-07	1.60572e-06	downregulated
NPY4R	24.2104	-7.86797	1.95992	-4.01443	5.95895e-05	0.000249784	downregulated
CCDC80	2061.86	-7.8668	2.15387	-3.6524	0.000259796	0.000947013	downregulated
SMIM15-AS1	24.159	-7.86654	1.45439	-5.40882	6.34418e-08	4.40729e-07	downregulated
PRSS23	421.585	-7.86478	0.684257	-11.4939	1.41581e-30	9.83876e-29	downregulated
TEN1-CDK3	66.147	-7.86034	1.1821	-6.64949	2.94101e-11	3.1953e-10	downregulated
NDUFV2	150.934	-7.8573	1.11322	-7.05818	1.68698e-12	2.16226e-11	downregulated
HEPACAM	23.9958	-7.85656	1.44404	-5.44069	5.30755e-08	3.72651e-07	downregulated
ZBTB45P1	23.9116	-7.85165	1.54932	-5.06781	4.02423e-07	2.48668e-06	downregulated
BCHE	23.9099	-7.85	1.73138	-4.53396	5.78889e-06	2.9378e-05	downregulated
SAMD14	23.8496	-7.84767	1.43864	-5.45493	4.8991e-08	3.45638e-07	downregulated
AKAP5	65.0084	-7.84732	1.15027	-6.82219	8.96661e-12	1.04913e-10	downregulated
PARM1	358.893	-7.84317	0.826564	-9.48888	2.33519e-21	7.64595e-20	downregulated
SMPD3	65.8879	-7.83979	1.24477	-6.29819	3.01143e-10	2.88426e-09	downregulated
HES2	23.6822	-7.83688	1.52596	-5.13571	2.81078e-07	1.77415e-06	downregulated
TSPAN2	23.6838	-7.83648	1.52601	-5.13527	2.81735e-07	1.77727e-06	downregulated
ST7-OT4	23.6519	-7.8358	1.46624	-5.34416	9.08353e-08	6.15693e-07	downregulated
ITIH2	71.5812	-7.83571	1.84798	-4.24015	2.23366e-05	0.000102111	downregulated
PPP4R4	23.6407	-7.8356	1.68128	-4.66049	3.1545e-06	1.67965e-05	downregulated
MDP1	23.5239	-7.82729	1.45573	-5.37687	7.57926e-08	5.19888e-07	downregulated
SEMA6D	357.676	-7.82134	2.11172	-3.70378	0.000212408	0.000791747	downregulated
KHSRPP1	23.4131	-7.82061	1.43986	-5.43151	5.58785e-08	3.91563e-07	downregulated
FXYD2	23.4151	-7.82032	1.47327	-5.30814	1.10748e-07	7.40508e-07	downregulated
IGLV5-45	23.366	-7.81703	1.68885	-4.62862	3.68116e-06	1.93871e-05	downregulated
OR5P1P	23.3511	-7.81696	1.47079	-5.3148	1.06772e-07	7.16345e-07	downregulated
SPATA46	23.3325	-7.8164	1.50697	-5.18682	2.13912e-07	1.37089e-06	downregulated
TMTC1	494.496	-7.81105	2.23621	-3.49298	0.000477656	0.00163588	downregulated
TAT	356.104	-7.80757	2.28113	-3.42268	0.00062008	0.0020645	downregulated
CEBPA-DT	23.1824	-7.80662	1.43873	-5.42605	5.76157e-08	4.03088e-07	downregulated
IGHV3-48	38.6549	-7.80193	1.74347	-4.47495	7.64285e-06	3.79543e-05	downregulated
FSIP1	23.0948	-7.8017	1.60148	-4.87155	1.10724e-06	6.39498e-06	downregulated
IGLV3-10	23.1214	-7.8015	1.81624	-4.29542	1.74362e-05	8.13326e-05	downregulated
GASK1B	1086.62	-7.79929	2.55523	-3.05229	0.00227104	0.00657143	downregulated
PINLYP	23.0453	-7.79819	1.44573	-5.39394	6.89275e-08	4.75648e-07	downregulated
MXRA5Y	22.9939	-7.7952	1.71386	-4.54833	5.40725e-06	2.76347e-05	downregulated
ADAMTSL2	22.9345	-7.79053	1.53465	-5.07641	3.84626e-07	2.38279e-06	downregulated
GIMAP7	63.2549	-7.79046	1.2041	-6.46995	9.8037e-11	9.96916e-10	downregulated
IGHV4-34	22.9061	-7.78815	1.89736	-4.10473	4.04782e-05	0.000175108	downregulated
COL17A1	1167.7	-7.78631	2.59454	-3.00104	0.0026906	0.00763014	downregulated
DYNC1I1	22.8355	-7.78528	1.54901	-5.02597	5.00885e-07	3.04748e-06	downregulated
SND1-IT1	22.7446	-7.77904	1.4742	-5.27681	1.31455e-07	8.69083e-07	downregulated
GFRA2	22.7454	-7.77824	1.54336	-5.03981	4.66006e-07	2.85202e-06	downregulated
ATP6V0C	144.81	-7.77422	1.16091	-6.69666	2.13242e-11	2.36644e-10	downregulated
ASS1P1	22.6644	-7.77398	1.44723	-5.37164	7.80228e-08	5.33839e-07	downregulated
FLRT1	22.6084	-7.77041	1.48507	-5.23235	1.67368e-07	1.09355e-06	downregulated
C8orf88	37.5785	-7.76766	1.28427	-6.04832	1.46362e-09	1.28316e-08	downregulated
CRYZP1	22.5353	-7.76559	1.44888	-5.3597	8.33586e-08	5.68202e-07	downregulated
DDT	164.512	-7.76553	0.771139	-10.0702	7.48167e-24	3.1295e-22	downregulated
DCDC2B	22.5159	-7.76479	1.46423	-5.30297	1.13932e-07	7.59933e-07	downregulated
LINC02603	22.5112	-7.76362	1.49359	-5.19795	2.01495e-07	1.29781e-06	downregulated
PLCB4	326.243	-7.76315	1.33587	-5.8113	6.19879e-09	5.02909e-08	downregulated
SULT1A3	22.4608	-7.7603	1.51793	-5.11242	3.18064e-07	1.99085e-06	downregulated
ANXA8L1	245.727	-7.75475	2.29669	-3.37649	0.000734169	0.0024064	downregulated
IGHV6-1	22.3778	-7.75438	1.72929	-4.48415	7.32055e-06	3.65456e-05	downregulated
POTEKP	251.526	-7.75274	1.15641	-6.70415	2.02576e-11	2.25498e-10	downregulated
CYP1B1-AS1	61.4382	-7.75078	1.19258	-6.49915	8.07748e-11	8.31881e-10	downregulated
FMN2	22.2636	-7.74889	1.67226	-4.63379	3.59028e-06	1.8959e-05	downregulated
TRBC1	22.1887	-7.74375	1.4782	-5.23864	1.61768e-07	1.05887e-06	downregulated
STC2	1921.28	-7.74257	0.96291	-8.0408	8.9251e-16	1.65358e-14	downregulated
CLEC1A	22.1593	-7.74192	1.48565	-5.21113	1.87697e-07	1.2147e-06	downregulated
PLPPR3	22.1449	-7.74129	1.74827	-4.42798	9.5119e-06	4.64824e-05	downregulated
REM1	22.1321	-7.74044	1.55666	-4.97247	6.6104e-07	3.94141e-06	downregulated
PRR4	22.0868	-7.73651	1.46609	-5.27696	1.31342e-07	8.686e-07	downregulated
ZNF20	22.0885	-7.73626	1.52674	-5.06718	4.03763e-07	2.49425e-06	downregulated
TSC22D1-AS1	22.0339	-7.73408	1.61115	-4.80036	1.58383e-06	8.90176e-06	downregulated
ST20-MTHFS	21.9836	-7.73008	1.55926	-4.95752	7.13998e-07	4.23743e-06	downregulated
XIAPP2	21.9746	-7.72978	1.50888	-5.12287	3.00918e-07	1.89115e-06	downregulated
LINC01116	21.9506	-7.72725	1.47985	-5.22165	1.77338e-07	1.15211e-06	downregulated
TBX19	21.8756	-7.72272	1.46733	-5.26313	1.41626e-07	9.34055e-07	downregulated
CYP4F12	36.4609	-7.72235	1.32252	-5.83913	5.24748e-09	4.30055e-08	downregulated
FGD5P1	21.7633	-7.71628	1.64877	-4.68003	2.86837e-06	1.54026e-05	downregulated
SERPINA6	21.7555	-7.7153	2.11215	-3.65283	0.000259367	0.000945721	downregulated
PABPC5	21.7503	-7.71507	1.49822	-5.14948	2.61209e-07	1.65498e-06	downregulated
ITIH5	590.848	-7.70964	2.34733	-3.28443	0.00102191	0.00323027	downregulated
DDX18P1	21.6643	-7.70906	1.51142	-5.10054	3.3868e-07	2.1126e-06	downregulated
LEAP2	21.5969	-7.70475	1.49224	-5.1632	2.42763e-07	1.54577e-06	downregulated
CLEC3A	21.5841	-7.70376	3.0458	-2.52931	NA	NA	notsignificant
AFDN-DT	21.5807	-7.70306	1.51414	-5.0874	3.62997e-07	2.25651e-06	downregulated
TBC1D10C	59.3237	-7.70262	1.18072	-6.52367	6.86075e-11	7.1401e-10	downregulated
ABHD14A-ACY1	21.5456	-7.70107	1.48794	-5.17565	2.27125e-07	1.44916e-06	downregulated
SIGLEC6	21.5282	-7.69989	1.47054	-5.23611	1.64e-07	1.07315e-06	downregulated
GPLD1	53.8347	-7.69722	1.17913	-6.52786	6.67141e-11	6.95303e-10	downregulated
C1S	1876.15	-7.6961	0.852746	-9.02507	1.79575e-19	4.85813e-18	downregulated
KCNK15	21.4389	-7.69438	1.53023	-5.02826	4.94949e-07	3.01327e-06	downregulated
PCDHB15	58.7419	-7.68522	1.1937	-6.43817	1.2092e-10	1.21597e-09	downregulated
MIR4453HG	58.1249	-7.68482	1.14884	-6.68918	2.24428e-11	2.48298e-10	downregulated
CICP27	21.1854	-7.67657	1.50856	-5.08866	3.60594e-07	2.24286e-06	downregulated
SLX1B	21.1686	-7.67471	1.55096	-4.94834	7.48476e-07	4.42755e-06	downregulated
NOTCH2NLC	660.959	-7.67425	2.42217	-3.16833	0.00153316	0.00465882	downregulated
C18orf15	21.1421	-7.67278	1.54024	-4.98154	6.30787e-07	3.77241e-06	downregulated
P2RY8	21.1263	-7.67229	1.48122	-5.17971	2.22225e-07	1.42082e-06	downregulated
SELL	21.0934	-7.67084	1.55828	-4.92263	8.539e-07	5.01571e-06	downregulated
DCLK1	507.975	-7.66564	1.08793	-7.04609	1.8402e-12	2.34758e-11	downregulated
RPL17P17	20.9141	-7.65804	1.55213	-4.93388	8.06134e-07	4.74796e-06	downregulated
NSUN5P2	95.9333	-7.65776	1.00109	-7.6494	2.01924e-14	3.20353e-13	downregulated
ARL2-SNX15	20.8999	-7.65766	1.60431	-4.77318	1.81342e-06	1.00621e-05	downregulated
ZNF252P-AS1	20.8746	-7.65605	1.58191	-4.83975	1.30003e-06	7.41981e-06	downregulated
AGT	20.8653	-7.65489	1.48733	-5.14673	2.65071e-07	1.67799e-06	downregulated
GOLGA8M	20.8746	-7.6546	1.59105	-4.81103	1.50153e-06	8.47644e-06	downregulated
KPNA2P3	20.8411	-7.65274	1.59334	-4.80295	1.56344e-06	8.80083e-06	downregulated
TOX	20.8004	-7.64978	1.49996	-5.1	3.39648e-07	2.11803e-06	downregulated
SPECC1L-ADORA2A	34.5412	-7.64939	1.25446	-6.09778	1.07553e-09	9.63896e-09	downregulated
RGS5	1189.99	-7.64151	1.65955	-4.60458	4.13294e-06	2.15577e-05	downregulated
GPR63	20.6627	-7.64015	1.50542	-5.07508	3.87325e-07	2.39883e-06	downregulated
IGHV3-11	20.6442	-7.63824	1.81431	-4.21	2.55375e-05	0.000115099	downregulated
OR7E7P	20.5911	-7.63571	1.48943	-5.12661	2.95002e-07	1.85826e-06	downregulated
LY6G5B	56.865	-7.63413	1.23924	-6.16031	7.26021e-10	6.64633e-09	downregulated
BHLHE22	20.5652	-7.63395	1.52961	-4.99077	6.01397e-07	3.60557e-06	downregulated
ABCB6	72.0663	-7.6335	1.10029	-6.93774	3.98427e-12	4.84686e-11	downregulated
ZNF625-ZNF20	20.5411	-7.6327	1.55308	-4.91456	8.89811e-07	5.21117e-06	downregulated
DDX18P5	20.5013	-7.6294	1.4898	-5.1211	3.03758e-07	1.90735e-06	downregulated
PDPN	131.473	-7.62849	1.17243	-6.50655	7.68959e-11	7.97217e-10	downregulated
AS3MT	20.4609	-7.62601	1.50965	-5.0515	4.3836e-07	2.69344e-06	downregulated
PCDHAC2	20.4366	-7.6251	1.50988	-5.05015	4.41464e-07	2.71021e-06	downregulated
AURKAP1	20.4223	-7.6237	1.49553	-5.09766	3.43875e-07	2.14377e-06	downregulated
LINC01311	20.4086	-7.62254	1.52698	-4.99191	5.97851e-07	3.58529e-06	downregulated
CACHD1	402.657	-7.6212	0.540682	-14.0955	4.04511e-45	6.87384e-43	downregulated
UTP14C	20.3906	-7.6211	1.72852	-4.40904	1.0383e-05	5.04335e-05	downregulated
NR5A2	56.9342	-7.61385	1.30034	-5.85527	4.76231e-09	3.91922e-08	downregulated
TNNT3	20.2565	-7.61098	1.59021	-4.78616	1.70004e-06	9.47173e-06	downregulated
SNCA	20.2462	-7.61065	1.51131	-5.03578	4.759e-07	2.90685e-06	downregulated
GPR21	20.1939	-7.60754	1.49396	-5.0922	3.53926e-07	2.20264e-06	downregulated
COL18A1	1087.81	-7.60611	1.80663	-4.2101	2.55261e-05	0.000115071	downregulated
SLC2A3P1	20.1618	-7.60553	1.8345	-4.14584	3.38573e-05	0.000148774	downregulated
BCDIN3D-AS1	20.1161	-7.60183	1.50929	-5.03669	4.7366e-07	2.89479e-06	downregulated
SNHG28	20.0901	-7.60041	1.55429	-4.88994	1.00866e-06	5.8599e-06	downregulated
FZD10-AS1	55.1608	-7.59858	1.19833	-6.34097	2.28324e-10	2.22503e-09	downregulated
LINC00891	20.0756	-7.59852	1.51007	-5.03191	4.85606e-07	2.96198e-06	downregulated
SNX18P12	20.0635	-7.59757	1.67164	-4.54498	5.49408e-06	2.80449e-05	downregulated
CLCA2	20.0205	-7.59525	1.73158	-4.38632	1.15284e-05	5.55997e-05	downregulated
NUSAP1	20.0089	-7.59337	1.5527	-4.89042	1.0062e-06	5.84868e-06	downregulated
RERGL	20.0069	-7.59333	1.5528	-4.89008	1.00793e-06	5.85719e-06	downregulated
AGAP11	55.9297	-7.58797	1.29916	-5.84066	5.19948e-09	4.26287e-08	downregulated
CYYR1	163.232	-7.58724	0.804255	-9.43387	3.95226e-21	1.26606e-19	downregulated
EPHB6	54.9651	-7.58617	1.20181	-6.3123	2.74921e-10	2.64476e-09	downregulated
IGLV10-54	19.8265	-7.58148	2.08736	-3.6321	0.000281126	0.00101625	downregulated
SGCD	248.204	-7.58101	1.31785	-5.75254	8.79109e-09	6.95581e-08	downregulated
CD160	19.7485	-7.57515	1.50228	-5.04244	4.59633e-07	2.81461e-06	downregulated
MFNG	55.1057	-7.57157	1.27626	-5.93261	2.9815e-09	2.5097e-08	downregulated
AMIGO3	19.6862	-7.57123	1.53809	-4.92247	8.54566e-07	5.01827e-06	downregulated
ST7-AS1	19.6888	-7.57112	1.51972	-4.98193	6.29532e-07	3.76594e-06	downregulated
HS6ST2	19.6723	-7.56954	1.58046	-4.78944	1.67247e-06	9.34801e-06	downregulated
ESPNL	19.5656	-7.56145	1.52207	-4.96786	6.76944e-07	4.02741e-06	downregulated
SNURF	19.5614	-7.56138	1.56307	-4.83753	1.3146e-06	7.49511e-06	downregulated
RBMS3	764.51	-7.55664	2.49071	-3.03393	0.00241388	0.00693583	downregulated
ALG1L13P	19.4958	-7.55624	1.52019	-4.9706	6.67465e-07	3.97536e-06	downregulated
RELN	686.973	-7.55576	2.5106	-3.00954	0.00261642	0.00744892	downregulated
CYP4B1	55.948	-7.55376	1.4462	-5.22318	1.75876e-07	1.14399e-06	downregulated
DCT	19.4341	-7.55212	1.65524	-4.56255	5.05368e-06	2.59374e-05	downregulated
PET100	19.404	-7.54981	1.51921	-4.96958	6.70987e-07	3.99525e-06	downregulated
ZNF724	19.3675	-7.54702	1.5603	-4.83691	1.31876e-06	7.51687e-06	downregulated
FAM156B	53.7583	-7.54677	1.22927	-6.13925	8.29129e-10	7.54577e-09	downregulated
SPAAR	19.3472	-7.54529	1.52678	-4.94195	7.73467e-07	4.56545e-06	downregulated
ARHGEF10	373.014	-7.54496	2.19044	-3.44449	0.000572135	0.00191956	downregulated
PCDHB7	52.5782	-7.54158	1.13195	-6.66248	2.6924e-11	2.93988e-10	downregulated
RN7SL648P	19.2666	-7.54048	1.63683	-4.60675	4.09002e-06	2.13409e-05	downregulated
CLIP3	99.4262	-7.53924	0.93989	-8.02141	1.04537e-15	1.92043e-14	downregulated
EDNRA	170.535	-7.53718	0.838218	-8.99191	2.42962e-19	6.46837e-18	downregulated
SEPTIN7P6	19.1966	-7.53423	1.57941	-4.77028	1.83971e-06	1.01977e-05	downregulated
GSC	19.165	-7.53278	1.6048	-4.6939	2.68046e-06	1.44439e-05	downregulated
PTPRCAP	19.1478	-7.53033	1.52315	-4.94392	7.65653e-07	4.52301e-06	downregulated
LAX1	19.1271	-7.52864	1.55127	-4.85321	1.21479e-06	6.96252e-06	downregulated
DKK2	31.8696	-7.52782	1.31555	-5.72217	1.0517e-08	8.20792e-08	downregulated
HPGDS	19.0584	-7.52428	1.64428	-4.57602	4.73899e-06	2.44376e-05	downregulated
ZEB2-AS1	19.0044	-7.51974	1.51751	-4.95532	7.22113e-07	4.28325e-06	downregulated
BTG3-AS1	18.9866	-7.518	1.53574	-4.89537	9.81197e-07	5.711e-06	downregulated
GLS2	18.9604	-7.51685	1.53459	-4.89827	9.66856e-07	5.63507e-06	downregulated
SYT9	18.9243	-7.51419	1.56385	-4.80494	1.54802e-06	8.72077e-06	downregulated
RAET1E	18.857	-7.50924	1.569	-4.78599	1.70146e-06	9.47718e-06	downregulated
ADAMTS9-AS2	363.994	-7.50889	2.20492	-3.40552	0.000660392	0.00218966	downregulated
MIR302CHG	18.8152	-7.50555	1.53975	-4.87454	1.09064e-06	6.30417e-06	downregulated
MANEA-DT	18.7706	-7.50237	1.54269	-4.86319	1.15511e-06	6.65202e-06	downregulated
RBM12B-AS1	18.7675	-7.5021	1.54308	-4.86177	1.1634e-06	6.69272e-06	downregulated
LINC02449	18.768	-7.50151	1.57995	-4.74794	2.05496e-06	1.13072e-05	downregulated
TSPAN32	18.6966	-7.49579	1.58561	-4.7274	2.27418e-06	1.23974e-05	downregulated
ADH4	18.6995	-7.49578	1.57636	-4.75513	1.98315e-06	1.09342e-05	downregulated
SLAMF6	18.674	-7.49424	1.56188	-4.79824	1.6007e-06	8.98729e-06	downregulated
FIBIN	162.701	-7.49403	1.38125	-5.42552	5.77849e-08	4.04141e-07	downregulated
FCER1A	18.6557	-7.49369	1.71018	-4.38181	1.17696e-05	5.66749e-05	downregulated
KCNAB3	18.6381	-7.49256	1.62015	-4.62462	3.75291e-06	1.97507e-05	downregulated
PIK3R2	195.23	-7.49169	1.26977	-5.90005	3.63394e-09	3.01802e-08	downregulated
LINC01004	120.089	-7.48899	1.18994	-6.2936	3.10196e-10	2.96054e-09	downregulated
CRYGS	18.5794	-7.48738	1.53358	-4.88229	1.04861e-06	6.08386e-06	downregulated
BMP4	118.634	-7.4781	1.17416	-6.36889	1.90397e-10	1.87221e-09	downregulated
PNMA8C	30.7742	-7.47679	1.33862	-5.58545	2.33099e-08	1.72806e-07	downregulated
RGPD5	431.749	-7.4763	0.980234	-7.62706	2.40174e-14	3.77731e-13	downregulated
KLRK1	51.1394	-7.47304	1.23505	-6.05081	1.44123e-09	1.26643e-08	downregulated
RAB43P1	18.3038	-7.46604	1.55016	-4.81632	1.46231e-06	8.26579e-06	downregulated
KHDC1	18.2869	-7.46418	1.53858	-4.85133	1.22634e-06	7.01951e-06	downregulated
PDXDC2P	18.2337	-7.4609	1.64608	-4.53252	5.82835e-06	2.95645e-05	downregulated
BARX1	18.2323	-7.46073	1.62624	-4.58773	4.48097e-06	2.31785e-05	downregulated
GSEC	18.1973	-7.45765	1.55796	-4.78681	1.69453e-06	9.44346e-06	downregulated
FILIP1L	314.596	-7.45664	2.14557	-3.47537	0.000510159	0.00173355	downregulated
COA6-AS1	18.1796	-7.45649	1.59382	-4.67838	2.89144e-06	1.5502e-05	downregulated
ETS1	450.105	-7.45493	0.590395	-12.627	1.49843e-36	1.49507e-34	downregulated
SHISA9	18.134	-7.45293	1.61609	-4.6117	3.99382e-06	2.08671e-05	downregulated
PLIN1	1371.62	-7.45057	1.88615	-3.95015	7.81023e-05	0.000318548	downregulated
S1PR1	232.09	-7.44753	1.15165	-6.4668	1.00097e-10	1.01644e-09	downregulated
LINC02097	18.0422	-7.44449	1.551	-4.79979	1.58834e-06	8.92483e-06	downregulated
UBD	18.0144	-7.44306	1.55876	-4.77499	1.79719e-06	9.97975e-06	downregulated
NTAN1P2	17.9944	-7.44172	1.60095	-4.64832	3.34648e-06	1.77622e-05	downregulated
ADAMTS18	17.9811	-7.44071	1.75257	-4.24559	2.18019e-05	9.98133e-05	downregulated
SMARCE1P1	17.9578	-7.43848	1.5573	-4.77652	1.78357e-06	9.9092e-06	downregulated
NPIPB9	17.9511	-7.43766	1.55367	-4.78714	1.69173e-06	9.43748e-06	downregulated
FERMT1	50.7542	-7.43691	1.33596	-5.56672	2.59582e-08	1.91072e-07	downregulated
C19orf33	17.9367	-7.43664	1.63215	-4.55634	5.20529e-06	2.66589e-05	downregulated
SPTLC1P1	17.9431	-7.43609	1.60425	-4.63525	3.56502e-06	1.88485e-05	downregulated
BCL11B	49.8465	-7.43583	1.23279	-6.0317	1.62248e-09	1.41445e-08	downregulated
RN7SL15P	17.9225	-7.43434	1.63786	-4.53904	5.65099e-06	2.87453e-05	downregulated
PCDHGC4	29.878	-7.43299	1.32245	-5.62061	1.9029e-08	1.42822e-07	downregulated
RPS3AP34	17.8745	-7.43089	1.57823	-4.70838	2.49694e-06	1.35135e-05	downregulated
AFF3	1224.41	-7.43019	1.09442	-6.78916	1.12788e-11	1.29596e-10	downregulated
LBHD1	49.0743	-7.43013	1.19078	-6.23971	4.38386e-10	4.1225e-09	downregulated
BDNF	17.8315	-7.42845	1.59466	-4.65834	3.1877e-06	1.69551e-05	downregulated
SOWAHA	17.8093	-7.4268	1.60897	-4.61588	3.91431e-06	2.05107e-05	downregulated
C11orf96	17.8052	-7.42547	1.59708	-4.6494	3.32901e-06	1.76737e-05	downregulated
SCG5	17.7016	-7.4183	1.71189	-4.33339	1.4683e-05	6.94283e-05	downregulated
IGKV1-17	17.688	-7.41652	1.75394	-4.22848	2.35273e-05	0.000107059	downregulated
CXCL13	17.6733	-7.41547	2.27053	-3.26596	0.00109093	0.00342457	downregulated
ABCA9	375.901	-7.41176	2.2668	-3.2697	0.0010766	0.0033835	downregulated
SRPK2P	17.6141	-7.41124	1.77512	-4.17507	2.97893e-05	0.000132261	downregulated
RPL32P29	17.6066	-7.4093	1.55907	-4.75237	2.01045e-06	1.10791e-05	downregulated
CYP26A1	17.476	-7.39952	2.15815	-3.42863	0.000606626	0.00202471	downregulated
H4C14	94.5659	-7.39537	1.08689	-6.80413	1.01661e-11	1.17995e-10	downregulated
ACAD11	183.03	-7.39458	1.28176	-5.76907	7.97083e-09	6.35068e-08	downregulated
GZMK	17.3997	-7.39284	1.56555	-4.72221	2.33294e-06	1.26796e-05	downregulated
GP2	17.3827	-7.39201	1.70246	-4.34197	1.41213e-05	6.70784e-05	downregulated
MIR205HG	2012.98	-7.39194	1.02725	-7.19587	6.20642e-13	8.31742e-12	downregulated
FRMPD2B	17.3431	-7.38804	1.89162	-3.90566	9.39673e-05	0.000376892	downregulated
BCKDHA	181.236	-7.38794	0.636943	-11.5991	4.16597e-31	2.99056e-29	downregulated
PPP1R8P1	17.3258	-7.38645	1.56071	-4.73275	2.21494e-06	1.21048e-05	downregulated
CELF6	28.923	-7.38619	1.35469	-5.45233	4.97146e-08	3.50175e-07	downregulated
GRIA2	17.296	-7.38416	1.58426	-4.66094	3.14761e-06	1.6768e-05	downregulated
KLHDC7A	128.316	-7.38205	1.44339	-5.11439	3.14756e-07	1.97185e-06	downregulated
SAMD11	17.228	-7.37917	1.68927	-4.36826	1.25239e-05	6.00413e-05	downregulated
NFATC4	361.979	-7.37899	0.541912	-13.6166	3.19166e-42	4.47883e-40	downregulated
TIMM23B-AGAP6	17.232	-7.37854	1.76141	-4.189	2.80187e-05	0.000124935	downregulated
IGSF21	17.2197	-7.37798	1.61374	-4.57198	4.83137e-06	2.48671e-05	downregulated
ADM5	17.1691	-7.37432	1.87102	-3.94134	8.10265e-05	0.000329483	downregulated
RN7SL731P	17.1841	-7.37357	1.66161	-4.43761	9.0962e-06	4.46013e-05	downregulated
LINC02593	17.1478	-7.37219	1.62177	-4.54576	5.47381e-06	2.79486e-05	downregulated
ZNF257	17.126	-7.37043	1.74425	-4.22555	2.3836e-05	0.000108396	downregulated
GPR15	17.0876	-7.36517	1.81776	-4.05178	5.08288e-05	0.000215554	downregulated
LDHAP4	16.982	-7.35717	1.57589	-4.66857	3.03303e-06	1.62172e-05	downregulated
SYCP3	109.993	-7.35676	1.20002	-6.13055	8.75745e-10	7.9368e-09	downregulated
CYP2B7P	16.9446	-7.35514	2.09397	-3.51253	0.00044386	0.00153099	downregulated
DCD	16.9354	-7.35387	2.43326	-3.02223	0.00250916	0.00717267	downregulated
PAQR5	47.2276	-7.35153	1.25727	-5.84721	4.99886e-09	4.10458e-08	downregulated
LINC01836	16.9026	-7.35079	1.61369	-4.55526	5.23207e-06	2.67897e-05	downregulated
SEPTIN5	99.1976	-7.35068	1.13334	-6.48586	8.82246e-11	9.03897e-10	downregulated
SPRED3	16.8945	-7.35047	1.60494	-4.57991	4.65172e-06	2.40046e-05	downregulated
GPR88	16.9116	-7.35041	1.71278	-4.2915	1.77467e-05	8.271e-05	downregulated
RHBDL3	16.8207	-7.34464	1.70137	-4.3169	1.58233e-05	7.4448e-05	downregulated
EPN2-AS1	16.8318	-7.34452	1.57498	-4.66325	3.11261e-06	1.66019e-05	downregulated
HNRNPA1P68	16.7881	-7.34138	1.60003	-4.58829	4.46892e-06	2.31217e-05	downregulated
FAM207BP	16.7396	-7.33616	1.60173	-4.58015	4.6465e-06	2.39853e-05	downregulated
DZIP1	209.814	-7.3335	1.33262	-5.50309	3.73192e-08	2.68075e-07	downregulated
EBF3	108.837	-7.33123	1.2242	-5.9886	2.11654e-09	1.81676e-08	downregulated
COL15A1	1018.56	-7.33003	2.65584	-2.75997	0.00578064	0.015031	downregulated
KNDC1	27.7826	-7.32771	1.3808	-5.30687	1.11522e-07	7.45226e-07	downregulated
ERICH3	16.6304	-7.32757	1.64654	-4.45028	8.57576e-06	4.22112e-05	downregulated
RIBC1	16.6003	-7.32507	1.59273	-4.59907	4.24379e-06	2.20618e-05	downregulated
CADM2	16.5962	-7.32315	1.75745	-4.16693	3.08732e-05	0.000136766	downregulated
LINC02660	16.5774	-7.32165	1.68717	-4.33959	1.42748e-05	6.77187e-05	downregulated
B3GAT2	16.5344	-7.31888	1.60836	-4.55054	5.35091e-06	2.7366e-05	downregulated
TAFA5	16.5335	-7.31756	1.79999	-4.06533	4.79636e-05	0.00020436	downregulated
FAM133CP	16.4832	-7.31511	1.64057	-4.45888	8.2388e-06	4.07e-05	downregulated
SIX1	85.4931	-7.31502	1.03505	-7.06733	1.57939e-12	2.02674e-11	downregulated
CDK15	16.4145	-7.30911	1.70549	-4.28563	1.82219e-05	8.47795e-05	downregulated
PLEKHG1	273.256	-7.30909	1.41148	-5.17832	2.2389e-07	1.4302e-06	downregulated
ASMTL-AS1	16.41	-7.30805	1.64236	-4.44973	8.59771e-06	4.23097e-05	downregulated
MYB	450.485	-7.30793	2.34727	-3.11337	0.00184966	0.00549166	downregulated
MSL3P1	16.3743	-7.30596	1.99846	-3.65579	0.000256396	0.000936973	downregulated
HSFX1	16.3699	-7.30553	1.77923	-4.10601	4.02545e-05	0.000174313	downregulated
HLA-F-AS1	45.7726	-7.30423	1.26342	-5.78129	7.41287e-09	5.94095e-08	downregulated
FUT8-AS1	16.3273	-7.30182	1.80673	-4.04146	5.31194e-05	0.000224611	downregulated
NOTCH2NLA	429.367	-7.30082	0.711782	-10.2571	1.09964e-24	4.85157e-23	downregulated
L1TD1	16.2708	-7.29654	1.73777	-4.1988	2.68332e-05	0.000120315	downregulated
GJA1	519.583	-7.29234	0.99301	-7.34367	2.07814e-13	2.92946e-12	downregulated
AK3P5	16.2162	-7.29026	1.62838	-4.477	7.56983e-06	3.76518e-05	downregulated
NPY6R	16.2013	-7.28917	1.60944	-4.52901	5.92621e-06	3.00398e-05	downregulated
IGHV1-24	16.1889	-7.28761	1.7732	-4.10987	3.95885e-05	0.000171737	downregulated
CNTN4	107.019	-7.28663	1.27634	-5.70901	1.13632e-08	8.82087e-08	downregulated
SCGB2A1	16.1164	-7.28166	2.02241	-3.60049	0.000317619	0.00113273	downregulated
CYP4F22	40.15	-7.28151	1.22332	-5.95225	2.64487e-09	2.24458e-08	downregulated
NDUFC2-KCTD14	16.0913	-7.27991	1.61817	-4.49887	6.83171e-06	3.42647e-05	downregulated
ETNK2	73.1616	-7.27264	1.17979	-6.16435	7.07717e-10	6.48696e-09	downregulated
TAS2R64P	16.01	-7.27221	1.74517	-4.16705	3.08573e-05	0.000136724	downregulated
AK8	15.9712	-7.26965	1.64566	-4.41745	9.98699e-06	4.86184e-05	downregulated
IL17RB	179.627	-7.26885	0.923093	-7.87445	3.4224e-15	5.94099e-14	downregulated
FLT1	372.469	-7.26873	2.28021	-3.18775	0.00143387	0.00438502	downregulated
EGFL7	306.856	-7.26631	2.13019	-3.4111	0.000647012	0.00214759	downregulated
LDHAP2	15.8888	-7.26209	1.6327	-4.44789	8.67172e-06	4.26546e-05	downregulated
RSU1P3	15.8905	-7.26149	1.6389	-4.43071	9.39219e-06	4.59387e-05	downregulated
CAVIN3	103.108	-7.26089	1.20382	-6.03152	1.62428e-09	1.41537e-08	downregulated
PPIAP53	15.8562	-7.25842	1.61252	-4.50128	6.75462e-06	3.39228e-05	downregulated
NKX6-1	15.8604	-7.25834	1.62718	-4.46068	8.16987e-06	4.03778e-05	downregulated
FERP1	15.8323	-7.256	1.75664	-4.1306	3.6181e-05	0.000158154	downregulated
RAB40A	15.8221	-7.255	1.62437	-4.46636	7.95635e-06	3.94301e-05	downregulated
ART4	15.8109	-7.25453	1.60888	-4.50905	6.51196e-06	3.2795e-05	downregulated
ADGRA2	1174.63	-7.25439	0.933063	-7.77481	7.55594e-15	1.25553e-13	downregulated
TMEM161BP1	67.2929	-7.25324	1.25709	-5.76987	7.93306e-09	6.32754e-08	downregulated
WARS2-IT1	15.7934	-7.25258	1.61096	-4.50201	6.73122e-06	3.38209e-05	downregulated
PKP1	304.651	-7.24979	2.21106	-3.27888	0.0010422	0.00328773	downregulated
DOC2GP	15.7614	-7.24954	1.67224	-4.33524	1.45604e-05	6.88937e-05	downregulated
NDNF	72.2359	-7.24945	1.18849	-6.09971	1.06262e-09	9.53898e-09	downregulated
MIR9-3HG	44.4887	-7.24541	1.3376	-5.41671	6.07065e-08	4.23486e-07	downregulated
TRIM29	841.588	-7.24527	0.775451	-9.3433	9.33806e-21	2.8487e-19	downregulated
CD302	303.825	-7.24521	2.22977	-3.24931	0.00115684	0.00361113	downregulated
FBLL1	15.691	-7.24429	2.11065	-3.43225	0.000598594	0.00200154	downregulated
CD200R1	15.6992	-7.24367	1.67943	-4.31317	1.60931e-05	7.56028e-05	downregulated
ICA1L	101.76	-7.24038	1.20695	-5.9989	1.98663e-09	1.71269e-08	downregulated
CACNA1G	103.672	-7.23955	1.27886	-5.66094	1.50545e-08	1.14734e-07	downregulated
EGFL6	15.6213	-7.23795	2.14534	-3.3738	0.000741376	0.0024282	downregulated
UTS2R	15.6212	-7.23747	1.62813	-4.44526	8.77863e-06	4.31317e-05	downregulated
ABCC9	223.748	-7.23738	1.21803	-5.94186	2.81812e-09	2.38324e-08	downregulated
STK24-AS1	15.6074	-7.23595	1.62453	-4.45417	8.42185e-06	4.15288e-05	downregulated
NDUFA7	113.828	-7.23439	1.00705	-7.18375	6.78226e-13	9.04481e-12	downregulated
TSPAN8	15.5829	-7.23411	1.97274	-3.66703	0.000245382	0.000901476	downregulated
FMC1	15.5095	-7.22594	1.65221	-4.37351	1.22267e-05	5.87329e-05	downregulated
LRRC70	15.4763	-7.2229	1.65459	-4.36538	1.26901e-05	6.07712e-05	downregulated
GIMAP6	329.737	-7.22189	2.24081	-3.22289	0.00126906	0.00392874	downregulated
IL16	313.161	-7.22145	1.05322	-6.85655	7.05438e-12	8.38927e-11	downregulated
GMPSP1	15.4405	-7.22033	1.61462	-4.47184	7.75509e-06	3.84765e-05	downregulated
NPY1R	144.048	-7.21864	1.05675	-6.83095	8.43519e-12	9.92287e-11	downregulated
ACTG1P10	15.4111	-7.2172	1.63144	-4.42383	9.69658e-06	4.72999e-05	downregulated
MFSD13B	15.3914	-7.21585	1.6524	-4.3669	1.2602e-05	6.03759e-05	downregulated
SLC52A3	42.8785	-7.2154	1.28781	-5.60283	2.10882e-08	1.57301e-07	downregulated
TMEM121	15.3776	-7.21398	1.62936	-4.4275	9.53324e-06	4.65763e-05	downregulated
PLCH2	182.906	-7.21388	0.953001	-7.56965	3.74238e-14	5.76083e-13	downregulated
SCARNA7	1204.84	-7.21079	1.16343	-6.19785	5.72381e-10	5.30911e-09	downregulated
KERA	43.663	-7.20933	1.37508	-5.24286	1.5811e-07	1.03699e-06	downregulated
CCDC152	266.504	-7.20834	0.789736	-9.12753	7.00813e-20	1.97198e-18	downregulated
LAMA4	1219.7	-7.20595	1.87076	-3.85188	0.000117216	0.000460461	downregulated
CGB7	15.2603	-7.20395	1.66598	-4.32417	1.53109e-05	7.22131e-05	downregulated
SLC45A1	15.2348	-7.20111	1.63046	-4.41661	1.0026e-05	4.87866e-05	downregulated
FAM225A	43.2355	-7.2005	1.35095	-5.32993	9.82491e-08	6.62025e-07	downregulated
CMA1	15.165	-7.19521	1.76988	-4.06538	4.79544e-05	0.00020436	downregulated
FMO6P	15.1661	-7.19418	1.62191	-4.43563	9.18039e-06	4.49634e-05	downregulated
H1-1	15.129	-7.19155	1.71983	-4.18154	2.89544e-05	0.000128791	downregulated
HOXD-AS2	15.1312	-7.19152	1.65135	-4.35494	1.33101e-05	6.35444e-05	downregulated
PDSS1P1	15.1308	-7.19104	1.63609	-4.39526	1.1064e-05	5.34664e-05	downregulated
C1orf226	165.3	-7.18724	0.87911	-8.17559	2.94431e-16	5.73337e-15	downregulated
IGLV1-36	15.0587	-7.18382	1.74019	-4.12818	3.6564e-05	0.000159668	downregulated
ZBED6	1112.66	-7.18152	0.342659	-20.9582	1.57858e-97	1.71678e-94	downregulated
TRHDE	15.023	-7.17921	1.89807	-3.78237	0.000155342	0.000594551	downregulated
ADGRF5	529.489	-7.17788	2.44834	-2.93173	0.00337077	0.00933743	downregulated
CRB2	14.9918	-7.17634	1.81128	-3.96203	7.43156e-05	0.000304414	downregulated
NANOGP5	14.9603	-7.17412	1.70762	-4.20124	2.65456e-05	0.000119247	downregulated
LRIG2-DT	14.9082	-7.16913	1.65042	-4.34382	1.40027e-05	6.65588e-05	downregulated
PRKG2	14.8686	-7.16492	2.03025	-3.52908	0.000417013	0.0014471	downregulated
CCL19	14.8404	-7.16342	1.65697	-4.3232	1.53784e-05	7.25114e-05	downregulated
PPAN-P2RY11	14.8273	-7.16162	1.7432	-4.10832	3.98541e-05	0.00017282	downregulated
WWC2-AS2	14.8049	-7.16005	1.65433	-4.32806	1.50429e-05	7.10372e-05	downregulated
PRH2	14.8137	-7.16002	1.66312	-4.30516	1.66862e-05	7.81695e-05	downregulated
FOXF2	14.8012	-7.15989	1.6855	-4.24794	2.15744e-05	9.88967e-05	downregulated
KCNA6	14.7803	-7.15798	1.7276	-4.1433	3.42344e-05	0.00015031	downregulated
IGHV2-70	14.7962	-7.15781	2.06275	-3.47003	0.000520398	0.00176614	downregulated
VIM-AS1	14.7806	-7.15665	1.68131	-4.2566	2.07558e-05	9.53853e-05	downregulated
ARSD-AS1	14.7273	-7.1523	2.94769	-2.42641	0.0152492	0.0350433	downregulated
DBN1	233.333	-7.15198	0.844981	-8.46407	2.58201e-17	5.66714e-16	downregulated
POU5F1P4	14.7197	-7.15114	1.68553	-4.24266	2.20883e-05	0.00010104	downregulated
ZNF33BP1	14.6895	-7.14881	1.6724	-4.27459	1.91487e-05	8.875e-05	downregulated
C1QBPP2	14.6503	-7.14419	1.64602	-4.34028	1.42303e-05	6.75374e-05	downregulated
REEP2	14.6235	-7.14234	1.68102	-4.2488	2.14916e-05	9.85379e-05	downregulated
TRGC2	14.614	-7.14118	1.66248	-4.29549	1.74307e-05	8.13247e-05	downregulated
GNRH1	41.1219	-7.14053	1.2914	-5.52931	3.215e-08	2.33565e-07	downregulated
IPO8P1	14.6078	-7.1403	1.95442	-3.65341	0.000258785	0.00094411	downregulated
HNRNPMP1	14.6057	-7.1401	1.66527	-4.28765	1.80576e-05	8.41411e-05	downregulated
PCDHB13	107.851	-7.1357	0.985797	-7.23851	4.53629e-13	6.18226e-12	downregulated
SCAND2P	320.833	-7.13564	1.08064	-6.60318	4.02423e-11	4.3034e-10	downregulated
SMOC2	765.708	-7.13522	1.96779	-3.626	0.000287843	0.00103777	downregulated
IGKV2D-30	14.5229	-7.13118	1.87092	-3.81158	0.000138081	0.000534318	downregulated
OR10AB1P	41.1616	-7.1291	1.34902	-5.28465	1.25947e-07	8.34695e-07	downregulated
TMPO-AS1	14.4727	-7.12773	1.75264	-4.06685	4.76528e-05	0.000203234	downregulated
OR5P3	35.7542	-7.12714	1.29691	-5.49549	3.89636e-08	2.78874e-07	downregulated
ADIRF-AS1	246.748	-7.12667	1.10513	-6.44869	1.12822e-10	1.13874e-09	downregulated
MIA	14.4505	-7.12392	1.68926	-4.21718	2.47373e-05	0.000111863	downregulated
TAS2R31	14.4045	-7.11902	1.72677	-4.12274	3.74386e-05	0.000162963	downregulated
VCAN	2174.46	-7.11864	1.62456	-4.38189	1.17657e-05	5.66686e-05	downregulated
DDX11-AS1	14.3742	-7.11708	1.71531	-4.14915	3.3371e-05	0.000146815	downregulated
CDKL2	14.3278	-7.1127	1.66245	-4.27845	1.88202e-05	8.74325e-05	downregulated
TMEM88B	14.3075	-7.1109	1.69345	-4.19905	2.68036e-05	0.000120207	downregulated
PRR5-ARHGAP8	14.2408	-7.10415	1.68958	-4.20468	2.61448e-05	0.000117568	downregulated
ZNF683	14.2416	-7.10375	1.6762	-4.238	2.25515e-05	0.000102985	downregulated
APOBEC2	14.1755	-7.09709	1.66252	-4.26886	1.96472e-05	9.07704e-05	downregulated
WASH5P	412.06	-7.0959	0.866215	-8.19185	2.57244e-16	5.04992e-15	downregulated
RN7SKP163	14.1363	-7.09306	1.6846	-4.21052	2.54783e-05	0.000114927	downregulated
TEDDM1	14.1275	-7.09197	1.67143	-4.24305	2.20498e-05	0.000100885	downregulated
ZNF781	14.0956	-7.08831	1.83753	-3.85752	0.000114544	0.000450698	downregulated
TAS2R15P	14.0854	-7.08718	1.69564	-4.17964	2.91965e-05	0.000129788	downregulated
CHRM5	14.0667	-7.08604	1.6683	-4.24745	2.16213e-05	9.90697e-05	downregulated
TBL1XR1-AS1	14.0073	-7.08064	1.81343	-3.90455	9.4401e-05	0.000378352	downregulated
GINS1	14.0235	-7.08056	1.70515	-4.15245	3.2893e-05	0.000144946	downregulated
IGKV1D-16	14.0149	-7.08039	1.67978	-4.21506	2.49717e-05	0.000112829	downregulated
MAGEL2	13.9723	-7.0767	1.70413	-4.15267	3.28621e-05	0.000144897	downregulated
ECEL1	13.9387	-7.07333	2.08064	-3.3996	0.000674851	0.00223216	downregulated
STXBP6	13.9545	-7.07311	1.81427	-3.89859	9.67541e-05	0.000387212	downregulated
SLFN12L	100.84	-7.07133	1.04583	-6.76143	1.36633e-11	1.55597e-10	downregulated
ADAM20	23.3276	-7.07087	1.41096	-5.01139	5.40369e-07	3.26579e-06	downregulated
PHOSPHO1	13.8922	-7.06768	1.67467	-4.22033	2.4394e-05	0.00011054	downregulated
MYLK	2285.13	-7.06655	2.9534	-2.39268	0.0167256	0.0379037	downregulated
COX20	250.619	-7.06552	0.517059	-13.6648	1.64707e-42	2.43711e-40	downregulated
ARPC4-TTLL3	13.8628	-7.06426	1.76853	-3.99442	6.48539e-05	0.000269052	downregulated
A2M	5716.09	-7.06386	1.63999	-4.30726	1.65287e-05	7.74651e-05	downregulated
FXYD3	163.184	-7.06145	0.783949	-9.00754	2.10736e-19	5.65892e-18	downregulated
ADCY1	322.118	-7.05724	2.27913	-3.09646	0.0019585	0.00577304	downregulated
CHRM3-AS2	13.7897	-7.05692	1.67877	-4.20362	2.62679e-05	0.000118097	downregulated
BMS1P4	13.7826	-7.05625	1.72766	-4.08428	4.42133e-05	0.000189569	downregulated
RPL23AP32	13.7758	-7.05595	1.7185	-4.10587	4.02796e-05	0.000174387	downregulated
NAV2-AS2	13.7636	-7.05344	1.73912	-4.05576	4.99726e-05	0.000212171	downregulated
LRRC24	13.7537	-7.05331	1.67112	-4.2207	2.43542e-05	0.000110383	downregulated
PIK3CD-AS2	13.7322	-7.05187	1.74159	-4.04911	5.14134e-05	0.000217948	downregulated
CCR2	39.0322	-7.05096	1.34681	-5.23531	1.64708e-07	1.07746e-06	downregulated
CSDC2	13.6997	-7.04847	1.79926	-3.91743	8.94976e-05	0.000360426	downregulated
PPIHP1	13.697	-7.04729	1.67378	-4.2104	2.54916e-05	0.000114939	downregulated
ZNF660	70.8479	-7.04634	0.916064	-7.69198	1.44874e-14	2.33151e-13	downregulated
KLF12	374.334	-7.04582	2.34532	-3.0042	0.00266278	0.00756209	downregulated
LINC02511	13.6786	-7.04571	1.68659	-4.1775	2.94732e-05	0.000130911	downregulated
P2RY12	13.662	-7.04269	1.84287	-3.82158	0.000132597	0.000514744	downregulated
MISP	13.6375	-7.04163	1.71671	-4.10183	4.09898e-05	0.000176969	downregulated
EGFL8	90.4033	-7.04126	1.27457	-5.52442	3.3057e-08	2.39595e-07	downregulated
ARL10	219.957	-7.03902	0.790611	-8.90327	5.42256e-19	1.41253e-17	downregulated
RTEL1-TNFRSF6B	144.571	-7.03831	1.33185	-5.28459	1.25985e-07	8.34695e-07	downregulated
ARSL	22.7218	-7.03716	1.37393	-5.12191	3.02458e-07	1.89973e-06	downregulated
AGR3	13.5971	-7.03677	1.67965	-4.18943	2.79656e-05	0.000124775	downregulated
FGF14	116.857	-7.03324	1.2117	-5.80445	6.45763e-09	5.21927e-08	downregulated
TUB	262.193	-7.03287	1.43647	-4.89594	9.78391e-07	5.69772e-06	downregulated
NPM1P8	13.5333	-7.03	1.75474	-4.00629	6.16811e-05	0.00025746	downregulated
EME1	13.5178	-7.02748	1.75108	-4.01323	5.9894e-05	0.000250867	downregulated
SLC66A1L	13.5129	-7.02688	1.75673	-3.99998	6.3347e-05	0.000263604	downregulated
JSRP1	13.4915	-7.02598	1.72104	-4.08241	4.4571e-05	0.000190952	downregulated
CHKB	242.317	-7.02593	1.39038	-5.05324	4.3437e-07	2.66967e-06	downregulated
AADACL2-AS1	13.4875	-7.02568	1.71021	-4.10808	3.98957e-05	0.000172932	downregulated
LY75	305.35	-7.02362	1.14831	-6.11649	9.56582e-10	8.64062e-09	downregulated
NPR1	148.747	-7.02108	1.27581	-5.50323	3.72896e-08	2.6795e-07	downregulated
IGHV3-53	13.427	-7.01726	2.08106	-3.37197	0.00074632	0.00244193	downregulated
PLD5	13.4111	-7.01594	1.75814	-3.99055	6.59197e-05	0.000273056	downregulated
USP50	13.3819	-7.01362	1.68867	-4.15335	3.27647e-05	0.000144528	downregulated
GAREM2	37.7945	-7.01107	1.3197	-5.3126	1.0807e-07	7.24611e-07	downregulated
ADGRL2	608.869	-7.0087	1.82254	-3.84556	0.000120276	0.000471203	downregulated
MYL9	868.728	-7.00398	0.935301	-7.48848	6.96783e-14	1.04378e-12	downregulated
OLFML1	140.891	-6.99765	1.34471	-5.20384	1.95217e-07	1.25924e-06	downregulated
GLYAT	13.2272	-6.99706	2.02268	-3.45929	0.000541597	0.00182924	downregulated
DRD2	13.2188	-6.99627	1.76241	-3.96972	7.19581e-05	0.000295592	downregulated
KLHL41	13.1961	-6.99377	1.69348	-4.12983	3.63028e-05	0.000158648	downregulated
LINC00484	13.1859	-6.99288	1.74287	-4.01229	6.01328e-05	0.000251674	downregulated
TNFRSF6B	13.1654	-6.99135	2.17163	-3.2194	0.0012846	0.00396839	downregulated
RBP7	78.3232	-6.9851	1.21602	-5.74424	9.2337e-09	7.28745e-08	downregulated
OR52B5P	13.1149	-6.98503	1.78042	-3.92324	8.73652e-05	0.000352622	downregulated
TM4SF18	442.325	-6.98487	2.37139	-2.94548	0.00322453	0.00896774	downregulated
AKAP12	1121.23	-6.98365	2.06336	-3.3846	0.000712832	0.00234531	downregulated
GALNT7	209.89	-6.98229	1.42294	-4.90695	9.25035e-07	5.40726e-06	downregulated
PLEKHA4	149.1	-6.98199	0.859098	-8.12711	4.39632e-16	8.41763e-15	downregulated
DNM1P35	13.0694	-6.98018	1.72009	-4.05802	4.94896e-05	0.000210367	downregulated
CSPG4P12	288.093	-6.9794	1.36169	-5.12554	2.96679e-07	1.86775e-06	downregulated
PVRIG2P	13.0431	-6.97771	1.81503	-3.84441	0.000120841	0.000472992	downregulated
ZMYND10	13.0405	-6.97736	1.78382	-3.91148	9.17316e-05	0.000368468	downregulated
BCRP2	13.0308	-6.97614	1.8683	-3.73396	0.000188492	0.000709692	downregulated
ZC2HC1A	86.3609	-6.97462	1.2736	-5.47629	4.34334e-08	3.08732e-07	downregulated
INHA	13.0121	-6.97349	1.7086	-4.08141	4.47631e-05	0.000191699	downregulated
S1PR5	12.9678	-6.96946	1.8411	-3.78548	0.000153414	0.000587896	downregulated
ZACN	12.9634	-6.96835	1.77861	-3.91786	8.93395e-05	0.000359856	downregulated
TAS2R19	12.9428	-6.96501	1.72743	-4.032	5.53043e-05	0.000233034	downregulated
RN7SKP175	12.931	-6.96386	1.96547	-3.5431	0.000395452	0.00137993	downregulated
DMRTA1	12.8898	-6.95998	1.77469	-3.9218	8.78908e-05	0.000354546	downregulated
IGLV3-9	12.8606	-6.95535	2.00543	-3.46826	0.000523842	0.00177672	downregulated
STMN2	12.8017	-6.9507	1.797	-3.86796	0.000109751	0.000434035	downregulated
DES	92.25	-6.95056	1.76923	-3.92857	8.54529e-05	0.000345931	downregulated
LRRC34	21.4641	-6.94998	1.37736	-5.04588	4.51447e-07	2.76681e-06	downregulated
LINC01144	12.766	-6.94643	1.7696	-3.92541	8.65804e-05	0.000349779	downregulated
CACNA2D3	12.7591	-6.94403	1.82276	-3.80962	0.000139178	0.000538397	downregulated
PALMD	499.791	-6.93797	2.49002	-2.78631	0.00533125	0.0140167	downregulated
C16orf46	12.677	-6.93669	1.82818	-3.79431	0.000148054	0.000569564	downregulated
ZNRF3-AS1	12.681	-6.93656	1.72818	-4.01379	5.9752e-05	0.000250369	downregulated
MIR1915HG	12.6775	-6.9362	1.73463	-3.99866	6.3703e-05	0.000264883	downregulated
ATP1A2	60.8665	-6.93471	1.3292	-5.21719	1.81659e-07	1.17808e-06	downregulated
CLIC4P1	21.1031	-6.92821	1.40809	-4.92028	8.64199e-07	5.06936e-06	downregulated
SLC7A10	12.5982	-6.92543	1.88511	-3.67375	0.000239017	0.000881294	downregulated
BBS1	226.075	-6.92263	1.06622	-6.49267	8.43293e-11	8.65619e-10	downregulated
FAM91A3P	12.5639	-6.92228	1.73283	-3.99479	6.47523e-05	0.000268784	downregulated
RN7SL751P	12.5342	-6.92038	1.85635	-3.72794	0.000193048	0.000725465	downregulated
MSRB3	480.506	-6.91897	1.22501	-5.6481	1.62235e-08	1.23168e-07	downregulated
BMP5	37.2519	-6.91871	1.65261	-4.18655	2.83231e-05	0.000126189	downregulated
LERFS	35.8744	-6.91739	1.56642	-4.41605	1.0052e-05	4.8892e-05	downregulated
MAP1LC3C	12.523	-6.91709	1.79375	-3.85622	0.000115155	0.000452854	downregulated
COL1A1	6062.15	-6.91638	0.786203	-8.79719	1.40285e-18	3.49924e-17	downregulated
BORCS8-MEF2B	12.4993	-6.91566	1.78185	-3.88117	0.000103954	0.000413061	downregulated
WNT6	12.5006	-6.9156	1.72041	-4.01973	5.82658e-05	0.000244849	downregulated
LINC02753	12.4886	-6.91517	1.90061	-3.63839	0.00027435	0.000994234	downregulated
GJA1P1	12.4606	-6.91086	1.72238	-4.01239	6.01072e-05	0.000251663	downregulated
TMEM119	234.01	-6.90978	1.49512	-4.62155	3.80879e-06	2.00109e-05	downregulated
ITGB7	30.8342	-6.90903	1.28083	-5.39419	6.88335e-08	4.7515e-07	downregulated
LINC02848	12.4391	-6.90807	1.7717	-3.89911	9.6545e-05	0.000386518	downregulated
NAPSB	12.4328	-6.90773	1.73608	-3.97893	6.92271e-05	0.000285452	downregulated
ENPP7P4	12.4202	-6.90659	1.7372	-3.9757	7.0172e-05	0.000289129	downregulated
ATP6V1G2-DDX39B	12.4042	-6.90442	1.72535	-4.00176	6.28728e-05	0.000261781	downregulated
FAM13A-AS1	208.997	-6.90265	1.038	-6.64993	2.9324e-11	3.18753e-10	downregulated
CTSW	12.3577	-6.89844	1.99493	-3.45798	0.000544241	0.00183731	downregulated
NUDT19P5	12.3435	-6.89802	1.78471	-3.86507	0.000111057	0.000438563	downregulated
NDUFA13	180.112	-6.89568	0.753588	-9.15047	5.66882e-20	1.6076e-18	downregulated
TRAM1L1	12.3209	-6.89471	1.73344	-3.97747	6.96522e-05	0.000287096	downregulated
DNAJB7	12.3149	-6.89366	1.73437	-3.97472	7.04608e-05	0.000290203	downregulated
GPR18	34.9322	-6.89287	1.33138	-5.17724	2.25193e-07	1.43768e-06	downregulated
SLC38A4	12.3014	-6.89154	1.78088	-3.86973	0.000108955	0.000431358	downregulated
HMGB1P14	12.2897	-6.89093	1.72859	-3.98645	6.70694e-05	0.000277267	downregulated
LINC00622	12.2877	-6.89089	1.74447	-3.95014	7.81055e-05	0.000318548	downregulated
TEAD4	34.6744	-6.89056	1.31119	-5.25518	1.47881e-07	9.73243e-07	downregulated
PGM5	205.859	-6.8899	1.45842	-4.72424	2.30982e-06	1.25602e-05	downregulated
PDE3A	98.7033	-6.88902	0.874237	-7.88004	3.27287e-15	5.71794e-14	downregulated
SLC16A6P1	12.2734	-6.88801	1.8261	-3.77197	0.000161964	0.000617615	downregulated
CILP	286.434	-6.88613	2.27486	-3.02706	0.00246946	0.00707125	downregulated
CFAP69	105.92	-6.88424	1.32253	-5.20537	1.93611e-07	1.25e-06	downregulated
CYP1B1	383.61	-6.88229	2.42984	-2.8324	0.00461996	0.0123602	downregulated
YPEL4	116.791	-6.88109	1.15596	-5.9527	2.63756e-09	2.23968e-08	downregulated
SLC35F1	12.2061	-6.88093	1.74427	-3.94488	7.98401e-05	0.000325085	downregulated
GPR137C	12.1657	-6.87708	1.86327	-3.69086	0.000223498	0.000828724	downregulated
PNMA6A	12.1694	-6.8767	1.81247	-3.7941	0.000148178	0.00056974	downregulated
IGKV3D-11	12.1726	-6.87625	1.79238	-3.83638	0.000124859	0.000487227	downregulated
PPIAP51	12.1586	-6.87473	1.77028	-3.88341	0.000103003	0.000409435	downregulated
VIM	7050.05	-6.87187	1.70334	-4.03435	5.47538e-05	0.000231028	downregulated
MS4A4E	12.1239	-6.87181	1.80882	-3.79905	0.000145252	0.000559478	downregulated
LINC02249	12.0902	-6.86835	1.92527	-3.56748	0.000360433	0.00126919	downregulated
ARL11	12.0719	-6.86553	1.75361	-3.91508	9.0373e-05	0.000363615	downregulated
ADH6	12.0513	-6.86214	1.77242	-3.87163	0.000108111	0.000428483	downregulated
WASIR2	12.0288	-6.86099	1.93442	-3.5468	0.000389947	0.00136275	downregulated
ILK	416.944	-6.85993	1.05632	-6.49419	8.34807e-11	8.58123e-10	downregulated
RNASE1	1466.82	-6.85763	0.608624	-11.2674	1.90006e-29	1.17853e-27	downregulated
HAS2	12.0035	-6.85699	1.76476	-3.88551	0.000102114	0.000406346	downregulated
GPC3	280.903	-6.85648	2.32082	-2.95434	0.00313343	0.00874121	downregulated
F7	36.2788	-6.85171	1.80892	-3.78773	0.000152031	0.000583522	downregulated
DNALI1	148.628	-6.85028	0.705929	-9.70393	2.90112e-22	1.05346e-20	downregulated
TMEM132C	81.0428	-6.84826	1.37268	-4.98896	6.07041e-07	3.6374e-06	downregulated
GBP6	19.9887	-6.84642	1.44776	-4.72896	2.25677e-06	1.23087e-05	downregulated
TIGD1	95.1394	-6.8449	1.10397	-6.20025	5.63742e-10	5.24239e-09	downregulated
NOTCH2NLB	11.8707	-6.84161	1.80243	-3.79577	0.000147184	0.000566519	downregulated
KRT17	1346.4	-6.84157	0.906466	-7.54752	4.43626e-14	6.76195e-13	downregulated
OR2M4	11.8552	-6.84005	1.99627	-3.42642	0.00061159	0.00203904	downregulated
CLVS2	11.8715	-6.83937	2.31549	-2.95374	NA	NA	notsignificant
UCP3	11.8504	-6.83883	1.77834	-3.84563	0.000120245	0.000471169	downregulated
SYNM	3444.21	-6.83717	0.303636	-22.5176	2.789e-112	5.05529e-109	downregulated
JMJD7-PLA2G4B	222.055	-6.83503	1.47837	-4.62335	3.77597e-06	1.98528e-05	downregulated
TNMD	11.7994	-6.83164	1.80537	-3.78406	0.00015429	0.000591152	downregulated
PDCL3P5	11.7874	-6.83082	1.75783	-3.88593	0.000101938	0.000405792	downregulated
CHGB	11.775	-6.8304	2.11442	-3.23039	0.00123623	0.00383365	downregulated
TMEM14EP	125.962	-6.8295	1.36495	-5.00348	5.63041e-07	3.38962e-06	downregulated
TCP10L	11.7731	-6.82908	1.75277	-3.89616	9.77289e-05	0.000390754	downregulated
TUBBP10	11.7509	-6.82715	1.87901	-3.63337	0.000279742	0.00101158	downregulated
C10orf95	11.74	-6.82546	1.82115	-3.74789	0.00017833	0.000674936	downregulated
SHANK2-AS1	33.3603	-6.82397	1.33649	-5.1059	3.29225e-07	2.05598e-06	downregulated
SSTR1	11.717	-6.823	1.87182	-3.64511	0.000267278	0.000971355	downregulated
CRHBP	11.7282	-6.82189	2.01097	-3.39234	0.000692975	0.00228585	downregulated
RBMX2P5	11.685	-6.81857	1.77137	-3.84932	0.000118445	0.000464449	downregulated
ZCCHC18	11.6833	-6.81842	1.823	-3.74022	0.000183862	0.000694181	downregulated
SYNPO2	1875.23	-6.81521	0.61254	-11.1262	9.35904e-29	5.4576e-27	downregulated
H3C13	11.6607	-6.81394	1.99283	-3.41922	0.000628011	0.00208899	downregulated
POLHP1	11.6364	-6.81296	1.85922	-3.66442	0.000247904	0.000909149	downregulated
SPDYE2	50.2956	-6.81164	1.11985	-6.08266	1.18207e-09	1.05115e-08	downregulated
PREX2	364.793	-6.80936	2.4001	-2.83711	0.00455238	0.012205	downregulated
HOXD10	11.6013	-6.8086	1.88383	-3.61423	0.000301244	0.00107876	downregulated
IL2RA	11.5951	-6.80793	1.90595	-3.57194	0.000354341	0.00124996	downregulated
PCBP2-OT1	11.5983	-6.80761	1.77403	-3.83738	0.000124355	0.000485611	downregulated
DIAPH2	271.411	-6.80722	2.2852	-2.97883	0.00289353	0.0081451	downregulated
GZMA	11.5916	-6.80634	1.77747	-3.82922	0.000128548	0.000500365	downregulated
CACNA2D2	48.6653	-6.80472	1.15975	-5.86742	4.42633e-09	3.64824e-08	downregulated
NOX4	11.5822	-6.80389	1.96496	-3.46261	0.000534961	0.00180992	downregulated
OAF	217.56	-6.80283	1.50004	-4.53508	5.75804e-06	2.92282e-05	downregulated
KRT7-AS	84.0993	-6.80113	1.14225	-5.95415	2.61428e-09	2.22209e-08	downregulated
IGKV1D-12	11.5515	-6.80099	1.99108	-3.41572	0.000636134	0.00211342	downregulated
TNFRSF4	11.5244	-6.79802	1.7783	-3.82275	0.00013197	0.000512745	downregulated
LIN7A	147.057	-6.79795	1.42342	-4.77577	1.7902e-06	9.94346e-06	downregulated
PNPT1P1	11.5212	-6.79784	1.76735	-3.84636	0.000119887	0.000469848	downregulated
HSPG2	2747.53	-6.79631	0.903964	-7.51834	5.54761e-14	8.36797e-13	downregulated
ABCA6	636.78	-6.79495	2.63299	-2.5807	0.00986002	0.0240225	downregulated
CDON	510.316	-6.79332	1.19415	-5.68882	1.27922e-08	9.87027e-08	downregulated
SERPINA11	11.4768	-6.79292	2.39986	-2.83054	0.00464689	0.0124161	downregulated
RSL24D1P11	11.482	-6.79226	1.87624	-3.62015	0.000294433	0.00105814	downregulated
KLF3P1	11.4549	-6.79008	1.81034	-3.75072	0.000176327	0.000667703	downregulated
CHST4	11.4368	-6.7877	1.79264	-3.78643	0.000152829	0.000586171	downregulated
ZRSR2P1	11.4314	-6.78655	1.77809	-3.81676	0.000135213	0.000524059	downregulated
ANGPTL3	11.4273	-6.78575	1.82531	-3.71759	0.000201134	0.000752859	downregulated
SAP25	11.4299	-6.78552	1.81233	-3.74408	0.000181058	0.000684307	downregulated
LARP6	122.087	-6.78285	1.36921	-4.95383	7.27679e-07	4.31404e-06	downregulated
PLXDC1	425.618	-6.77873	2.52578	-2.68382	0.00727873	0.0183708	downregulated
IGHV3-43	11.3735	-6.77837	2.07103	-3.27295	0.00106432	0.00334925	downregulated
HSPD1P11	11.3584	-6.77746	1.79129	-3.78356	0.000154603	0.00059214	downregulated
THSD7A	122.176	-6.7772	1.40121	-4.83668	1.32027e-06	7.52351e-06	downregulated
IGFBP1	11.3463	-6.77408	2.08011	-3.2566	0.00112756	0.00353039	downregulated
SRGAP2D	11.3174	-6.77241	3.09505	-2.18814	0.0286592	0.0604564	notsignificant
YBX1P3	11.3126	-6.77132	1.77527	-3.81425	0.000136596	0.000529043	downregulated
MRPL23-AS1	11.3169	-6.7712	1.81496	-3.73077	0.000190899	0.000718133	downregulated
SLC9A7P1	11.298	-6.76929	1.79448	-3.77228	0.00016176	0.000617052	downregulated
NKAIN2	11.2795	-6.76819	1.88749	-3.58581	0.000336032	0.00119198	downregulated
IFNG-AS1	11.2937	-6.76774	1.89899	-3.56386	0.000365438	0.00128473	downregulated
SAMD15	32.5678	-6.76665	1.43632	-4.71109	2.46394e-06	1.33483e-05	downregulated
PPIAP41	11.2585	-6.76449	1.79289	-3.77296	0.000161321	0.000615594	downregulated
YWHAQP5	11.2556	-6.76379	1.78587	-3.7874	0.000152234	0.000584196	downregulated
TSNAXIP1	11.2325	-6.76159	1.79294	-3.77123	0.000162442	0.00061933	downregulated
ZNF486	126.609	-6.7563	0.966115	-6.99326	2.68569e-12	3.33891e-11	downregulated
WNT10A	11.2006	-6.75599	1.90517	-3.54613	0.00039093	0.00136574	downregulated
TUBA8	11.1858	-6.75548	1.79343	-3.76679	0.000165361	0.000629685	downregulated
CD3G	11.1801	-6.75407	1.79535	-3.76197	0.000168581	0.000640825	downregulated
LINC02298	11.1752	-6.75379	1.78124	-3.79163	0.000149664	0.000575149	downregulated
TNFRSF17	11.1766	-6.75258	1.96884	-3.42973	0.00060419	0.00201839	downregulated
IL17RD	696.215	-6.75205	0.971432	-6.95062	3.63683e-12	4.44159e-11	downregulated
LMF1-AS1	11.1409	-6.74814	1.89687	-3.55751	0.000374389	0.00131365	downregulated
AJUBA	179.173	-6.74803	1.12147	-6.01714	1.77525e-09	1.54023e-08	downregulated
DUSP6	539.641	-6.74649	1.24954	-5.39918	6.69461e-08	4.63003e-07	downregulated
EHMT2-AS1	11.0968	-6.74444	1.84543	-3.65468	0.000257507	0.000940875	downregulated
ID2-AS1	11.0788	-6.74199	1.83589	-3.67233	0.000240351	0.00088558	downregulated
RERE-AS1	11.0204	-6.73484	1.98554	-3.39193	0.000694009	0.00228857	downregulated
DLG5-AS1	11.0044	-6.73082	1.82744	-3.68319	0.000230336	0.000852337	downregulated
MPRIP-AS1	10.9686	-6.72724	1.813	-3.71057	0.000206796	0.000772854	downregulated
HOXC-AS2	10.9515	-6.72582	2.17841	-3.08749	0.00201856	0.00592041	downregulated
VXN	10.8884	-6.7167	1.85289	-3.62498	0.000288982	0.00104153	downregulated
SERPINB5	120.894	-6.71384	1.21025	-5.54749	2.89803e-08	2.12025e-07	downregulated
TMLHE-AS1	10.8627	-6.71291	1.81325	-3.70215	0.000213783	0.000796233	downregulated
NUDT11	10.8506	-6.71157	1.81224	-3.70347	0.000212668	0.000792349	downregulated
OR7E13P	10.841	-6.71089	1.87713	-3.57508	0.000350122	0.00123608	downregulated
ANO6	987.548	-6.70636	2.77543	-2.41633	0.0156778	0.035881	downregulated
GABBR1	339.879	-6.706	2.40249	-2.79127	0.00525013	0.0138368	downregulated
LINC01503	10.8046	-6.70492	1.81108	-3.70216	0.000213769	0.000796233	downregulated
LRRC19	10.7994	-6.70393	1.82935	-3.66464	0.000247682	0.00090864	downregulated
ADAM11	10.7903	-6.70378	1.82736	-3.66856	0.000243924	0.000896822	downregulated
FGB	10.7813	-6.70238	3.13631	-2.13702	0.032596	0.0674207	notsignificant
C1QTNF2	10.7702	-6.70116	1.85028	-3.6217	0.000292675	0.00105275	downregulated
HDAC1P2	10.7671	-6.70071	1.83645	-3.64873	0.000263541	0.000959378	downregulated
TMEM191C	10.7617	-6.69993	1.86898	-3.58481	0.000337321	0.00119594	downregulated
CST7	18.0779	-6.69901	1.43029	-4.68369	2.81757e-06	1.51471e-05	downregulated
PI15	2803.72	-6.69785	0.60572	-11.0577	2.01297e-28	1.15221e-26	downregulated
FAM201A	10.7416	-6.69614	1.85218	-3.61527	0.00030003	0.00107565	downregulated
C1QL1	10.6916	-6.6912	2.10671	-3.17614	0.00149247	0.00454533	downregulated
SCML4	30.6198	-6.69039	1.36949	-4.8853	1.0327e-06	5.99471e-06	downregulated
PLPP1	332.548	-6.68841	1.02582	-6.52004	7.02866e-11	7.30437e-10	downregulated
CIAPIN1P	10.6778	-6.68832	1.83043	-3.65397	0.000258219	0.000942992	downregulated
RPL7AP10	10.6818	-6.68795	1.84215	-3.63052	0.000282848	0.00102163	downregulated
MFAP4	845.386	-6.68436	2.75189	-2.42901	0.0151402	0.0348409	downregulated
TRAF3IP2-AS1	60.6583	-6.68126	0.994698	-6.71687	1.85666e-11	2.08166e-10	downregulated
ANKRD36BP2	94.2358	-6.68061	1.4524	-4.5997	4.23104e-06	2.20113e-05	downregulated
LINCADL	10.6219	-6.68034	2.06003	-3.24284	0.00118343	0.00368622	downregulated
COL5A3	156.99	-6.6796	1.44463	-4.62375	3.76872e-06	1.98291e-05	downregulated
TMEM86B	10.6048	-6.67859	1.83171	-3.6461	0.00026625	0.000968104	downregulated
PCDHB14	106.168	-6.67672	1.12068	-5.95776	2.55721e-09	2.17613e-08	downregulated
THBS2	948.764	-6.67666	1.91628	-3.48418	0.000493647	0.00168217	downregulated
LCN6	10.5794	-6.67441	1.84516	-3.61726	0.000297738	0.00106902	downregulated
PGR-AS1	10.5588	-6.67254	1.86746	-3.57305	0.000352844	0.00124509	downregulated
SLC26A3	10.4708	-6.66087	2.13063	-3.12624	0.00177059	0.00528141	downregulated
MST1L	70.331	-6.65968	1.3152	-5.06361	4.11383e-07	2.53771e-06	downregulated
TACR1	82.0235	-6.65863	0.989716	-6.72782	1.72223e-11	1.93994e-10	downregulated
EFHC2	10.4557	-6.65862	1.91103	-3.48431	0.000493399	0.00168185	downregulated
BMP3	10.4574	-6.6571	1.9375	-3.43593	0.000590531	0.0019764	downregulated
CD207	10.446	-6.65652	1.90579	-3.4928	0.000477989	0.00163662	downregulated
ZNF154	262.735	-6.65487	1.0085	-6.59879	4.14536e-11	4.42206e-10	downregulated
PCOLCE	479.157	-6.65424	0.781351	-8.51632	1.64701e-17	3.68182e-16	downregulated
ARHGEF6	498.381	-6.65283	1.26963	-5.23999	1.60583e-07	1.05206e-06	downregulated
JPX	430.405	-6.65266	0.942425	-7.05909	1.676e-12	2.14946e-11	downregulated
FAM24B	10.4154	-6.65249	1.93677	-3.43484	0.000592897	0.00198341	downregulated
DCAF12L2	10.411	-6.6517	1.86316	-3.57012	0.000356818	0.00125727	downregulated
CCDC8	462.76	-6.65095	1.12219	-5.92674	3.09005e-09	2.59404e-08	downregulated
MEF2C-AS1	29.7836	-6.64784	1.37901	-4.82074	1.43023e-06	8.10764e-06	downregulated
CFI	162.885	-6.64736	1.36488	-4.8703	1.1143e-06	6.43234e-06	downregulated
CLEC18A	10.3544	-6.64425	1.85143	-3.58872	0.000332304	0.00118065	downregulated
RPL7P22	10.3509	-6.64303	1.82915	-3.63175	0.000281508	0.00101746	downregulated
FGD5	215.414	-6.63945	1.52324	-4.35876	1.30801e-05	6.25013e-05	downregulated
ELOCP19	10.3229	-6.63902	1.84926	-3.59009	0.000330558	0.00117483	downregulated
SCARA5	303.842	-6.63798	2.39441	-2.77228	0.00556657	0.0145484	downregulated
GPR160	97.2732	-6.63683	1.39995	-4.74075	2.12932e-06	1.16809e-05	downregulated
C1orf220	17.3267	-6.63669	1.44836	-4.58222	4.60059e-06	2.37577e-05	downregulated
SUMO4	10.2917	-6.6345	1.84423	-3.59743	0.000321373	0.00114499	downregulated
PGBD5	10.28	-6.63384	1.84885	-3.58809	0.000333114	0.00118334	downregulated
DDR2	807.202	-6.6292	0.746099	-8.88515	6.38349e-19	1.64902e-17	downregulated
ARSI	10.2336	-6.62793	1.99784	-3.31754	0.000908129	0.00291038	downregulated
GP1BB	10.2259	-6.62685	1.99922	-3.31472	0.000917345	0.00293688	downregulated
CSPG4P13	10.2316	-6.62654	1.84095	-3.59952	0.000318801	0.00113658	downregulated
SERPINA3	1005.74	-6.62575	1.98464	-3.33851	0.000842287	0.00271907	downregulated
P2RY10	10.2318	-6.62557	1.9307	-3.4317	0.00059981	0.00200524	downregulated
PAK5	25.1685	-6.62235	1.32471	-4.99909	5.76028e-07	3.46206e-06	downregulated
COPS8P2	10.1875	-6.61983	1.84606	-3.58593	0.000335876	0.00119178	downregulated
RN7SL370P	10.1792	-6.61909	1.84143	-3.59454	0.000324968	0.00115667	downregulated
SPDYE5	10.1497	-6.61465	1.92975	-3.42772	0.000608667	0.00202992	downregulated
KLHL30	10.1489	-6.61441	1.84839	-3.57846	0.000345619	0.00122276	downregulated
LINC02728	10.1311	-6.61195	1.84424	-3.5852	0.000336825	0.00119437	downregulated
LRRC66	10.1308	-6.61171	1.85358	-3.56699	0.000361111	0.00127096	downregulated
SENP3-EIF4A1	10.1257	-6.6105	1.96507	-3.36401	0.000768196	0.00250285	downregulated
SEMA6A-AS2	10.1014	-6.60774	1.85343	-3.56515	0.000363653	0.00127887	downregulated
BHMT2	49.1813	-6.60731	1.36838	-4.82856	1.37522e-06	7.82052e-06	downregulated
CD4	108.604	-6.60565	1.3974	-4.72711	2.27738e-06	1.24086e-05	downregulated
LGALS1	774.541	-6.60246	0.848276	-7.78339	7.06081e-15	1.17866e-13	downregulated
FTH1P24	10.055	-6.60119	1.88317	-3.50536	0.000455984	0.00156858	downregulated
HNRNPCP7	10.0044	-6.59424	1.84737	-3.56952	0.000357629	0.00125993	downregulated
POTEF	23.9042	-6.59259	1.64757	-4.00141	6.29651e-05	0.000262115	downregulated
SPON2	352.088	-6.59106	1.31686	-5.00513	5.58233e-07	3.36347e-06	downregulated
AK3P3	9.97743	-6.59024	1.85247	-3.55755	0.000374327	0.00131365	downregulated
COLQ	48.2343	-6.58872	1.3438	-4.90304	9.43665e-07	5.51024e-06	downregulated
PKD2L2	9.9557	-6.58733	1.85228	-3.55634	0.000376053	0.00131822	downregulated
CCL8	9.96538	-6.5873	1.97094	-3.34221	0.000831151	0.00268823	downregulated
MKX	9.95968	-6.58629	1.97576	-3.33354	0.000857483	0.00276354	downregulated
SELE	9.93	-6.58392	1.93627	-3.40031	0.000673088	0.00222667	downregulated
CYP51A1P3	9.90047	-6.57941	1.8626	-3.53238	0.000411844	0.00143191	downregulated
H3C14	9.90872	-6.5786	2.11525	-3.11009	0.00187033	0.00554304	downregulated
SAR1AP2	9.88703	-6.57828	2.18641	-3.00871	0.00262362	0.00746552	downregulated
C16orf74	16.6335	-6.57551	1.45796	-4.51007	6.48073e-06	3.2668e-05	downregulated
EBF2	66.567	-6.57466	1.32795	-4.95099	7.38364e-07	4.37487e-06	downregulated
CD69	9.86518	-6.5728	2.11941	-3.10124	0.0019271	0.00569283	downregulated
RFTN1	225.649	-6.57274	1.5393	-4.26996	1.95512e-05	9.03649e-05	downregulated
NCF1B	9.83636	-6.57017	1.87491	-3.50427	0.000457865	0.00157405	downregulated
RNU1-28P	337.199	-6.56876	0.790257	-8.31218	9.39618e-17	1.93722e-15	downregulated
TESPA1	16.5493	-6.56831	1.45407	-4.51719	6.26658e-06	3.16692e-05	downregulated
CDH3	524.69	-6.56759	1.97647	-3.32289	0.000890885	0.00286228	downregulated
IGKV6-21	9.82202	-6.56613	2.00249	-3.27898	0.00104182	0.00328702	downregulated
CRISPLD2	505.003	-6.56548	2.58977	-2.53516	0.0112394	0.026921	downregulated
HPSE2	224.461	-6.56491	1.54039	-4.26185	2.02745e-05	9.33707e-05	downregulated
CDH12	9.79536	-6.56372	1.93221	-3.397	0.000681285	0.00225104	downregulated
ASTN2	116.56	-6.55936	1.19124	-5.50635	3.66358e-08	2.63514e-07	downregulated
RPS3AP38	9.75905	-6.5584	1.86988	-3.5074	0.000452514	0.00155762	downregulated
ATRNL1	28.5991	-6.55789	1.51917	-4.31676	1.58336e-05	7.44644e-05	downregulated
SGPP1	91.4614	-6.55419	1.33348	-4.91511	8.87327e-07	5.19942e-06	downregulated
MKNK1-AS1	9.72591	-6.55407	1.91458	-3.42324	0.000618798	0.00206054	downregulated
DTX3	287.33	-6.55329	1.10415	-5.93514	2.93599e-09	2.47715e-08	downregulated
SOCS5P4	9.70187	-6.55073	1.93865	-3.37902	0.000727449	0.0023869	downregulated
SGIP1	46.7267	-6.54957	1.32522	-4.94226	7.7224e-07	4.55945e-06	downregulated
ACTA2-AS1	479.023	-6.54609	2.58126	-2.53601	0.0112124	0.0268711	downregulated
LINC01600	9.6429	-6.54111	1.88907	-3.46261	0.000534964	0.00180992	downregulated
LRRC17	155.164	-6.53875	1.45945	-4.48027	7.45494e-06	3.71398e-05	downregulated
CFAP300	9.63056	-6.53849	1.89462	-3.45107	0.000558361	0.00187884	downregulated
RAMP1	9.62022	-6.53838	1.98944	-3.28654	0.00101426	0.00320842	downregulated
LINC02599	9.62485	-6.53826	1.87373	-3.48944	0.000484032	0.00165337	downregulated
DDN-AS1	9.60767	-6.5353	1.8853	-3.46646	0.000527369	0.00178645	downregulated
TRARG1	220.048	-6.53429	1.55881	-4.19184	2.76705e-05	0.000123554	downregulated
PSMA6P1	9.58189	-6.53216	1.88566	-3.46412	0.00053197	0.0018012	downregulated
CRMP1	174.671	-6.53181	1.2004	-5.44137	5.28733e-08	3.71462e-07	downregulated
KLRB1	9.55554	-6.52845	1.94622	-3.35442	0.000795311	0.00258198	downregulated
GNL3LP1	9.55215	-6.52771	1.88044	-3.47138	0.000517782	0.00175808	downregulated
RBMXP4	9.53786	-6.52556	1.89232	-3.44845	0.000563818	0.00189516	downregulated
ZNF90P1	9.53439	-6.52509	1.88872	-3.45477	0.000550755	0.00185671	downregulated
JAM3	338.48	-6.52504	1.1964	-5.45388	4.92816e-08	3.47238e-07	downregulated
NT5E	180.047	-6.52402	1.51847	-4.29643	1.73568e-05	8.10144e-05	downregulated
PSMA2P1	9.5172	-6.52289	1.96395	-3.32131	0.000895954	0.00287644	downregulated
IRF9	218.009	-6.52185	1.54474	-4.22199	2.42158e-05	0.000109916	downregulated
ZNF730	9.50803	-6.52135	1.94859	-3.34671	0.000817772	0.00264843	downregulated
STARD9	794.187	-6.52135	2.74874	-2.37248	0.0176689	0.0397679	downregulated
FN1	3829.96	-6.52072	1.04248	-6.255	3.97521e-10	3.76261e-09	downregulated
FRMPD2	45.971	-6.52014	1.33811	-4.87264	1.10117e-06	6.3633e-06	downregulated
PLVAP	279.784	-6.51748	2.38506	-2.73263	0.00628308	0.0161693	downregulated
STAG3L1	98.8063	-6.51673	0.953769	-6.83261	8.33847e-12	9.82503e-11	downregulated
IL22RA2	9.4822	-6.51628	2.38071	-2.73711	0.00619809	0.0159809	downregulated
ANGPT2	102.213	-6.51478	1.40709	-4.62996	3.65743e-06	1.92808e-05	downregulated
NUDT10	9.46111	-6.51393	1.89443	-3.43846	0.000585042	0.00196044	downregulated
CILP2	9.44776	-6.51275	2.07181	-3.14351	0.00166933	0.00501443	downregulated
RIMBP3	9.42999	-6.51008	2.0796	-3.13044	0.00174543	0.00521638	downregulated
FOXL1	9.43397	-6.50998	1.91623	-3.39729	0.000680569	0.00224936	downregulated
NDST2	143.106	-6.50673	0.930887	-6.98981	2.75253e-12	3.4153e-11	downregulated
ATP6V0E2-AS1	15.8759	-6.5064	1.50059	-4.33589	1.45168e-05	6.87172e-05	downregulated
GPR141	9.39471	-6.50306	1.89674	-3.42854	0.000606838	0.00202506	downregulated
UBAP1L	214.904	-6.4999	1.55616	-4.17688	2.95539e-05	0.000131243	downregulated
COLCA1	139.517	-6.49725	1.5154	-4.28748	1.80711e-05	8.41554e-05	downregulated
HCG4	9.34525	-6.49634	1.92398	-3.37651	0.000734117	0.0024064	downregulated
NEUROG2	9.34004	-6.49593	2.01339	-3.22637	0.00125371	0.00388343	downregulated
IZUMO4	27.1416	-6.49567	1.44535	-4.4942	6.98324e-06	3.49902e-05	downregulated
JAG2	241.283	-6.49411	1.16478	-5.57542	2.46938e-08	1.82506e-07	downregulated
NMUR1	9.33428	-6.49356	1.97931	-3.28072	0.00103541	0.00326917	downregulated
RPL6P2	9.3301	-6.49337	1.9849	-3.27139	0.00107021	0.00336487	downregulated
AHNAK	42237	-6.493	0.699572	-9.28139	1.67289e-20	4.97091e-19	downregulated
ABI3BP	335.024	-6.49026	1.36381	-4.75893	1.94617e-06	1.07494e-05	downregulated
NPM1P37	9.29429	-6.48773	1.90779	-3.40065	0.000672253	0.00222424	downregulated
LIME1	62.7944	-6.48365	1.34475	-4.82146	1.42515e-06	8.08513e-06	downregulated
HECW2-AS1	9.25933	-6.4835	2.07832	-3.11958	0.00181107	0.00538959	downregulated
EDRF1-AS1	9.25133	-6.48142	1.89727	-3.41618	0.00063507	0.00211021	downregulated
UNC5B	97.1513	-6.48136	0.828184	-7.82599	5.03684e-15	8.58592e-14	downregulated
TYMS	26.1848	-6.48101	1.37416	-4.71635	2.40115e-06	1.30275e-05	downregulated
PCDHA8	9.23819	-6.47935	1.90529	-3.40072	0.000672098	0.00222424	downregulated
NLGN3	26.7248	-6.47905	1.42024	-4.56194	5.0683e-06	2.60001e-05	downregulated
HOXB-AS2	9.23386	-6.47896	1.93043	-3.35623	0.000790133	0.00256664	downregulated
HDGFL3	327.796	-6.47779	2.44897	-2.64511	0.00816639	0.0203444	downregulated
HSD11B1	9.20557	-6.47388	1.91702	-3.37705	0.000732687	0.00240264	downregulated
LINC01977	9.17408	-6.4702	2.01679	-3.20817	0.00133583	0.00411146	downregulated
RPS15AP10	9.16694	-6.46876	1.94447	-3.32675	0.000878656	0.00282466	downregulated
DENND10P1	46.7176	-6.46549	0.962077	-6.72035	1.81289e-11	2.03574e-10	downregulated
LINC01016	9.13676	-6.46284	2.15483	-2.99924	0.00270657	0.00766844	downregulated
PRDX2P3	9.13172	-6.46179	1.94635	-3.31994	0.000900355	0.00289014	downregulated
PBOV1	9.11675	-6.46088	2.13082	-3.03211	0.00242848	0.0069695	downregulated
VWF	1677.94	-6.45989	0.397214	-16.263	1.80753e-59	5.95689e-57	downregulated
CD34	610.066	-6.4582	0.874568	-7.38444	1.53093e-13	2.18786e-12	downregulated
MCCC1-AS1	9.09822	-6.45636	1.94519	-3.31914	0.000902942	0.00289612	downregulated
UBQLN3	9.09252	-6.4561	1.92307	-3.35718	0.00078742	0.00255897	downregulated
MIR100HG	479.113	-6.45461	0.779235	-8.28327	1.19841e-16	2.44069e-15	downregulated
MROCKI	9.08075	-6.45385	1.91729	-3.36613	0.000762319	0.00248556	downregulated
MSI1	9.0619	-6.45235	1.98434	-3.25164	0.0011474	0.00358527	downregulated
SIGLEC10	26.5914	-6.45006	1.51589	-4.25496	2.09084e-05	9.60663e-05	downregulated
CERS6	517.338	-6.45006	1.27741	-5.04933	4.4336e-07	2.72109e-06	downregulated
PEAK3	9.05816	-6.44988	1.969	-3.27572	0.00105394	0.00331899	downregulated
RNF185-AS1	9.03244	-6.44782	2.03607	-3.1668	0.00154126	0.00468211	downregulated
C2orf50	9.03729	-6.44743	1.94449	-3.31574	0.000914024	0.0029284	downregulated
CAVIN1	2404.33	-6.44741	0.616218	-10.4629	1.27924e-25	6.14234e-24	downregulated
PRAL	9.03188	-6.44654	2.03721	-3.1644	0.00155405	0.00471503	downregulated
RGS18	9.02487	-6.44506	2.09577	-3.07527	0.00210311	0.00613612	downregulated
METTL14-DT	9.00725	-6.44332	1.97222	-3.26704	0.0010868	0.00341257	downregulated
RHOJ	265.904	-6.44314	2.37459	-2.71337	0.00666037	0.0170184	downregulated
DPRXP4	9.00465	-6.44276	1.93422	-3.33094	0.000865535	0.00278549	downregulated
OR5BK1P	8.9975	-6.44201	1.97911	-3.25501	0.0011339	0.00354614	downregulated
APELA	8.98688	-6.44054	2.13927	-3.01062	0.00260714	0.00742834	downregulated
LINC02614	79.1727	-6.43878	1.39579	-4.61301	3.9688e-06	2.07563e-05	downregulated
ASNS	49.4771	-6.43807	1.24517	-5.17042	2.33573e-07	1.48943e-06	downregulated
SH3GL1P2	8.96776	-6.43724	2.00462	-3.21121	0.00132179	0.00407285	downregulated
PCAT18	8.96392	-6.43657	2.18049	-2.95189	0.00315836	0.00880061	downregulated
PCDH10	8.96397	-6.43383	2.47652	-2.59793	NA	NA	notsignificant
EEF1A1P3	25.5432	-6.42832	1.37366	-4.67972	2.87271e-06	1.54168e-05	downregulated
INMT	96.4569	-6.42598	1.42575	-4.50709	6.57235e-06	3.30915e-05	downregulated
RPS6P16	8.90475	-6.42579	1.92527	-3.33761	0.000845033	0.00272664	downregulated
SLCO2A1	96.5095	-6.42536	1.43289	-4.4842	7.31887e-06	3.65456e-05	downregulated
STARD13-AS	132.429	-6.42407	1.48944	-4.31309	1.6099e-05	7.56142e-05	downregulated
PCSK1N	8.88243	-6.42363	2.06544	-3.11005	0.00187053	0.00554304	downregulated
RXFP4	8.89386	-6.42279	2.09084	-3.07187	0.00212725	0.00619657	downregulated
RHOXF1P3	8.88417	-6.42269	1.97369	-3.25415	0.00113731	0.00355631	downregulated
TUBB3	8.87629	-6.42257	2.79745	-2.29586	NA	NA	notsignificant
BRD7P4	8.87645	-6.42145	1.98337	-3.23764	0.00120524	0.00374609	downregulated
PFN1P8	8.86699	-6.42043	1.93788	-3.31313	0.00092259	0.0029528	downregulated
VN1R1	14.9583	-6.41973	1.48037	-4.33656	1.4473e-05	6.85695e-05	downregulated
HMGB1P3	14.9483	-6.41965	1.50918	-4.25373	2.10241e-05	9.65573e-05	downregulated
CELF4	8.84894	-6.41733	1.92463	-3.33432	0.000855093	0.00275665	downregulated
LINC01801	8.8275	-6.41429	1.96372	-3.2664	0.00108924	0.00341974	downregulated
LIMS3	8.81342	-6.41166	1.9553	-3.27911	0.00104135	0.00328601	downregulated
SPAG6	8.79941	-6.4096	1.95874	-3.27232	0.00106671	0.0033553	downregulated
TRPC6	95.4068	-6.40884	1.43092	-4.47881	7.50606e-06	3.73688e-05	downregulated
SYNJ2BP-COX16	8.79501	-6.40878	3.46656	-1.84875	0.0644945	0.119868	notsignificant
DMC1	8.79856	-6.40786	1.97893	-3.23804	0.00120356	0.00374139	downregulated
RBM5-AS1	8.79141	-6.40712	1.94301	-3.29752	0.000975425	0.00310318	downregulated
COL6A1	3429.59	-6.40704	0.873764	-7.33269	2.25574e-13	3.15935e-12	downregulated
DNM1P41	25.5071	-6.40662	1.43878	-4.45282	8.47479e-06	4.17615e-05	downregulated
CLEC2D	203.394	-6.40556	1.19576	-5.35687	8.4674e-08	5.76294e-07	downregulated
SCG2	8.76692	-6.40496	2.42865	-2.63725	0.00835813	0.0207579	downregulated
HTR2A	26.7146	-6.40295	1.80534	-3.54667	0.000390134	0.00136318	downregulated
RN7SL262P	8.75451	-6.40248	1.98779	-3.2209	0.00127789	0.00395144	downregulated
TEDC2	8.74846	-6.39954	1.98582	-3.22261	0.00127026	0.00393094	downregulated
CERS1	8.73473	-6.39867	1.93727	-3.30293	0.000956816	0.00305023	downregulated
ART5	8.71646	-6.39654	2.09039	-3.05997	0.00221359	0.00642055	downregulated
HERC2P5	14.7185	-6.39636	1.52341	-4.1987	2.68449e-05	0.000120343	downregulated
GAPDHP42	8.72586	-6.39626	1.94619	-3.28656	0.00101418	0.00320842	downregulated
H2BC19P	52.92	-6.39455	1.23133	-5.19323	2.06678e-07	1.32766e-06	downregulated
SHOC1	8.71467	-6.3945	1.96575	-3.25296	0.00114208	0.00356967	downregulated
NEXN-AS1	8.71214	-6.39448	1.94055	-3.29519	0.000983538	0.00312625	downregulated
CDK11A	128.481	-6.39377	0.730705	-8.75014	2.1308e-18	5.20754e-17	downregulated
MIRLET7A1HG	96.6741	-6.39117	1.38581	-4.61187	3.99059e-06	2.08552e-05	downregulated
SLC9A3	59.4459	-6.39086	1.38475	-4.61516	3.92796e-06	2.05724e-05	downregulated
GRIN2A	25.8537	-6.38961	1.61758	-3.9501	7.81176e-05	0.000318548	downregulated
PVRIG	8.67893	-6.38907	1.93326	-3.30482	0.000950366	0.003031	downregulated
CCR4	8.64225	-6.38312	1.97322	-3.23488	0.00121693	0.00377973	downregulated
GNRHR	25.7369	-6.38167	1.61907	-3.94157	8.095e-05	0.000329295	downregulated
GOLGA2P7	319.317	-6.38023	0.694781	-9.18309	4.18913e-20	1.20846e-18	downregulated
DNAAF4-CCPG1	8.61793	-6.37817	1.97975	-3.22171	0.00127428	0.00394155	downregulated
MEIS3P2	8.60796	-6.37808	1.98951	-3.20586	0.00134661	0.00414166	downregulated
KCNG2	8.59765	-6.37522	1.94354	-3.28021	0.0010373	0.00327466	downregulated
FBXL7	162.68	-6.37427	1.52912	-4.16858	3.06502e-05	0.000135862	downregulated
GDF6	8.58276	-6.37406	2.05831	-3.09674	0.0019566	0.00576822	downregulated
CYP4F35P	8.57562	-6.37251	1.97445	-3.22749	0.00124883	0.00386998	downregulated
ANKRD20A17P	8.57614	-6.37068	2.05792	-3.09569	0.00196355	0.005784	downregulated
BEND6	8.56212	-6.37028	2.04862	-3.10954	0.00187376	0.0055511	downregulated
DSG1	59.8954	-6.3671	1.51422	-4.20487	2.61231e-05	0.000117494	downregulated
SULF1	426.964	-6.36614	1.22527	-5.19571	2.03936e-07	1.31159e-06	downregulated
WNT7B	8.53072	-6.36518	2.02888	-3.13728	0.00170522	0.00510675	downregulated
SNX29P1	8.53954	-6.36512	1.95872	-3.24963	0.00115555	0.00360762	downregulated
ANKRD61	8.5321	-6.36412	1.9475	-3.26784	0.00108371	0.00340434	downregulated
THY1	269.291	-6.36358	2.50766	-2.53766	0.0111596	0.0267533	downregulated
HOGA1	8.51665	-6.36153	1.94963	-3.26295	0.00110258	0.00345815	downregulated
IGHV3-73	8.51977	-6.36066	2.17419	-2.92553	0.0034387	0.0095002	downregulated
CHGA	8.49571	-6.35836	2.00364	-3.1734	0.00150663	0.00458588	downregulated
ALDH3B2	94.5605	-6.35793	1.67292	-3.8005	0.000144407	0.000556422	downregulated
HRCT1	8.48653	-6.35743	2.12578	-2.99064	0.00278398	0.00786828	downregulated
TUBB2A	193.324	-6.35738	1.08698	-5.84865	4.95589e-09	4.07544e-08	downregulated
SLC24A2	25.8671	-6.35722	1.79699	-3.5377	0.000403631	0.0014065	downregulated
ADAMTS2	284.874	-6.35686	2.45349	-2.59094	0.00957133	0.0234127	downregulated
NRG4	8.49002	-6.3562	2.01239	-3.15853	0.00158564	0.00479885	downregulated
C10orf82	8.48207	-6.35614	2.04162	-3.11328	0.00185018	0.0054923	downregulated
ZNF101P2	8.4703	-6.35376	1.9732	-3.22002	0.00128181	0.00396087	downregulated
LINGO3	8.47254	-6.35351	1.99739	-3.18091	0.00146812	0.00447868	downregulated
LDB2	388.663	-6.35228	1.23284	-5.15258	2.56928e-07	1.63023e-06	downregulated
ZNF680P1	8.45477	-6.3515	2.02675	-3.13384	0.00172538	0.0051607	downregulated
RN7SL338P	8.44915	-6.35088	2.00563	-3.16652	0.00154275	0.00468515	downregulated
DNAJC19P9	24.509	-6.34819	1.46085	-4.34554	1.38931e-05	6.60956e-05	downregulated
PARD6G	187.053	-6.34605	1.5117	-4.19796	2.69326e-05	0.000120686	downregulated
LINC00968	8.42156	-6.34591	2.06191	-3.07768	0.0020862	0.00609494	downregulated
C20orf203	8.41283	-6.34541	2.14231	-2.96195	0.00305699	0.00855209	downregulated
ZHX1-C8orf76	8.42107	-6.345	1.99327	-3.18322	0.00145648	0.00444756	downregulated
TUBB2B	160.343	-6.3446	1.15195	-5.50771	3.63535e-08	2.61656e-07	downregulated
EPDR1	57.5085	-6.34318	1.38052	-4.59479	4.33182e-06	2.2455e-05	downregulated
IGKV6D-21	8.41126	-6.34266	2.35519	-2.69305	0.00708017	0.0179321	downregulated
H4C13	36.0263	-6.34219	1.25633	-5.04819	4.46015e-07	2.73661e-06	downregulated
LINC02018	41.3414	-6.34125	1.39757	-4.53733	5.69698e-06	2.89724e-05	downregulated
ZNF365	8.37724	-6.33814	1.96698	-3.22228	0.00127177	0.00393488	downregulated
H2AC21	64.3	-6.33783	1.10802	-5.71996	1.06551e-08	8.30677e-08	downregulated
MS4A2	41.4255	-6.33596	1.42269	-4.4535	8.44815e-06	4.16491e-05	downregulated
LINC01230	25.3608	-6.33586	1.74207	-3.63696	0.000275875	0.000999426	downregulated
ZNF602P	8.35783	-6.33502	1.97357	-3.20992	0.00132771	0.00408936	downregulated
PCDHA2	8.35183	-6.33443	2.01351	-3.14596	0.00165545	0.00497756	downregulated
EDIL3-DT	24.2927	-6.33418	1.44006	-4.39854	1.08981e-05	5.27001e-05	downregulated
PCDHB19P	24.287	-6.33273	1.44472	-4.38337	1.16856e-05	5.63204e-05	downregulated
GYPC	397.153	-6.33203	2.55528	-2.47801	0.0132117	0.0310161	downregulated
HEYL	40.8901	-6.33045	1.38462	-4.57198	4.83143e-06	2.48671e-05	downregulated
TMEM37	51.3166	-6.33004	1.17829	-5.37223	7.77696e-08	5.32537e-07	downregulated
MEF2B	8.31602	-6.32816	1.99352	-3.17436	0.00150165	0.004572	downregulated
THRB-IT1	61.2914	-6.32745	0.998418	-6.33748	2.33559e-10	2.2732e-09	downregulated
GPAA1P2	8.30888	-6.32644	1.97219	-3.20782	0.00133743	0.00411522	downregulated
GDF11	123.776	-6.32498	1.48952	-4.24632	2.17311e-05	9.95102e-05	downregulated
CYP4X1	91.3467	-6.32437	1.5501	-4.07997	4.5042e-05	0.000192856	downregulated
HNRNPH1P1	8.28881	-6.32306	1.98176	-3.19063	0.00141961	0.0043484	downregulated
FOXI1	74.4215	-6.32246	1.57101	-4.02445	5.71092e-05	0.000240267	downregulated
MGAM2	92.3824	-6.3208	1.6925	-3.73459	0.000188024	0.000708296	downregulated
CEP126	156.836	-6.31972	1.53746	-4.11051	3.94792e-05	0.000171331	downregulated
NAV3	414.553	-6.31949	1.26248	-5.00562	5.56816e-07	3.35679e-06	downregulated
ZBTB20-AS1	89.7473	-6.31811	1.43628	-4.39894	1.08782e-05	5.26154e-05	downregulated
MYOC	24.9173	-6.31755	1.70116	-3.71367	0.000204272	0.000764344	downregulated
AKT3	624.698	-6.31705	2.71574	-2.32609	0.020014	0.0442987	downregulated
GLRX3P2	8.24701	-6.31514	1.98317	-3.18436	0.00145073	0.00443062	downregulated
PTGER4	209.67	-6.3135	1.05106	-6.00682	1.89198e-09	1.63368e-08	downregulated
CYSLTR2	8.21951	-6.30979	2.0871	-3.02324	0.00250087	0.00715178	downregulated
FOXN3-AS2	8.21265	-6.30925	2.02744	-3.11194	0.00185865	0.00551534	downregulated
HABP2	13.9239	-6.30923	2.08184	-3.03061	0.00244062	0.00700157	downregulated
NELL2	23.6919	-6.30867	1.41412	-4.46119	8.15064e-06	4.02919e-05	downregulated
PCDHA13	8.18521	-6.3054	2.03373	-3.10041	0.00193255	0.00570583	downregulated
KRT222	8.18268	-6.30528	2.08304	-3.02697	0.00247021	0.00707246	downregulated
KIF7	88.9258	-6.30348	1.44192	-4.37158	1.23352e-05	5.92232e-05	downregulated
ZKSCAN7	72.458	-6.30262	1.42101	-4.43532	9.19348e-06	4.50174e-05	downregulated
TBXA2R	8.16947	-6.30244	2.00179	-3.1484	0.00164168	0.00494162	downregulated
KAAG1	8.15287	-6.29955	2.01297	-3.12948	0.00175114	0.0052311	downregulated
GLRA4	8.15288	-6.29853	1.9775	-3.1851	0.00144704	0.00442059	downregulated
TMPRSS13	55.7682	-6.29819	1.37991	-4.5642	5.0141e-06	2.57586e-05	downregulated
NPIPA7	19.8396	-6.2976	1.47276	-4.27604	1.9025e-05	8.82895e-05	downregulated
SLC25A14P1	8.13345	-6.29631	2.03729	-3.09054	0.00199793	0.00586841	downregulated
CHRFAM7A	8.13974	-6.29621	2.02928	-3.10268	0.00191777	0.0056699	downregulated
KCNK17	8.11258	-6.29311	2.2826	-2.75699	0.00583362	0.0151399	downregulated
AGGF1P3	8.11251	-6.2928	2.15085	-2.92573	0.00343646	0.00949763	downregulated
CTXN1	8.08133	-6.28718	2.08285	-3.01855	0.00253991	0.00725579	downregulated
EYA4	13.6878	-6.2867	1.58683	-3.96181	7.43838e-05	0.000304579	downregulated
KIRREL1-IT1	8.05702	-6.28098	2.04621	-3.06957	0.00214366	0.0062377	downregulated
TBX21	8.04408	-6.27926	2.01583	-3.11497	0.00183963	0.00546562	downregulated
TMEM156	8.04004	-6.27821	2.17119	-2.89159	0.00383295	0.0104658	downregulated
EMBP1	8.02921	-6.27713	2.01504	-3.11513	0.00183862	0.0054641	downregulated
FAM187A	8.03203	-6.27658	2.18841	-2.8681	0.00412946	0.011173	downregulated
SEPTIN7P9	8.00467	-6.27314	2.0452	-3.06725	0.00216039	0.00628218	downregulated
ZNRF2P2	13.2282	-6.27196	1.57891	-3.97233	7.1172e-05	0.000292695	downregulated
FOXD2	7.99319	-6.27094	2.00771	-3.12344	0.00178752	0.00532609	downregulated
DUBR	183.954	-6.27055	1.57228	-3.98819	6.65797e-05	0.000275528	downregulated
MTCO1P46	7.98661	-6.27042	2.219	-2.82578	0.00471653	0.0125815	downregulated
RN7SKP70	7.98662	-6.26974	2.0153	-3.11107	0.00186412	0.00552857	downregulated
CCDC184	7.98258	-6.26858	1.98938	-3.15103	0.00162698	0.00490757	downregulated
GRIA3	55.1831	-6.26833	1.43035	-4.38237	1.17396e-05	5.65555e-05	downregulated
MAP1A	347.71	-6.266	2.52816	-2.47848	0.0131942	0.0309854	downregulated
LINC01058	7.9651	-6.26574	2.02763	-3.09018	0.00200037	0.00587338	downregulated
TMEM191B	7.9607	-6.26556	2.78044	-2.25344	NA	NA	notsignificant
HTATSF1P2	7.95882	-6.26484	2.03515	-3.07832	0.00208169	0.0060826	downregulated
CCL5	151.123	-6.26477	1.54234	-4.06187	4.86807e-05	0.000207293	downregulated
NPHP3	427.47	-6.26445	0.739172	-8.47495	2.35172e-17	5.18785e-16	downregulated
H3P37	7.9594	-6.26443	1.98937	-3.14896	0.00163855	0.00493398	downregulated
H2BC14	7.95197	-6.26336	2.00206	-3.12846	0.00175723	0.00524661	downregulated
GPX2	7.94965	-6.26297	2.02244	-3.09675	0.00195656	0.00576822	downregulated
IL12A	7.94678	-6.26098	2.05947	-3.04009	0.00236505	0.00681535	downregulated
RPL7L1P2	7.9462	-6.26048	2.12124	-2.95133	0.00316407	0.00881426	downregulated
LINC02631	7.93081	-6.26018	2.10049	-2.98034	0.00287929	0.00811132	downregulated
SULT1A4	7.93132	-6.25921	2.02615	-3.08921	0.00200689	0.00589014	downregulated
CXCL9	23.3762	-6.25878	1.529	-4.09337	4.25152e-05	0.000182865	downregulated
IL17B	23.259	-6.25746	1.49976	-4.17229	3.0155e-05	0.000133803	downregulated
CCDC167	7.9179	-6.25648	1.99142	-3.14171	0.00167962	0.0050405	downregulated
DSC1	13.3764	-6.25553	1.56038	-4.00899	6.09793e-05	0.000254873	downregulated
FOXA1	593.753	-6.25278	1.01803	-6.14206	8.14595e-10	7.42282e-09	downregulated
COL4A5	297.776	-6.25248	1.22754	-5.09353	3.51465e-07	2.18921e-06	downregulated
RNF133	7.89927	-6.25241	2.03883	-3.06666	0.00216463	0.00629283	downregulated
DPY19L2P4	7.8675	-6.24797	2.04997	-3.04783	0.00230497	0.00666073	downregulated
BNC2	212.835	-6.24732	1.60566	-3.89081	9.99113e-05	0.000398455	downregulated
FTH1P10	708.978	-6.24484	0.953938	-6.54638	5.89501e-11	6.19432e-10	downregulated
GHRLOS	61.1684	-6.24456	1.35747	-4.60016	4.22163e-06	2.19676e-05	downregulated
SERPING1	2022.45	-6.24389	1.0748	-5.80932	6.27268e-09	5.08524e-08	downregulated
VN1R108P	7.84267	-6.24362	2.05172	-3.04312	0.0023414	0.00675434	downregulated
TAL1	38.6348	-6.2414	1.39828	-4.46361	8.0589e-06	3.98929e-05	downregulated
EFEMP1	1093.09	-6.24032	1.10959	-5.624	1.86585e-08	1.40332e-07	downregulated
FAR2P4	7.82086	-6.24	2.23179	-2.79596	0.00517456	0.0136559	downregulated
HMGCLL1	23.0027	-6.23979	1.50545	-4.1448	3.40117e-05	0.000149392	downregulated
CLEC9A	7.82289	-6.23932	2.00195	-3.11662	0.00182937	0.00543958	downregulated
TUBB1	7.81856	-6.2378	2.03192	-3.06991	0.00214127	0.00623239	downregulated
IGLV1-40	325.068	-6.23604	2.53077	-2.46409	0.0137363	0.0320576	downregulated
RAB39A	7.79885	-6.23522	2.01007	-3.102	0.00192219	0.00567987	downregulated
RALYL	7.79984	-6.23522	3.6341	-1.71575	NA	NA	notsignificant
MRPS24	84.9973	-6.23476	1.4542	-4.28742	1.80764e-05	8.41566e-05	downregulated
RPL31P20	7.78708	-6.23259	2.01446	-3.09392	0.0019753	0.00581548	downregulated
POT1-AS1	7.78795	-6.23245	2.00724	-3.10499	0.00190285	0.00563037	downregulated
IGHV4-28	7.78624	-6.2305	2.4083	-2.5871	0.00967875	0.0236542	downregulated
WSCD2	13.1709	-6.22959	1.61213	-3.86421	0.000111451	0.000439797	downregulated
ZNF223	40.6408	-6.22866	1.01894	-6.11287	9.78577e-10	8.82464e-09	downregulated
GSTM2P1	7.75106	-6.22621	2.01513	-3.08973	0.0020034	0.00588148	downregulated
RBM11	7.74275	-6.22521	2.04809	-3.03952	0.00236954	0.00682467	downregulated
ERICD	7.74536	-6.22484	2.08619	-2.98384	0.00284656	0.00802742	downregulated
MMP3	7.73763	-6.22444	2.08277	-2.98854	0.00280318	0.00791639	downregulated
KLHL4	7.74616	-6.22405	2.05558	-3.02788	0.00246274	0.00705479	downregulated
PHF24	7.74016	-6.22343	2.01554	-3.08772	0.00201697	0.00591652	downregulated
CCNB2P1	7.73504	-6.22272	2.0373	-3.05439	0.00225515	0.00652805	downregulated
DCAF13P3	7.7141	-6.21923	2.03241	-3.06003	0.00221313	0.00642009	downregulated
MBNL1-AS1	46.4433	-6.21572	1.26914	-4.89758	9.70235e-07	5.65174e-06	downregulated
TPO	134.325	-6.21459	1.22158	-5.08732	3.6315e-07	2.25682e-06	downregulated
NGF	7.68407	-6.21337	2.00924	-3.0924	0.00198546	0.00584064	downregulated
KIF12	290.217	-6.21322	1.22317	-5.07959	3.78254e-07	2.34532e-06	downregulated
CAP2	59.2509	-6.21045	1.27273	-4.87963	1.06286e-06	6.16325e-06	downregulated
HNRNPA1P76	7.64631	-6.20714	2.05687	-3.01777	0.00254645	0.00727161	downregulated
TMEM176A	145.223	-6.20623	1.54223	-4.0242	5.71701e-05	0.000240477	downregulated
P2RX5-TAX1BP3	18.6296	-6.2056	1.46464	-4.23694	2.26588e-05	0.00010341	downregulated
RDM1P5	12.8797	-6.20485	1.58133	-3.92383	8.71525e-05	0.000351894	downregulated
LYNX1-SLURP2	7.64025	-6.20476	2.04975	-3.02708	0.00246925	0.00707125	downregulated
DDX11L9	7.62141	-6.202	2.02569	-3.06168	0.00220099	0.00638913	downregulated
PFN1P6	7.61108	-6.19984	2.01966	-3.06974	0.00214244	0.00623498	downregulated
SMCO3	7.60529	-6.19942	2.45997	-2.52012	0.0117314	0.027915	downregulated
IPO9-AS1	7.59909	-6.19852	2.11765	-2.92707	0.00342167	0.00946156	downregulated
PTPRT	477.429	-6.19833	1.92682	-3.21686	0.00129601	0.00400134	downregulated
ANKRD62P1	7.60589	-6.19748	2.17351	-2.85136	0.00435321	0.0117172	downregulated
ADGRB2	52.9635	-6.19604	1.47578	-4.19849	2.68695e-05	0.000120428	downregulated
NOXRED1	7.58907	-6.19568	2.02545	-3.05892	0.00222137	0.00644056	downregulated
HNRNPA3P9	7.57275	-6.19291	2.03627	-3.04131	0.00235555	0.00678886	downregulated
SMAD5-AS1	7.57275	-6.19291	2.03627	-3.04131	0.00235555	0.00678886	downregulated
LINC01670	7.57905	-6.19201	2.25064	-2.75122	0.00593736	0.0153779	downregulated
SP5	7.5716	-6.19158	2.04296	-3.03069	0.00243995	0.00700056	downregulated
NLGN4X	82.4298	-6.18821	1.46128	-4.2348	2.2876e-05	0.000104335	downregulated
ZNF337	255.225	-6.18617	0.785167	-7.87879	3.30566e-15	5.76525e-14	downregulated
ABCA10	279.775	-6.18533	1.19426	-5.17923	2.22808e-07	1.42413e-06	downregulated
STPG2-AS1	7.53066	-6.18502	2.06158	-3.00013	0.00269865	0.00765098	downregulated
KCTD9P4	7.53782	-6.18472	2.0691	-2.98909	0.00279807	0.00790504	downregulated
TREX2	7.5207	-6.18271	2.1373	-2.89276	0.0038187	0.0104295	downregulated
NOP2	90.5963	-6.17884	1.16336	-5.31119	1.08912e-07	7.29356e-07	downregulated
LTBP2	2161.45	-6.17882	0.728635	-8.47999	2.25206e-17	4.98825e-16	downregulated
TBX5-AS1	22.0533	-6.17877	1.49697	-4.12751	3.66714e-05	0.000160008	downregulated
ATP1B1	477.865	-6.17755	2.66506	-2.31798	0.0204506	0.0451166	downregulated
ATP5MF-PTCD1	7.48972	-6.17726	2.09012	-2.95546	0.00312202	0.00871496	downregulated
TAS2R13	7.49284	-6.1759	2.17867	-2.83471	0.00458677	0.012279	downregulated
LINC01376	7.48057	-6.17416	2.04193	-3.02368	0.0024972	0.00714316	downregulated
FOXP1	1158.26	-6.17386	2.11031	-2.92558	0.00343819	0.00950001	downregulated
NSG1	66.3963	-6.17215	1.42869	-4.32015	1.55925e-05	7.34415e-05	downregulated
NPIPP1	82.2806	-6.17111	1.28719	-4.79425	1.63283e-06	9.14409e-06	downregulated
BOLA2	7.46686	-6.17102	2.12012	-2.91069	0.00360628	0.0099078	downregulated
HELLS	83.1328	-6.16974	1.43491	-4.29976	1.70987e-05	7.99125e-05	downregulated
CAPZA3	7.45392	-6.16915	2.07839	-2.96823	0.0029952	0.00839653	downregulated
FAM182A	18.1436	-6.16904	1.4726	-4.18921	2.79933e-05	0.000124873	downregulated
LINC01436	7.44345	-6.16883	2.24732	-2.74498	0.00605153	0.0156326	downregulated
EVC2	111.498	-6.16864	1.51069	-4.08333	4.43947e-05	0.000190272	downregulated
SYTL5	67.5119	-6.16861	1.56848	-3.93285	8.3943e-05	0.000340389	downregulated
NPY5R	7.44446	-6.16791	2.13316	-2.89145	0.00383472	0.0104693	downregulated
VAT1L	12.6248	-6.16745	1.85111	-3.33176	0.000862971	0.0027791	downregulated
CPLX1	82.9283	-6.16648	1.44236	-4.27527	1.90908e-05	8.85384e-05	downregulated
IFNK	7.43219	-6.16523	2.03787	-3.02533	0.00248363	0.00710809	downregulated
CA1	7.43393	-6.16497	2.06322	-2.98804	0.00280775	0.00792826	downregulated
LRRN3	61.9928	-6.16211	1.38274	-4.45644	8.33318e-06	4.11382e-05	downregulated
HYAL1	41.0749	-6.16135	1.31392	-4.68929	2.74155e-06	1.47566e-05	downregulated
DUX4L50	22.063	-6.15973	1.59656	-3.85812	0.000114261	0.000449909	downregulated
CHURC1-FNTB	7.40701	-6.15958	2.07283	-2.97158	0.00296276	0.00831738	downregulated
ADAMTS19	7.38923	-6.15795	2.44583	-2.51773	0.0118114	0.0280653	downregulated
OR51M1	7.387	-6.15652	2.04644	-3.0084	0.00262627	0.00747109	downregulated
RPSAP16	7.38672	-6.15617	2.05573	-2.99464	0.00274769	0.00777582	downregulated
SLITRK6	66.7059	-6.15552	1.54285	-3.98969	6.61586e-05	0.000273889	downregulated
NRBF2P5	7.36838	-6.15211	2.06637	-2.97726	0.00290839	0.0081827	downregulated
SGCE	487.902	-6.15187	1.32463	-4.64423	3.4135e-06	1.80958e-05	downregulated
RFX8	21.6313	-6.14954	1.50104	-4.09686	4.18784e-05	0.000180411	downregulated
FAM110D	44.7597	-6.14809	1.22788	-5.00707	5.52658e-07	3.33357e-06	downregulated
E2F6P1	7.34347	-6.14789	2.04445	-3.00711	0.00263747	0.00749902	downregulated
BOLA2B	57.1693	-6.14676	1.23605	-4.97291	6.5955e-07	3.93361e-06	downregulated
IRS4	7.33401	-6.14665	2.09928	-2.92798	0.00341174	0.00943651	downregulated
CRIP3	7.33293	-6.14603	2.10291	-2.92263	0.00347092	0.00957464	downregulated
SNORA57	7.33684	-6.14603	3.41781	-1.79823	0.0721401	0.131593	notsignificant
SLC12A1	7.33316	-6.14462	2.14937	-2.8588	0.0042525	0.0114774	downregulated
CD48	50.5652	-6.14358	1.41602	-4.33862	1.43383e-05	6.80052e-05	downregulated
TRPC4	7.30831	-6.14209	2.11171	-2.90859	0.00363058	0.00996702	downregulated
IL18RAP	7.31055	-6.14182	2.06799	-2.96995	0.00297849	0.00835721	downregulated
SIGLEC16	7.30427	-6.14086	2.06867	-2.96851	0.00299246	0.00839101	downregulated
LCNL1	7.30398	-6.14052	2.0513	-2.99348	0.00275814	0.00780338	downregulated
TTN-AS1	307.311	-6.13944	0.779342	-7.87772	3.33414e-15	5.79704e-14	downregulated
TRIM61	7.29684	-6.13852	2.05111	-2.99278	0.00276445	0.00782021	downregulated
MARCKSL1P1	7.29598	-6.13755	2.11297	-2.9047	0.00367608	0.0100741	downregulated
BLOC1S5-TXNDC5	7.2868	-6.1366	2.0508	-2.99229	0.00276894	0.00783088	downregulated
RGL3	75.1644	-6.13583	0.987249	-6.21508	5.12997e-10	4.78687e-09	downregulated
LINC01422	36.0583	-6.13526	1.41171	-4.34598	1.38655e-05	6.59786e-05	downregulated
KCNJ9	7.26103	-6.13131	2.07524	-2.95451	0.00313169	0.00873749	downregulated
CLSTN2-AS1	7.25078	-6.12978	2.07451	-2.95481	0.00312866	0.00873016	downregulated
GPR52	7.24962	-6.12958	2.05595	-2.98139	0.00286946	0.00808782	downregulated
FOLR2	89.4637	-6.12908	1.26112	-4.86002	1.17373e-06	6.74319e-06	downregulated
P2RY4	7.24306	-6.12826	2.08243	-2.94284	0.00325217	0.00903614	downregulated
FAM90A25P	7.24732	-6.12801	2.09786	-2.92108	0.0034882	0.00961431	downregulated
CCL3	7.2453	-6.12698	2.18938	-2.79849	0.00513416	0.0135575	downregulated
GAS8-AS1	7.23901	-6.12695	2.05527	-2.98109	0.00287224	0.00809354	downregulated
POM121L6P	7.23446	-6.12689	2.06946	-2.96062	0.00307024	0.00858364	downregulated
ZNF738	93.0738	-6.12581	1.47154	-4.16286	3.14279e-05	0.000139054	downregulated
KCNA1	110.999	-6.12539	1.90556	-3.21448	0.00130683	0.00403133	downregulated
RPL7AP26	7.22247	-6.12538	2.21529	-2.76504	0.00569153	0.0148242	downregulated
C1GALT1C1L	7.23013	-6.12522	2.05853	-2.97552	0.00292488	0.00822378	downregulated
CLIC3	7.22443	-6.12496	2.06605	-2.96458	0.00303097	0.00848915	downregulated
FOXS1	7.21959	-6.12447	2.12016	-2.88869	0.00386851	0.0105483	downregulated
FMOD	605.8	-6.12415	2.75346	-2.22416	0.0261375	0.0558081	notsignificant
ERI3-IT1	7.1861	-6.11648	2.10754	-2.90218	0.00370575	0.0101478	downregulated
LSMEM2	7.18494	-6.11626	2.07609	-2.94605	0.0032186	0.00895241	downregulated
HAUS6P1	7.18516	-6.11595	2.19426	-2.78725	0.00531572	0.0139843	downregulated
MORC2-AS1	7.17577	-6.11536	2.08495	-2.9331	0.003356	0.00930246	downregulated
NTF3	7.1812	-6.11427	2.17059	-2.81687	0.00484942	0.0128885	downregulated
LINC00939	21.6021	-6.11371	1.67332	-3.65363	0.000258556	0.000943599	downregulated
CD40LG	7.16574	-6.11221	2.06553	-2.95915	0.0030849	0.00862242	downregulated
PCDHA12	12.1308	-6.11088	1.60559	-3.80601	0.000141225	0.000545318	downregulated
GAPDHP33	7.15231	-6.11041	2.06832	-2.95429	0.00313385	0.00874126	downregulated
MYOCD	21.1251	-6.10969	1.5244	-4.00793	6.12523e-05	0.000255769	downregulated
LINC01152	286.847	-6.10841	1.30791	-4.67037	3.00659e-06	1.60877e-05	downregulated
SOWAHCP2	17.2247	-6.10804	1.59215	-3.83634	0.000124884	0.000487238	downregulated
LRRK2-DT	7.13968	-6.10651	2.11052	-2.89337	0.00381138	0.0104108	downregulated
KIRREL1	768.039	-6.10597	0.846699	-7.2115	5.53389e-13	7.48555e-12	downregulated
CFL1P5	7.1191	-6.10382	2.08099	-2.93314	0.00335557	0.00930244	downregulated
ANGPTL8	7.13111	-6.1036	2.42227	-2.51978	0.0117427	0.0279326	downregulated
PA2G4P6	7.11853	-6.10311	2.05977	-2.96301	0.00304646	0.00852704	downregulated
SNORA59B	7.10705	-6.10059	2.099	-2.90643	0.00365579	0.0100277	downregulated
PDE5A	445.392	-6.10052	0.826706	-7.37931	1.59107e-13	2.26934e-12	downregulated
BPTFP1	7.09845	-6.09917	2.1216	-2.87481	0.00404276	0.0109712	downregulated
EIF4BP2	7.09478	-6.09775	2.08364	-2.92649	0.00342812	0.009477	downregulated
CSPG4	258.144	-6.09757	1.29884	-4.69462	2.671e-06	1.44054e-05	downregulated
ATP6V1B1	150.626	-6.09725	1.74693	-3.49027	NA	NA	notsignificant
FCRL1	7.08068	-6.09635	2.48605	-2.45222	0.0141976	0.0329787	downregulated
CFAP206	7.07875	-6.09515	2.06455	-2.95229	0.00315422	0.00879133	downregulated
OTOF	7.06877	-6.09443	2.45173	-2.48577	0.0129272	0.0304174	downregulated
DUX4L35	7.06639	-6.09354	2.39149	-2.54801	0.010834	0.0260935	downregulated
MRPL37P1	7.07189	-6.09344	2.08461	-2.92306	0.00346611	0.00956379	downregulated
TGFB1I1	272.214	-6.09278	1.14044	-5.34247	9.16876e-08	6.2089e-07	downregulated
ARHGAP24	148.708	-6.0912	1.57382	-3.87032	0.000108694	0.000430401	downregulated
MRGPRF-AS1	7.05789	-6.09088	2.12153	-2.87098	0.00409201	0.0110886	downregulated
RPL18P10	7.05385	-6.08954	2.07464	-2.93523	0.00333305	0.00924238	downregulated
TMEM151B	7.04785	-6.08891	2.07732	-2.93114	0.00337716	0.00935278	downregulated
AADAC	7.04438	-6.08828	2.08452	-2.92071	0.00349232	0.00962267	downregulated
KIAA0895LP1	7.02005	-6.08337	2.09308	-2.90642	0.00365592	0.0100277	downregulated
ECM2	311.296	-6.0817	1.23627	-4.91941	8.68052e-07	5.08922e-06	downregulated
KRT81	28.1132	-6.081	1.33274	-4.56277	5.04822e-06	2.59277e-05	downregulated
FTLP6	7.00981	-6.0806	2.20507	-2.75756	0.00582347	0.0151225	downregulated
ANK2	517.052	-6.07863	2.70609	-2.24628	0.024686	0.0531093	notsignificant
LMOD3	6.99602	-6.07757	2.08393	-2.91639	0.00354102	0.0097507	downregulated
SLC2A12	48.2905	-6.07412	1.42117	-4.27403	1.91969e-05	8.89541e-05	downregulated
SMG1P1	922.992	-6.07409	0.868578	-6.99315	2.68789e-12	3.33891e-11	downregulated
ITGA8	76.4514	-6.07383	1.48056	-4.1024	4.08891e-05	0.000176572	downregulated
SEMA5A-AS1	20.6044	-6.07313	1.52372	-3.98572	6.72766e-05	0.000277936	downregulated
TAS2R50	6.9714	-6.07227	2.09855	-2.89356	0.00380905	0.0104058	downregulated
LOX	200.606	-6.07143	1.07808	-5.63171	1.78435e-08	1.34482e-07	downregulated
LTK	6.96512	-6.07126	2.08501	-2.91186	0.00359286	0.00987594	downregulated
CLIP1-AS1	21.0347	-6.07119	1.67868	-3.61665	0.000298446	0.00107103	downregulated
LINC02637	6.95797	-6.07041	2.07835	-2.92078	0.00349153	0.00962172	downregulated
CENPS-CORT	6.92736	-6.06443	2.10221	-2.88478	0.00391685	0.0106708	downregulated
MAL2-AS1	6.92621	-6.06422	2.09833	-2.89003	0.0038521	0.0105115	downregulated
PMF1-BGLAP	6.93192	-6.06339	2.18779	-2.77147	0.00558035	0.0145782	downregulated
RASA4B	247.141	-6.06301	0.918105	-6.60383	4.00668e-11	4.28674e-10	downregulated
ADGRL4	159.894	-6.06277	1.59349	-3.8047	0.000141973	0.000547918	downregulated
WTIP	241.418	-6.06257	1.1169	-5.42803	5.698e-08	3.98897e-07	downregulated
RGPD6	564.464	-6.06174	0.711482	-8.51988	1.59724e-17	3.57791e-16	downregulated
TMEM14DP	6.91675	-6.06168	2.07926	-2.91531	0.0035534	0.00977982	downregulated
TPSD1	11.7382	-6.06167	1.56065	-3.88407	0.000102724	0.000408474	downregulated
ENO1P3	6.91762	-6.06152	2.09273	-2.89647	0.00377392	0.0103215	downregulated
[truncated: 19,937 more rows]

## Sheet: GOBP_enrich_up_Fat-breast_reada
	ID	Description	GeneRatio	BgRatio	pvalue	p.adjust	qvalue	geneID	Count
GO:0002181	GO:0002181	cytoplasmic translation	55/2483	143/15389	9.20857e-11	5.39899e-07	4.75356e-07	RPS15/RPL6/RPL28/RPL27A/DPH3/EIF3I/CSDE1/CNBP/RPL22L1/RPL14/ETF1/MTOR/DHX29/RPL27/RPS7/DPH2/RPS3A/AARS1/DENR/CPEB3/HNRNPD/ZC3H15/EIF3A/RPLP0/RPL7/CPEB4/EIF2B3/SLBP/RPL39/RPS12/RPL19/RPS27A/EIF4G1/RPL26L1/RPS28/EIF3CL/RPLP1/RPL7A/RPL3/RPS16/RPS21/RPL8/EIF2S2/PABPC1/RPS27/YBX1/RPLP2/YBX3/RPL13A/RPL9/RPS26/PAIP1/RPL21/RPL18A/RPL23A	55
GO:0044282	GO:0044282	small molecule catabolic process	102/2483	349/15389	3.9967e-10	1.17163e-06	1.03157e-06	IVD/GOT2/ILVBL/BPNT1/HSD17B10/AFMID/CRAT/IMPA2/XYLB/PPARA/OAT/DDAH2/FOXK2/ETFB/BCKDK/GSK3A/DLD/DDO/ACAA1/TKFC/SLC27A4/HK1/ACOX3/SNX17/ENPP4/GOT1/MPST/PCCB/ECHS1/NUDT19/HK2/PARK7/ECHDC1/ABCD4/KYAT3/GK5/BCAT2/CBS/MCCC2/SCARB1/PPARD/MGAT1/SYNJ2/QDPR/LPIN1/IRS2/PEX7/GALM/ACOT4/RIDA/LRP5/TPI1/AKT1/PFKL/MCEE/PHYH/PCK2/MFSD2A/SRD5A3/NQO2/PNP/GCDH/SESN2/EHHADH/PLIN5/TST/HIBCH/AKR1C3/ENO1/AUH/OXCT1/ABCB11…	102
GO:0006631	GO:0006631	fatty acid metabolic process	101/2483	348/15389	7.43547e-10	1.45314e-06	1.27942e-06	ACSL3/IVD/ILVBL/ACOT2/HSD17B10/CEACAM1/CRAT/DEGS1/TRIB3/ACBD5/PPARA/ABHD12/DAGLA/HSD17B8/PLAA/ETFB/ACACA/LPGAT1/PTGES3/ACAA1/SLC27A4/ACOX3/NR1H2/TNFRSF1A/AKR1C1/PCCB/ECHS1/NUDT19/ECHDC1/ABCD4/ACBD7/FADS2/PPARD/LPIN1/IRS2/PRKAA2/PEX7/PTGR1/ACOT4/TECR/LIPH/AKT1/LYPLA2/MCEE/LYPLA1/PHYH/PCK2/MFSD2A/NAAA/ELOVL1/GCDH/SESN2/EHHADH/SLC45A3/PLIN5/AKR1C3/NDUFAB1/PRKAR2B/AUH/GPAT4/ABHD5/INSIG1/PLA2G4A/ABCB1…	101
GO:0007005	GO:0007005	mitochondrion organization	128/2483	495/15389	1.31945e-08	1.54718e-05	1.36222e-05	PYCARD/GCLC/PPIF/STOML2/SIRT7/NDUFB11/MCU/HSD17B10/PRDX3/RAB5IF/IFI6/COA5/TOMM40/VAT1/AIFM1/VDAC2/MARCHF5/RALA/NDUFS2/VPS35/MPV17L/HSPA4/SAMM50/AFG3L2/ATPAF2/NDUFS8/CHCHD10/SDHAF3/WASF1/GSK3A/BECN1/HSPA9/RHOU/SLC25A5/TSC2/TOMM22/NDUFB10/OPTN/HSPD1/NDUFB6/MARK2/RAB3A/NDUFS4/BCAP31/NDUFA8/AP3B1/LMAN1/TIMM8B/PDCD5/NMT1/GABARAPL1/FIS1/PARP1/HK2/HIF1A/COX7A2/TOMM40L/PARK7/ATG4D/NDUFS5/ATG2A/IMMP2L/UBE…	128
GO:0006457	GO:0006457	protein folding	63/2483	196/15389	1.88741e-08	1.68369e-05	1.48242e-05	PPIF/ST13/PDIA6/CANX/CCDC47/CCT5/PPIA/UNC45A/NUDCD3/CCT3/HSPA4/PTGES3/HSPA9/PDIA4/TXNDC9/HSPD1/VBP1/DNAJC21/LMAN1/HSPA8/DNAJC1/PDCD5/PRDX4/TCP1/HSPBP1/CDC37/FKBP8/CHCHD4/CDC37L1/DNAJA1/RUVBL2/AHSA1/ERO1A/CALR/DNAJC5/ERP29/TOR2A/GRN/HSPH1/CCT6B/GAK/TBCA/HSPA5/PDCL3/DNAJB1/HSP90AB1/QSOX1/CLU/NUDC/DNAJA4/P4HB/HSPA14/SIL1/FKBP4/HSPB1/DNAJB2/BAG1/DNAJB6/SDF2L1/HSP90AA1/PFDN2/HSP90AA2P/HSPA6	63
GO:0006091	GO:0006091	generation of precursor metabolites and energy	117/2483	445/15389	2.07307e-08	1.68369e-05	1.48242e-05	PPIF/STOML2/PHKB/DEGS1/OGDH/SLC2A6/ATP5PB/XYLB/RHOA/PPARA/ENOX2/NDUFS2/MTOR/NDUFA4/ATP5F1B/NDUFS8/ALDOC/FOXK2/CHCHD10/ETFB/GSK3A/C2orf69/DLD/PTGES3/GBE1/NDUFB10/HK1/NDUFB6/MRAP2/COX4I1/IDH3G/NDUFS4/NDUFA8/IDH1/SDHB/HK2/HIF1A/NOP53/STAT3/SUCLA2/UQCRC1/COX7A2/MDH1/PARK7/NDUFS5/IMMP2L/GYS1/PPP1CB/MYBBP1A/MDH2/PPARD/PPP1CA/PYGB/NDUFA1/QDPR/PDHB/DHTKD1/IRS2/PRKAA2/COX6C/ZBTB7A/PYGL/VCP/CYB561/CHCHD2/T…	117
GO:0009896	GO:0009896	positive regulation of catabolic process	124/2483	487/15389	5.76102e-08	3.37768e-05	2.9739e-05	COP1/ORMDL3/GCLC/PSMC6/UPF1/GRSF1/MAPK3/RNF40/CNOT8/CSDE1/MSN/CALCOCO2/NPRL3/MEX3D/TMEM59/TRIB3/WWP2/USP5/PPARA/SNX30/ZC3H18/STX5/BAG6/VPS35/ZER1/MTDH/SUMO2/SNF8/RCHY1/NRDC/PRKCE/GSK3A/SCOC/BECN1/CD81/SLC25A5/MID2/TSC2/OPTN/ELOB/BCAP31/CPEB3/HIF1A/NOP53/HNRNPD/KEAP1/PARK7/TPCN1/UFL1/CCDC22/ATG2A/PTK2B/NT5C3B/SGTA/RNF19B/HSF1/STK11/HSPBP1/CNOT3/PIP4K2C/SUPT5H/CDC20/YTHDF1/SNX4/LPCAT1/SH3RF2/IRS2/P…	124
GO:1903362	GO:1903362	regulation of cellular protein catabolic process	73/2483	250/15389	1.27242e-07	5.73863e-05	5.0526e-05	COP1/GCLC/PSMC6/RNF40/PSMF1/MSN/TRIB3/PSME2/USP5/BAG6/VPS35/RPS7/ZER1/PITHD1/SUMO2/UBQLN4/RCHY1/HIPK2/GSK3A/CD81/PSMD14/FHIT/ELOB/SDCBP/BCAP31/GNA12/NOP53/KEAP1/PARK7/UFL1/CCDC22/PTK2B/SGTA/RNF19B/HSPBP1/GABARAPL2/CDC20/SH3RF2/MAPK9/RDX/SMAD7/LDLR/STUB1/ARAF/RAD23B/VCP/AKT1/PSMC5/PSME3/PSME1/PSMC1/PLK3/UBXN1/RNF128/DAB2/DVL1/PDCL3/SUMO1/HSP90AB1/PSMC3/EGF/RAD23A/CLU/SVIP/PRKACA/DNAJB2/ATP5IF1/EZR…	73
GO:0006066	GO:0006066	alcohol metabolic process	86/2483	315/15389	2.73251e-07	9.42393e-05	8.29734e-05	PGP/BPNT1/IMPA2/IPMK/RETSAT/OSBPL5/PLCG2/SOAT1/SPR/TSKU/TKFC/IDH3G/AKR1C1/SNX17/OSBPL1A/IDH1/GOT1/FMO5/PARK7/PTK2B/GK5/FDPS/APOL1/ITPK1/SCARB1/PPARD/COQ2/SYNJ2/SOD1/QDPR/PRKAA2/NUS1/LDLR/HMGCR/LRP5/TPI1/DGAT1/G6PD/ITPKC/PCK2/DHCR24/DHRS7/NAAA/NSDHL/SRD5A3/DAB2/MOGAT2/SREBF2/DHRS13/AKR1C3/SQLE/HDLBP/INSIG1/TM7SF2/PLA2G4A/ALDH1A3/POR/MVK/FDX1/AKR7A2/AKR1A1/GALK1/LRAT/RDH11/FDFT1/DHCR7/PMVK/HMGCS1/L…	86
GO:0090150	GO:0090150	establishment of protein localization to membrane	71/2483	246/15389	3.08715e-07	9.52629e-05	8.38747e-05	ACSL3/CCDC47/ZFAND2B/GORASP2/ZDHHC9/ATP13A1/ATP2C1/SRP14/GGA2/BAG6/VPS35/GOLPH3L/HSPA4/SAMM50/CSK/TRAM1/SRP72/SRP54/SSR1/EMC7/TOMM22/OPTN/SDCBP/NACA/SRP68/AP3B1/TIMM8B/PDCD5/NMT1/FIS1/ATG3/SGTA/CDK5/BBC3/GRIPAP1/RILPL2/RAB10/RAB3IP/TIMM10/HRAS/GOLPH3/SEC61A1/SEC63/MICALL1/CLSTN1/DMTN/MYO1C/LYPLA1/PEX16/RAB7A/HSPA5/CHP1/RAB11B/SCRIB/TIMM13/NACA4P/ROMO1/RN7SL1/GRIP1/SEC61B/SIL1/ZDHHC12/SRPRA/CHMP4B…	71
GO:0019432	GO:0019432	triglyceride biosynthetic process	19/2483	36/15389	4.37976e-07	0.000122279	0.000107661	LPGAT1/NR1H2/SCARB1/LPIN1/LDLR/DGAT1/PCK2/MFSD2A/MOGAT2/PLIN5/GPAT4/SREBF1/GK/ACSL1/GPAT3/LPL/GPAT2/THRSP/MOGAT1	19
GO:0016236	GO:0016236	macroautophagy	81/2483	297/15389	6.31298e-07	0.000148052	0.000130353	ATP6V0B/CALM1/MAPK3/NSFL1C/CALCOCO2/ATG101/VPS26B/ATP6V0D1/TSG101/SNX30/MTOR/ATP6V1G1/MVB12A/PLAA/VPS35/AUP1/ATP6V1A/ILRUN/CHMP2B/SNF8/UBQLN4/SCOC/RHEB/BECN1/PLEKHM1/SLC25A5/TSC2/ATP6V1D/OPTN/SNAP29/CHMP1A/GABARAPL1/HIF1A/VTI1B/TCIRG1/UFL1/ATG4D/ATG2A/ATG3/CDK5/CDC37/CHMP6/GABARAPL2/RETREG1/PIP4K2C/SUPT5H/SNX4/WDR81/RAB1C/PRKAA2/POLDIP2/CASP3/CAPN1/SQSTM1/UBXN6/VCP/AKT1/IFT20/EI24/VDAC1/ADRB2/SES…	81
GO:0006637	GO:0006637	acyl-CoA metabolic process	33/2483	87/15389	7.40179e-07	0.000159303	0.000140259	ACSL3/ACOT2/OGDH/ACACA/DLD/PPCS/NUDT19/SUCLA2/PDHB/ACOT4/TECR/DGAT1/MCEE/SUCLG2/ELOVL1/GCDH/PDHA1/GPAT4/NUDT8/MVK/ACOT1/ABCD1/ACOT11/SLC25A1/PMVK/HMGCS1/ACACB/ACSS1/ACLY/MVD/ACSS2/ACSL1/THEM5	33
GO:0051223	GO:0051223	regulation of protein transport	112/2483	453/15389	1.21054e-06	0.000221795	0.00019528	ACSL3/SIRT7/PIM3/MCU/DPH3/IPO5/TRIM28/PPIA/UBE2J1/SEC24A/WWP2/TSG101/ATP2C1/VPS35/GOLPH3L/TCF7L2/CSK/CD2AP/TLR4/JUP/PRKCE/GSK3A/CD81/RHOU/PARD6A/EMD/SELENOK/NDFIP2/NR1H2/BCAP31/NOLC1/VSNL1/LMAN1/HSPA8/DNAJC1/TMEM30A/PDCD5/NMT1/ENSA/FIS1/HIF1A/PRKCZ/TCIRG1/PARK7/SNX3/TLR2/UBE2J2/MYO18A/CDK5/BBC3/GRIPAP1/ARF6/PPP3CA/PCNT/PPARD/OSBP/PTPN23/UNC13B/HRAS/GOLPH3/DNAJA1/STX4/BAP1/LLGL2/TRPM4/IRS2/HMGCR/Y…	112
GO:0097193	GO:0097193	intrinsic apoptotic signaling pathway	75/2483	280/15389	3.36371e-06	0.000458637	0.000403809	HNRNPK/PERP/PYCARD/TMBIM6/PPIF/NCK2/PIAS4/DAPK2/CASP4/IFI6/STYXL1/TRIB3/PPIA/AIFM1/VDAC2/NKX3-1/BAG6/RPS7/STK25/ATF4/HIPK2/BECN1/SELENOK/TRAF2/FHIT/NACC2/TNFRSF1A/CASP9/BCAP31/MAP3K5/FIS1/PARP1/HIF1A/PARK7/MYBBP1A/BBC3/STK11/HRAS/TRIAP1/DNAJA1/SOD1/PPP1R13B/CASP3/ERO1A/CASP6/SYVN1/AKT1/BOK/IFI16/EIF5A/ERP29/SFN/SELENOS/BNIP3/HMOX1/ENO1/PRKDC/CLU/HYOU1/BCL3/P4HB/IVNS1ABP/ZNF622/YBX3/HSPB1/PLAUR/SL…	75
GO:0010876	GO:0010876	lipid localization	97/2483	388/15389	3.73416e-06	0.000465817	0.00041013	ACSL3/GOT2/STOML2/OSBPL8/SIGMAR1/CDS1/CEACAM1/MEST/SEC24A/SPNS2/PPARA/NKX3-1/AUP1/OSBPL5/ABCA3/SOAT1/ACE/SLC27A4/NR1H2/STAT5B/AKR1C1/OSBPL1A/TMEM30A/NME4/EHD1/FIS1/GRAMD1A/STARD4/ABCD4/ATG2A/PITPNM1/LRP10/APOL1/SCARB1/PPARD/OSBP/TRIAP1/STOML1/IRS2/NUS1/LDLR/RBP1/AKT1/DGAT1/EPRS1/OSBPL2/MFSD2A/STARD10/DAB2/CPTP/OSBPL10/PLIN5/CRABP2/C1QTNF1/SREBF2/SQLE/HDLBP/PITPNA/CLU/SELENOM/ABHD5/PLA2G4A/SYK/ABC…	97
GO:0019400	GO:0019400	alditol metabolic process	2483-12-01	19/15389	5.00407e-06	0.000564209	0.00049676	PGP/TKFC/GOT1/GK5/COQ2/TPI1/PCK2/MOGAT2/PLA2G4A/GALK1/GK/MOGAT1	12
GO:0043254	GO:0043254	regulation of protein-containing complex assembly	94/2483	378/15389	6.64151e-06	0.000707984	0.000623348	PYCARD/CTNNBIP1/PFN1/NCK2/PSMC6/SLAIN2/MSN/LCMT1/VDAC2/CYFIP1/RHOA/OCLN/MTOR/VPS35/TLR6/VASP/EML2/ABCA3/TLR4/PLCG2/PRKCE/CDC42EP4/TRAF2/CAPG/PIH1D1/NR1H2/RAB3A/TWF1/IQANK1/MED25/PPP2R5B/HSPA8/TRIOBP/ISG15/PARP1/NOP53/PRKCZ/PARK7/PTK2B/TMOD1/HSF1/CTTN/BIN1/GRB2/ARF6/HCFC1/RAC1/CARMIL1/UNC13B/PREB/HIP1R/MAPK9/RDX/STUB1/TMSB10/VCP/DMTN/PIEZO1/BAIAP2L1/EIF4G1/FLII/SSH3/CDC42EP1/TICAM1/H3-3A/NCLN/WARS…	94
GO:0032535	GO:0032535	regulation of cellular component size	84/2483	331/15389	8.93585e-06	0.000868297	0.000764496	PYCARD/PFN1/NCK2/SHTN1/MSN/SRF/MAP3K13/CYFIP1/RHOA/MTOR/SEMA4A/RNF6/SLC12A7/SEMA4D/VASP/CLCN3/PRKCE/CDC42EP4/LAMTOR4/DNM2/TTL/PLS1/CAPG/SLC12A8/TWF1/IQANK1/TRIOBP/CIT/WNK3/PTK2B/TMOD1/AP2M1/CTTN/CDK5/BIN1/GRB2/ARF6/PPP1CA/RAC1/CARMIL1/HIP1R/CCDC51/AKT1S1/PEX11G/SWAP70/RDX/DSTN/TMSB10/DMTN/WDR1/SEMA4G/BAIAP2L1/PLXNA4/RAB3B/FLII/SSH3/CDC42EP1/DPYSL2/CDC42EP5/CRABP2/SEMA4B/ARPC3/HSP90AB1/TWF2/ULK1/M…	84
GO:0022613	GO:0022613	ribonucleoprotein complex biogenesis	101/2483	416/15389	9.23912e-06	0.000873693	0.000769247	NPM1/RPS15/SIRT7/RPL6/DDX23/DDX21/NOP14/TSR2/RUVBL1/PAK1IP1/RRP36/SNRNP200/RPL14/DHX37/DDX27/UTP11/LYAR/RRS1/DHX29/RPL27/ERI1/PRPF19/IMP4/SNRPC/RPS7/POP7/SNU13/PES1/MALSU1/SF3A2/BUD23/PTGES3/ERAL1/DKC1/EFL1/REXO4/ERCC2/PIH1D1/NOLC1/DDX1/DENR/NOP53/SF3A1/RRP12/RIOX2/EIF3A/MYBBP1A/TXNL4A/WDR46/RRP7A/BOP1/RPLP0/PRPF31/RPL7/NHP2/RRP1B/PRPF6/RUVBL2/TBL3/C1QBP/SRSF9/RPP25/PUF60/EBNA1BP2/STRAP/DDX49/MPV…	101
GO:0032868	GO:0032868	response to insulin	64/2483	235/15389	9.64224e-06	0.00088332	0.000777723	GCLC/OSBPL8/CEACAM1/NCOA5/TRIB3/EIF4EBP2/CYFIP1/PPARA/AP3S1/MTOR/INPPL1/YWHAG/SLC39A14/GSK3A/HDAC5/TSC2/MARS1/SLC27A4/SLC29A2/GOT1/PARP1/PRKCZ/TLR2/SYAP1/GRB2/SH2B2/RAB10/TBC1D4/PIP4K2C/APRT/CCND3/LPIN1/IRS2/AKT1/GCNT1/BAIAP2L1/MYO1C/EPRS1/PCK2/ESRRA/SELENOS/BCAR1/SESN2/ZBTB7B/FBP1/ZBED3/KAT2B/PRKDC/INSIG1/BAIAP2/LYN/SLC2A1/ADIPOR1/GPT/SLC25A33/PRKCB/SORT1/SLC9A1/RAB15/SREBF1/KLF15/PRKCD/KCNQ1/LPL	64
GO:0005996	GO:0005996	monosaccharide metabolic process	64/2483	238/15389	1.49604e-05	0.00113913	0.00100295	GCLC/SIRT7/PGP/FAM3A/LCMT1/XYLB/PPARA/FAM3C/RORA/INPPL1/SLC39A14/ALDOC/FOXK2/SDHAF3/BCKDK/ATF4/GSK3A/MAN2B2/HK1/PC/TSTD1/HK2/PPP1CB/STK11/PPARD/PPP1CA/PDHB/IRS2/GALM/LRP5/TPI1/AKT1/PFKL/KCNJ11/G6PD/PCK2/MIDN/SERP1/SLC35A2/SELENOS/SESN2/SLC45A3/FBP1/C1QTNF1/KAT2B/ENO1/PDHA1/RORC/SLC2A1/ADIPOR1/GPT/AKR1A1/GALK1/SLC25A1/PGM1/DCXR/PGD/ACACB/FUCA1/FUT6/GALE/KCNQ1/PHLDA2/B4GALT1	64
GO:0046394	GO:0046394	carboxylic acid biosynthetic process	71/2483	275/15389	2.34367e-05	0.00159778	0.00140678	PROX1/GOT2/ILVBL/HSD17B10/CEACAM1/DEGS1/TRIB3/PSPH/OAT/HSD17B8/GAMT/ACACA/LPGAT1/PTGES3/NR1H2/OSBPL1A/GOT1/SUCLA2/STARD4/PARK7/BCAT2/CBS/FADS2/OSBP/CTH/PRKAA2/ACOT4/TECR/LIPH/RBP1/ENOPH1/ASL/OSBPL2/PYCR3/ELOVL1/SLC45A3/GGT6/GGT3P/CRABP2/AKR1C3/NDUFAB1/INSIG1/PLA2G4A/SYK/ABCB11/SDSL/ALDH1A3/SCP2/GPX4/ABCD1/AKR1A1/SHMT1/ABHD3/SEPHS2/ACACB/APIP/PHGDH/SLC27A2/PLA2G4F/ACSS1/ACLY/LIPG/PYCR1/LPL/GGT1/FA…	71
GO:0045022	GO:0045022	early endosome to late endosome transport	18/2483	41/15389	2.43604e-05	0.00161277	0.00141997	MAPK3/MSN/HOOK1/DENND10/SNF8/BECN1/LMTK2/SNX3/PTPN23/WDR81/RDX/DAB2/RAB7A/MAP2K1/HOOK2/MAP2K2/RILP/EZR	18
GO:0022406	GO:0022406	membrane docking	29/2483	84/15389	2.82502e-05	0.00182012	0.00160253	CALM1/MSN/STX5/MOSPD3/SNAP29/RAB3A/VTI1B/SNX3/AHCYL1/RAB10/RAB3IP/UNC13B/STX4/RAB3B/PEX16/RAB3D/RAB7A/STXBP2/CHP1/STXBP1/RALB/RAB15/STX3/YKT6/EZR/VAMP8/PPFIA3/STX19/SNPH	29
GO:0030838	GO:0030838	positive regulation of actin filament polymerization	20/2483	49/15389	3.20663e-05	0.00199887	0.00175991	PYCARD/PFN1/NCK2/RHOA/MTOR/VASP/PRKCE/CDC42EP4/PTK2B/CTTN/BIN1/GRB2/ARF6/CARMIL1/BAIAP2L1/CDC42EP1/CDC42EP5/MLST8/BAIAP2/ALOX15	20
GO:0046034	GO:0046034	ATP metabolic process	63/2483	242/15389	5.05627e-05	0.00290636	0.00255892	PPIF/STOML2/OGDH/SLC2A6/ATP5PB/RHOA/PPARA/NDUFS2/NDUFA4/ATP5F1B/ATP6V1A/NDUFS8/ALDOC/FOXK2/CHCHD10/C2orf69/DLD/NADK/NDUFB10/HK1/VPS9D1/NDUFB6/COX4I1/NDUFS4/NDUFA8/HSPA8/FIS1/PARP1/HK2/HIF1A/CTNS/STAT3/UQCRC1/COX7A2/PARK7/NDUFS5/NDUFA1/DHTKD1/PRKAA2/ZBTB7A/VCP/CHCHD2/TPI1/PFKL/ANTKMT/NDUFB7/FBP1/UQCRH/NDUFAB1/AK4/ENO1/COX5B/COX7C/SLC25A23/SLC25A33/ABCD1/ATP5F1D/GALK1/PGM1/ATP5IF1/NDUFS6/COX5A/NUPR1	63
GO:0044539	GO:0044539	long-chain fatty acid import into cell	2483-10-01	17/15389	7.6155e-05	0.00399631	0.00351857	ACSL3/SLC27A4/IRS2/AKT1/EPRS1/SLC2A1/SLC27A2/CD36/ACSL1/FABP3	10
GO:0006900	GO:0006900	vesicle budding from membrane	23/2483	64/15389	9.18026e-05	0.00448685	0.00395047	GBF1/SEC24A/GOLPH3L/AP3B1/SNX3/MYO18A/AP2M1/CHMP6/WASL/PREB/GOLPH3/SEC24D/SEC23B/ARFGAP3/RAB7A/CHMP5/RAB1A/TMED9/INSIG1/SEC13/RILP/CHMP4B/AP3D1	23
GO:0097006	GO:0097006	regulation of plasma lipoprotein particle levels	22/2483	60/15389	9.1834e-05	0.00448685	0.00395047	HNRNPK/ACSL3/CSK/SOAT1/NR1H2/EHD1/SCARB1/LDLR/KHSRP/LRPAP1/DGAT1/MFSD2A/HMOX1/ABCA7/PRKACA/CD36/CES3/LIPG/LPL/MPO/IL19/PLA2G3	22
GO:0009749	GO:0009749	response to glucose	44/2483	156/15389	9.37683e-05	0.0045435	0.00400034	GCLC/PIM3/SRF/RHOA/TGFBR2/MEN1/SLC39A14/TCF7L2/PRKCE/SMARCB1/ACE/PIH1D1/VSNL1/HIF1A/EIF2B4/PTK2B/PPP3CA/PPARD/OSBP/UNC13B/CCDC186/EIF2B3/STX4/TRPM4/IRS2/PRKAA2/CASP3/LRP5/PFKL/PCK2/CDK16/TXN2/SELENOS/SESN2/RAB11B/ZBED3/RAB11FIP5/SMARCA4/OXCT1/GCLM/PRKACA/ENDOG/SREBF1/LPL	44
GO:1903573	GO:1903573	negative regulation of response to endoplasmic reticulum stress	17/2483	41/15389	9.82632e-05	0.00468388	0.00412394	TMBIM6/NCK2/NR1H2/DNAJB9/PARK7/UFL1/SGTA/SYVN1/UBXN1/SELENOS/HSPA5/CLU/SVIP/HYOU1/ABCA7/DDRGK1/CREB3L1	17
GO:0071826	GO:0071826	ribonucleoprotein complex subunit organization	49/2483	180/15389	0.00010289	0.00486486	0.00428329	RPS15/RPL6/DDX23/RUVBL1/SNRNP200/RRS1/DHX29/PRPF19/SNRPC/SNU13/SF3A2/KIF5B/PTGES3/ERAL1/PIH1D1/DDX1/DENR/NOP53/SF3A1/EIF3A/TXNL4A/RRP7A/BOP1/RPLP0/PRPF31/PRPF6/RUVBL2/SRSF9/VCP/PUF60/STRAP/TRAF7/RPS28/EIF3CL/SNRPG/XAB2/RPL3/SRPK3/SNRPE/HSP90AB1/LSM4/EIF2S2/PRKDC/RPS27/SART1/SNRPF/RPL13A/HSP90AA1/RPL23A	49
GO:0001558	GO:0001558	regulation of cell growth	89/2483	380/15389	0.000123121	0.00559579	0.00492684	TCHP/CTDP1/SHTN1/CEACAM1/SRF/ACVR1B/MAP2K5/MAP3K13/CYFIP1/TSG101/RHOA/PPARA/CHPT1/MTOR/SEMA4A/CDK11B/RNF6/PLAA/SEMA4D/ADAM15/GSK3A/CXCL16/RPS6KA3/DNM2/TTL/MEAF6/SDCBP/DDR1/SIPA1/PTK2B/HDGFL2/CTTN/CDK5/YY1/STK11/PPARD/RBBP7/BAP1/SMAD7/RIMS1/CLSTN1/AKT1/LAMTOR2/SEMA4G/DDX49/EIF4G1/PLXNA4/CISH/G6PD/SFN/EI24/MINAR1/MFSD2A/RPS6KA1/DNPH1/H3-3A/LAMTOR1/DPYSL2/DAB2/BCAR1/SESN2/FBP1/CRABP2/H3-5/SEMA4B/ENO…	89
GO:0022618	GO:0022618	ribonucleoprotein complex assembly	47/2483	172/15389	0.000127789	0.00567727	0.00499858	RPS15/RPL6/DDX23/RUVBL1/SNRNP200/RRS1/DHX29/PRPF19/SNRPC/SNU13/SF3A2/PTGES3/ERAL1/PIH1D1/DDX1/DENR/NOP53/SF3A1/EIF3A/TXNL4A/RRP7A/BOP1/RPLP0/PRPF31/PRPF6/RUVBL2/SRSF9/PUF60/STRAP/TRAF7/RPS28/EIF3CL/SNRPG/XAB2/RPL3/SRPK3/SNRPE/HSP90AB1/LSM4/EIF2S2/PRKDC/RPS27/SART1/SNRPF/RPL13A/HSP90AA1/RPL23A	47
GO:1990542	GO:1990542	mitochondrial transmembrane transport	27/2483	82/15389	0.000132551	0.0057996	0.00510628	STOML2/MCU/TOMM40/SFXN2/AIFM1/SLC25A37/AFG3L2/SFXN3/SFXN1/SLC25A5/MRPL18/HSPD1/TOMM40L/CHCHD4/CCDC51/MICU1/LETM1/VDAC1/TST/ROMO1/SLC25A23/SLC25A33/SLC25A1/MCUR1/MPC1/BHLHA15/SLC39A8	27
GO:0055088	GO:0055088	lipid homeostasis	40/2483	140/15389	0.000141125	0.00603087	0.0053099	ORMDL3/CNBP/TLCD2/SEC24A/RORA/ABCA3/ACACA/SOAT1/TSKU/ACOX3/NR1H2/RALY/AKR1C1/GOT1/EHD1/SCARB1/IRS2/PRKAA2/NUS1/LDLR/USF2/ABHD8/LRP5/RBP1/DGAT1/LAMTOR1/SESN2/SREBF2/ABHD5/INSIG1/ABCB11/ABCD1/ADORA1/ATP13A2/ANGPTL4/LIPG/CD24/GRAMD1B/LPL/FABP3	40
GO:0034976	GO:0034976	response to endoplasmic reticulum stress	62/2483	248/15389	0.000199305	0.00758782	0.00668073	TMBIM6/UBXN4/NCK2/PSMC6/CANX/CCDC47/CASP4/GORASP2/TRIB3/AIFM1/UBE2J1/BAG6/AUP1/ATF4/SELENOK/PDIA4/TRAF2/NR1H2/BCAP31/RHBDD2/MAP3K5/DNAJB9/PARK7/UFL1/UBE2J2/SGTA/HM13/BBC3/CTH/TMUB1/STUB1/UBXN6/ERO1A/SYVN1/VCP/CALR/EIF4G1/BOK/ERP29/SERP1/UBXN1/SELENOS/FLOT1/SESN2/HSPA5/UBE4A/CLU/UBA5/SVIP/HYOU1/ABCA7/P4HB/SEC61B/DNAJB2/CXCL8/DDRGK1/SDF2L1/BHLHA15/NUPR1/ALOX15/CREB3L1/NCCRP1	62
GO:0050892	GO:0050892	intestinal absorption	14/2483	33/15389	0.00030159	0.0104013	0.00915789	EPB41/PLS1/AKR1C1/SCARB1/LDLR/MOGAT2/ACO1/EZR/CD36/SLC5A1/KCNQ1/VDR/GCNT3/CEL	14
GO:0140029	GO:0140029	exocytic process	24/2483	73/15389	0.00031453	0.0106447	0.0093722	SNAP29/RAB3A/VTI1B/RAB10/UNC13B/SNX4/STX4/DMTN/RAB3B/RAB3D/STXBP2/SCRIB/SYK/LYN/STXBP1/RALB/RAB15/STX3/YKT6/VAMP8/PPFIA3/STX19/SNPH/PLA2G3	24
GO:0009408	GO:0009408	response to heat	31/2483	104/15389	0.000338545	0.0111251	0.0097951	GCLC/CLPB/MTOR/HDAC2/EIF2B4/HSF1/RBBP7/EIF2B3/DNAJA1/SOD1/STUB1/VCP/YWHAE/AKT1/IER5/HMOX1/SUMO1/DNAJB1/HSP90AB1/TRPV3/IRAK1/DNAJA4/PRKACA/LYN/STAC/HSPB1/DNAJB6/HSP90AA1/HSPA6/CD14/CALCA	31
GO:0070482	GO:0070482	response to oxygen levels	70/2483	293/15389	0.00034155	0.0111251	0.0097951	TMBIM6/EGLN1/ALKBH5/SRF/AIFM1/ATP6V0D1/RHOA/PPARA/NDUFS2/RORA/NKX3-1/MTOR/ATP6V1G1/TGFBR2/PLOD1/ATP6V1A/ATF4/ADAM15/NDRG1/HIPK2/PRKCE/HDAC2/HMOX2/BECN1/ACE/HK2/HIF1A/NOP53/PIN1/TLR2/PTK2B/EGLN3/HSF1/PPARD/TGFBR3/VASN/CPEB4/CASP3/STUB1/ERO1A/CHCHD2/AKT1/TXN2/PLK3/STC1/VEGFB/LONP1/ASCL2/CITED2/AQP3/RGCC/BNIP3/HMOX1/CLDN3/AK4/ENO1/TFRC/IRAK1/HYOU1/P4HB/SLC2A1/ENDOG/SLC9A1/DDAH1/SLC1A1/ADORA1/ANGPTL4…	70
GO:0031667	GO:0031667	response to nutrient levels	88/2483	386/15389	0.000351077	0.0113097	0.00995766	PROX1/GCLC/MAPK3/SRF/DSC2/NPRL3/AIFM1/PPARA/PSPH/MTOR/PIM1/TGFBR2/IGFBP2/FOXK2/COMT/ATF4/BECN1/MARS1/ACE/SLC27A4/EIF2AK1/MBD2/NR1H2/MAP3K5/HSPA8/ENSA/GABARAPL1/GCN1/MYBBP1A/HSF1/PPARD/GABARAPL2/CPEB4/SOD1/PRKAA2/LDLR/USF2/GAS2L1/NENF/AKT1/EIF4G1/IFI16/G6PD/PCK2/TXN2/MFSD2A/STC1/ADRB2/AQP3/SESN2/BNIP3/LARP1/WIPI1/HSPA5/HMOX1/HNRNPA1/SREBF2/CHSY1/AKR1C3/TFRC/ULK1/OXCT1/GCLM/POR/SLC2A1/GPT/LRAT/RALB…	88
GO:0016072	GO:0016072	rRNA metabolic process	63/2483	258/15389	0.000355161	0.0113444	0.00998826	RPS15/SIRT7/TCOF1/DDX21/NOP14/TSR2/RRP36/RPL14/DHX37/DDX27/SLFN13/UTP11/LYAR/RRS1/MTOR/RPL27/ERI1/IMP4/RPS7/POP7/SNU13/PES1/BUD23/SMARCB1/MARS1/DKC1/REXO4/ERCC2/PIH1D1/NOLC1/GTF3C5/NOP53/RRP12/WDR46/RRP7A/BOP1/RPL7/NHP2/RRP1B/TBL3/RPP25/EBNA1BP2/DDX49/RPS28/NCL/RPL7A/NOC4L/RPS16/DDX54/RPS21/TRIR/EIF4A3/KAT2B/WDR18/PRKDC/SMARCA4/RPS27/SART1/UTP18/MPHOSPH6/TSR3/GTF3C6/ISG20	63
GO:1903532	GO:1903532	positive regulation of secretion by cell	61/2483	248/15389	0.000356025	0.0113444	0.00998826	IL4R/MCU/PPIA/SEC24A/TSG101/NKX3-1/VPS35/GOLPH3L/TCF7L2/SNF8/CD2AP/TLR4/PRKCE/PARD6A/SDCBP/HLA-F/NR1H2/RAB3A/VSNL1/HIF1A/TLR2/MYO18A/CDK5/CADPS2/ARF6/PPARD/OSBP/PTPN23/UNC13B/GOLPH3/SNX4/STX4/TRPM4/IRS2/ILDR1/PCK2/SERP1/RAB3D/DAB2/RGCC/RAB7A/C1QTNF1/OXCT1/PLA2G4A/SYK/F2RL1/KCNN4/RASL10B/CD33/STXBP1/GRK2/RAB15/CHMP2A/AACS/RPH3AL/EZR/VAMP8/ATP13A2/TNFRSF11A/PLA2G3/SPP1	61
GO:1901028	GO:1901028	regulation of mitochondrial outer membrane permeabilization involved in apoptotic signaling pathway	2483-11-01	23/15389	0.00038348	0.0118334	0.0104188	GCLC/MPV17L/CHCHD10/GSK3A/SLC25A5/NMT1/BBC3/HIP1R/BOK/FZD9/ATP5IF1	11
GO:0007009	GO:0007009	plasma membrane organization	38/2483	137/15389	0.000392565	0.0120108	0.0105749	DEGS1/ANXA6/TLCD2/PLEKHM2/MYOF/CHMP2B/NDRG1/DNM2/RAB3A/CHMP1A/BIN1/CHMP6/WASL/PACSIN2/SOD1/STX4/MICALL1/AKT1/BAIAP2L1/MYH9/OSBPL2/SERP1/FLOT1/CHMP5/SH3TC2/CLU/PACSIN3/BAIAP2/ABCA7/ABCD1/CHMP4B/CHMP2A/SLC9A3R1/SERPINA5/PRKCD/FOLR1/FA2H/S100A9	38
GO:0006986	GO:0006986	response to unfolded protein	37/2483	133/15389	0.000436781	0.0130766	0.0115134	TMBIM6/UBXN4/NCK2/HSPA4/TRAM1/ATF4/HSPA9/OPTN/HSPD1/RHBDD2/HSPA8/ABCB10/DNAJB9/UFL1/UBE2J2/HSF1/DNAJA1/CTH/STUB1/ERO1A/VCP/BOK/HSPH1/SERP1/SELENOS/HSPA5/DNAJB1/HSP90AB1/ABCA7/HSPA14/HSPB1/DNAJB2/DDRGK1/HSP90AA1/BHLHA15/HSPA6/CREB3L1	37
GO:0051561	GO:0051561	positive regulation of mitochondrial calcium ion concentration	2483-07-01	11/15389	0.000509548	0.0143629	0.0126459	MCU/BCAP31/FIS1/MICU1/BNIP3/SLC25A23/MCUR1	7
GO:1901214	GO:1901214	regulation of neuron death	68/2483	287/15389	0.000526011	0.0147326	0.0129713	GCLC/SIGMAR1/SET/AIFM1/RHOA/PPARA/NAE1/VPS35/TLR6/NTRK2/ATF4/TLR4/GFER/HIPK2/TRAF2/GBE1/HLA-F/AARS1/CASP9/HDGF/LGMN/MAP3K5/PARP1/HIF1A/PARK7/PTK2B/EGLN3/HSF1/CDK5/RETREG1/HRAS/CPEB4/SOD1/AKT1S1/CASP3/NENF/DNAJC5/AKT1/EIF4G1/BOK/G6PD/PSMC1/GRN/RRAS2/DHCR24/ELK1/UBE2M/HMOX1/CHP1/RAB29/HSP90AB1/CLU/FZD9/HYOU1/GCLM/GDF5/CDC34/STXBP1/CHMP4B/CNTFR/SLC1A1/VSTM2L/ADORA1/ATP13A2/EPHA7/NUPR1/EN2/PLA2G3	68
GO:0098760	GO:0098760	response to interleukin-7	2483-08-01	14/15389	0.000544054	0.0149056	0.0131237	STIP1/ATP5F1B/HDGF/RAD23B/YBX1/P4HB/GIPC1/IL7R	8
GO:0098761	GO:0098761	cellular response to interleukin-7	2483-08-01	14/15389	0.000544054	0.0149056	0.0131237	STIP1/ATP5F1B/HDGF/RAD23B/YBX1/P4HB/GIPC1/IL7R	8
GO:0031397	GO:0031397	negative regulation of protein ubiquitination	25/2483	80/15389	0.000567385	0.0153299	0.0134972	RPS15/GCLC/SIRT7/PPIA/PLAA/RPS7/PRKCE/ARRB1/ADGRB1/ISG15/PARK7/UFL1/CDK5/NXN/CDC20/DNAJA1/SH3RF2/SMAD7/SQSTM1/AKT1/MINAR1/UBXN1/CHP1/IVNS1ABP/LIMK1	25
GO:1902600	GO:1902600	proton transmembrane transport	32/2483	112/15389	0.000625754	0.016452	0.0144852	PPIF/COX6B1/ATP6V0D1/ATP6V1G1/NDUFA4/ATP5F1B/ATP6V1A/CLCN3/SLC25A5/COX4I1/CTNS/UQCRC1/TCIRG1/PARK7/SLC9A7/CLCN4/ANTKMT/COX17/CHP1/MFSD3/UQCRH/COX5B/SLC17A5/SLC36A1/SLC9A1/CYB5A/COX5A/SLC9A3R1/SLC15A2/SURF1/SLC2A9/SLC9A4	32
GO:0016049	GO:0016049	cell growth	97/2483	443/15389	0.000781966	0.0194265	0.0171042	TCHP/CTDP1/SHTN1/CEACAM1/SRF/ACVR1B/MAP2K5/MAP3K13/CYFIP1/TSG101/RHOA/PPARA/CHPT1/MTOR/SEMA4A/CDK11B/RNF6/TGFBR2/PLAA/SEMA4D/ADAM15/WASF1/GSK3A/CXCL16/RPS6KA3/DNM2/TTL/MEAF6/SDCBP/DDR1/PLXNA1/PRKCZ/SIPA1/PTK2B/HDGFL2/CTTN/CDK5/YY1/STK11/PPARD/RBBP7/BAP1/SMAD7/RIMS1/CLSTN1/AKT1/LAMTOR2/SEMA4G/DDX49/EIF4G1/PLXNA4/CISH/G6PD/SFN/EI24/MINAR1/MFSD2A/RPS6KA1/DNPH1/H3-3A/LAMTOR1/DPYSL2/DAB2/DVL1/BCAR1/SE…	97
GO:0002532	GO:0002532	production of molecular mediator involved in inflammatory response	22/2483	69/15389	0.000879599	0.0208894	0.0183921	IL4R/PYCARD/PPARA/PBXIP1/TLR6/CHID1/TLR4/HIF1A/STAT3/SNX4/BAP1/GRN/TICAM1/CUEDC2/SIRPA/SYK/LYN/ABCD1/PDCD4/VAMP8/CD36/PLA2G3	22
GO:0051881	GO:0051881	regulation of mitochondrial membrane potential	22/2483	69/15389	0.000879599	0.0208894	0.0183921	GCLC/STOML2/PRDX3/IFI6/CLIC1/HSH2D/PARP1/CTNS/PARK7/SOD1/TUSC2/VCP/AKT1/PPA2/BOK/BNIP3/FZD9/GCLM/SLC25A33/ABCD1/ATP5IF1/PYCR1	22
GO:0007595	GO:0007595	lactation	15/2483	40/15389	0.000895146	0.020993	0.0184834	SLC29A2/DDR1/STAT5B/HK2/HIF1A/APRT/USF2/PRLR/ZBTB7B/GPAT4/STAT5A/VDR/XDH/CSN3/CSN2	15
GO:1905710	GO:1905710	positive regulation of membrane permeability	16/2483	44/15389	0.000901171	0.0210501	0.0185336	GCLC/PPIF/VDAC2/MPV17L/CHCHD10/GSK3A/SLC25A5/NMT1/BBC3/EYA2/HIP1R/BOK/BNIP3/FZD9/ATP5IF1/SLC9A1	16
GO:0034101	GO:0034101	erythrocyte homeostasis	34/2483	124/15389	0.000965055	0.0221887	0.0195361	IKZF1/ADAR/SRF/ACVR1B/LYAR/MAEA/HIPK2/SFXN1/HSPA9/SLC25A5/ERCC2/STAT5B/ISG15/ABCB10/HIF1A/STAT3/UFL1/MFHAS1/TGFBR3/ZBTB7A/TMEM14C/CASP3/DMTN/G6PD/CITED2/HMOX1/PRKDC/UBA5/LYN/HOXB6/ATP5IF1/SCNN1B/ALAS1/KCNQ1	34
GO:0002474	GO:0002474	antigen processing and presentation of peptide antigen via MHC class I	2483-12-01	29/15389	0.00105803	0.0238586	0.0210064	HLA-B/HLA-A/HLA-E/ACE/HLA-F/LNPEP/HLA-C/CALR/TAP1/HLA-H/MFSD6/HLA-G	12
GO:2000116	GO:2000116	regulation of cysteine-type endopeptidase activity	52/2483	213/15389	0.00111532	0.0249585	0.0219748	PERP/PYCARD/PRDX3/IFI6/MAP2K5/AIFM1/RHOA/CASP10/NKX3-1/CRADD/RPS6KA3/HSPD1/PIH1D1/CASP9/BCAP31/LGMN/MAP3K5/PDCD5/FIS1/IGBP1/PARK7/EGLN3/HSF1/BBC3/HIP1/CAAP1/TRIAP1/HIP1R/VCP/MTCH1/AKT1/LGALS9/BOK/IFI16/SFN/RPS6KA1/DHCR24/SYK/PRDX5/ANP32B/POR/PLAUR/SLC1A1/DPEP1/DNAJB6/EPHA7/DAP/S100A9/S100A8/LTF/XDH/CSN2	52
GO:0042398	GO:0042398	cellular modified amino acid biosynthetic process	16/2483	45/15389	0.00119153	0.026263	0.0231234	GCLC/FPGS/ALDH7A1/GAMT/PTDSS1/PARK7/GGT6/GGT3P/GSS/GCLM/HAGH/ALDH9A1/SLC1A1/SLC1A2/GCH1/GGT1	16
GO:0140056	GO:0140056	organelle localization by membrane tethering	23/2483	75/15389	0.0012343	0.0267037	0.0235114	CALM1/STX5/MOSPD3/SNAP29/RAB3A/VTI1B/AHCYL1/RAB10/RAB3IP/UNC13B/STX4/RAB3B/RAB3D/STXBP2/STXBP1/RALB/RAB15/STX3/YKT6/VAMP8/PPFIA3/STX19/SNPH	23
GO:0062012	GO:0062012	regulation of small molecule metabolic process	68/2483	296/15389	0.00126307	0.0271259	0.0238831	PROX1/SIRT7/PGP/CEACAM1/FAM3A/SLC2A6/LCMT1/TRIB3/PPARA/CD320/FAM3C/RORA/FOXK2/SDHAF3/BCKDK/LPGAT1/PRKCE/GSK3A/SLC27A4/NR1H2/FMO5/PARP1/HIF1A/STAT3/STARD4/PARK7/PTK2B/PPP1CB/STK11/PPARD/PPP1CA/SOD1/IRS2/PRKAA2/ZBTB7A/LDLR/VCP/AKT1/ANTKMT/MIDN/MFSD2A/SELENOS/DAB2/SESN2/SLC45A3/FBP1/PLIN5/C1QTNF1/KAT2B/AKR1C3/AK4/ENO1/INSIG1/RORC/ABCB11/POR/ADIPOR1/GPT/ABCD1/DHCR7/ACACB/CYP27B1/SREBF1/SOX9/PHLDA2/NU…	68
GO:0097066	GO:0097066	response to thyroid hormone	2483-11-01	26/15389	0.00137056	0.0285964	0.0251778	GCLC/CAB39/ACE/CTSB/LMO2/STK11/CTSS/RDX/GAS2L1/GCLM/HPN	11
GO:0099637	GO:0099637	neurotransmitter receptor transport	2483-09-01	19/15389	0.00143498	0.0298345	0.0262679	VPS35/GRIPAP1/HIP1/CLSTN1/SCRIB/GRIP1/STX3/SLC1A1/AP3D1	9
GO:0035592	GO:0035592	establishment of protein localization to extracellular region	71/2483	314/15389	0.00156409	0.03178	0.0279808	PIM3/MCU/DPH3/GNPTAB/CANX/PPIA/SEC24A/VPS35/GOLPH3L/TCF7L2/CD2AP/TLR4/PRKCE/PARD6A/PDIA4/NR1H2/RAB3A/VSNL1/DNAJC1/ENSA/FAM3B/HIF1A/TCIRG1/PARK7/TLR2/MYO18A/ARF6/PPP3CA/PPARD/OSBP/RAB10/PTPN23/UNC13B/PREB/GOLPH3/CCDC186/STX4/LLGL2/TRPM4/IRS2/HMGCR/LRP5/DMTN/TMEM167A/PFKL/KCNJ11/RAB3B/STEAP3/PCK2/ERP29/MIDN/CDK16/MIA2/SERP1/RAB3D/ARFGAP3/RAB11B/RAB11FIP5/COPG1/RAB11FIP1/OXCT1/F2RL1/KCNN4/CD33/RAB15…	71
GO:0050821	GO:0050821	protein stabilization	45/2483	181/15389	0.00157357	0.03178	0.0279808	PFN1/CREBL2/CCT5/PIM1/CCT3/BAG6/RPS7/DVL3/PTGES3/ATP1B3/HSPD1/GNAQ/TELO2/NOP53/PIN1/PARK7/TCP1/CDC37/HCFC1/HIP1/HIP1R/CDC37L1/WDR81/SMAD7/SYVN1/CALR/GRN/NCLN/FLOT1/DVL1/FLOT2/PDCL3/SUMO1/CHP1/ZBED3/HSP90AB1/CLU/TNIP2/STK3/STXBP1/BAG1/HSP90AA1/PRKCD/RASSF2/CSN3	45
GO:0032733	GO:0032733	positive regulation of interleukin-10 production	14/2483	38/15389	0.00160812	0.0320695	0.0282357	PYCARD/CD46/TLR4/PLCG2/HSPD1/ISG15/STAT3/PRKCZ/TLR2/TUSC2/LGALS9/SYK/F2RL1/BCL3	14
GO:0006337	GO:0006337	nucleosome disassembly	2483-08-01	16/15389	0.00172049	0.033176	0.0292099	SET/SSRP1/SMARCB1/GRWD1/SMARCD2/HMGA1/SMARCA4/SMARCD3	8
GO:0016051	GO:0016051	carbohydrate biosynthetic process	47/2483	192/15389	0.00176982	0.0335807	0.0295663	SIRT7/PGP/FAM3A/AP2A1/IMPA2/PPARA/FAM3C/B3GALT4/SLC39A14/SDHAF3/ATF4/CLTC/GSK3A/PTGES3/GBE1/GOT1/PC/PTK2B/GYS1/PPP1CB/STK11/PPP1CA/IRS2/TPI1/AKT1/G6PD/PCK2/SELENOS/SESN2/B3GALT5/FBP1/KAT2B/EGF/NANS/B3GNT3/GPT/NDST1/AKR1A1/SLC25A1/PGM1/PGD/UGP2/FUT6/B3GNT7/B4GALT1/FUT3/LALBA	47
GO:0002886	GO:0002886	regulation of myeloid leukocyte mediated immunity	18/2483	55/15389	0.00180493	0.0340267	0.029959	IL4R/DDX21/HLA-E/DDX1/SNX4/STX4/DNASE1L3/LGALS9/TICAM1/STXBP2/HMOX1/BCR/SYK/F2RL1/LYN/STXBP1/VAMP8/PLA2G3	18
GO:0034248	GO:0034248	regulation of cellular amide metabolic process	91/2483	423/15389	0.00196102	0.0363723	0.0320241	NPM1/ORMDL3/TCOF1/NCK2/UPF1/GSPT1/PCIF1/DPH3/CNOT8/CNOT11/CSDE1/CNBP/MEX3D/EIF4EBP2/LARP1B/ELAVL1/CYFIP1/RHOA/EIF1B/ETF1/MTOR/DHX29/EIF5B/MTIF2/NTRK2/ATF4/DPH2/MALSU1/GSK3A/EEFSEC/RPS6KA3/PLXNB2/EIF2AK1/AARS1/NOLC1/DDX1/DNAJC1/CPEB3/HNRNPD/PIN1/EIF2B4/GCN1/PTK2B/NT5C3B/BIN1/PPP1CA/CNOT3/CPEB4/KLHL25/YTHDF1/RCC1L/C1QBP/CASP3/KHSRP/RIDA/CALR/AKT1/MPV17L2/EIF4G1/EPRS1/EIF5A/PYM1/EEF2/RPS6KA1/SERP1/R…	91
GO:0071474	GO:0071474	cellular hyperosmotic response	2483-07-01	13/15389	0.00196356	0.0363723	0.0320241	RCSD1/MICU1/LETM1/EFHD1/SLC2A1/SLC25A23/YBX3	7
GO:0030218	GO:0030218	erythrocyte differentiation	31/2483	115/15389	0.00211796	0.0377435	0.0332315	IKZF1/ADAR/SRF/ACVR1B/LYAR/MAEA/HIPK2/SFXN1/HSPA9/SLC25A5/ERCC2/STAT5B/ISG15/ABCB10/HIF1A/STAT3/UFL1/MFHAS1/TGFBR3/ZBTB7A/TMEM14C/CASP3/DMTN/G6PD/CITED2/PRKDC/UBA5/LYN/ATP5IF1/ALAS1/KCNQ1	31
GO:0007252	GO:0007252	I-kappaB phosphorylation	2483-09-01	20/15389	0.00223836	0.0394099	0.0346986	TLR4/PLCG2/TRAF2/PRDX4/TLR2/CHUK/AKT1/SIRPA/DDRGK1	9
GO:0008643	GO:0008643	carbohydrate transport	35/2483	136/15389	0.00268834	0.0457301	0.0402632	OSBPL8/CREBL2/SLC2A6/TRIB3/YES1/OCLN/GSK3A/ACE/SLC27A4/PLS1/ASPSCR1/HK2/SLC35A4/PPARD/IRS2/AKT1/MFSD2A/SLC35A2/SELENOS/AQP3/SESN2/SLC45A3/ABCB11/SLC2A1/SLC17A5/PRKCB/SORT1/EZR/SLC1A2/SLC50A1/SLC35C1/KLF15/SLC5A1/SLC37A1/SLC2A9	35
GO:0001893	GO:0001893	maternal placenta development	2483-12-01	32/15389	0.00287575	0.0467051	0.0411217	PRDX3/MEN1/CTSB/PPARD/AKT1/STC1/CITED2/GJB2/LDOC1/CYP27B1/VDR/SPP1	12

## Sheet: DEGs_for_Fat-cell
	baseMean	log2FoldChange	lfcSE	stat	pvalue	padj	Group
PGLYRP1	21.1625	-21.7252	2.98517	-7.27769	3.39578e-13	1.17051e-10	downregulated
SELL	1112.73	-11.1263	2.46557	-4.51268	6.4013e-06	0.000238821	downregulated
PROK2	698.804	-9.76826	2.67857	-3.64682	0.000265509	0.00537664	downregulated
AIF1	329.437	-9.68056	2.19925	-4.40175	1.07379e-05	0.000369329	downregulated
KRT23	312.653	-9.44366	1.02901	-9.17743	4.41511e-20	1.40012e-16	downregulated
CXCR2	440.741	-9.14034	2.47575	-3.69195	0.000222539	0.00466126	downregulated
CD69	185.011	-9.11229	1.24741	-7.30497	2.77325e-13	9.9938e-11	downregulated
GPR65	320.15	-8.98503	2.39516	-3.75133	0.000175898	0.00391169	downregulated
FCGR3B	2655.48	-8.97159	0.934021	-9.60534	7.59086e-22	6.01803e-18	downregulated
HLA-DOA	68.9432	-8.87493	1.25083	-7.09521	1.29155e-12	3.86394e-10	downregulated
IRF4	173.295	-8.85629	1.07483	-8.23969	1.72657e-16	1.95547e-13	downregulated
SIGLEC14	327.255	-8.8526	3.34868	-2.64361	0.00820279	0.0639761	notsignificant
PPP1R16B	62.9663	-8.82836	1.30574	-6.76118	1.36876e-11	2.46626e-09	downregulated
IL2RB	74.2885	-8.82802	1.25279	-7.0467	1.83206e-12	5.28166e-10	downregulated
AOAH	163.413	-8.68716	1.26769	-6.85274	7.24491e-12	1.43594e-09	downregulated
AIM2	126.329	-8.65707	2.4294	-3.56347	0.000365991	0.00695821	downregulated
IL2RA	65.9696	-8.52072	1.26907	-6.71414	1.89181e-11	3.29632e-09	downregulated
OTULINL	77.0236	-8.5007	1.26663	-6.71127	1.92931e-11	3.32513e-09	downregulated
CD274	888.448	-8.49274	1.98335	-4.28202	1.85203e-05	0.00059808	downregulated
C1orf162	152.305	-8.4905	3.37381	-2.51659	0.0118495	0.0810397	notsignificant
S100P	131.486	-8.48068	3.37675	-2.51149	0.0120223	0.0818133	notsignificant
IL18RAP	130.206	-8.39952	2.38795	-3.51747	0.00043569	0.00785927	downregulated
CST7	89.3894	-8.36586	1.2129	-6.89738	5.29719e-12	1.13503e-09	downregulated
CD93	996.727	-8.36066	1.73888	-4.80808	1.52389e-06	6.92344e-05	downregulated
C3AR1	414.463	-8.35996	1.05613	-7.91567	2.45918e-15	1.55971e-12	downregulated
RN7SKP255	45.5684	-8.35441	1.43816	-5.80911	6.28057e-09	5.62625e-07	downregulated
CSF2RB	3470.22	-8.31825	1.37758	-6.03832	1.55732e-09	1.63528e-07	downregulated
FPR1	2154.98	-8.28449	2.01824	-4.10481	4.04653e-05	0.00116235	downregulated
SERPINA1	5065.03	-8.25474	1.45609	-5.66911	1.43539e-08	1.1612e-06	downregulated
S1PR4	57.9396	-8.2499	1.3095	-6.30004	2.97578e-10	3.80516e-08	downregulated
MMP7	39.5481	-8.15461	1.3879	-5.87551	4.21545e-09	3.9704e-07	downregulated
TRAC	41.8669	-8.10162	1.36586	-5.93151	3.00166e-09	2.97465e-07	downregulated
SPOCK2	123.184	-8.08327	1.06902	-7.56137	3.98832e-14	2.03996e-11	downregulated
FCAR	1062.84	-8.06466	2.0372	-3.95871	7.53565e-05	0.0019717	downregulated
PI3	2665.34	-8.01172	1.86335	-4.29964	1.71076e-05	0.000553588	downregulated
TREM1	3889.59	-8.00196	2.16893	-3.68936	0.00022482	0.00469045	downregulated
CXCR1	246.305	-7.98032	3.33792	-2.39081	0.0168113	0.101508	notsignificant
CD4	244.209	-7.88397	0.965251	-8.1678	3.14075e-16	2.9294e-13	downregulated
RAB32	93.1469	-7.88205	1.38098	-5.70757	1.14598e-08	9.76914e-07	downregulated
SRGN	9380.15	-7.87405	1.58553	-4.96618	6.82847e-07	3.50396e-05	downregulated
BCL2A1	2536.04	-7.84937	1.60397	-4.89372	9.89499e-07	4.81273e-05	downregulated
CXCL9	110.665	-7.84737	1.17765	-6.66357	2.67246e-11	4.41401e-09	downregulated
PGBD5	29.5534	-7.844	1.52481	-5.14425	2.68593e-07	1.61318e-05	downregulated
CD53	2009.04	-7.81318	0.861337	-9.07099	1.17935e-19	2.67141e-16	downregulated
PEAK3	53.8607	-7.81018	1.49074	-5.23914	1.61325e-07	1.04476e-05	downregulated
OSM	2108.02	-7.80658	2.14387	-3.64136	0.000271205	0.00545022	downregulated
CD244	79.7679	-7.74251	1.37565	-5.62828	1.82018e-08	1.45298e-06	downregulated
PRF1	34.7559	-7.73155	1.42944	-5.40879	6.34523e-08	4.45177e-06	downregulated
KRT5	75.7106	-7.71602	1.53437	-5.02878	4.936e-07	2.68953e-05	downregulated
CEBPA	35.6759	-7.71157	1.45436	-5.30239	1.14297e-07	7.61467e-06	downregulated
CCL3	65.2218	-7.67345	1.5256	-5.02979	4.91028e-07	2.68858e-05	downregulated
TMCC3	482.368	-7.66723	1.79663	-4.26757	1.97616e-05	0.000631734	downregulated
LCN2	90.1383	-7.65631	1.14391	-6.69312	2.18466e-11	3.68511e-09	downregulated
GBP4	1000.63	-7.64023	1.56831	-4.87163	1.10679e-06	5.27004e-05	downregulated
EVI2B	441.219	-7.62479	1.64966	-4.62203	3.79997e-06	0.000153314	downregulated
CXCL1	838.57	-7.62457	1.67511	-4.55168	5.32184e-06	0.000205813	downregulated
NCF1B	136.604	-7.60246	3.35079	-2.26886	0.0232771	0.123452	notsignificant
CEP19	29.2577	-7.5895	2.28914	-3.31544	0.000915002	0.0140176	downregulated
EMB	110.066	-7.54949	1.04809	-7.20306	5.88756e-13	1.94486e-10	downregulated
THEMIS	26.3181	-7.54398	1.48318	-5.08636	3.64999e-07	2.08932e-05	downregulated
RN7SL600P	64.8441	-7.54218	3.3794	-2.23181	0.0256276	0.131463	notsignificant
WFDC21P	24.3317	-7.53578	1.53776	-4.90048	9.56029e-07	4.69313e-05	downregulated
LAPTM5	2855.36	-7.52204	1.49958	-5.0161	5.27311e-07	2.83425e-05	downregulated
C5AR1	1854.5	-7.45476	1.55265	-4.8013	1.57636e-06	7.14136e-05	downregulated
OPN3	25.8723	-7.44653	1.49527	-4.98004	6.35698e-07	3.28893e-05	downregulated
ARL11	86.8765	-7.44031	1.34078	-5.54925	2.86891e-08	2.20822e-06	downregulated
CORO1A	412.162	-7.37225	0.812418	-9.07445	1.14253e-19	2.67141e-16	downregulated
CAMK1G	60.6746	-7.36107	1.55379	-4.7375	2.1637e-06	9.39934e-05	downregulated
TYROBP	1705.74	-7.35325	1.436	-5.12067	3.04456e-07	1.79459e-05	downregulated
GPR161	23.0698	-7.34991	1.5329	-4.79477	1.62865e-06	7.34949e-05	downregulated
PHACTR1	2867.39	-7.33865	1.50729	-4.86878	1.12292e-06	5.33082e-05	downregulated
MSR1	785.618	-7.32687	2.44018	-3.00259	0.00267691	0.0305141	downregulated
LOXL3	30.3845	-7.32465	1.61753	-4.5283	5.94596e-06	0.00022501	downregulated
PTPRC	4260.04	-7.32317	1.26672	-5.78121	7.41649e-09	6.5696e-07	downregulated
SNORA74A	205.972	-7.32017	1.0547	-6.94053	3.90645e-12	8.72404e-10	downregulated
ALOX5AP	672.591	-7.30442	1.93127	-3.78219	0.000155453	0.0035364	downregulated
PLD4	25.3158	-7.29935	1.52247	-4.79441	1.63157e-06	7.34949e-05	downregulated
CYP24A1	77.0108	-7.28379	1.23488	-5.89836	3.67134e-09	3.5068e-07	downregulated
INHBA	311.504	-7.27701	2.37639	-3.06221	0.00219707	0.0266603	downregulated
IL2RG	164.036	-7.2662	3.33673	-2.17764	0.0294328	0.144278	notsignificant
CYP4F3	157.958	-7.25805	1.17126	-6.1968	5.76215e-10	6.71798e-08	downregulated
CEACAM5	33.9462	-7.25263	1.41572	-5.12293	3.00826e-07	1.77981e-05	downregulated
CHST11	581.432	-7.24181	2.42757	-2.98315	0.00285298	0.0320374	downregulated
MUC21	48.1101	-7.21926	1.5183	-4.75483	1.98617e-06	8.77233e-05	downregulated
GJB6	66.065	-7.21781	3.37508	-2.13856	0.0324716	0.152826	notsignificant
LINC01353	42.5596	-7.209	3.38743	-2.12816	0.0333238	0.154954	notsignificant
LST1	194.513	-7.20667	1.28051	-5.62796	1.82355e-08	1.45298e-06	downregulated
IGSF6	1354.28	-7.20317	1.42106	-5.06887	4.00191e-07	2.2422e-05	downregulated
MMP9	741.235	-7.19983	2.2959	-3.13596	0.00171294	0.0222809	downregulated
S1PR1	57.5603	-7.19829	1.47085	-4.89398	9.88183e-07	4.81273e-05	downregulated
BASP1	3468.63	-7.19453	1.31481	-5.47193	4.45167e-08	3.28306e-06	downregulated
AQP9	3894	-7.19114	0.923906	-7.78341	7.05975e-15	4.30536e-12	downregulated
NUAK2	68.1065	-7.18356	1.42422	-5.04385	4.56245e-07	2.52064e-05	downregulated
C10orf55	61.7877	-7.18049	1.47171	-4.879	1.06627e-06	5.13884e-05	downregulated
SERPINB9	840.865	-7.16615	2.28596	-3.13485	0.00171941	0.0222842	downregulated
SLC2A3	4316.84	-7.16508	1.33896	-5.35125	8.73488e-08	5.89363e-06	downregulated
BMP6	95.7723	-7.16483	1.30643	-5.4843	4.1512e-08	3.07577e-06	downregulated
PDLIM4	20.4932	-7.14645	1.582	-4.51736	6.26146e-06	0.000234155	downregulated
ITGA4	342.838	-7.13039	1.82479	-3.9075	9.32544e-05	0.00235024	downregulated
CD2	17.3945	-7.12594	1.64758	-4.3251	1.52462e-05	0.000498441	downregulated
IL1B	4552.65	-7.12129	1.70598	-4.17431	2.98894e-05	0.000892515	downregulated
PRDM8	359.941	-7.10639	1.79662	-3.95542	7.64006e-05	0.00199245	downregulated
CTSW	19.587	-7.10495	1.75785	-4.04184	5.30343e-05	0.00145486	downregulated
IL23A	19.7285	-7.10324	1.61012	-4.41162	1.026e-05	0.000354427	downregulated
TESPA1	49.5434	-7.08895	1.35774	-5.22115	1.77812e-07	1.13685e-05	downregulated
IL18R1	105.544	-7.08704	1.13797	-6.22777	4.73123e-10	5.64047e-08	downregulated
BICD1	22.0698	-7.08558	1.70616	-4.15293	3.28247e-05	0.000965619	downregulated
DOCK4-AS1	34.4155	-7.08378	1.74553	-4.05825	4.94412e-05	0.00137533	downregulated
FAM86B3P	316.485	-7.0818	2.0107	-3.52206	0.000428201	0.00774961	downregulated
CLEC4E	632.527	-7.08053	2.00538	-3.53076	0.000414366	0.00762204	downregulated
ORM1	140.699	-7.07967	1.3018	-5.43838	5.37685e-08	3.85888e-06	downregulated
CXCL10	287.083	-7.07477	1.87549	-3.77222	0.000161801	0.00366502	downregulated
KRT6B	59.7905	-7.07105	1.35303	-5.22607	1.7315e-07	1.11604e-05	downregulated
APOBEC3A	957.416	-7.06688	1.89157	-3.73598	0.000186986	0.0040726	downregulated
TNFAIP6	1069.55	-7.0302	2.17135	-3.2377	0.00120496	0.0171787	downregulated
FGL2	1161.96	-7.02308	1.76028	-3.98974	6.61453e-05	0.00175973	downregulated
CEACAM3	304.02	-7.02281	1.85286	-3.79026	0.000150488	0.00346221	downregulated
SLA	2385.71	-7.01938	0.905075	-7.75557	8.79459e-15	4.98025e-12	downregulated
SAMSN1	1012.57	-7.01171	2.08381	-3.36485	0.000765859	0.0121556	downregulated
HCLS1	2725.72	-7.00493	0.85305	-8.21162	2.18217e-16	2.3067e-13	downregulated
ADGRE3	262.222	-7.00045	1.12957	-6.19746	5.73821e-10	6.71798e-08	downregulated
CHRNE	34.4965	-7.00037	1.69648	-4.12642	3.68458e-05	0.00107001	downregulated
GBP5	6921.76	-6.99667	2.0811	-3.362	0.000773796	0.0122204	downregulated
MME	218.685	-6.98886	1.15283	-6.06235	1.34146e-09	1.44695e-07	downregulated
GALNT7	59.6419	-6.98832	1.42296	-4.9111	9.05651e-07	4.47352e-05	downregulated
CCR1	3072.07	-6.98541	1.8816	-3.71249	0.000205229	0.0043738	downregulated
P2RY10	27.0719	-6.97316	1.52469	-4.57349	4.79668e-06	0.00018733	downregulated
RHOH	217.976	-6.97109	1.09732	-6.35281	2.11412e-10	2.79346e-08	downregulated
LILRB2	713.385	-6.96731	1.96906	-3.53839	0.000402578	0.00748332	downregulated
HCK	1005.64	-6.96295	2.22976	-3.12274	0.00179177	0.0228378	downregulated
CPED1	18.1816	-6.92064	1.69194	-4.09036	4.30711e-05	0.00123052	downregulated
TAGAP	3057.52	-6.91616	2.03066	-3.40586	0.000659551	0.0109015	downregulated
NINJ2	13.2373	-6.91571	2.75477	-2.51045	0.0120578	0.0819144	notsignificant
TNFRSF10C	197.792	-6.90756	1.1716	-5.89582	3.72822e-09	3.5398e-07	downregulated
PLEK	8068.46	-6.90702	1.44215	-4.78939	1.67292e-06	7.47207e-05	downregulated
FPR3	386.947	-6.90432	2.10987	-3.27239	0.00106642	0.0157441	downregulated
RXFP4	24.9478	-6.89837	1.56578	-4.40571	1.05439e-05	0.000363444	downregulated
BST1	66.9079	-6.89405	1.47111	-4.68628	2.7822e-06	0.00011827	downregulated
TRBC2	25.4922	-6.889	1.57839	-4.36459	1.27362e-05	0.000426944	downregulated
PHOSPHO1	31.6191	-6.88839	1.47969	-4.6553	3.23502e-06	0.000133928	downregulated
MAK	18.9475	-6.85789	1.66682	-4.11436	3.88257e-05	0.00112135	downregulated
LSP1	2323.67	-6.84276	1.55833	-4.39108	1.12788e-05	0.000385424	downregulated
CXCL8	21261.1	-6.83621	1.25756	-5.43607	5.44681e-08	3.88028e-06	downregulated
CCL22	582.746	-6.83533	0.916554	-7.45764	8.80832e-14	3.99042e-11	downregulated
EMP3	273.545	-6.8294	1.05181	-6.49301	8.41354e-11	1.21581e-08	downregulated
LINC02362	65.6964	-6.80896	3.36146	-2.0256	0.042806	0.179439	notsignificant
CTLA4	21.3917	-6.79716	1.60862	-4.22547	2.38439e-05	0.000739861	downregulated
CSF3R	5888.13	-6.79553	0.855688	-7.94159	1.99598e-15	1.31868e-12	downregulated
RN7SL473P	44.6729	-6.78828	3.37874	-2.00912	0.0445247	0.184378	notsignificant
[truncated: 20,515 more rows]

## Sheet: GOBP_enrich_up_Fat-cell_readabl
	ID	Description	GeneRatio	BgRatio	pvalue	p.adjust	qvalue	geneID	Count
[truncated: 9 more rows]

[truncated: 3 more sheets: GOBP_enrich_down_Fat-cell_reada, Milk Cell Signature, MFG signature]
