# Supplementary material for: Genomic characterization of normal and aberrant human milk production
Source: Sci Adv. 2025 Sep 10;11(37):eadr7174. doi: 10.1126/sciadv.adr7174 (PMC12422191; doi:10.1126/sciadv.adr7174)
Supplement: Supplementary file 2 — Tables S1 to S8 [file sciadv.adr7174_tables_s1_to_s8.zip › adr7174_table_s3.xlsx]

## Sheet: Description
Table S3: Marker genes for general celltypes. Gene lists identified using pesudobulk DESeq2 analysis of celltype vs other celltypes filtered for adjusted p values < 0.05, Log2foldchange > 0.4 and percent celltype expressing >0.3

## Sheet: Plasma Cells
	baseMean	log2FoldChange	lfcSE	stat	pvalue	padj	pts	pts_rest	pts_difference
SLC15A4	29.415	5.45056	1.14037	4.77963	1.75616e-06	0.00102149	0.948718	0.144049	0.804668
FCHSD2	22.6373	4.06759	1.00404	4.05123	5.09496e-05	0.0142214	0.871795	0.128232	0.743563
IRF7	66.0137	4.42131	0.855464	5.16832	2.36204e-07	0.000206584	0.923077	0.260375	0.662702
ZFAT	7.08177	5.49869	0.951325	5.78003	7.46879e-09	3.01137e-05	0.692308	0.0368295	0.655478
MAP2K6	6.70587	5.56335	1.2743	4.36579	1.26663e-05	0.00437286	0.641026	0.0250978	0.615928
TPM2	3.99981	6.53168	1.62101	4.0294	5.592e-05	0.0146723	0.615385	0.0113232	0.604061
NEK8	6.19381	5.29581	1.18607	4.46502	8.0063e-06	0.00308925	0.615385	0.0393393	0.576045
CD2AP	40.5992	2.50665	0.651741	3.84607	0.000120025	0.0291595	0.846154	0.27234	0.573814
POLB	12.1111	4.2388	0.78961	5.36822	7.95187e-08	9.48369e-05	0.615385	0.0702154	0.545169
DFFA	21.6219	3.1526	0.580809	5.42794	5.70084e-08	7.47893e-05	0.717949	0.177727	0.540222
AC023590.1	4.94738	5.33748	1.32248	4.03596	5.43805e-05	0.0145595	0.512821	0.0327438	0.480077
FUZ	5.24266	3.94142	0.826791	4.76713	1.86872e-06	0.00102149	0.410256	0.0474523	0.362804
HSP90B1	333.028	2.63855	0.708445	3.72443	0.000195757	0.0448444	0.974359	0.687562	0.286797
SLC25A28	20.1643	2.24236	0.602587	3.72122	0.00019826	0.0448444	0.410256	0.156073	0.254183

## Sheet: T cells
	baseMean	log2FoldChange	lfcSE	stat	pvalue	padj	pts	pts_rest	pts_difference
ETS1	140.356	4.64913	0.872892	5.32612	1.00331e-07	2.58489e-06	0.890748	0.0531072	0.837641
LTB	355.253	5.95145	1.02119	5.82799	5.61004e-09	2.24131e-07	0.860236	0.0523644	0.807872
PTPRC	470.246	2.66326	0.927943	2.87007	0.00410377	0.0164747	0.978346	0.206363	0.771983
CD2	105.038	5.78664	1.12176	5.15852	2.48907e-07	5.51838e-06	0.781496	0.0181976	0.763298
IL32	191.648	4.26775	0.763728	5.58805	2.29639e-08	7.61001e-07	0.839567	0.087893	0.751674
CD3E	69.8447	8.94292	1.33681	6.68977	2.23522e-11	2.02917e-09	0.758858	0.00934637	0.749512
GIMAP7	76.2667	5.64854	1.14384	4.93822	7.88402e-07	1.47041e-05	0.786417	0.0370141	0.749403
FYN	98.5363	3.90614	0.87101	4.48461	7.30466e-06	9.64619e-05	0.793307	0.0851077	0.708199
CD3D	73.5806	9.00745	1.1921	7.55594	4.15848e-14	9.76995e-12	0.702756	0.00835603	0.6944
SPOCK2	52.6673	8.40671	1.03937	8.08828	6.05152e-16	2.21528e-13	0.704724	0.0129364	0.691788
TRBC2	100.926	9.01816	1.28026	7.04401	1.86786e-12	2.37113e-10	0.702756	0.0135553	0.689201
TRAC	73.5995	8.72001	1.07262	8.12964	4.30558e-16	1.61367e-13	0.689961	0.00959396	0.680367
ARL4C	221.199	2.10144	0.605288	3.4718	0.00051699	0.00315791	0.882874	0.221094	0.66178
STK4	238.168	1.92986	0.644381	2.99491	0.00274522	0.0119537	0.919291	0.270921	0.64837
IKZF1	131.126	2.44558	0.664509	3.68028	0.000232975	0.00165341	0.802165	0.165635	0.63653
CD69	132.959	3.69753	1.05308	3.51115	0.000446181	0.00279036	0.682087	0.0471651	0.634921
CLEC2D	79.6508	4.41879	0.802528	5.50609	3.66897e-08	1.1236e-06	0.670276	0.0467319	0.623544
RASGRP1	58.577	5.16147	0.80341	6.42446	1.32337e-10	9.4259e-09	0.648622	0.0344764	0.614146
CD247	47.8558	6.60144	0.98058	6.73218	1.67142e-11	1.56613e-09	0.621063	0.0139267	0.607136
CD52	305.286	2.47031	0.85191	2.89974	0.00373478	0.0152977	0.779528	0.180676	0.598852
KLF2	157.561	3.14335	0.717608	4.38033	1.18502e-05	0.000143598	0.737205	0.145024	0.592181
CDC42SE2	141.278	2.41462	0.441657	5.46718	4.57243e-08	1.36574e-06	0.855315	0.268507	0.586808
CD3G	45.0737	9.49854	1.35075	7.03202	2.03561e-12	2.50332e-10	0.584646	0.00290914	0.581737
RHOH	60.3857	4.3705	1.04123	4.19743	2.69964e-05	0.000284008	0.609252	0.0326195	0.576633
RIPOR2	57.175	3.8305	0.661665	5.78918	7.0729e-09	2.72211e-07	0.637795	0.0662912	0.571504
ITGA4	107.398	2.76633	0.936569	2.95369	0.00314002	0.0133515	0.650591	0.0934637	0.557127
ARHGDIB	170.436	2.73899	0.607748	4.50678	6.58196e-06	8.81009e-05	0.75689	0.200854	0.556036
CORO1A	112.48	2.78911	0.89207	3.12656	0.00176861	0.00843629	0.670276	0.116613	0.553663
S100A4	358.079	2.39499	0.8011	2.98963	0.00279318	0.0121189	0.745079	0.198193	0.546886
GIMAP4	53.3936	4.46924	0.981348	4.55418	5.25895e-06	7.33225e-05	0.602362	0.0565734	0.545789
LCK	29.683	7.15659	0.952912	7.51024	5.90204e-14	1.30851e-11	0.552165	0.00649913	0.545666
SOCS1	65.9034	3.08269	0.736002	4.18843	2.80896e-05	0.000293551	0.601378	0.0683337	0.533044
PDE4B	162.443	1.66044	0.525477	3.15988	0.00157834	0.00768351	0.774606	0.244429	0.530177
CD7	71.4592	5.89435	1.01956	5.78127	7.41394e-09	2.83948e-07	0.544291	0.0170834	0.527208
BTG1	1088.97	1.5522	0.601306	2.58138	0.00984055	0.0330418	0.988189	0.462243	0.525946
LIMD2	71.2157	2.9744	0.774253	3.84164	0.000122214	0.000975046	0.616142	0.091483	0.524659
IL2RG	95.9096	2.39333	0.913324	2.62046	0.00878105	0.0301664	0.651575	0.127135	0.524439
BCL2	78.7333	2.45371	0.939987	2.61036	0.00904462	0.0308966	0.63189	0.113704	0.518186
CYTIP	158.91	1.81687	0.509825	3.56371	0.000365652	0.00238135	0.78248	0.267826	0.514654
GMFG	110.395	2.49215	0.870478	2.86297	0.00419691	0.0167538	0.672244	0.161736	0.510509
ITK	30.6646	7.07994	1.28982	5.48909	4.04011e-08	1.21597e-06	0.507874	0.00916068	0.498713
CD37	109.016	2.06494	0.853434	2.41956	0.0155391	0.047755	0.651575	0.15307	0.498505
IL2RB	46.5164	7.1167	1.41434	5.03183	4.85819e-07	9.6801e-06	0.507874	0.0100272	0.497847
CCND2	66.8389	2.3668	0.879159	2.69212	0.00709993	0.0255101	0.562992	0.0712429	0.491749
RUNX3	88.0176	2.33105	0.932176	2.50066	0.0123963	0.0398958	0.573819	0.0824462	0.491373
STK17B	205.331	2.11231	0.393957	5.36176	8.24127e-08	2.19874e-06	0.855315	0.364509	0.490806
SMCHD1	128.225	1.98101	0.455232	4.35166	1.3511e-05	0.000160269	0.760827	0.27024	0.490587
PIK3R1	206.893	2.32828	0.573332	4.06096	4.88715e-05	0.000458181	0.74311	0.25848	0.48463
GNG2	56.2634	3.21544	1.00045	3.21399	0.00130906	0.00660221	0.53937	0.056821	0.482549
CD99	86.4011	2.38767	0.736117	3.24359	0.00118032	0.00610807	0.627953	0.150966	0.476987
TRBC1	77.2705	8.43342	1.13438	7.43437	1.0507e-13	2.04185e-11	0.479331	0.00761327	0.471717
EVL	72.0335	2.88748	0.355064	8.13229	4.21273e-16	1.61367e-13	0.655512	0.185504	0.470008
FOXP1	87.1497	2.19559	0.631329	3.47773	0.000505678	0.00309964	0.605315	0.135553	0.469762
PAG1	62.421	2.44523	0.882779	2.76992	0.00560695	0.0211399	0.561024	0.0974251	0.463599
EMB	50.5323	3.41616	0.883861	3.86504	0.000111073	0.000902218	0.53248	0.0739663	0.458514
RORA	108.456	1.89216	0.763381	2.47866	0.0131877	0.0419115	0.689961	0.243625	0.446336
ACAP1	33.485	3.51596	0.553563	6.3515	2.13231e-10	1.41028e-08	0.499016	0.0544689	0.444547
FYB1	100.574	2.42123	0.641491	3.77439	0.000160402	0.00122594	0.593504	0.151027	0.442476
MBNL1	155.502	1.55218	0.436365	3.55707	0.000375013	0.00242327	0.774606	0.333994	0.440613
STK17A	108.934	1.85602	0.61771	3.00468	0.00265861	0.0116865	0.648622	0.210139	0.438483
PIM1	76.044	1.79796	0.556484	3.23093	0.00123387	0.00631008	0.604331	0.166192	0.438139
PRDM1	88.4842	1.88888	0.778456	2.42645	0.0152475	0.0470701	0.543307	0.112714	0.430594
LIME1	34.2288	5.18832	0.753944	6.88158	5.9193e-12	6.42591e-10	0.449803	0.0205496	0.429254
CYLD	123.504	1.9353	0.363892	5.31834	1.04715e-07	2.66719e-06	0.74311	0.315301	0.427809
KLRB1	99.319	8.67525	1.57408	5.51133	3.56131e-08	1.09704e-06	0.437992	0.0105224	0.42747
PDE3B	34.8453	3.46816	0.914972	3.79045	0.000150374	0.00116546	0.494094	0.06821	0.425885
RAC2	78.8289	2.80939	0.725422	3.87276	0.000107609	0.00087811	0.554134	0.129054	0.42508
RNF125	37.0798	3.85434	0.485967	7.93129	2.16879e-15	7.26361e-13	0.489173	0.0711191	0.418054
EML4	113.811	1.89551	0.36619	5.1763	2.26335e-07	5.09692e-06	0.698819	0.283795	0.415023
GZMM	25.6986	6.95614	1.22128	5.69579	1.22805e-08	4.39334e-07	0.418307	0.00482793	0.413479
ZC3HAV1	90.0585	1.89879	0.488736	3.88511	0.000102283	0.000839436	0.623031	0.210634	0.412398
JAK1	172.758	1.26592	0.393661	3.21577	0.00130096	0.00657748	0.781496	0.370141	0.411355
FXYD5	149.658	1.6022	0.444908	3.60119	0.000316761	0.00213356	0.73622	0.326318	0.409902
ARHGAP15	31.4462	3.35616	0.874292	3.83871	0.00012368	0.000984251	0.461614	0.0524263	0.409188
GZMA	73.0745	8.86865	1.55493	5.70356	1.17332e-08	4.22638e-07	0.411417	0.00427086	0.407146
RCAN3	49.5383	2.57552	0.409339	6.29191	3.13578e-10	1.97441e-08	0.566929	0.161736	0.405194
GIMAP1	22.3579	4.7354	0.872654	5.42643	5.74917e-08	1.65444e-06	0.437992	0.0356524	0.40234
GBP5	40.5672	3.02772	0.899023	3.36779	0.000757745	0.00428899	0.456693	0.0547784	0.401915
SYNE1	30.0905	3.75226	0.499541	7.51142	5.84911e-14	1.30851e-11	0.456693	0.0555831	0.40111
AC058791.1	63.6332	2.05712	0.786472	2.61563	0.0089062	0.0304965	0.535433	0.134625	0.400808
STAT4	36.9769	3.08179	0.942307	3.27047	0.0010737	0.00566202	0.445866	0.0452463	0.40062
GZMK	56.2438	8.81144	1.20338	7.32222	2.43902e-13	4.08432e-11	0.402559	0.005385	0.397174
SLC38A1	83.0789	1.58512	0.62547	2.53428	0.0112677	0.0368972	0.629921	0.233474	0.396448
CD96	27.4672	5.15208	0.957943	5.37827	7.52043e-08	2.05163e-06	0.408465	0.0123793	0.396085
LINC01871	31.3064	7.9762	1.33759	5.96313	2.4745e-09	1.14226e-07	0.399606	0.00420896	0.395397
IKZF3	39.547	6.27432	1.04737	5.99057	2.09113e-09	9.88481e-08	0.409449	0.0150409	0.394408
MYBL1	34.1407	3.99982	0.755561	5.29385	1.19771e-07	2.98782e-06	0.432087	0.0380664	0.39402
ANKRD12	269.28	1.14133	0.376466	3.03169	0.00243186	0.0109277	0.827756	0.438351	0.389405
CEMIP2	92.6125	2.20162	0.725558	3.03438	0.00241032	0.0108562	0.535433	0.146138	0.389295
SEPTIN6	80.8244	2.30474	0.63669	3.61988	0.000294743	0.00200672	0.529528	0.140257	0.38927
P2RY10	32.5372	2.86131	1.14051	2.50881	0.0121139	0.0391478	0.410433	0.0229017	0.387531
PBXIP1	43.205	3.01831	0.457945	6.59099	4.369e-11	3.6196e-09	0.529528	0.142362	0.387166
GYPC	54.3646	2.71212	0.785575	3.45241	0.000555612	0.0033394	0.499016	0.113642	0.385374
CNOT6L	110.081	2.2163	0.49074	4.51625	6.29436e-06	8.48283e-05	0.624016	0.238982	0.385033
SRSF7	273.575	0.937355	0.367434	2.55108	0.0107389	0.0355107	0.884843	0.5026	0.382243
SLFN5	125.756	1.96363	0.421994	4.65322	3.26792e-06	4.91311e-05	0.684055	0.304221	0.379834
MAF	117.734	2.82157	0.6782	4.16037	3.17727e-05	0.000322009	0.510827	0.136172	0.374654
GPR171	24.8866	5.99284	1.08812	5.5075	3.63957e-08	1.11896e-06	0.380906	0.00687051	0.374035
SYTL3	52.5179	2.6369	0.68666	3.84018	0.000122942	0.000978873	0.442913	0.0722332	0.37068
AKNA	53.0537	2.57032	0.769198	3.34156	0.000833082	0.00462184	0.472441	0.102377	0.370064
BIN2	27.8947	3.60211	0.890782	4.04376	5.26011e-05	0.000487056	0.422244	0.0526739	0.36957
TRAT1	20.2074	7.48385	1.45382	5.1477	2.63696e-07	5.78111e-06	0.373031	0.00371379	0.369318
GIMAP5	18.6375	4.31185	1.04854	4.11223	3.9185e-05	0.0003824	0.394685	0.026306	0.368379
ARID4B	115.009	1.37007	0.484457	2.82806	0.00468314	0.018274	0.67126	0.303912	0.367348
CTSW	27.5847	5.32298	1.11417	4.77752	1.7747e-06	2.94989e-05	0.376969	0.0104605	0.366508
SAMD3	24.7627	6.51392	1.48747	4.37919	1.19121e-05	0.000144016	0.36811	0.00495172	0.363159
IL7R	390.668	1.77828	0.494923	3.59304	0.000326839	0.00218462	0.773622	0.41056	0.363063
S1PR4	22.2296	4.14286	1.05331	3.93317	8.38334e-05	0.00071914	0.398622	0.038252	0.36037
CD6	20.5601	5.7409	1.11432	5.15192	2.57829e-07	5.66827e-06	0.366142	0.00662293	0.359519
CDKN1B	87.6377	1.74667	0.444909	3.92592	8.64002e-05	0.000736343	0.613189	0.255818	0.357371
PRF1	40.1787	8.57408	1.32238	6.48384	8.94152e-11	6.67054e-09	0.362205	0.005385	0.35682
GPRIN3	60.3853	2.04098	0.849605	2.40227	0.0162935	0.0496278	0.471457	0.115066	0.356391
HMGB2	96.945	1.82909	0.571689	3.19945	0.00137688	0.00688046	0.55315	0.196955	0.356195
CDC14A	29.1129	3.05418	0.659215	4.63305	3.60317e-06	5.29645e-05	0.417323	0.0641867	0.353136
RNF213	180.755	1.52933	0.309368	4.94339	7.67767e-07	1.43703e-05	0.748031	0.395457	0.352575
GPSM3	74.4257	1.63956	0.636172	2.57723	0.00995953	0.0333347	0.534449	0.182347	0.352102
RESF1	113.733	1.29928	0.484392	2.68229	0.00731193	0.026105	0.642717	0.290728	0.351989
LEPROTL1	81.532	2.60907	0.305804	8.53185	1.44031e-17	8.0971e-15	0.641732	0.291409	0.350324
ANKRD44	50.6391	2.13713	0.868177	2.46163	0.0138306	0.0435375	0.459646	0.113704	0.345942
CRIP1	224.3	1.53907	0.501664	3.06794	0.00215543	0.00991197	0.630906	0.288004	0.342901
TRAF3IP3	25.2008	3.92429	0.763886	5.13727	2.78759e-07	6.06069e-06	0.377953	0.0353429	0.34261
PTPN22	44.5937	3.02019	0.958456	3.1511	0.00162655	0.00785386	0.413386	0.0709953	0.342391
PSMB9	84.4873	1.86914	0.397955	4.69687	2.6418e-06	4.10509e-05	0.581693	0.239539	0.342153
ATM	69.065	1.58486	0.379501	4.17616	2.96472e-05	0.000306419	0.576772	0.235083	0.341689
CREM	256.527	1.39158	0.538082	2.58619	0.00970424	0.0326678	0.674213	0.33257	0.341643
TENT5C	46.9744	2.86937	0.729066	3.93568	8.29629e-05	0.000713227	0.406496	0.0661055	0.340391
ICAM3	45.328	2.40151	0.396061	6.06348	1.33209e-09	6.764e-08	0.508858	0.169658	0.3392
NKTR	108.308	1.12987	0.413212	2.73437	0.00624999	0.0230131	0.663386	0.324957	0.338429
PPP2R5C	125.362	1.85895	0.310303	5.99074	2.08883e-09	9.88481e-08	0.71063	0.373174	0.337456
AC114760.2	28.676	3.3134	0.83054	3.98946	6.62248e-05	0.000590955	0.378937	0.0427086	0.336228
PARP8	35.1151	2.98778	0.844048	3.53983	0.000400389	0.00255992	0.401575	0.0662293	0.335346
N4BP2L2	156.034	0.855788	0.343657	2.49024	0.0127656	0.0408257	0.745079	0.41056	0.334519
LBH	34.85	3.36021	0.907163	3.70408	0.000212156	0.0015418	0.370079	0.0358381	0.334241
PTPN4	26.0562	3.18131	0.391198	8.13222	4.21502e-16	1.61367e-13	0.432087	0.099282	0.332805
SMAP2	98.2346	1.6144	0.580457	2.78125	0.00541495	0.0205538	0.533465	0.204073	0.329392
RNF19A	85.1907	1.67782	0.509529	3.29287	0.000991691	0.00530779	0.575787	0.247462	0.328325
IFITM2	101.474	2.02431	0.536948	3.77002	0.000163232	0.00123888	0.533465	0.205311	0.328154
CELF2	91.8666	1.27192	0.530263	2.39866	0.0164553	0.0499466	0.549213	0.221837	0.327376
SELPLG	28.8596	3.19117	0.834351	3.82474	0.000130912	0.00103396	0.371063	0.0446893	0.326374
NSD3	109.87	1.5098	0.327805	4.6058	4.10876e-06	5.95543e-05	0.683071	0.356833	0.326237
SH2D1A	23.9899	7.06071	1.48381	4.7585	1.9504e-06	3.18147e-05	0.327756	0.00439465	0.323361
PSIP1	48.877	2.20463	0.345889	6.37381	1.84386e-10	1.24567e-08	0.485236	0.163159	0.322077
TBC1D10C	21.4089	4.45651	0.819426	5.43857	5.37101e-08	1.56855e-06	0.350394	0.0316291	0.318765
TNRC6B	99.9344	1.22546	0.420369	2.91521	0.00355454	0.0147242	0.621063	0.302364	0.318699
TNFRSF25	15.4249	6.06453	0.921388	6.58195	4.64323e-11	3.80672e-09	0.326772	0.00829413	0.318478
FLT3LG	16.9847	4.82406	0.584924	8.24733	1.61978e-16	6.89105e-14	0.338583	0.020921	0.317662
PIM2	28.774	3.22137	0.654522	4.92171	8.57907e-07	1.5813e-05	0.358268	0.0432657	0.315002
LYAR	47.1969	2.62837	0.476675	5.51396	3.50839e-08	1.08498e-06	0.452756	0.138648	0.314108
PRKX	62.9789	2.28705	0.300922	7.60012	2.95856e-14	7.63453e-12	0.537402	0.223942	0.31346
ARHGAP25	37.1992	2.27023	0.864381	2.62642	0.00862885	0.0297344	0.396654	0.0841793	0.312474
CAMK4	16.0963	7.08729	1.24844	5.67694	1.37125e-08	4.83964e-07	0.314961	0.00396138	0.310999
MBP	102.006	1.43101	0.375392	3.81205	0.000137818	0.00108145	0.610236	0.300074	0.310162
G3BP2	143.088	1.40165	0.301722	4.6455	3.39249e-06	5.06173e-05	0.709646	0.399728	0.309918
TTC39C	37.0784	2.21835	0.361848	6.13059	8.75527e-10	4.7523e-08	0.481299	0.172567	0.308732
SLAMF1	26.0839	3.235	0.733576	4.40991	1.03416e-05	0.000128799	0.33563	0.0289057	0.306724
ARAP2	48.4339	1.87673	0.448235	4.18693	2.82748e-05	0.000294751	0.459646	0.153875	0.305771
CD8A	32.5034	8.21265	1.28345	6.39887	1.56531e-10	1.09457e-08	0.311024	0.0053231	0.305701
PDE4D	51.601	2.68459	0.643565	4.17143	3.02691e-05	0.000310199	0.400591	0.0960634	0.304527
PRKCH	36.112	2.51459	0.493032	5.10025	3.39207e-07	7.15746e-06	0.411417	0.10739	0.304027
TAGAP	49.1312	1.90414	0.783191	2.43125	0.0150467	0.0465781	0.400591	0.0971775	0.303413
CYFIP2	22.8208	3.69329	0.577294	6.39759	1.57847e-10	1.09457e-08	0.337598	0.0350953	0.302503
ICAM2	25.2107	2.90923	0.399582	7.28067	3.32166e-13	5.33533e-11	0.377953	0.0770612	0.300892
PTGER2	19.8162	3.43077	1.01954	3.36501	0.000765414	0.00431841	0.358268	0.0578732	0.300394
PIP4K2A	51.3778	1.69252	0.564774	2.9968	0.00272829	0.0119013	0.46063	0.162231	0.298399
P2RY8	13.8612	4.76926	0.842703	5.65948	1.51832e-08	5.2432e-07	0.314961	0.016774	0.298187
MPHOSPH8	111.749	1.03804	0.252579	4.10978	3.96042e-05	0.000386251	0.683071	0.386049	0.297022
MSI2	44.6246	2.01648	0.339807	5.93419	2.95302e-09	1.3281e-07	0.449803	0.156351	0.293453
EPB41	53.6531	2.05265	0.295677	6.94223	3.85956e-12	4.37075e-10	0.499016	0.20562	0.293396
APOBEC3G	37.3384	3.35392	0.783232	4.28216	1.85088e-05	0.000209602	0.354331	0.0614632	0.292867
LINC00513	39.7267	1.87165	0.734372	2.54864	0.0108143	0.0357396	0.398622	0.106338	0.292284
KIF2A	50.4499	1.64433	0.324703	5.0641	4.10343e-07	8.46541e-06	0.491142	0.200545	0.290597
KLF13	58.366	1.64801	0.500427	3.29321	0.000990517	0.00530512	0.512795	0.222889	0.289906
SKAP1	26.8194	3.2143	0.889839	3.61222	0.000303586	0.00205892	0.38878	0.0989106	0.289869
CYTH1	94.1293	1.29717	0.497552	2.60711	0.00913105	0.0311445	0.572835	0.282991	0.289844
NIBAN1	54.884	1.97725	0.440963	4.48394	7.32779e-06	9.66862e-05	0.431102	0.141805	0.289297
ADAM19	28.7671	2.57545	0.992325	2.59537	0.00944887	0.0320342	0.315945	0.0285962	0.287349
IFITM1	18.6108	5.06178	0.719684	7.03334	2.01645e-12	2.49929e-10	0.302165	0.0162169	0.285948
TNIK	19.5478	3.97138	0.639951	6.20577	5.4431e-10	3.11563e-08	0.324803	0.040666	0.284137
RSBN1	56.3918	1.63468	0.431757	3.78611	0.000153025	0.00118104	0.50689	0.223013	0.283877
LAT	20.1259	3.41829	0.770747	4.43503	9.20578e-06	0.000117404	0.341535	0.0577494	0.283786
SNHG6	294.226	1.01422	0.30408	3.33536	0.000851883	0.00470673	0.852362	0.569077	0.283286
NSMCE3	42.5522	2.38107	0.47091	5.05632	4.2743e-07	8.74926e-06	0.415354	0.133016	0.282339
OXNAD1	20.0341	3.25749	0.378463	8.60716	7.48914e-18	4.91194e-15	0.350394	0.0693241	0.28107
KMT2A	93.6371	1.06862	0.445168	2.40049	0.0163732	0.0497741	0.596457	0.317405	0.279051
AAK1	109.779	1.14618	0.381894	3.00131	0.00268823	0.0117875	0.641732	0.363333	0.2784
PITPNC1	40.2421	1.91718	0.486012	3.94471	7.98953e-05	0.000691767	0.409449	0.131592	0.277857
BTN3A2	33.7436	2.20093	0.353657	6.22334	4.86689e-10	2.8374e-08	0.432087	0.15437	0.277717
DDX6	91.5105	1.19344	0.36605	3.26032	0.00111287	0.00582564	0.583661	0.307997	0.275664
ATF7IP	42.8357	1.99401	0.422442	4.7202	2.35619e-06	3.73878e-05	0.437992	0.164769	0.273224
AP3M2	18.5819	4.62513	0.561026	8.24407	1.66452e-16	6.89507e-14	0.300197	0.0271726	0.273024
SEPTIN7	188.829	1.07962	0.255894	4.21901	2.4538e-05	0.000263083	0.745079	0.480874	0.264205
TRIM22	63.2282	1.24983	0.272883	4.58009	4.64784e-06	6.64501e-05	0.503937	0.240158	0.263779
RNF149	105.318	1.1014	0.405081	2.71896	0.00654878	0.0238621	0.584646	0.321367	0.263279
HELB	24.9345	2.45069	0.618912	3.95968	7.50513e-05	0.000656324	0.325787	0.0627012	0.263086
CCDC88C	22.5859	2.78751	0.507087	5.4971	3.86095e-08	1.17781e-06	0.337598	0.0747091	0.262889
CISH	29.8063	1.8775	0.449954	4.17264	3.01089e-05	0.000309213	0.365157	0.102315	0.262843
SEMA4D	31.5572	2.65276	0.45013	5.89333	3.78498e-09	1.62785e-07	0.350394	0.0884501	0.261944
GCC2	148.602	0.899219	0.256652	3.50365	0.000458922	0.00285982	0.689961	0.428324	0.261637
TUT4	60.5854	1.3262	0.449913	2.94769	0.00320161	0.0135547	0.471457	0.21051	0.260947
KAT6A	55.8991	1.52386	0.420183	3.62666	0.000287108	0.00196068	0.485236	0.226046	0.25919
TMPO	51.2176	1.31627	0.380609	3.45833	0.000543544	0.00327688	0.439961	0.181047	0.258913
CDK6	34.3137	2.04575	0.459885	4.44839	8.65172e-06	0.000111355	0.359252	0.104358	0.254894
STK10	40.9612	1.98159	0.575781	3.44157	0.000578347	0.00345494	0.404528	0.150409	0.254119
FNBP1	146.35	1.06935	0.352171	3.03644	0.00239389	0.010813	0.647638	0.393662	0.253976
RSBN1L	65.6432	1.06872	0.319771	3.34215	0.00083133	0.00461586	0.534449	0.283238	0.25121
ATXN1	68.14	1.51932	0.572617	2.65329	0.00797113	0.0279888	0.462598	0.212181	0.250417
DHX36	79.0948	1.17623	0.292304	4.02399	5.72204e-05	0.000521846	0.543307	0.294504	0.248803
FGFR1OP2	65.9356	1.5418	0.288766	5.33928	9.3316e-08	2.44407e-06	0.514764	0.270488	0.244276
SAMD9	33.6404	2.10718	0.496244	4.24625	2.17376e-05	0.000238281	0.339567	0.0966823	0.242885
SYNRG	53.6817	1.62402	0.269965	6.01569	1.79127e-09	8.70257e-08	0.488189	0.246596	0.241593
HIST1H1D	37.6844	2.18046	0.553198	3.94155	8.09578e-05	0.000699812	0.332677	0.0952587	0.237418
DDX46	97.582	1.06788	0.302135	3.53446	0.000408614	0.00260194	0.581693	0.346497	0.235196
CARD8	30.0154	2.04662	0.457866	4.46992	7.82507e-06	0.000102135	0.358268	0.127135	0.231132
CBLB	36.8093	1.7076	0.509052	3.35447	0.000795186	0.00444971	0.357283	0.126269	0.231015
ATRX	97.9837	1.1642	0.383767	3.03361	0.0024165	0.0108742	0.540354	0.311216	0.229139
MYCBP2	80.9604	1.22394	0.397205	3.08139	0.00206037	0.00955859	0.503937	0.275254	0.228683
RBL2	41.0861	1.85126	0.165297	11.1996	4.09621e-29	1.28957e-25	0.440945	0.213172	0.227773
BPTF	95.2357	0.951229	0.345871	2.75025	0.00595506	0.0221867	0.545276	0.318767	0.226509
DGKA	27.5791	2.00654	0.400995	5.0039	5.61822e-07	1.10545e-05	0.365157	0.139948	0.225209
ARHGEF1	33.6002	2.10395	0.329284	6.38949	1.66443e-10	1.14353e-08	0.379921	0.158393	0.221528
SNHG32	73.7068	0.743483	0.294773	2.52222	0.0116617	0.0379505	0.507874	0.287819	0.220055
RAPGEF6	28.5205	1.93149	0.464659	4.15679	3.22753e-05	0.000326088	0.329724	0.110423	0.219301
LPIN2	50.9384	1.67368	0.298909	5.59931	2.15206e-08	7.14675e-07	0.433071	0.214843	0.218228
UTRN	53.3488	1.25	0.438433	2.85107	0.00435727	0.0172765	0.425197	0.207972	0.217225
NAP1L4	83.8019	1.49164	0.222	6.71909	1.82858e-11	1.70317e-09	0.576772	0.361104	0.215667
SATB1	84.9777	1.16285	0.45878	2.53465	0.011256	0.0368666	0.443898	0.228584	0.215314
VAMP2	84.1446	0.811503	0.298863	2.7153	0.00662162	0.0240843	0.58563	0.371193	0.214437
MGAT4A	36.1831	1.67909	0.462279	3.6322	0.000281019	0.00192327	0.347441	0.133263	0.214178
RNF166	30.232	1.90813	0.487102	3.9173	8.95449e-05	0.000756996	0.312992	0.100087	0.212905
CCDC85B	64.8505	1.13376	0.288685	3.92733	8.58932e-05	0.000732925	0.473425	0.262751	0.210675
TLE5	128.497	1.35128	0.235474	5.73856	9.54824e-09	3.53644e-07	0.71063	0.501176	0.209454
NOP53	272.243	0.981043	0.277964	3.52939	0.000416515	0.0026437	0.893701	0.684823	0.208878
FRMD4B	60.204	2.22414	0.515165	4.31734	1.57924e-05	0.00018346	0.403543	0.194726	0.208817
SNRK	30.4414	1.85676	0.509525	3.64409	0.000268341	0.00185668	0.333661	0.128064	0.205598
DUSP16	30.3623	1.82237	0.429979	4.23828	2.25239e-05	0.000244179	0.34252	0.138648	0.203872
MLLT6	46.5638	1.3204	0.345981	3.81638	0.000135424	0.00106598	0.394685	0.192127	0.202558
BUB3	64.3732	1.21969	0.187031	6.5213	6.97004e-11	5.45848e-09	0.505906	0.305397	0.200508
CRYBG1	57.1099	1.59764	0.344805	4.63346	3.59607e-06	5.29645e-05	0.445866	0.246905	0.198961
PRPF4B	95.528	1.04029	0.254329	4.09032	4.3077e-05	0.000412957	0.557087	0.359681	0.197406
MYH9	179.754	0.911056	0.225563	4.03903	5.36719e-05	0.000494284	0.689961	0.493563	0.196398
ANP32E	70.3305	0.84193	0.332497	2.53214	0.0113368	0.0370696	0.468504	0.272902	0.195602
PCSK7	42.6208	1.36155	0.416178	3.27156	0.00106956	0.00564584	0.366142	0.171825	0.194317
DOCK8	62.4122	1.25863	0.387145	3.25106	0.00114974	0.00597492	0.433071	0.238797	0.194274
TCF7	38.7906	1.84395	0.494679	3.72757	0.000193332	0.00142808	0.358268	0.164088	0.19418
TMF1	101.526	0.979443	0.240714	4.0689	4.72359e-05	0.00044657	0.57874	0.386729	0.192011
RAB27A	31.9793	2.27626	0.332951	6.83663	8.10784e-12	8.45202e-10	0.326772	0.134811	0.191961
APOL6	53.94	1.23232	0.345314	3.56871	0.000358748	0.00235098	0.399606	0.207725	0.191882
CLDND1	47.4549	1.75052	0.43791	3.99745	6.40298e-05	0.000574298	0.374016	0.182718	0.191297
POLR2J3	54.5405	1.25575	0.427165	2.93973	0.003285	0.0138668	0.40748	0.219176	0.188305
ADGRE5	67.5456	1.18794	0.333393	3.56319	0.000366369	0.00238405	0.426181	0.239168	0.187013
BRD1	34.9493	1.54724	0.45459	3.40361	0.000665022	0.00386562	0.354331	0.167554	0.186777
CENPC	40.1748	1.38332	0.427019	3.2395	0.00119741	0.00616164	0.345472	0.159941	0.185532
CCDC66	27.4643	1.64699	0.331451	4.96903	6.72899e-07	1.28517e-05	0.333661	0.152389	0.181272
IRF9	47.8209	1.17908	0.392122	3.00693	0.00263899	0.0116262	0.379921	0.201968	0.177953
ITGB1	295.844	1.1889	0.26464	4.49252	7.03847e-06	9.34958e-05	0.741142	0.563568	0.177574
PAK2	134.937	0.668422	0.217005	3.08021	0.00206854	0.00958694	0.61811	0.441384	0.176726
CWF19L2	33.7174	1.36787	0.261795	5.22495	1.74204e-07	4.12973e-06	0.341535	0.166564	0.174972
DIAPH1	83.7438	0.93852	0.31781	2.95309	0.00314613	0.0133702	0.499016	0.324585	0.17443
ODF2L	30.0104	1.51431	0.467223	3.24108	0.00119078	0.00614375	0.353346	0.17919	0.174156
RPS6KA5	39.5772	1.07707	0.448964	2.39901	0.0164394	0.0499079	0.356299	0.182595	0.173705
GTF3A	90.627	0.8472	0.271216	3.12371	0.00178586	0.00851338	0.576772	0.403194	0.173578
RABGAP1L	40.6	1.75703	0.347616	5.05452	4.31475e-07	8.79772e-06	0.337598	0.164459	0.173139
TTC14	33.6018	1.34598	0.323502	4.16065	3.17342e-05	0.00032186	0.333661	0.161302	0.172359
PDCD7	46.8553	1.26836	0.349184	3.63236	0.000280841	0.00192327	0.390748	0.221218	0.16953
AC245297.3	36.1416	1.72633	0.414132	4.16856	3.0653e-05	0.000313318	0.317913	0.149666	0.168248
DDX18	103.354	0.88411	0.126841	6.97021	3.16457e-12	3.71743e-10	0.580709	0.412788	0.167921
MIER1	62.4838	0.799237	0.333016	2.4	0.0163951	0.0498215	0.455709	0.287881	0.167828
IDS	78.5607	0.93192	0.334948	2.78228	0.00539784	0.0204988	0.464567	0.297722	0.166845
OCIAD2	35.8046	2.08897	0.593841	3.51772	0.00043527	0.00273298	0.354331	0.187794	0.166537
USP15	110.216	0.723563	0.225293	3.21165	0.00131975	0.00664346	0.590551	0.424239	0.166313
PLAAT4	110.755	1.42506	0.524489	2.71705	0.00658668	0.0239891	0.558071	0.391805	0.166266
ADAR	76.9107	0.846013	0.273459	3.09375	0.00197646	0.00926007	0.48622	0.320562	0.165658
SPTAN1	80.079	0.97244	0.397373	2.44717	0.0143983	0.0449243	0.465551	0.300198	0.165353
JPX	61.4759	1.10532	0.244848	4.51431	6.35222e-06	8.55349e-05	0.44685	0.283486	0.163364
CCSER2	59.096	1.26127	0.284239	4.43734	9.10772e-06	0.000116367	0.440945	0.278906	0.162039
SOS1	34.4649	1.77869	0.321644	5.53	3.20236e-08	1.0163e-06	0.333661	0.17591	0.157752
SLC4A7	47.0503	1.21331	0.401124	3.02477	0.00248819	0.0110985	0.32874	0.17232	0.15642
YWHAB	332.582	1.11283	0.12035	9.24657	2.3181e-20	2.60638e-17	0.851378	0.696274	0.155104
CASP8	36.4458	1.5574	0.226223	6.88436	5.80467e-12	6.34523e-10	0.371063	0.221032	0.150031
THRAP3	120.623	0.56047	0.167243	3.35123	0.000804544	0.00449408	0.600394	0.452587	0.147806
IRF3	39.2689	1.2723	0.230153	5.52808	3.2375e-08	1.02127e-06	0.380906	0.234093	0.146813
SP100	90.1106	1.09851	0.243054	4.51959	6.19595e-06	8.37682e-05	0.505906	0.359433	0.146472
LNPEP	67.6254	0.803401	0.247323	3.24839	0.00116062	0.00602138	0.455709	0.309421	0.146288
CNN2	56.6143	1.31578	0.298167	4.41291	1.01991e-05	0.000127517	0.376969	0.230874	0.146095
USP36	41.1961	1.39631	0.502244	2.78014	0.00543351	0.0205994	0.312008	0.167678	0.14433
STX16	48.0055	0.979444	0.368067	2.66105	0.00778981	0.0274931	0.38189	0.240158	0.141731
TRAPPC10	32.6647	1.30244	0.272749	4.77523	1.79506e-06	2.97118e-05	0.329724	0.188289	0.141435
ARL14EP	35.7296	1.18699	0.249588	4.75577	1.97689e-06	3.22135e-05	0.32185	0.181728	0.140122
GON4L	31.5904	1.33463	0.390803	3.4151	0.000637581	0.00372965	0.32185	0.18179	0.14006
TMX4	46.47	1.00037	0.336679	2.97129	0.00296549	0.0127123	0.348425	0.208777	0.139648
OPTN	69.9273	1.03714	0.408246	2.54047	0.0110703	0.0364173	0.449803	0.31103	0.138773
PAXX	49.3974	1.27467	0.191568	6.6539	2.85418e-11	2.52403e-09	0.409449	0.271354	0.138095
LSM8	73.5339	0.805867	0.179108	4.49934	6.81644e-06	9.07763e-05	0.488189	0.350334	0.137855
SYF2	116.864	0.590187	0.113462	5.20162	1.97555e-07	4.55969e-06	0.593504	0.45692	0.136584
NCOR1	79.0979	0.893422	0.268017	3.33345	0.000857758	0.00472593	0.473425	0.337831	0.135594
SNRPD2	207.322	0.595333	0.218285	2.72732	0.00638513	0.0234176	0.770669	0.635677	0.134992
MAT2B	57.6304	1.25042	0.190448	6.56567	5.17982e-11	4.18131e-09	0.40748	0.272716	0.134764
UHMK1	48.9667	1.08749	0.306253	3.55095	0.00038385	0.00247326	0.355315	0.22128	0.134035
DNMT1	47.5102	0.966456	0.334196	2.89189	0.00382936	0.0155958	0.349409	0.217257	0.132153
MECP2	55.0198	0.934193	0.362349	2.57816	0.00993294	0.0332811	0.376969	0.245358	0.131611
SEPTIN9	57.292	1.27833	0.262331	4.87295	1.09944e-06	1.9272e-05	0.397638	0.268631	0.129007
HERC1	45.2459	1.30745	0.435401	3.00286	0.00267452	0.0117433	0.323819	0.195098	0.128721
SETX	59.4998	0.917737	0.363883	2.52207	0.0116667	0.0379589	0.38878	0.260275	0.128505
SS18L2	36.3661	1.14563	0.191682	5.97669	2.27713e-09	1.06363e-07	0.350394	0.222456	0.127938
DDX39B	81.6706	0.654011	0.16583	3.94386	8.01794e-05	0.000693845	0.523622	0.395828	0.127794
SUN2	52.5062	1.06511	0.238494	4.46598	7.97042e-06	0.000103774	0.42126	0.293761	0.127499
TRADD	47.8858	1.19214	0.217026	5.49309	3.9496e-08	1.19559e-06	0.40748	0.281691	0.125789
ZC3H18	38.2812	1.34058	0.382581	3.50403	0.000458267	0.00285686	0.312008	0.186308	0.125699
PHACTR2	49.1981	1.3574	0.324802	4.17915	2.92607e-05	0.000303021	0.340551	0.215709	0.124842
ASXL1	44.7438	0.985428	0.290085	3.39703	0.000681208	0.00393501	0.345472	0.220661	0.124811
HNRNPUL1	72.9488	1.02106	0.252351	4.04617	5.20624e-05	0.00048292	0.429134	0.305026	0.124108
SNRNP200	53.5778	1.06106	0.202766	5.23294	1.66831e-07	3.9669e-06	0.400591	0.276554	0.124037
SORL1	55.7708	0.99332	0.249648	3.97889	6.92375e-05	0.000612285	0.371063	0.247091	0.123972
STIM2	36.8693	1.22306	0.255975	4.77806	1.76998e-06	2.94517e-05	0.325787	0.202773	0.123014
GLG1	51.0835	0.859266	0.307363	2.7956	0.00518033	0.019811	0.397638	0.27513	0.122508
SP110	61.4984	1.08429	0.351687	3.08312	0.00204842	0.00951383	0.375984	0.253652	0.122332
ORMDL1	71.7366	0.714572	0.16853	4.24003	2.23486e-05	0.00024278	0.507874	0.385615	0.122259
IK	85.8608	0.861684	0.131913	6.53219	6.48138e-11	5.10117e-09	0.502953	0.38153	0.121423
SUPT16H	55.8956	0.778975	0.297843	2.61538	0.00891272	0.0305122	0.382874	0.262132	0.120742
OGT	48.387	1.04937	0.378209	2.77458	0.00552726	0.0208694	0.348425	0.230688	0.117737
HELZ	46.9693	1.08711	0.419136	2.5937	0.00949498	0.0321559	0.34252	0.225365	0.117154
XRN1	48.4209	0.988225	0.274213	3.60386	0.00031353	0.00211361	0.365157	0.249319	0.115838
SF3B2	86.5915	0.514066	0.165667	3.10301	0.00191561	0.00902532	0.517717	0.401894	0.115823
C9orf78	71.6847	0.942109	0.125401	7.51279	5.78786e-14	1.30851e-11	0.477362	0.36228	0.115082
RFC1	52.0674	1.05114	0.2221	4.73275	2.21498e-06	3.54689e-05	0.375	0.262194	0.112806
PPHLN1	46.1879	0.897113	0.205615	4.36306	1.28254e-05	0.000153408	0.376969	0.264917	0.112051
CARD16	44.5127	1.17061	0.373183	3.13682	0.00170792	0.00818647	0.310039	0.198812	0.111228
RTF1	101.625	0.673629	0.132211	5.09512	3.48524e-07	7.33439e-06	0.519685	0.409755	0.10993
TLK1	59.9813	1.2358	0.224688	5.50006	3.79656e-08	1.16042e-06	0.398622	0.290666	0.107956
KIAA1109	41.2898	1.08216	0.225345	4.80224	1.56901e-06	2.64714e-05	0.339567	0.231741	0.107826
STAG2	101.307	0.547541	0.219789	2.49121	0.0127308	0.0407224	0.502953	0.395828	0.107125
STT3B	73.8047	0.718676	0.238254	3.01642	0.00255778	0.0113414	0.441929	0.335417	0.106512
RPS6KA3	59.3022	1.02406	0.300969	3.40254	0.000667636	0.00387652	0.36811	0.262441	0.105669
RBM33	38.3537	1.16092	0.388839	2.98561	0.0028301	0.0122454	0.302165	0.198069	0.104097
THUMPD1	53.4734	0.734818	0.264788	2.77512	0.00551814	0.02085	0.364173	0.260832	0.103341
NOSIP	47.7512	1.30636	0.184031	7.09856	1.26063e-12	1.69603e-10	0.379921	0.276677	0.103244
NOP58	59.8918	0.779059	0.240851	3.23461	0.00121809	0.00624765	0.36122	0.259718	0.101503
TAB2	46.6715	1.12185	0.33266	3.37236	0.00074528	0.0042306	0.340551	0.240158	0.100393
SARAF	424.493	1.02601	0.233351	4.39683	1.09841e-05	0.000135413	0.910433	0.812887	0.0975462
RBM27	49.6888	0.925427	0.302771	3.05653	0.00223916	0.0102402	0.338583	0.241892	0.0966911
SNRPN	40.1457	1.0034	0.383178	2.61862	0.00882851	0.0302898	0.346457	0.251114	0.0953426
MYL12A	472.03	0.731755	0.146841	4.98332	6.25011e-07	1.22063e-05	0.893701	0.799765	0.093936
CPNE1	54.6086	0.844216	0.220044	3.83657	0.000124765	0.000991381	0.393701	0.299827	0.0938741
CDK12	42.3328	0.769642	0.296843	2.59276	0.009521	0.0321955	0.324803	0.232236	0.0925674
TAF7	61.0837	0.764386	0.235731	3.24262	0.00118438	0.00611856	0.392717	0.300198	0.0925185
UBE2G2	38.5841	0.726007	0.271567	2.6734	0.00750862	0.0266501	0.325787	0.233536	0.0922519
AIP	39.639	1.01225	0.240434	4.2101	2.55263e-05	0.000271493	0.327756	0.235702	0.092054
UBTF	42.4547	0.934786	0.257404	3.63159	0.000281681	0.00192697	0.312992	0.221032	0.0919597
PARP1	51.8094	1.05844	0.272274	3.88739	0.000101326	0.000834056	0.355315	0.265103	0.0902122
ERCC5	34.1918	1.02733	0.315162	3.2597	0.00111531	0.00583451	0.300197	0.210077	0.0901201
PSME1	193.251	0.678981	0.255512	2.65733	0.00787615	0.0277419	0.698819	0.610176	0.0886431
TMEM243	42.2448	1.02012	0.228165	4.47097	7.78655e-06	0.000101885	0.339567	0.252043	0.0875243
RNF216	35.2356	0.763219	0.273442	2.79116	0.00525196	0.0200512	0.301181	0.214224	0.0869573
NR3C1	137.657	0.808937	0.243397	3.32353	0.000888859	0.00486646	0.525591	0.438908	0.0866824
TAF15	54.4627	0.946673	0.241244	3.92414	8.70418e-05	0.00074141	0.360236	0.273706	0.0865299
RNPS1	62.9357	0.630672	0.191984	3.28503	0.00101973	0.005432	0.420276	0.333932	0.0863439
GSPT1	129.866	0.583559	0.157859	3.6967	0.000218422	0.00157635	0.557087	0.471466	0.0856209
SC5D	84.7267	1.23758	0.424554	2.91502	0.0035567	0.0147293	0.447835	0.365994	0.0818406
CEP57	38.1838	0.843029	0.181521	4.64425	3.41317e-06	5.08295e-05	0.316929	0.235516	0.0814129
POLR2B	42.3341	0.78616	0.253388	3.1026	0.0019183	0.00903528	0.320866	0.239911	0.0809553
TOP2B	45.5146	1.0018	0.292106	3.42958	0.000604506	0.0035867	0.315945	0.235454	0.0804906
NOP56	64.128	0.590118	0.190644	3.09539	0.00196552	0.0092246	0.398622	0.31821	0.0804121
CEBPZ	72.3872	0.672785	0.268688	2.50397	0.012281	0.0395813	0.396654	0.318272	0.0783817
CRBN	42.7716	0.999144	0.214061	4.66756	3.04803e-06	4.62671e-05	0.347441	0.270983	0.076458
MZT2A	85.4988	0.823816	0.34248	2.40544	0.0161529	0.0492693	0.50689	0.4308	0.0760901
CTCF	45.7806	0.993183	0.281861	3.52366	0.000425635	0.00268371	0.320866	0.246658	0.0742086
CDC42SE1	73.6757	0.679666	0.244036	2.7851	0.0053511	0.0203447	0.416339	0.343154	0.0731843
BRD7	82.9275	0.898619	0.152599	5.88874	3.89141e-09	1.66219e-07	0.449803	0.377012	0.0727915
EPS15	43.8243	0.790609	0.25553	3.094	0.00197479	0.00926007	0.30315	0.231617	0.0715329
STAT5B	41.3236	0.934877	0.280079	3.33791	0.00084412	0.00467204	0.322835	0.251547	0.0712872
TRABD	52.9003	0.795502	0.206502	3.85227	0.000117026	0.000940967	0.355315	0.28491	0.0704053
USP47	48.5256	0.845355	0.27171	3.11124	0.00186302	0.00880712	0.33563	0.266155	0.0694749
AKIRIN1	55.1967	0.576543	0.237552	2.42702	0.0152234	0.0470327	0.347441	0.278534	0.0689067
SMC3	59.5636	0.654899	0.221378	2.95829	0.00309351	0.0131822	0.377953	0.311773	0.06618
TAP1	63.8545	0.647041	0.239394	2.70283	0.00687527	0.0248447	0.374016	0.308616	0.0653998
ADD1	43.4641	0.961696	0.193134	4.97944	6.37695e-07	1.23925e-05	0.307087	0.24381	0.0632763
SMARCA2	65.6982	0.672299	0.205617	3.26967	0.00107673	0.00567229	0.401575	0.338945	0.0626295
RPSA	1059.58	0.827893	0.296889	2.78856	0.00529431	0.0201813	0.966535	0.904556	0.0619799
CCDC59	57.0401	0.62997	0.180971	3.48105	0.000499451	0.00306864	0.362205	0.301003	0.061202
ADD3	60.961	0.72404	0.224878	3.21971	0.00128322	0.00652851	0.405512	0.34922	0.0562917
BIRC6	57.8074	0.751087	0.259576	2.89352	0.00380953	0.0155231	0.348425	0.294565	0.0538597
PPP2R5A	46.3211	1.04648	0.240012	4.36011	1.29998e-05	0.000155023	0.316929	0.26337	0.0535595
GRK2	55.3392	0.590546	0.173428	3.40514	0.000661313	0.00384833	0.358268	0.305088	0.0531798
CCNDBP1	57.1767	0.826589	0.141301	5.84986	4.91975e-09	2.00627e-07	0.393701	0.350953	0.0427476
TMSB4X	5214.87	0.797745	0.321007	2.48513	0.0129504	0.0413074	0.990157	0.949678	0.0404793
ABCF1	78.2736	0.430055	0.172789	2.4889	0.0128138	0.0409548	0.402559	0.362218	0.0403407
CDC26	41.8109	0.62389	0.140463	4.44168	8.926e-06	0.00011451	0.315945	0.277668	0.0382771
RALBP1	78.3939	0.454594	0.12364	3.67674	0.000236233	0.001672	0.42126	0.385368	0.0358922
SMARCE1	61.1835	0.637583	0.225869	2.8228	0.00476067	0.0185214	0.343504	0.310844	0.0326597
RPL7L1	61.8076	0.417402	0.137031	3.04605	0.00231872	0.0105519	0.393701	0.361228	0.0324728
TTC19	46.6952	0.692385	0.13106	5.28297	1.27106e-07	3.13601e-06	0.325787	0.295246	0.0305411
ABRACL	100.755	0.62659	0.213578	2.93378	0.00334866	0.0140714	0.51378	0.484835	0.0289442
DDX27	56.8542	0.752608	0.210642	3.57292	0.000353019	0.0023202	0.314961	0.286209	0.0287512
CDC40	55.4362	0.514827	0.169196	3.04279	0.00234398	0.010633	0.34252	0.315734	0.0267856
RPS19	3065.13	0.842354	0.307866	2.7361	0.00621712	0.0229189	0.984252	0.958467	0.0257845
MED4	52.1735	0.500279	0.124724	4.01108	6.04429e-05	0.000546486	0.346457	0.322667	0.0237902
PCGF5	45.4433	0.701044	0.167012	4.19757	2.69798e-05	0.000284008	0.305118	0.282681	0.0224368
RPS3	2220.09	0.956397	0.309433	3.0908	0.00199617	0.00932397	0.978346	0.956053	0.022293
TBCB	49.4184	0.406903	0.143538	2.8348	0.00458546	0.0179849	0.32185	0.301065	0.0207858
RPS15A	2805.43	0.877224	0.311436	2.81671	0.00485187	0.0188019	0.980315	0.962553	0.0177623
GPS2	58.2645	0.522662	0.150843	3.46495	0.000530332	0.00321942	0.352362	0.33486	0.0175021
CGGBP1	53.9101	0.4337	0.179213	2.42003	0.0155192	0.0477036	0.322835	0.308059	0.0147757
RPS29	3396.14	0.818848	0.293678	2.78825	0.00529936	0.020193	0.984252	0.970166	0.0140861
IMMT	47.3859	0.486888	0.168263	2.89362	0.0038083	0.0155231	0.320866	0.308802	0.0120645
RPL28	3253.77	0.718946	0.259111	2.77466	0.00552591	0.0208693	0.980315	0.969361	0.0109537
B2M	6914.69	0.75356	0.266518	2.82743	0.00469235	0.0183054	0.999016	0.99053	0.00848591
RPS27	5228.6	1.22292	0.334047	3.66093	0.000251306	0.00175735	0.981299	0.973323	0.00797661
PDCL3	57.7242	0.688756	0.246375	2.79556	0.00518101	0.019811	0.304134	0.304655	-0.000520759
ABHD17A	90.2453	0.626378	0.243008	2.5776	0.00994889	0.0333203	0.479331	0.484278	-0.00494758
FAM177A1	95.7201	0.52347	0.207119	2.52738	0.0114916	0.0374899	0.411417	0.429933	-0.0185158
DGUOK	49.0611	0.454409	0.16403	2.77028	0.00560073	0.0211215	0.326772	0.349963	-0.0231912

## Sheet: Natural killer cells
	baseMean	log2FoldChange	lfcSE	stat	pvalue	padj	pts	pts_rest	pts_difference
DUSP2	197.972	3.5593	1.02736	3.4645	0.000531223	0.00996481	0.792969	0.138035	0.654934
BTG2	198.578	2.80063	0.748211	3.74311	0.000181759	0.00528907	0.839844	0.283164	0.55668
NR4A2	112.912	3.27253	1.04688	3.12599	0.00177206	0.0205211	0.640625	0.128576	0.512049
GADD45B	264.146	3.01675	0.811461	3.71768	0.000201059	0.00552016	0.761719	0.319875	0.441844
CCNL1	151.41	1.89575	0.671702	2.82231	0.00476794	0.0371253	0.789062	0.357886	0.431176
TSPYL2	52.3321	3.96518	0.801372	4.94799	7.49846e-07	0.000136157	0.5	0.0868409	0.413159
IER5	113.225	2.02238	0.660306	3.0628	0.00219278	0.0231491	0.671875	0.280326	0.391549
NFKBIA	567.58	2.0322	0.760513	2.67215	0.00753674	0.04968	0.832031	0.442894	0.389137
IRF1	115.38	1.9136	0.71349	2.68202	0.00731788	0.0487695	0.621094	0.238532	0.382562
RSRP1	126.784	2.17151	0.688817	3.15252	0.00161866	0.0195164	0.707031	0.328978	0.378053
AMD1	124.429	2.15382	0.489651	4.39868	1.0891e-05	0.000859822	0.707031	0.339501	0.36753
CLK1	106.678	2.5222	0.657014	3.83888	0.000123597	0.00410232	0.660156	0.296169	0.363987
FOSL2	137.247	2.36614	0.690887	3.42478	0.000615298	0.0107405	0.648438	0.294573	0.353864
SRSF7	273.575	1.95297	0.424813	4.59724	4.28124e-06	0.000457757	0.871094	0.519981	0.351113
FUS	195.826	1.86573	0.372787	5.0048	5.59201e-07	0.000110369	0.820312	0.471565	0.348747
PIK3R1	206.893	2.87163	0.743541	3.8621	0.000112417	0.00383696	0.628906	0.281982	0.346925
CLEC2B	120.291	2.35131	0.875456	2.68582	0.00723531	0.0484792	0.542969	0.196146	0.346823
GADD45A	126.219	2.39897	0.714215	3.3589	0.000782545	0.0126194	0.578125	0.235635	0.34249
PMAIP1	72.8851	2.81266	0.897233	3.13481	0.00171964	0.0200935	0.449219	0.116044	0.333175
TLE4	63.5062	2.44208	0.562056	4.3449	1.39336e-05	0.000996089	0.558594	0.228482	0.330112
PDE4D	51.601	2.61518	0.882586	2.96309	0.00304568	0.0283607	0.4375	0.109187	0.328313
ERN1	82.3453	2.62435	0.681279	3.85209	0.000117115	0.00392803	0.5625	0.240955	0.321545
PPP1R15A	123.508	2.32154	0.804148	2.88696	0.00388985	0.0328965	0.617188	0.295755	0.321432
STK17A	108.934	2.36548	0.805235	2.93762	0.00330738	0.0295788	0.542969	0.231438	0.311531
HIST1H2AC	89.2328	2.43628	0.543367	4.48366	7.33729e-06	0.000653091	0.625	0.315796	0.309204
CEMIP2	92.6125	3.15524	0.915776	3.44543	0.000570146	0.0103115	0.460938	0.164755	0.296182
ZC3HAV1	90.0585	1.9839	0.671509	2.95439	0.00313291	0.0287992	0.523438	0.230669	0.292768
BICDL1	26.6358	3.54221	1.0899	3.25004	0.0011539	0.0161155	0.355469	0.0643769	0.291092
CCL4	346.269	3.36336	1.14959	2.92571	0.00343667	0.0304109	0.402344	0.118527	0.283817
GPBP1	130.132	1.6562	0.470682	3.51872	0.000433642	0.00881087	0.660156	0.377276	0.28288
SNHG12	64.476	2.61986	0.695133	3.76887	0.000163989	0.00492999	0.507812	0.226117	0.281695
G3BP2	143.088	1.49819	0.44056	3.40065	0.000672268	0.0113028	0.695312	0.413869	0.281444
TRA2B	133.589	1.55834	0.505102	3.0852	0.00203412	0.0221602	0.660156	0.382064	0.278092
TAF1D	169.843	1.68628	0.446392	3.77757	0.000158364	0.0048248	0.710938	0.434027	0.276911
HIST3H2A	22.5133	3.30503	0.57575	5.74039	9.44588e-09	3.89814e-06	0.351562	0.0759045	0.275658
SYTL3	52.5179	2.92187	0.913338	3.19912	0.0013785	0.0175778	0.363281	0.0900922	0.273189
LINC01578	179.193	1.73823	0.522934	3.32398	0.000887413	0.013678	0.714844	0.444431	0.270412
CDKN1B	87.6377	1.79623	0.628722	2.85696	0.00427718	0.0350275	0.53125	0.273114	0.258136
SLC20A1	58.3047	2.10367	0.786026	2.67634	0.00744312	0.0492537	0.421875	0.164933	0.256942
CNOT6L	110.081	2.16898	0.698895	3.10344	0.00191285	0.0215202	0.511719	0.257981	0.253738
CHD1	98.1983	1.88808	0.64508	2.92689	0.0034237	0.0303552	0.539062	0.289607	0.249455
CDKN2D	33.5982	2.80051	0.571937	4.89653	9.7543e-07	0.000161017	0.367188	0.121542	0.245646
TNF	34.6435	3.70376	1.01294	3.65645	0.000255729	0.00635404	0.300781	0.0584062	0.242375
BHLHE40	123.778	1.8486	0.601161	3.07506	0.00210462	0.0226934	0.53125	0.292327	0.238923
BRD2	151.761	1.63187	0.491117	3.32277	0.000891276	0.013678	0.648438	0.412154	0.236283
H2AFX	34.7163	2.76264	0.559259	4.93982	7.81937e-07	0.0001392	0.367188	0.132005	0.235182
HNRNPH1	168.696	1.34066	0.337758	3.96929	7.20878e-05	0.00291049	0.703125	0.468846	0.234279
HEXIM1	64.8413	1.97847	0.529496	3.7365	0.000186596	0.00536109	0.480469	0.24864	0.231828
SNHG6	294.226	1.73601	0.362295	4.79171	1.65365e-06	0.000227477	0.808594	0.582466	0.226127
ZFAS1	454.325	1.45937	0.28771	5.07237	3.92899e-07	8.49316e-05	0.90625	0.681662	0.224588
PER1	46.0225	2.30199	0.641816	3.58668	0.000334914	0.00765915	0.449219	0.226117	0.223101
RBM39	321.323	1.34734	0.30765	4.37944	1.18986e-05	0.000923312	0.820312	0.60026	0.220052
SF1	129.816	1.29913	0.415571	3.12614	0.00177117	0.0205211	0.632812	0.413396	0.219417
POLR2A	81.8332	1.61458	0.451166	3.57869	0.000345319	0.00783382	0.53125	0.314081	0.217169
NR4A1	76.5581	2.62485	0.89585	2.93001	0.00338947	0.0301483	0.371094	0.154114	0.216979
SNHG1	29.314	2.53077	0.649364	3.89731	9.72667e-05	0.00354119	0.332031	0.119	0.213031
DDX24	179.33	1.37345	0.311444	4.40994	1.03399e-05	0.000830764	0.714844	0.502778	0.212065
MYLIP	27.4443	2.90958	0.668395	4.35308	1.34238e-05	0.000990399	0.316406	0.105285	0.211121
SMAD7	51.9493	2.31324	0.65315	3.54166	0.000397613	0.00845416	0.382812	0.171731	0.211082
EML4	113.811	1.53511	0.573061	2.67879	0.00738883	0.0490923	0.511719	0.305273	0.206446
SNHG15	43.0943	2.07538	0.679138	3.0559	0.00224384	0.0234994	0.371094	0.165524	0.20557
MTFP1	21.9435	2.93918	0.404661	7.26331	3.77736e-13	3.81051e-10	0.316406	0.113325	0.203082
TRA2A	81.8803	1.72249	0.42886	4.01645	5.9082e-05	0.00260411	0.519531	0.317865	0.201667
STAT3	136.315	1.79067	0.264642	6.76637	1.32055e-11	1.19893e-08	0.644531	0.445732	0.198799
HIST1H1E	46.2084	2.00119	0.720693	2.77676	0.00549041	0.0406254	0.363281	0.167179	0.196102
VPS37B	71.166	2.84507	0.696513	4.08474	4.41271e-05	0.00220126	0.414062	0.22056	0.193502
CSKMT	23.9542	2.44551	0.419766	5.82589	5.68104e-09	2.70622e-06	0.308594	0.117817	0.190776
UBE2S	63.8895	1.84154	0.58721	3.13608	0.00171221	0.0200324	0.398438	0.208264	0.190173
RSRC2	175.046	1.24095	0.404658	3.06666	0.00216464	0.0230937	0.636719	0.451762	0.184957
GAS5	291.552	1.38995	0.337717	4.11573	3.85951e-05	0.00200232	0.832031	0.653642	0.17839
ZBTB10	50.0197	1.88893	0.662819	2.84985	0.00437398	0.0353898	0.375	0.196737	0.178263
SIAH2	41.8855	2.15896	0.676753	3.19017	0.00142189	0.0179546	0.34375	0.165878	0.177872
LUZP1	37.8347	2.13716	0.601691	3.55192	0.00038243	0.0082587	0.339844	0.163336	0.176507
BCL6	90.3686	1.85714	0.680161	2.73045	0.00632478	0.0445482	0.453125	0.27672	0.176405
BRD1	34.9493	1.90323	0.633389	3.00483	0.00265728	0.0263091	0.347656	0.176046	0.17161
DNAJB1	127.672	2.67352	0.54552	4.90086	9.54167e-07	0.000161017	0.515625	0.345176	0.170449
SPTY2D1	50.2444	1.97304	0.444675	4.43704	9.12059e-06	0.000758624	0.402344	0.232502	0.169842
RNF19A	85.1907	2.01699	0.683339	2.95167	0.00316057	0.0289554	0.433594	0.264365	0.169229
NSD3	109.87	1.5436	0.484269	3.1875	0.0014351	0.0180574	0.535156	0.373729	0.161427
EZH2	34.5703	2.30158	0.51361	4.48119	7.42279e-06	0.000654286	0.308594	0.148203	0.160391
PPP2R5C	125.362	1.59772	0.504949	3.16412	0.00155555	0.0189473	0.550781	0.390754	0.160027
TUBA4A	62.6355	2.36698	0.647755	3.65412	0.000258063	0.00635404	0.398438	0.239418	0.159019
TUBB4B	164.314	1.58378	0.52516	3.0158	0.00256298	0.025627	0.59375	0.4358	0.15795
NCL	307.077	0.944818	0.285137	3.31356	0.000921173	0.0139389	0.742188	0.589797	0.152391
HSPA1B	70.159	4.01364	0.737528	5.44202	5.2679e-08	1.64922e-05	0.300781	0.149917	0.150864
NFKB2	45.3741	1.57813	0.585263	2.69644	0.00700852	0.0475919	0.332031	0.186687	0.145344
INTS6	49.7046	1.65967	0.582421	2.8496	0.00437743	0.0353898	0.339844	0.197269	0.142575
TUT4	60.5854	1.6973	0.604513	2.80771	0.00498946	0.0380347	0.363281	0.223871	0.13941
SNHG32	73.7068	1.43883	0.378896	3.79743	0.000146205	0.00460901	0.4375	0.29877	0.13873
MSI2	44.6246	1.74066	0.576898	3.01728	0.00255051	0.025627	0.308594	0.171672	0.136922
HNRNPU	258.223	0.88723	0.308603	2.87498	0.00404048	0.0337588	0.699219	0.567274	0.131945
DNAJA1	248.093	1.34799	0.205742	6.55184	5.68311e-11	4.29974e-08	0.75	0.618468	0.131532
NASP	113.844	1.51694	0.27946	5.42812	5.69519e-08	1.72355e-05	0.539062	0.412923	0.12614
SPTAN1	80.079	1.5426	0.522436	2.9527	0.00315012	0.0288888	0.433594	0.308111	0.125483
CCDC85B	64.8505	1.45491	0.41487	3.5069	0.000453356	0.00902636	0.398438	0.273351	0.125087
MTRNR2L12	1558.8	1.24614	0.336256	3.70594	0.000210612	0.00560746	0.992188	0.870241	0.121946
HNRNPC	259.209	1.02588	0.264163	3.88349	0.000102967	0.00362341	0.707031	0.587609	0.119422
SNHG7	66.8514	1.32168	0.433575	3.04834	0.00230113	0.0238972	0.4375	0.318574	0.118926
DDX21	175.546	0.982871	0.285769	3.43939	0.000583017	0.0104369	0.597656	0.481379	0.116278
VAMP2	84.1446	1.41705	0.393597	3.60024	0.000317918	0.00741999	0.496094	0.382183	0.113911
GCC2	148.602	1.34171	0.34548	3.88361	0.000102917	0.00362341	0.554688	0.442126	0.112562
HIPK1	48.9743	1.71931	0.537272	3.20007	0.00137394	0.0175778	0.324219	0.223575	0.100643
TERF2IP	125.259	1.1814	0.37834	3.1226	0.00179263	0.0206565	0.523438	0.42445	0.0989873
PPP4R3A	63.0121	1.2831	0.476437	2.69312	0.00707869	0.0477115	0.375	0.289548	0.0854516
HECA	53.3485	1.5136	0.386146	3.91975	8.86393e-05	0.00332036	0.355469	0.270218	0.0852512
SRSF2	163.645	1.20016	0.267269	4.49047	7.1067e-06	0.000638829	0.609375	0.525065	0.08431
HSPD1	201.259	1.51435	0.254721	5.94512	2.76246e-09	1.47532e-06	0.652344	0.570702	0.0816415
EIF4A2	289.135	1.30425	0.268098	4.86481	1.14565e-06	0.000179333	0.796875	0.716422	0.0804527
ODC1	51.5441	1.64907	0.315801	5.22188	1.77111e-07	4.87271e-05	0.328125	0.252838	0.0752874
OGA	63.0305	1.36089	0.492816	2.76146	0.00575439	0.0420097	0.355469	0.283105	0.072364
NOP58	59.8918	1.37675	0.343676	4.00597	6.17644e-05	0.00266538	0.328125	0.264779	0.0633461
PHF20	70.0126	1.28149	0.308916	4.14837	3.34857e-05	0.00186513	0.386719	0.323658	0.0630607
KPNA2	58.5474	1.36004	0.433653	3.13625	0.00171126	0.0200324	0.3125	0.249645	0.0628547
HNRNPA0	97.9178	0.893647	0.32776	2.72653	0.00640039	0.0449756	0.449219	0.401336	0.0478827
NOP56	64.128	1.083	0.274884	3.93986	8.15302e-05	0.00319057	0.363281	0.322358	0.0409237
CCSER2	59.096	1.45234	0.429366	3.38253	0.000718223	0.0119647	0.328125	0.287893	0.0402319
AL627171.2	85.6328	1.52506	0.333401	4.57424	4.77944e-06	0.000477456	0.378906	0.340033	0.0388731
PTMA	2587.85	0.918973	0.302273	3.04021	0.0023641	0.0243532	0.964844	0.930716	0.0341273
HUWE1	62.6928	1.22611	0.448167	2.73584	0.0062222	0.0440307	0.304688	0.273055	0.0316324
FAM133B	122.693	0.949882	0.327709	2.89855	0.00374894	0.0321707	0.421875	0.399503	0.0223716
HMGCS1	55.4036	1.39239	0.479813	2.90195	0.00370853	0.0320571	0.3125	0.291204	0.0212964
CAMLG	83.4692	1.2235	0.256876	4.76299	1.90747e-06	0.000250984	0.402344	0.381532	0.0208115
LMO4	65.0422	1.13145	0.388112	2.91526	0.00355389	0.0311145	0.304688	0.292327	0.0123607
SF3B1	147.232	0.86727	0.320445	2.70646	0.00680054	0.0467389	0.496094	0.48593	0.0101633
PABPC1	849.217	0.675984	0.210407	3.21275	0.00131472	0.0171714	0.898438	0.889631	0.00880638
SC5D	84.7267	1.57119	0.579675	2.71046	0.00671899	0.0464598	0.375	0.370773	0.00422677
YPEL5	106.628	1.26555	0.370461	3.41614	0.000635166	0.0108805	0.402344	0.399031	0.00331325
LNPEP	67.6254	1.00129	0.369804	2.70763	0.00677662	0.0466098	0.320312	0.318042	0.00227041
RPS21	2180.87	0.97981	0.352508	2.77954	0.00544365	0.0403752	0.960938	0.967132	-0.00619421
CEBPZ	72.3872	1.13404	0.374566	3.02761	0.00246498	0.0250331	0.316406	0.323008	-0.00660155
SRSF10	107.803	0.989123	0.259266	3.8151	0.000136129	0.0043672	0.429688	0.43852	-0.00883224
RPS19	3065.13	1.12567	0.402248	2.79844	0.00513494	0.0388825	0.949219	0.960156	-0.0109373
SRRM1	180.896	0.6276	0.221072	2.8389	0.004527	0.0360148	0.519531	0.532987	-0.0134553
RPS27	5228.6	1.34203	0.455004	2.94949	0.00318299	0.0290728	0.957031	0.974048	-0.017017
NPM1	592.713	0.580776	0.217306	2.67262	0.0075262	0.0496587	0.8125	0.830161	-0.0176608
HNRNPL	64.9747	1.02991	0.201825	5.103	3.3432e-07	7.53547e-05	0.332031	0.355226	-0.0231946
RBM8A	170.063	0.66336	0.167433	3.96195	7.43391e-05	0.00296019	0.554688	0.579865	-0.0251777
SELENOK	180.675	1.29557	0.227193	5.7025	1.18064e-08	4.66044e-06	0.539062	0.564377	-0.0253144
YME1L1	88.7966	0.781839	0.258335	3.02645	0.00247443	0.025052	0.367188	0.401218	-0.0340303
SNHG5	448.978	0.936774	0.311367	3.00858	0.00262469	0.0260432	0.792969	0.829156	-0.0361871
GNL3	66.223	1.00825	0.295195	3.41554	0.000636547	0.0108836	0.320312	0.360487	-0.0401746
HNRNPAB	139.903	0.740898	0.274942	2.69475	0.00704422	0.0475923	0.4375	0.491133	-0.0536327
SOD1	176.359	1.26506	0.391319	3.23282	0.00122574	0.0167094	0.546875	0.603393	-0.0565182
PPP1R2	130.19	1.09458	0.279879	3.91092	9.19457e-05	0.00337966	0.464844	0.521459	-0.0566152
FAM177A1	95.7201	1.27195	0.264253	4.81339	1.48393e-06	0.000220863	0.367188	0.429771	-0.0625831
RBM4	82.1634	0.929997	0.26792	3.47118	0.000518176	0.00984208	0.367188	0.430421	-0.0632334
TCF25	209.136	0.595951	0.1609	3.70385	0.00021235	0.00563721	0.546875	0.625384	-0.0785093
HSPA9	129.89	0.718057	0.203454	3.52933	0.000416605	0.00859627	0.410156	0.504552	-0.0943957
NORAD	101.647	0.670414	0.238441	2.81165	0.00492879	0.0378262	0.351562	0.454363	-0.1028
UBE2A	78.5365	0.712217	0.221821	3.21077	0.00132379	0.0171942	0.300781	0.407366	-0.106585
HSPE1	251.289	1.34029	0.37602	3.56442	0.000364663	0.0080745	0.523438	0.701821	-0.178383

## Sheet: Macrophages
	baseMean	log2FoldChange	lfcSE	stat	pvalue	padj	pts	pts_rest	pts_difference
ZEB2	182.622	2.75228	0.888314	3.09831	0.00194626	0.00918627	0.913383	0.0712541	0.842129
LAPTM5	277.78	2.15306	0.849808	2.53359	0.0112902	0.0381625	0.953202	0.123303	0.829898
ITGAX	99.4512	2.45264	0.916341	2.67656	0.00743825	0.0273929	0.881363	0.0647394	0.816623
TIMP2	68.0833	3.2005	0.692338	4.62275	3.78695e-06	4.98215e-05	0.856732	0.0525244	0.804208
ITGB2	153.968	2.27387	0.832058	2.73283	0.00627928	0.0238654	0.888752	0.0900516	0.7987
DMXL2	39.0967	4.82108	0.512239	9.41179	4.87763e-21	5.31814e-18	0.81445	0.0349484	0.779501
CD68	255.185	3.87092	0.67909	5.70016	1.19694e-08	4.21832e-07	0.953202	0.177932	0.77527
CYBB	85.0723	3.76988	0.910699	4.13955	3.47986e-05	0.000322562	0.813629	0.0392915	0.774337
PTPRE	114.706	2.29976	0.696591	3.30144	0.000961882	0.00514725	0.860016	0.0901194	0.769897
ADA2	54.0499	3.23473	0.753563	4.29257	1.76614e-05	0.000182094	0.813218	0.0438382	0.76938
CCDC88A	126.699	2.26271	0.744946	3.03742	0.00238617	0.0108318	0.861658	0.097177	0.764481
FLNA	177.129	1.97269	0.631388	3.12437	0.00178183	0.00854331	0.909278	0.14563	0.763648
ACP5	115.524	3.95075	0.5967	6.62099	3.56798e-11	3.22504e-09	0.854269	0.0945304	0.759739
NCF2	48.9021	3.51811	0.893634	3.93686	8.25542e-05	0.000665507	0.79023	0.0330483	0.757182
VIM	1487.17	2.10833	0.732759	2.87725	0.00401159	0.0166229	0.994253	0.245114	0.749139
SAMHD1	164.665	1.77387	0.593493	2.98886	0.00280018	0.0123481	0.902709	0.157573	0.745136
ARRB2	62.7327	2.0953	0.596851	3.51059	0.000447111	0.00273391	0.839901	0.0948018	0.7451
KCTD12	63.177	2.92236	0.891334	3.27864	0.0010431	0.00550586	0.791872	0.0476384	0.744233
FGR	38.9828	3.67895	0.72705	5.0601	4.19032e-07	7.84336e-06	0.773399	0.0362378	0.737161
NCEH1	40.8849	3.89196	0.644283	6.04077	1.53381e-09	7.74588e-08	0.763957	0.0370521	0.726905
THEMIS2	43.1625	2.09639	0.850012	2.4663	0.0136516	0.0442992	0.772578	0.0562568	0.716321
TNFRSF1B	124.958	1.71253	0.649528	2.63658	0.00837463	0.0300979	0.84688	0.132125	0.714755
SERPINA1	60.2965	3.07974	1.01689	3.02858	0.00245703	0.0110929	0.750821	0.0371878	0.713633
ATP2B1	128.054	1.84333	0.694	2.6561	0.00790512	0.0287362	0.834154	0.1212	0.712955
NPL	27.1367	4.20042	0.613872	6.8425	7.7822e-12	8.48502e-10	0.737274	0.0261265	0.711148
C1orf162	67.0252	2.17341	0.839231	2.58977	0.00960404	0.0336972	0.75821	0.0537459	0.704464
TPP1	74.8186	2.29613	0.46903	4.89549	9.80607e-07	1.58984e-05	0.861658	0.157234	0.704424
CEP170	59.2792	1.96917	0.675304	2.91598	0.00354572	0.0150071	0.794745	0.0928339	0.701912
MYO9B	58.5102	1.88742	0.4876	3.87084	0.000108461	0.000833157	0.824713	0.125475	0.699238
MAFB	99.9764	3.05919	0.685037	4.46572	7.9799e-06	9.42514e-05	0.804187	0.107492	0.696695
GSTP1	160.076	1.32371	0.532026	2.48805	0.0128444	0.04219	0.877258	0.180917	0.69634
EFHD2	99.5956	1.86395	0.437389	4.26154	2.03027e-05	0.000203202	0.880542	0.184786	0.695756
ATP6V1B2	72.5561	2.37265	0.491975	4.82272	1.41617e-06	2.16521e-05	0.847701	0.152959	0.694742
UPP1	76.6693	1.667	0.65113	2.56016	0.0104623	0.0360986	0.79844	0.104777	0.693663
GM2A	75.2925	3.21603	0.660818	4.86674	1.13454e-06	1.79928e-05	0.763547	0.0705755	0.692971
FOS	298.586	1.73437	0.707828	2.45027	0.014275	0.045972	0.861658	0.169449	0.692209
KCNAB2	36.5557	2.42375	0.804259	3.01364	0.0025813	0.0115392	0.740558	0.0486564	0.691902
KYNU	56.0818	2.02887	0.784939	2.58475	0.00974484	0.0340747	0.768473	0.0773616	0.691111
LGALS1	449.301	1.86405	0.598835	3.1128	0.0018532	0.00882342	0.957307	0.26649	0.690817
LAIR1	35.3181	2.96599	0.810331	3.66022	0.000251994	0.0016798	0.722496	0.0316911	0.690805
PLAUR	204.14	2.63592	0.71426	3.69042	0.000223883	0.00152743	0.921182	0.234731	0.686451
RAB20	44.5252	2.50301	0.731561	3.42146	0.000622857	0.00357543	0.757389	0.0770901	0.680299
LCP1	270.934	1.42195	0.577958	2.4603	0.0138823	0.044964	0.915435	0.235749	0.679686
CCR1	40.5196	4.36972	0.827103	5.28316	1.26974e-07	2.95341e-06	0.701149	0.0217155	0.679434
PLXDC2	69.7775	2.18238	0.711011	3.06941	0.00214485	0.00992756	0.816913	0.140812	0.676101
ATP13A3	109.804	2.43959	0.474081	5.14594	2.6619e-07	5.45674e-06	0.860016	0.184311	0.675706
FCGRT	144.339	2.72302	0.59606	4.56837	4.91525e-06	6.19108e-05	0.908046	0.233306	0.67474
SMIM25	28.8678	4.34555	0.466856	9.30813	1.30108e-20	1.1946e-17	0.712644	0.0386808	0.673963
MNDA	52.2491	2.88765	1.06975	2.69937	0.00694709	0.0258851	0.702381	0.0298588	0.672522
FERMT3	47.9833	2.03776	0.746192	2.73088	0.00631657	0.0239862	0.72578	0.0549674	0.670813
SOAT1	81.9679	2.1436	0.499606	4.29058	1.78206e-05	0.000183518	0.813629	0.143119	0.67051
CFD	29.3927	3.99618	0.584676	6.83487	8.20818e-12	8.83899e-10	0.704433	0.0390201	0.665413
ABCA1	39.0617	3.62193	0.895625	4.04403	5.25403e-05	0.000454195	0.691297	0.027823	0.663474
AP1S2	66.2562	1.66572	0.654366	2.54555	0.0109105	0.0372327	0.754516	0.0949376	0.659578
BCAT1	33.8261	2.69616	0.913957	2.94998	0.00317794	0.0137056	0.688424	0.0323697	0.656054
HEXB	81.208	2.7487	0.418281	6.57141	4.9841e-11	4.39129e-09	0.862069	0.206094	0.655975
PPT1	57.7129	2.13074	0.469268	4.54057	5.61023e-06	6.94044e-05	0.802135	0.146648	0.655487
PIK3AP1	36.6011	3.25276	0.874088	3.72131	0.000198189	0.00137745	0.685961	0.0326412	0.653319
PTPN6	50.5218	1.98577	0.544133	3.64943	0.000262822	0.00174067	0.748768	0.0967698	0.651999
SNX10	36.4929	3.35932	0.605454	5.54843	2.88254e-08	8.88443e-07	0.681445	0.0350163	0.646429
CTNNB1	134.492	1.66531	0.448361	3.71421	0.00020384	0.00141167	0.881773	0.237853	0.643921
CPM	27.7248	3.7857	0.633867	5.97239	2.33805e-09	1.10236e-07	0.678161	0.0353556	0.642805
CD163	35.7698	5.04963	0.806853	6.25842	3.88888e-10	2.42291e-08	0.657225	0.0164224	0.640803
C4orf48	58.6828	1.48278	0.447394	3.31427	0.000918841	0.00495646	0.782841	0.142305	0.640536
TFEC	28.6597	2.90644	1.09381	2.65717	0.00788007	0.028669	0.662562	0.0272801	0.635281
BACH1	55.5382	1.74794	0.582815	2.99913	0.00270752	0.0120032	0.731527	0.102334	0.629193
SLC16A3	45.7554	1.63718	0.639018	2.56202	0.0104064	0.0359415	0.697865	0.0688789	0.628986
RNF130	116.163	2.48136	0.517967	4.79059	1.66295e-06	2.46895e-05	0.900657	0.274091	0.626566
CORO1C	51.3551	2.18391	0.492575	4.43367	9.26431e-06	0.000107529	0.779146	0.154316	0.62483
SLC6A6	38.9793	2.53552	0.457464	5.54256	2.98084e-08	9.04756e-07	0.696223	0.0744435	0.62178
CCRL2	22.6831	3.12421	0.776638	4.02274	5.75243e-05	0.000489279	0.644089	0.0271444	0.616944
CTSH	173.342	2.12822	0.578842	3.67668	0.000236292	0.00159094	0.89532	0.279112	0.616208
SLC43A3	27.8123	2.86067	0.559287	5.11486	3.13967e-07	6.21417e-06	0.668719	0.0534745	0.615245
ZFYVE16	87.9985	2.15596	0.377512	5.71096	1.12339e-08	4.01588e-07	0.825123	0.209894	0.615229
GNS	69.9853	2.46824	0.383687	6.43297	1.25138e-10	9.36921e-09	0.848112	0.234188	0.613923
GAS7	24.3064	2.87422	0.660795	4.34964	1.36362e-05	0.000147142	0.648604	0.0361021	0.612502
ARAP1	25.225	2.42933	0.362921	6.69381	2.17437e-11	2.08417e-09	0.686371	0.0746471	0.611724
GPCPD1	53.889	1.81925	0.630914	2.88351	0.00393269	0.016362	0.692118	0.0812296	0.610889
MYO1F	35.718	1.76139	0.691	2.54905	0.0108017	0.0369553	0.672414	0.0633822	0.609032
MANBA	33.042	1.76512	0.511632	3.44997	0.000560653	0.00327878	0.681856	0.0737649	0.608091
ANXA1	438.55	1.46839	0.42322	3.46957	0.0005213	0.00309042	0.936371	0.329805	0.606567
OTOA	30.8198	5.13054	0.781229	6.56726	5.1248e-11	4.47011e-09	0.6211	0.0154723	0.605628
PLSCR1	100.315	1.43665	0.458132	3.13588	0.00171339	0.00828209	0.825944	0.221363	0.604582
IGF2R	73.0449	2.40203	0.263242	9.12482	7.18545e-20	5.69774e-17	0.813629	0.209555	0.604074
GSTO1	179.572	2.32744	0.424206	5.48659	4.09771e-08	1.16996e-06	0.928982	0.32614	0.602842
MAN2B1	58.529	1.38917	0.450104	3.08633	0.00202645	0.00948461	0.776273	0.175014	0.601259
HEXA	45.1343	2.17585	0.302763	7.18665	6.63991e-13	1.06731e-10	0.761905	0.161441	0.600463
QKI	100.536	1.40148	0.471692	2.97117	0.00296672	0.0129386	0.85509	0.255157	0.599933
RASGEF1B	60.178	1.66891	0.625007	2.67023	0.00758002	0.027807	0.706897	0.110885	0.596012
CSF3R	20.8986	3.10554	0.852719	3.64193	0.000270604	0.00178611	0.626026	0.0304696	0.595557
CERT1	53.0345	1.80104	0.351714	5.12076	3.04312e-07	6.08288e-06	0.775862	0.180442	0.59542
NABP1	123.349	1.28038	0.509737	2.51184	0.0120102	0.0399691	0.811576	0.216341	0.595235
RHOQ	62.9541	1.69825	0.398232	4.26447	2.00377e-05	0.000201136	0.775041	0.180646	0.594395
GLA	41.6259	1.70953	0.561465	3.04477	0.00232861	0.0106231	0.683498	0.0891694	0.594328
TNFAIP2	42.1633	2.10317	0.702774	2.99266	0.00276554	0.0122201	0.642857	0.0495385	0.593319
CTSA	60.7971	2.55311	0.27224	9.37817	6.71289e-21	6.88861e-18	0.809113	0.216002	0.593112
SGK3	44.9336	1.83063	0.359439	5.093	3.52436e-07	6.80869e-06	0.720443	0.127986	0.592457
SH3BGRL	110.024	1.39016	0.427829	3.24933	0.00115678	0.00598989	0.859606	0.269748	0.589858
TYMP	306.65	1.83245	0.528308	3.46853	0.000523311	0.00309676	0.938013	0.348331	0.589683
NINJ1	67.8571	1.47475	0.408566	3.60958	0.00030669	0.00198671	0.77381	0.185939	0.58787
ALCAM	86.2924	1.70254	0.651509	2.61323	0.00896905	0.0318342	0.766831	0.180239	0.586592
TLN1	128.628	1.36615	0.372729	3.66526	0.000247083	0.00165148	0.873563	0.288002	0.585561
ADAM9	48.6082	2.00387	0.465727	4.30266	1.68757e-05	0.000175759	0.759852	0.174878	0.584974
MPP1	60.0319	2.25293	0.52369	4.30202	1.69249e-05	0.000176167	0.824302	0.240228	0.584074
FCGR3A	35.3788	3.67246	0.857568	4.28241	1.84883e-05	0.000188503	0.602217	0.0182546	0.583962
LIMS1	192.603	1.92393	0.430344	4.47069	7.79684e-06	9.24021e-05	0.901888	0.3182	0.583688
RAB32	29.4874	1.9105	0.692038	2.76068	0.00576811	0.0223362	0.666256	0.085437	0.580819
SLC7A7	13.9353	3.75412	1.01756	3.68934	0.000224838	0.00153277	0.593596	0.0145223	0.579074
FKBP15	27.2664	2.63885	0.346197	7.6224	2.49008e-14	7.12122e-12	0.667488	0.0895765	0.577911
MGLL	39.084	2.67342	0.750804	3.56075	0.000369801	0.00232646	0.626847	0.0501493	0.576698
CSGALNACT2	47.1091	1.44426	0.448918	3.2172	0.00129447	0.00657407	0.697455	0.121471	0.575984
SIRPA	69.8242	1.89683	0.52744	3.5963	0.000322773	0.00207472	0.836207	0.262079	0.574128
DSE	54.2261	1.83606	0.693173	2.64878	0.00807837	0.0292441	0.651478	0.0782438	0.573234
LITAF	277.052	1.0846	0.432357	2.50858	0.0121217	0.0401944	0.899836	0.32899	0.570846
CTSZ	283.303	2.11019	0.65913	3.20147	0.00136726	0.00686781	0.926519	0.35627	0.570249
MITF	20.5219	3.49657	0.684499	5.10822	3.25205e-07	6.39593e-06	0.607143	0.0369843	0.570159
PRKCB	42.2604	1.42644	0.583186	2.44594	0.0144473	0.0463888	0.655583	0.0858442	0.569739
PDE4DIP	87.8692	1.55891	0.48593	3.2081	0.00133616	0.00673784	0.756158	0.187704	0.568454
IL10RB	30.7803	2.23481	0.356448	6.26968	3.61787e-10	2.29505e-08	0.675287	0.107356	0.567931
LACTB	71.9448	1.44681	0.402444	3.59506	0.000324314	0.00208308	0.811987	0.244639	0.567348
ANPEP	38.0321	3.05666	0.552067	5.53676	3.08112e-08	9.26728e-07	0.636289	0.0689468	0.567342
CNPY3	48.2097	1.46566	0.369862	3.96273	7.40976e-05	0.000606869	0.730296	0.163274	0.567022
ATP6V1A	57.9301	1.89962	0.302286	6.28419	3.29575e-10	2.10602e-08	0.768062	0.203312	0.564751
GRB2	134.697	1.31268	0.367661	3.57036	0.000356493	0.0022549	0.880952	0.316843	0.564109
AHNAK	146.066	1.25606	0.516157	2.43348	0.0149544	0.0477101	0.821839	0.259636	0.562203
ATP6V0A1	31.8739	1.90556	0.512446	3.71855	0.000200371	0.00139151	0.66133	0.100977	0.560353
TGM2	67.2973	3.34804	0.638111	5.2468	1.54761e-07	3.46128e-06	0.626026	0.0679967	0.55803
GK	93.597	1.76869	0.479869	3.68578	0.000228006	0.00154709	0.82225	0.264251	0.557999
B4GALT5	35.7172	2.21028	0.434656	5.08513	3.67377e-07	7.00426e-06	0.651067	0.0937839	0.557283
LYN	83.1967	1.65649	0.484465	3.41921	0.000628025	0.00360221	0.769294	0.212337	0.556957
KIAA0930	21.7203	2.60389	0.485827	5.35972	8.33531e-08	2.08124e-06	0.605911	0.0494707	0.556441
ADPGK	44.111	1.24421	0.358419	3.47138	0.000517798	0.00307454	0.716749	0.161441	0.555307
TBC1D2	14.2419	3.6362	0.465472	7.81186	5.63521e-15	1.82049e-12	0.584975	0.0301303	0.554845
SLC36A4	25.503	2.48836	0.411124	6.05258	1.42541e-09	7.29214e-08	0.635878	0.0817047	0.554174
DRAM1	17.7425	3.73275	0.542958	6.87485	6.20558e-12	7.16929e-10	0.58046	0.0269408	0.553519
PLEKHO2	21.666	2.59516	0.654184	3.96702	7.27773e-05	0.000597856	0.594828	0.0415309	0.553297
GLUL	216.603	2.15942	0.402601	5.36368	8.15421e-08	2.05267e-06	0.91954	0.366789	0.552751
LTA4H	70.3731	2.28166	0.21609	10.5589	4.6225e-26	1.34399e-22	0.776273	0.223602	0.552671
MOB1A	121.007	1.07247	0.357352	3.00115	0.00268959	0.011945	0.850164	0.298792	0.551372
SLC12A6	27.7085	1.91202	0.569309	3.35849	0.000783703	0.00435519	0.6133	0.0621607	0.55114
CYB5R4	28.1437	1.7767	0.374257	4.74728	2.06168e-06	2.96749e-05	0.64491	0.0945983	0.550311
ARHGEF2	34.1735	1.55391	0.46153	3.36687	0.000760262	0.00424545	0.653941	0.107492	0.546449
M6PR	105.688	1.60661	0.328627	4.88885	1.01426e-06	1.63529e-05	0.857553	0.311346	0.546207
TLR4	28.0659	2.66923	0.51535	5.17945	2.22536e-07	4.67728e-06	0.649015	0.102809	0.546205
MARCO	21.3534	5.20988	0.716592	7.27036	3.58528e-13	6.38216e-11	0.557061	0.0114685	0.545592
WARS	83.8548	1.64046	0.450231	3.6436	0.000268853	0.00177589	0.770936	0.226045	0.544891
BNIP2	55.0789	1.3094	0.394725	3.31724	0.000909112	0.00491005	0.735632	0.1913	0.544332
ADAM10	72.7241	1.2703	0.253024	5.02047	5.15452e-07	9.33756e-06	0.784893	0.240635	0.544258
DICER1	56.0891	1.63268	0.257075	6.35099	2.13933e-10	1.47512e-08	0.753695	0.209623	0.544072
ABHD2	36.8544	1.96977	0.3505	5.61987	1.911e-08	6.19654e-07	0.66092	0.117332	0.543588
SLC43A2	45.6519	2.44153	0.512071	4.76795	1.86109e-06	2.71688e-05	0.647373	0.103895	0.543478
RILPL2	68.0667	1.12252	0.315936	3.55299	0.000380879	0.00238323	0.756158	0.213151	0.543006
MPEG1	36.6533	3.11294	1.0546	2.95176	0.00315964	0.0136436	0.567323	0.0248371	0.542486
IL6R	44.4168	1.6107	0.635156	2.53592	0.0112154	0.0379759	0.662562	0.120182	0.54238
HIF1A	229.722	1.86644	0.337753	5.52604	3.27539e-08	9.73411e-07	0.91133	0.36896	0.54237
DOCK4	25.5849	2.47692	0.858598	2.88484	0.00391614	0.0163191	0.585796	0.0434311	0.542365
PTAFR	21.7691	3.44625	0.918571	3.75175	0.000175602	0.00124713	0.560755	0.0187296	0.542026
LGALS9	48.819	1.77663	0.409997	4.33327	1.46912e-05	0.000156273	0.69335	0.151873	0.541477
NRP1	30.261	3.62432	0.665737	5.44407	5.20762e-08	1.43066e-06	0.582512	0.0417345	0.540778
FCN1	60.8207	3.6858	0.959581	3.84105	0.000122511	0.000920018	0.560345	0.0202226	0.540122
STAT1	80.5009	1.48248	0.413472	3.58543	0.000336524	0.00214807	0.694171	0.15418	0.539991
MFSD1	58.6004	2.04086	0.373606	5.46259	4.69232e-08	1.30554e-06	0.789409	0.250339	0.53907
RBPJ	119.932	1.00695	0.397098	2.53576	0.0112202	0.0379851	0.809524	0.271376	0.538148
GNAI2	181.765	1.23255	0.359029	3.43302	0.000596895	0.00344567	0.902709	0.365024	0.537685
SGK1	304.037	1.56749	0.579476	2.70501	0.00683025	0.0255695	0.879721	0.34263	0.537091
GGA1	34.2052	1.4656	0.324262	4.51982	6.18935e-06	7.56645e-05	0.67775	0.141083	0.536667
ARL8B	70.6732	1.33968	0.329629	4.0642	4.81977e-05	0.000423368	0.799672	0.264929	0.534742
CYB5R3	31.6063	1.39275	0.456537	3.05069	0.00228314	0.0104402	0.639573	0.105252	0.534321
SKAP2	63.8959	1.566	0.316878	4.94197	7.73384e-07	1.30607e-05	0.756158	0.221973	0.534184
SEL1L	50.4216	1.49137	0.209782	7.10917	1.16745e-12	1.7557e-10	0.732759	0.198629	0.534129
ENG	28.5582	2.07384	0.442348	4.68827	2.75529e-06	3.80269e-05	0.641215	0.107424	0.533791
PRKAG2	57.1866	1.7106	0.359528	4.75791	1.95611e-06	2.82253e-05	0.71757	0.183836	0.533734
COLGALT1	21.0905	2.28441	0.267633	8.5356	1.39431e-17	7.15402e-15	0.623153	0.0900516	0.533101
VPS13C	83.6246	0.907173	0.364812	2.48669	0.0128938	0.0423206	0.769704	0.238871	0.530834
OSCAR	13.4062	2.84193	1.06142	2.67749	0.00741763	0.0273285	0.552545	0.0226656	0.52988
IFI27L2	37.2197	1.4046	0.503979	2.78702	0.00531944	0.0209239	0.630952	0.101588	0.529364
FNDC3B	71.9909	1.85339	0.410224	4.518	6.24269e-06	7.62098e-05	0.765599	0.236428	0.529172
SLC44A1	41.6221	1.69588	0.603783	2.80875	0.00497342	0.0197995	0.610427	0.0813654	0.529062
IL17RA	30.243	2.12096	0.47029	4.50989	6.486e-06	7.87392e-05	0.611658	0.0826547	0.529004
TSPAN4	31.083	2.30949	0.495432	4.66158	3.13795e-06	4.26669e-05	0.640805	0.111971	0.528834
ZNF106	49.7829	1.47942	0.279719	5.28896	1.23015e-07	2.88052e-06	0.704844	0.176167	0.528677
GRK3	35.299	1.51699	0.571247	2.65557	0.00791737	0.0287617	0.649425	0.121539	0.527886
STX4	70.3519	1.33922	0.334389	4.00496	6.20285e-05	0.000520735	0.786946	0.259229	0.527717
ZYX	53.7622	1.53241	0.357409	4.28755	1.80655e-05	0.000185459	0.70977	0.182546	0.527224
SLC31A2	27.855	2.02625	0.479862	4.22258	2.41522e-05	0.000236972	0.64491	0.117875	0.527035
CXXC5	44.2832	1.7174	0.424401	4.04665	5.19567e-05	0.000450266	0.680624	0.153637	0.526987
CTSC	141.153	1.3729	0.408301	3.36248	0.000772449	0.00430248	0.823071	0.296281	0.526789
SLC25A24	32.385	1.68861	0.335951	5.02636	4.99874e-07	9.09313e-06	0.656404	0.129886	0.526518
ATP6V1C1	35.6523	1.68458	0.273641	6.15619	7.45162e-10	4.17986e-08	0.688013	0.161849	0.526165
TFRC	176.848	2.57467	0.425764	6.04717	1.47409e-09	7.49723e-08	0.816502	0.290649	0.525854
MYD88	28.9041	1.74859	0.417861	4.18462	2.85647e-05	0.000273197	0.619048	0.0952769	0.523771
PEPD	34.3532	1.80557	0.29353	6.15124	7.68781e-10	4.27114e-08	0.688834	0.165309	0.523525
PLEKHB2	86.7102	1.17117	0.219159	5.34394	9.09465e-08	2.24091e-06	0.825944	0.303135	0.522809
TMEM38B	25.162	2.57398	0.326175	7.89143	2.98753e-15	1.04235e-12	0.601806	0.0799403	0.521866
CEBPB	338.623	1.91735	0.478892	4.00372	6.23547e-05	0.000523222	0.920361	0.400312	0.520049
GNA12	33.357	1.62254	0.531394	3.05336	0.00226296	0.0103669	0.625205	0.105456	0.519749
GRINA	76.7814	1.21594	0.44476	2.73392	0.00625848	0.0238071	0.793924	0.274701	0.519223
ADGRE2	24.7592	2.62593	0.845873	3.10441	0.00190661	0.00903092	0.551724	0.0329126	0.518812
MGAT1	161.815	1.90076	0.352481	5.39252	6.94768e-08	1.79293e-06	0.908456	0.390201	0.518256
TAOK1	55.2864	1.09449	0.341101	3.20869	0.00133342	0.0067327	0.71757	0.199986	0.517583
HECTD1	70.7302	1.40906	0.320693	4.39378	1.11395e-05	0.000125051	0.765189	0.248168	0.517021
PLPP3	37.1396	3.37744	0.552132	6.11709	9.53e-10	5.14709e-08	0.654762	0.138233	0.516529
CUX1	41.1362	1.54754	0.325143	4.75957	1.9401e-06	2.80638e-05	0.667898	0.152077	0.515822
C6orf62	100.433	0.938623	0.306698	3.06042	0.0022103	0.0101631	0.816502	0.301235	0.515267
PARVB	22.2841	1.83055	0.536185	3.41403	0.000640085	0.00366339	0.590312	0.0755972	0.514715
TCIRG1	47.6641	1.74879	0.220402	7.93456	2.11236e-15	7.6771e-13	0.754105	0.239482	0.514624
SEMA3C	17.1951	4.21882	0.735688	5.73452	9.77882e-09	3.58799e-07	0.53243	0.0178474	0.514583
PKM	166.257	1.80369	0.31054	5.80824	6.31326e-09	2.49174e-07	0.905583	0.39244	0.513143
RAB13	46.8887	2.08676	0.525645	3.96991	7.18996e-05	0.000591925	0.738506	0.225366	0.513139
MAP3K2	75.2883	0.883866	0.34942	2.52952	0.0114217	0.0384954	0.766831	0.253732	0.513099
PECAM1	22.1392	2.62931	0.480853	5.46801	4.55123e-08	1.26831e-06	0.563218	0.0501493	0.513069
PLD3	62.4592	2.59705	0.344175	7.54573	4.49773e-14	1.1209e-11	0.742611	0.229574	0.513037
GAA	24.6063	2.15347	0.376196	5.72435	1.03832e-08	3.7658e-07	0.637931	0.126764	0.511167
FUOM	23.9555	1.7285	0.501354	3.44767	0.000565441	0.00330235	0.585796	0.074715	0.511081
CYTH4	20.9892	2.08654	0.785319	2.65693	0.00788568	0.0286834	0.541461	0.0308089	0.510653
PABPC4	142.148	1.25713	0.312145	4.02738	5.64024e-05	0.000482087	0.851806	0.341205	0.510601
PARP14	97.2938	1.08382	0.350238	3.09451	0.00197137	0.0092672	0.744253	0.235613	0.508639
OSBPL11	36.1458	1.37844	0.379494	3.63231	0.000280892	0.00184217	0.665025	0.156488	0.508537
LRRC25	13.9956	3.51042	1.16779	3.00603	0.00264679	0.0117819	0.520525	0.0137079	0.506818
BAX	64.3388	1.01678	0.256438	3.96502	7.33904e-05	0.000602175	0.739737	0.23317	0.506567
ITPRIPL2	28.8882	1.74632	0.656007	2.66205	0.00776671	0.0283216	0.599343	0.0930375	0.506306
ACAP2	71.7593	1.17124	0.27945	4.19122	2.77456e-05	0.000266679	0.769704	0.263572	0.506132
P2RX4	19.4079	2.31067	0.224463	10.2942	7.48277e-25	1.86481e-21	0.591544	0.0861156	0.505428
CD302	25.9146	1.81647	0.682602	2.6611	0.00778862	0.0283836	0.553366	0.0483849	0.504981
TMEM170B	15.1377	2.73773	0.889108	3.07919	0.00207565	0.00967655	0.525041	0.0216477	0.503393
RHBDF2	23.856	1.86316	0.527041	3.53514	0.000407558	0.00252391	0.57225	0.0698969	0.502353
EPB41L3	35.3982	1.75113	0.645608	2.71237	0.00668032	0.0250998	0.627258	0.125068	0.50219
OSTM1	29.2093	1.66451	0.312508	5.32631	1.00229e-07	2.44545e-06	0.622742	0.121471	0.501271
C9orf72	32.2391	1.34618	0.531759	2.53156	0.0113557	0.0383247	0.620279	0.119775	0.500504
ATP2A2	54.1811	1.21871	0.277212	4.39631	1.10106e-05	0.000124003	0.712233	0.21193	0.500303
SLC1A3	21.4812	3.09228	0.594724	5.19952	1.99808e-07	4.25598e-06	0.546798	0.047842	0.498956
TNFRSF14	52.4369	1.06072	0.275643	3.84816	0.000119007	0.000899901	0.694581	0.19605	0.498531
SPG21	39.0823	1.3845	0.195146	7.0947	1.29636e-12	1.90042e-10	0.687603	0.189943	0.49766
ZMIZ1	50.7451	1.44969	0.421744	3.43736	0.000587418	0.00339771	0.671593	0.173996	0.497597
ACSL4	69.1115	1.30269	0.313929	4.14962	3.33025e-05	0.000311341	0.743021	0.246268	0.496754
HOMER3	14.5343	3.09393	0.548315	5.64261	1.67494e-08	5.59756e-07	0.535714	0.0390201	0.496694
STX7	63.0637	1.35886	0.361646	3.75744	0.000171663	0.00122472	0.723317	0.227063	0.496254
RNF13	85.2044	1.85231	0.309891	5.97729	2.26878e-09	1.07551e-07	0.838259	0.342834	0.495426
STAT2	31.084	1.45907	0.330492	4.41482	1.01093e-05	0.000115947	0.607143	0.11231	0.494833
ZDHHC7	19.569	2.01184	0.356451	5.64409	1.66054e-08	5.56011e-07	0.57225	0.0777009	0.494549
SDCCAG8	45.1026	1.37638	0.291939	4.71462	2.42163e-06	3.42067e-05	0.694171	0.200054	0.494116
PTPN12	35.7049	1.71578	0.458032	3.74598	0.000179693	0.00127119	0.6367	0.142915	0.493784
PLEKHM2	26.9001	1.53366	0.200563	7.64679	2.06058e-14	5.99114e-12	0.624795	0.13104	0.493755
MICAL1	20.5926	1.66269	0.611635	2.71844	0.00655904	0.0247186	0.544745	0.0510993	0.493646
NCOA4	67.6806	1.16767	0.207813	5.61882	1.92265e-08	6.22274e-07	0.777915	0.28522	0.492695
SDSL	33.254	1.98762	0.626293	3.17363	0.00150546	0.0074441	0.654351	0.162934	0.491417
NOTCH2	42.0976	1.41661	0.325252	4.35544	1.32802e-05	0.000144435	0.66954	0.178407	0.491134
IRAK3	14.8884	2.99118	0.618219	4.83839	1.30895e-06	2.03517e-05	0.519294	0.0285016	0.490792
ME2	45.9773	1.28097	0.277221	4.62076	3.82331e-06	5.01864e-05	0.639573	0.149091	0.490482
UBE2D1	40.9203	1.37661	0.315146	4.36816	1.25297e-05	0.00013808	0.66092	0.171281	0.489638
PI4K2A	24.4972	1.53518	0.446324	3.4396	0.000582568	0.00338087	0.581281	0.0916802	0.489601
SNX27	42.0417	1.42952	0.208897	6.84319	7.74507e-12	8.48502e-10	0.69335	0.20433	0.48902
CAPZA1	117.494	0.719591	0.254199	2.83082	0.00464285	0.018704	0.826355	0.339102	0.487253
GNPDA1	21.9681	1.95112	0.285771	6.82755	8.63765e-12	9.2444e-10	0.576765	0.0912731	0.485492
SYK	32.2076	1.8893	0.535822	3.52599	0.000421901	0.00260349	0.610016	0.125	0.485016
UBE2R2	78.1145	1.02593	0.305985	3.35287	0.000799783	0.00442366	0.776273	0.292006	0.484267
WASHC4	44.9823	1.12841	0.256801	4.39412	1.11221e-05	0.000125009	0.68514	0.202294	0.482846
ATP6AP1	82.4152	1.51887	0.323119	4.70067	2.59309e-06	3.62762e-05	0.84688	0.365092	0.481788
SCCPDH	12.093	3.73188	0.476842	7.82624	5.02673e-15	1.68637e-12	0.500411	0.0191368	0.481274
EIF4G3	26.2928	1.64538	0.438395	3.75319	0.000174598	0.00124169	0.559113	0.0779723	0.481141
SP3	57.0811	1.06246	0.345594	3.07431	0.00210987	0.00979944	0.67734	0.19639	0.48095
P4HA1	37.2634	1.44665	0.318726	4.53885	5.65613e-06	6.97816e-05	0.633826	0.152891	0.480935
HIPK2	45.8512	1.50526	0.246242	6.11292	9.78215e-10	5.25076e-08	0.642447	0.161577	0.48087
DCAF7	44.7749	1.13192	0.275945	4.10196	4.09662e-05	0.000369166	0.659688	0.179017	0.480671
ITGA5	17.1303	2.84001	0.830854	3.41818	0.000630414	0.00361405	0.499179	0.0185939	0.480585
GLG1	51.0835	0.913573	0.286246	3.19157	0.00141502	0.0070731	0.694581	0.214237	0.480344
IFNGR1	122.988	1.21885	0.302918	4.02368	5.72946e-05	0.000488222	0.857143	0.378257	0.478886
MYO5A	26.227	1.55966	0.46575	3.34872	0.000811867	0.00448197	0.561166	0.0823833	0.478783
ASAH1	249.314	2.87806	0.424069	6.78678	1.14665e-11	1.18363e-09	0.940066	0.461387	0.478679
NUP214	25.9661	1.46699	0.273085	5.37191	7.79065e-08	1.96968e-06	0.595649	0.117332	0.478317
MFSD12	59.2955	1.30671	0.368708	3.54404	0.000394049	0.00245244	0.747537	0.269748	0.477789
HIPK3	39.6561	1.07779	0.351656	3.0649	0.00217745	0.0100332	0.63711	0.159473	0.477637
AGPAT2	18.4503	1.80143	0.493587	3.64968	0.00026257	0.00173967	0.528325	0.0513029	0.477022
GSAP	15.5276	2.26005	0.591076	3.82363	0.000131503	0.00097371	0.506568	0.0308768	0.475691
SLC31A1	25.1574	2.16624	0.292639	7.40244	1.33704e-13	2.681e-11	0.601396	0.125882	0.475514
SERINC1	102.828	0.928381	0.32016	2.89974	0.00373473	0.0157019	0.812397	0.337541	0.474857
CPT1A	23.2325	1.72387	0.442746	3.89358	9.87743e-05	0.000776179	0.54803	0.0732899	0.47474
TAOK3	88.622	0.796357	0.276599	2.8791	0.00398814	0.0165414	0.759031	0.284745	0.474286
CYFIP1	53.1923	1.66829	0.461685	3.61348	0.00030211	0.0019585	0.772167	0.298385	0.473783
ITGAM	19.3484	2.34371	0.961568	2.43739	0.0147938	0.047293	0.498768	0.0250407	0.473728
NUMB	49.3552	1.45152	0.280478	5.17518	2.2769e-07	4.75695e-06	0.698276	0.225163	0.473113
VMA21	36.3705	1.09269	0.250219	4.36694	1.26002e-05	0.00013842	0.641215	0.169585	0.47163
IL18	26.09	1.91393	0.707933	2.70354	0.00686046	0.025655	0.550903	0.080076	0.470827
MX1	84.6346	1.44746	0.515123	2.80992	0.00495538	0.0197545	0.584975	0.11421	0.470765
CTNNBL1	39.9761	1.28523	0.213741	6.01303	1.82087e-09	8.92872e-08	0.667077	0.196458	0.47062
USF2	88.4706	1.34905	0.151974	8.87684	6.87897e-19	4.61553e-16	0.825123	0.354642	0.470481
LFNG	30.745	1.4777	0.500109	2.95477	0.00312907	0.0135392	0.553366	0.0835369	0.469829
DUSP6	30.0555	2.87903	0.632757	4.54998	5.36521e-06	6.67113e-05	0.4922	0.0246336	0.467567
SETDB2	23.0123	1.93394	0.448772	4.30941	1.63688e-05	0.00017099	0.539409	0.0718648	0.467544
DPYD	25.8194	1.7195	0.402058	4.27675	1.89642e-05	0.000192792	0.549261	0.0824511	0.46681
IFITM10	15.1787	3.60633	0.681286	5.29341	1.20056e-07	2.83406e-06	0.482759	0.0163545	0.466404
RUNX1	48.2041	1.21033	0.462192	2.61867	0.00882727	0.0313821	0.641215	0.175556	0.465659
BLVRA	19.281	2.07225	0.378501	5.4749	4.37764e-08	1.23573e-06	0.529146	0.0635858	0.46556
GLB1	27.4406	1.44386	0.288558	5.0037	5.62395e-07	1.00729e-05	0.607553	0.143594	0.463959
NUP62	35.4963	1.01419	0.380163	2.66778	0.00763549	0.0279541	0.594007	0.1307	0.463306
EHBP1L1	28.5841	1.34359	0.42133	3.18892	0.00142806	0.00713009	0.563629	0.100977	0.462652
COPA	83.105	0.715864	0.182285	3.92716	8.59549e-05	0.000687521	0.777504	0.315079	0.462425
IRAK1	30.1762	1.63539	0.226608	7.21684	5.32081e-13	8.75675e-11	0.617816	0.156691	0.461125
DAZAP2	111.407	0.912451	0.156239	5.84011	5.21674e-09	2.12631e-07	0.839901	0.3807	0.459201
FAR1	31.5026	1.23904	0.361777	3.42487	0.000615098	0.00353555	0.561987	0.103013	0.458974
MARCKS	285.587	1.7052	0.643406	2.65027	0.00804265	0.0291221	0.864122	0.405402	0.45872
CRTAP	31.0854	1.47053	0.257962	5.70058	1.19402e-08	4.21653e-07	0.605911	0.14753	0.458381
BMP2K	32.2827	1.48139	0.530192	2.79406	0.00520509	0.0205669	0.567734	0.109392	0.458342
HK1	34.6841	1.32706	0.183162	7.24529	4.31514e-13	7.52777e-11	0.633415	0.175285	0.45813
PLXND1	19.3552	1.92621	0.362258	5.31722	1.05364e-07	2.55289e-06	0.520936	0.0630429	0.457893
STT3B	73.8047	0.568985	0.229876	2.47518	0.0133167	0.0434388	0.734401	0.276805	0.457596
ACAA2	40.569	1.15227	0.264661	4.35377	1.33814e-05	0.000145264	0.651478	0.194015	0.457463
HOOK3	73.1662	0.700785	0.290341	2.41366	0.0157932	0.0499661	0.727422	0.270087	0.457335
TMEM127	25.5477	1.35819	0.266845	5.0898	3.58443e-07	6.87902e-06	0.584565	0.128054	0.456511
PBRM1	53.6865	0.93144	0.283287	3.28798	0.0010091	0.00535067	0.672824	0.216477	0.456348
PRPF40A	109.177	0.7485	0.206231	3.62943	0.000284047	0.00186006	0.805419	0.349416	0.456002
SLC29A3	14.458	3.03954	0.654954	4.64084	3.46995e-06	4.62439e-05	0.478243	0.0235478	0.454695
SHKBP1	22.3472	1.49636	0.357338	4.18751	2.82028e-05	0.00027018	0.531199	0.0767508	0.454448
HPS3	20.4138	1.67542	0.528148	3.17225	0.00151261	0.00747309	0.5	0.0470955	0.452904
PLBD1	27.0644	1.93307	0.674148	2.86743	0.00413819	0.0170422	0.59647	0.143798	0.452672
TMED5	79.9293	1.09208	0.160018	6.82478	8.80597e-12	9.36708e-10	0.789409	0.33693	0.452479
TMX1	36.6737	1.03744	0.255462	4.06104	4.88541e-05	0.000428132	0.625205	0.173046	0.45216
CAP1	142.399	1.0516	0.254518	4.13173	3.60038e-05	0.000331444	0.861658	0.409677	0.451981
SLC37A2	11.3662	2.87474	0.77242	3.72173	0.000197865	0.00137575	0.471264	0.0198154	0.451449
FAM120A	62.1355	0.852171	0.167285	5.09412	3.50361e-07	6.7761e-06	0.72619	0.275991	0.4502
ADAM17	41.384	1.31392	0.455735	2.88307	0.00393822	0.0163811	0.635468	0.185464	0.450004
CELF1	54.4374	0.945736	0.3328	2.84175	0.00448663	0.018181	0.66913	0.219191	0.449939
LINC00963	35.5137	1.46613	0.353904	4.14272	3.43207e-05	0.00031881	0.632184	0.182478	0.449706
TGOLN2	103.53	1.14053	0.20166	5.6557	1.55216e-08	5.25775e-07	0.83908	0.38959	0.44949
LASP1	56.0352	0.97383	0.126286	7.71132	1.24524e-14	3.8111e-12	0.712644	0.263844	0.4488
TNS3	19.1084	2.73203	0.44752	6.10482	1.02914e-09	5.47358e-08	0.527915	0.0795331	0.448381
ABCC3	10.8929	3.1056	0.925507	3.35557	0.000792022	0.00439187	0.46757	0.0194083	0.448162
LILRB1	23.9027	3.04882	1.09609	2.78155	0.00540993	0.0211986	0.466338	0.0182546	0.448084
SLC8B1	20.0527	1.8169	0.425097	4.27409	1.91921e-05	0.000194542	0.517652	0.0700326	0.447619
S100A6	1089.22	1.32238	0.405888	3.25798	0.00112207	0.00584137	0.970443	0.523005	0.447438
SLAMF8	12.5904	3.48776	1.10985	3.14255	0.00167481	0.00813617	0.461002	0.0137758	0.447226
WDR26	44.7144	0.925566	0.364909	2.53643	0.0111989	0.0379424	0.621921	0.175081	0.44684
PLBD2	15.7935	2.28585	0.392758	5.81998	5.88545e-09	2.3441e-07	0.512315	0.0667752	0.44554
OSBPL8	123.102	0.894598	0.298609	2.99588	0.00273655	0.0121165	0.794745	0.349213	0.445533
FCGR1A	12.6809	4.26071	1.10955	3.84003	0.000123021	0.000922494	0.454844	0.00936482	0.445479
ACTR3	206.012	1.08668	0.253346	4.28929	1.79242e-05	0.000184368	0.899015	0.453922	0.445092
FNDC3A	76.6652	1.417	0.245128	5.78064	7.44159e-09	2.87741e-07	0.753695	0.309175	0.44452
DOK3	8.74399	4.13603	0.730748	5.66	1.51377e-08	5.14703e-07	0.452791	0.00983985	0.442952
IQGAP1	209.376	1.23318	0.284633	4.33253	1.47405e-05	0.000156607	0.898604	0.455822	0.442782
EFR3A	48.8257	1.11436	0.125605	8.87196	7.18704e-19	4.64362e-16	0.676929	0.235003	0.441927
UNC93B1	36.8496	1.48013	0.376116	3.93529	8.30948e-05	0.000668629	0.652709	0.210912	0.441797
PTPRJ	30.7266	1.11924	0.455641	2.45641	0.0140334	0.0453609	0.539409	0.0977877	0.441621
LHFPL2	36.7079	2.00649	0.505593	3.9686	7.22973e-05	0.000594918	0.601396	0.161441	0.439954
XIAP	56.7373	1.00636	0.222062	4.53188	5.84613e-06	7.18715e-05	0.682266	0.242332	0.439934
MEGF9	20.7916	2.00643	0.391558	5.12422	2.98776e-07	5.99788e-06	0.519704	0.0799403	0.439764
SCARB2	73.4204	1.736	0.327028	5.30843	1.10572e-07	2.65328e-06	0.77422	0.334623	0.439597
APOBR	22.8909	1.65359	0.403115	4.10202	4.09556e-05	0.000369166	0.542693	0.103963	0.43873
DENND5A	17.6248	2.09663	0.49999	4.19334	2.74881e-05	0.000264788	0.489737	0.0510993	0.438638
XRN2	79.2351	0.722714	0.156861	4.60734	4.07858e-06	5.26333e-05	0.770525	0.332044	0.438481
RREB1	33.8036	1.49639	0.248881	6.01247	1.8272e-09	8.92872e-08	0.591544	0.153298	0.438245
WDFY1	24.1794	1.73435	0.307064	5.64816	1.62171e-08	5.46153e-07	0.531199	0.0931053	0.438093
AGAP3	25.9992	1.47368	0.374432	3.93576	8.29336e-05	0.000667641	0.568555	0.130904	0.437651
VAT1	47.1618	1.66471	0.443026	3.75759	0.00017156	0.00122472	0.696634	0.259161	0.437473
SPNS1	22.538	1.5633	0.292885	5.33757	9.42014e-08	2.31131e-06	0.561576	0.124321	0.437255
CPD	47.3954	1.37584	0.268436	5.12538	2.96937e-07	5.96782e-06	0.666256	0.229031	0.437225
RASGRP3	33.5218	1.70706	0.544831	3.1332	0.0017291	0.00832802	0.537356	0.100909	0.436447
NTAN1	34.154	1.22583	0.224447	5.46158	4.71908e-08	1.3109e-06	0.620279	0.184921	0.435358
HSD17B4	56.8511	1.55773	0.320968	4.85324	1.21464e-06	1.91067e-05	0.73399	0.300081	0.433909
GNAQ	64.5806	0.976283	0.346127	2.82059	0.00479357	0.0192018	0.696634	0.262894	0.43374
NPC1	40.1716	1.6385	0.409669	3.99958	6.34543e-05	0.000531426	0.607964	0.174335	0.433629
ERBIN	58.569	1.01542	0.265069	3.83078	0.00012774	0.000950287	0.672003	0.238803	0.4332
NR1H3	10.6718	3.78406	0.336064	11.26	2.06868e-29	9.02204e-26	0.462644	0.0296553	0.432988
ATP11A	13.4323	2.22635	0.636991	3.4951	0.000473888	0.00285956	0.464696	0.0318947	0.432802
NAGA	15.7214	1.87194	0.536363	3.49007	0.000482902	0.00290591	0.486864	0.0540852	0.432778
SMC1A	55.6624	0.900505	0.290239	3.10264	0.00191804	0.00907519	0.655993	0.223534	0.432459
CALU	66.5348	1.19113	0.224862	5.29713	1.17637e-07	2.78922e-06	0.729064	0.297163	0.431901
BNIP3L	94.865	0.895921	0.204946	4.37149	1.23401e-05	0.000136421	0.803366	0.371539	0.431827
SLC38A6	9.57581	3.39338	0.311627	10.8892	1.29735e-27	4.52646e-24	0.456076	0.0242942	0.431781
ACTR2	223.876	1.10549	0.264225	4.18388	2.86572e-05	0.000273781	0.900246	0.468784	0.431462
CTDNEP1	52.2335	0.743836	0.157888	4.71115	2.46317e-06	3.47372e-05	0.691297	0.260043	0.431254
PCNX4	29.7494	1.22751	0.462994	2.65125	0.0080194	0.0290608	0.541051	0.110071	0.43098
ANO6	16.9668	1.82862	0.675403	2.70744	0.00678034	0.0254208	0.465928	0.0358306	0.430097
MAPRE1	56.2444	0.563562	0.204273	2.75886	0.00580029	0.022431	0.679803	0.249729	0.430074
OAZ2	36.2006	1.11198	0.289042	3.84713	0.000119511	0.000901851	0.626847	0.196865	0.429982
ZDHHC20	35.9385	1.22263	0.23882	5.11946	3.06405e-07	6.10187e-06	0.583744	0.154655	0.429089
GSDME	9.04265	3.61998	0.560341	6.46031	1.04486e-10	8.06534e-09	0.450328	0.0213762	0.428952
TSPAN14	41.2451	1.05937	0.275581	3.84414	0.000120976	0.000909668	0.618227	0.189468	0.428759
GLMP	14.331	2.2487	0.276021	8.14684	3.73552e-16	1.58942e-13	0.499179	0.0708469	0.428332
MCOLN1	29.2467	1.45865	0.299328	4.8731	1.0986e-06	1.75504e-05	0.586207	0.158455	0.427751
RPN1	67.1007	1.11348	0.18	6.18603	6.16976e-10	3.56395e-08	0.767241	0.339509	0.427733
VASP	114.199	0.917321	0.298456	3.07355	0.00211525	0.00981396	0.773399	0.346159	0.42724
NUP58	30.8069	1.21052	0.319377	3.79027	0.000150485	0.00109739	0.552545	0.125339	0.427206
TBXAS1	19.1299	1.84471	0.505369	3.65022	0.000262012	0.00173663	0.496716	0.0696933	0.427023
KCTD20	31.9322	1.01536	0.360916	2.81329	0.00490369	0.0195845	0.559113	0.132533	0.426581
IBTK	34.8261	1.01997	0.281322	3.62563	0.000288258	0.00188198	0.576765	0.150855	0.42591
DENND4C	22.1756	1.52629	0.321876	4.74188	2.11748e-06	3.04028e-05	0.534893	0.109256	0.425637
TNNI2	12.0831	3.87218	1.05415	3.67327	0.000239471	0.00160737	0.438013	0.0132329	0.42478
CTSS	427.901	3.02117	0.398439	7.58251	3.38937e-14	8.95871e-12	0.961823	0.537052	0.424771
MMP19	18.8274	3.60762	0.734899	4.909	9.15407e-07	1.50938e-05	0.442118	0.017576	0.424542
ARPC5	261.623	1.3362	0.289493	4.61566	3.91849e-06	5.12045e-05	0.932677	0.508618	0.424058
FMNL2	22.1954	1.85102	0.56982	3.24843	0.00116044	0.00599819	0.519704	0.095684	0.42402
CAPG	146.936	2.13926	0.383938	5.57188	2.52002e-08	7.841e-07	0.830049	0.406216	0.423833
MTMR14	29.6528	1.21653	0.314662	3.86616	0.000110563	0.000847441	0.568555	0.14563	0.422925
DNAJC8	101.863	0.546858	0.215424	2.53852	0.0111322	0.0378055	0.780378	0.358103	0.422275
APLP2	251.612	2.63518	0.293344	8.98323	2.62937e-19	1.83477e-16	0.928161	0.505972	0.422189
LGALS8	26.6562	1.41746	0.250449	5.65968	1.51652e-08	5.14703e-07	0.541051	0.118893	0.422158
CIAO2A	29.4747	1.3029	0.269252	4.83898	1.30505e-06	2.03273e-05	0.563218	0.141151	0.422067
ATP6V0D1	115.154	1.30554	0.20272	6.44012	1.19376e-10	9.01518e-09	0.862479	0.440418	0.422061
ABHD12	26.5132	1.49364	0.308863	4.83591	1.32535e-06	2.05485e-05	0.544745	0.123371	0.421374
SNX29	18.6668	1.61776	0.469395	3.44647	0.000567958	0.00331372	0.481527	0.0601927	0.421334
CHST7	19.7247	1.69932	0.52205	3.25508	0.00113359	0.00589432	0.478243	0.0570711	0.421172
ABR	27.6758	1.27317	0.226137	5.63008	1.80127e-08	5.88802e-07	0.592775	0.17196	0.420815
TMEM33	44.062	1.13992	0.153822	7.4106	1.25732e-13	2.55045e-11	0.673235	0.252511	0.420724
PDE8A	19.3827	1.67425	0.405734	4.12647	3.68367e-05	0.00033763	0.499179	0.0785152	0.420664
SLC66A3	19.6765	1.35328	0.392794	3.44527	0.000570488	0.00332404	0.487274	0.067386	0.419888
CHMP1B	72.4599	1.01234	0.346896	2.91829	0.00351957	0.014928	0.681445	0.262419	0.419026
FAM20C	27.0123	2.18102	0.501215	4.35147	1.35226e-05	0.000146432	0.583744	0.164902	0.418842
ATG7	17.8897	1.98806	0.17272	11.5103	1.17092e-30	6.80891e-27	0.518883	0.100163	0.418721
CHST15	10.7595	3.45497	0.867584	3.98229	6.8255e-05	0.000564852	0.432677	0.0141151	0.418561
GPNMB	405.319	3.86335	0.544027	7.10141	1.23494e-12	1.84133e-10	0.875616	0.457248	0.418368
IFNAR2	40.2006	0.855429	0.18111	4.72326	2.32097e-06	3.29449e-05	0.624795	0.206637	0.418158
DOCK5	17.4305	1.81742	0.459651	3.95391	7.68838e-05	0.000625205	0.48358	0.0655537	0.418026
SPHK1	20.8402	1.75604	0.680007	2.58239	0.00981199	0.0342546	0.469622	0.0529995	0.416623
FLII	57.1336	0.605162	0.220697	2.74205	0.00610575	0.0233944	0.70197	0.285627	0.416343
SNN	18.9517	1.56884	0.500079	3.13719	0.00170578	0.00825677	0.484811	0.0691504	0.415661
RENBP	9.74333	2.82557	0.767081	3.68354	0.000230016	0.00155891	0.433087	0.017576	0.415511
NRIP3	14.2806	3.23543	0.74062	4.36855	1.25074e-05	0.000137921	0.431034	0.0160152	0.415019
MLEC	67.4476	0.793757	0.24539	3.23468	0.00121779	0.006252	0.712644	0.298046	0.414598
NSMAF	19.8206	1.49671	0.396545	3.77437	0.000160415	0.00115781	0.484401	0.0699647	0.414436
GAS2L3	12.9804	2.55294	0.935463	2.72907	0.00635136	0.0241009	0.437603	0.0235478	0.414055
USP8	67.0542	0.647365	0.207078	3.1262	0.00177084	0.00849622	0.675287	0.261536	0.413751
TRIO	26.1023	1.42253	0.487841	2.91596	0.00354596	0.0150071	0.543514	0.130497	0.413017
CREBL2	37.8171	1.00671	0.326419	3.08409	0.00204178	0.00953405	0.600575	0.188043	0.412532
TPM3	295.774	0.844128	0.282763	2.98529	0.00283314	0.0124601	0.924877	0.512554	0.412323
LPCAT1	19.7709	1.72503	0.347458	4.96471	6.88028e-07	1.18838e-05	0.482348	0.0708469	0.411501
BLOC1S2	50.2407	0.935684	0.155335	6.02366	1.70513e-09	8.45057e-08	0.646552	0.235071	0.411481
PAFAH1B2	40.1095	0.712786	0.288592	2.46987	0.0135162	0.0439496	0.607553	0.196254	0.411299
WDFY3	11.3547	2.86377	0.573381	4.99453	5.89803e-07	1.04991e-05	0.447044	0.0360342	0.41101
CALM3	97.6613	1.16857	0.288614	4.04892	5.14555e-05	0.000446366	0.794745	0.383822	0.410924
OAS1	28.1707	1.95335	0.407885	4.78896	1.67646e-06	2.4869e-05	0.494663	0.0841477	0.410516
KIDINS220	38.1115	0.941324	0.2413	3.90106	9.57734e-05	0.000755661	0.603038	0.193404	0.409634
HSD3B7	18.552	2.13977	0.467734	4.57476	4.76772e-06	6.02702e-05	0.51601	0.106406	0.409604
EDEM3	33.1494	1.30419	0.302129	4.31667	1.58403e-05	0.000166366	0.552545	0.143051	0.409494
RPS6KA1	27.0122	1.53846	0.192299	8.00033	1.24089e-15	4.70595e-13	0.557471	0.148344	0.409127
RXRA	22.7302	1.66314	0.266047	6.25128	4.07093e-10	2.50945e-08	0.559524	0.152077	0.407447
YWHAG	61.5781	0.787562	0.276946	2.84374	0.0044587	0.0180888	0.66954	0.262622	0.406918
PSEN1	28.6536	1.13465	0.277337	4.09123	4.29091e-05	0.000383282	0.557882	0.150991	0.406891
GGA2	47.0696	0.731954	0.204736	3.5751	0.000350091	0.00222085	0.63711	0.230456	0.406654
GUSB	46.6122	1.18157	0.325936	3.62518	0.000288764	0.00188317	0.672824	0.266626	0.406198
ZNF655	36.0683	0.855677	0.326114	2.62386	0.00869407	0.0309843	0.553777	0.147869	0.405908
DUSP10	27.1449	1.51092	0.573195	2.63596	0.00838988	0.0301279	0.497947	0.0921553	0.405792
CLTC	110.662	0.910207	0.21175	4.2985	1.71956e-05	0.000178492	0.837028	0.431393	0.405635
WDR11	27.1517	1.45449	0.276077	5.26842	1.37605e-07	3.14615e-06	0.528325	0.122964	0.405361
TPD52L2	38.7671	1.06205	0.235347	4.51271	6.40054e-06	7.78627e-05	0.634647	0.229574	0.405073
PDCD6IP	63.7446	0.723232	0.104685	6.90865	4.89298e-12	5.9691e-10	0.724959	0.319965	0.404994
NFAM1	8.13023	3.1211	0.622888	5.0107	5.42331e-07	9.78382e-06	0.425698	0.0207655	0.404932
CYB561A3	35.3596	1.30759	0.333994	3.91502	9.03957e-05	0.000718102	0.563218	0.158727	0.404491
FAM214B	16.8217	1.62839	0.419271	3.88385	0.000102815	0.000802147	0.495484	0.0910016	0.404483
CTSD	828.16	4.11133	0.417463	9.84837	6.96675e-23	1.10486e-19	0.965107	0.560803	0.404303
CXCL3	86.8453	2.78727	0.744972	3.74144	0.000182972	0.00128863	0.473317	0.0692861	0.404031
PARP9	29.0625	1.46554	0.305381	4.79905	1.59422e-06	2.38518e-05	0.5078	0.104099	0.403701
DDX60L	40.5352	1.52804	0.313831	4.869	1.12166e-06	1.78209e-05	0.615764	0.213355	0.402408
ETNK1	56.1471	0.76588	0.187215	4.09092	4.29674e-05	0.000383606	0.656814	0.254682	0.402132
MAPK1	56.992	0.449472	0.173707	2.58753	0.00966677	0.0338702	0.638342	0.236292	0.402049
PPP1R9B	18.5117	1.6074	0.502755	3.19718	0.0013878	0.00695295	0.457307	0.0555103	0.401797
SOD2	697.572	1.90184	0.407668	4.66516	3.08376e-06	4.20283e-05	0.956076	0.554628	0.401447
CR1	7.98537	4.44384	0.739072	6.01273	1.8243e-09	8.92872e-08	0.409278	0.00827904	0.400998
TRIM25	26.2084	1.43488	0.345844	4.14894	3.34025e-05	0.000312109	0.474959	0.0741721	0.400787
RGL1	17.5679	3.16183	0.512089	6.17438	6.64236e-10	3.77446e-08	0.45936	0.0586998	0.40066
AZIN1	61.9015	0.539716	0.166566	3.24026	0.00119423	0.00614369	0.682677	0.282098	0.400578
RAB5C	93.738	1.04886	0.214601	4.88746	1.02144e-06	1.64383e-05	0.827997	0.427457	0.40054
PPIP5K2	25.2455	1.04721	0.260224	4.02425	5.71573e-05	0.000487661	0.522989	0.123575	0.399414
GPI	37.1889	0.889861	0.178422	4.98739	6.12013e-07	1.07844e-05	0.58908	0.189739	0.399341
SLC35F6	16.5134	1.91382	0.210472	9.09296	9.63811e-20	7.31029e-17	0.486453	0.0876764	0.398777
S100A8	171.555	2.57306	0.801423	3.21061	0.00132452	0.00669553	0.489737	0.0916124	0.398125
H2AFY	177.871	1.71312	0.228034	7.51257	5.79779e-14	1.34857e-11	0.910509	0.512419	0.39809
WSB2	33.6148	0.882638	0.277263	3.1834	0.00145558	0.00724053	0.586207	0.189129	0.397078
TUBGCP2	37.1033	0.753357	0.150509	5.00541	5.57443e-07	1.00357e-05	0.612479	0.215934	0.396546
ATP6V1E1	71.3509	0.557652	0.154695	3.60484	0.000312343	0.00201605	0.740558	0.345073	0.395485
PPARG	14.127	3.16136	0.940244	3.36228	0.000773023	0.0043043	0.407635	0.0128257	0.39481
ARPC4	88.4568	0.650351	0.209959	3.09752	0.00195148	0.00920098	0.781609	0.386808	0.394801
PTK2B	28.3537	1.03667	0.343826	3.01509	0.00256905	0.0114945	0.500411	0.105727	0.394683
CPPED1	14.8588	1.83956	0.359278	5.12016	3.05278e-07	6.09334e-06	0.460591	0.0660966	0.394494
CXCL8	188.909	2.36659	0.849985	2.78427	0.00536488	0.0210552	0.473317	0.0788545	0.394462
CD109	20.9136	2.36335	0.849548	2.78189	0.00540431	0.0211814	0.417488	0.0232085	0.394279
PLOD3	16.0803	1.69444	0.265262	6.38781	1.68275e-10	1.19332e-08	0.471264	0.0772258	0.394039
ATG3	68.4694	0.607858	0.219895	2.76431	0.00570427	0.0221382	0.715928	0.323493	0.392434
ATP6AP2	146.991	1.40363	0.282813	4.96309	6.93789e-07	1.19715e-05	0.877668	0.48541	0.392258
ZFYVE26	10.2223	2.83638	0.396359	7.15608	8.30181e-13	1.28164e-10	0.425287	0.0333198	0.391968
HK2	24.6433	1.68845	0.527763	3.19926	0.00137782	0.00691153	0.514368	0.122557	0.391811
STAT6	33.8352	0.886034	0.283019	3.13065	0.00174422	0.00839389	0.55624	0.164834	0.391405
PNPLA6	26.9073	1.27001	0.23433	5.41977	5.96756e-08	1.59181e-06	0.527094	0.13579	0.391304
HS3ST1	15.2034	2.69597	0.732487	3.68057	0.000232716	0.00157352	0.420361	0.0291124	0.391249
KPNB1	87.8376	0.452852	0.173498	2.61013	0.00905087	0.0320854	0.723317	0.332315	0.391001
NAA50	74.2654	0.691618	0.102515	6.7465	1.51457e-11	1.50981e-09	0.722085	0.331162	0.390924
RAB34	14.7108	1.58446	0.64646	2.45098	0.0142469	0.0459317	0.436782	0.0464848	0.390297
PRKACA	25.0415	1.05618	0.256673	4.11491	3.87333e-05	0.000352296	0.527094	0.136808	0.390286
ANXA5	346.936	1.87449	0.373468	5.01915	5.19011e-07	9.39226e-06	0.957718	0.567522	0.390196
SGPL1	27.5228	1.33402	0.317346	4.2037	2.62592e-05	0.00025492	0.51601	0.129207	0.386802
AP5B1	24.1529	1.80615	0.359594	5.02275	5.09357e-07	9.24635e-06	0.541461	0.154723	0.386738
TMEM251	27.2079	1.59733	0.276516	5.77664	7.6208e-09	2.92821e-07	0.558292	0.17196	0.386332
GBA	16.5663	1.75797	0.29263	6.00748	1.88433e-09	9.15658e-08	0.503695	0.118214	0.385481
TBC1D1	30.6098	0.827949	0.220301	3.75825	0.000171103	0.00122232	0.552135	0.167142	0.384993
SYNCRIP	97.0266	0.472755	0.146414	3.22888	0.00124275	0.00636144	0.774631	0.390472	0.384158
CASP1	26.9204	1.37263	0.315219	4.35452	1.33359e-05	0.00014495	0.500821	0.117196	0.383625
SERINC5	58.9197	0.874423	0.356954	2.44968	0.0142983	0.0460294	0.617406	0.233985	0.383421
BCAP29	24.5805	1.03626	0.329409	3.14583	0.00165616	0.00806356	0.498358	0.114957	0.383401
FAM91A1	29.0905	0.964872	0.285988	3.37382	0.000741318	0.00415028	0.506979	0.123711	0.383268
BAG6	38.2688	0.627453	0.135612	4.62684	3.71281e-06	4.9031e-05	0.618637	0.235681	0.382956
MBOAT7	25.4668	1.25828	0.334471	3.762	0.000168563	0.00120962	0.513136	0.130429	0.382707
BZW1	184.556	0.686034	0.191625	3.58009	0.000343476	0.00218684	0.869869	0.487174	0.382694
CARD19	43.0607	0.980731	0.285014	3.44099	0.000579596	0.00336698	0.582512	0.199986	0.382526
SNAPC1	32.0046	2.5896	0.466775	5.54784	2.89217e-08	8.89803e-07	0.447865	0.0654859	0.382379
RGS19	26.4989	1.14564	0.336159	3.40802	0.000654356	0.00373413	0.502463	0.120114	0.382349
EWSR1	56.4409	0.530387	0.141433	3.75011	0.000176758	0.00125348	0.650657	0.268594	0.382063
SNX2	73.335	0.945685	0.256885	3.68135	0.000232	0.00156992	0.722906	0.341748	0.381158
EPAS1	25.1607	1.35504	0.281395	4.81543	1.46885e-06	2.23013e-05	0.486043	0.104981	0.381062
YTHDF3	35.2606	0.751394	0.289334	2.59698	0.00940474	0.0331201	0.550082	0.169042	0.38104
PRKAR1A	117.498	0.568386	0.156432	3.63344	0.000279668	0.0018369	0.81486	0.433836	0.381025
CISD2	55.2888	0.907665	0.227073	3.99724	6.40853e-05	0.000535939	0.691297	0.310328	0.380969
ALDH3B1	6.56112	3.35879	0.614046	5.46994	4.50195e-08	1.25658e-06	0.393268	0.0126221	0.380646
BST1	5.83859	4.64484	0.577743	8.03962	9.01139e-16	3.57281e-13	0.387521	0.00712541	0.380395
CLEC12A	11.7306	3.75665	0.941323	3.99082	6.58445e-05	0.000547501	0.391626	0.0114007	0.380225
SPCS3	118.957	0.72191	0.199586	3.61704	0.000297991	0.00193683	0.835796	0.455619	0.380177
IL18BP	15.7039	1.96464	0.455205	4.31595	1.58917e-05	0.000166788	0.441297	0.0612785	0.380019
GANAB	31.4895	0.998696	0.179051	5.5777	2.43713e-08	7.62668e-07	0.577176	0.197272	0.379904
USP3	41.0228	0.70604	0.231918	3.04435	0.00233184	0.010635	0.569376	0.189739	0.379637
GNPTG	31.691	0.993544	0.234342	4.23972	2.23795e-05	0.000221196	0.577586	0.198018	0.379568
GNB1	125.17	0.564962	0.121615	4.64549	3.39271e-06	4.53879e-05	0.836617	0.457112	0.379506
ARRB1	20.2038	1.59657	0.399369	3.99773	6.39536e-05	0.000535094	0.501642	0.122218	0.379424
MFSD14B	27.9032	1.04609	0.189193	5.52922	3.21659e-08	9.59203e-07	0.531199	0.152009	0.37919
ATP6V1H	45.8581	0.940527	0.130882	7.18606	6.66879e-13	1.06731e-10	0.625616	0.24715	0.378466
BLOC1S1	100.889	0.915946	0.238306	3.84357	0.00012126	0.000911407	0.788998	0.410831	0.378168
EIF4G1	61.5571	0.571891	0.170828	3.34775	0.000814708	0.00449409	0.702791	0.324783	0.378009
SLCO2B1	12.7548	3.1155	0.843512	3.69348	0.000221202	0.00151092	0.389984	0.0130293	0.376954
MR1	15.6251	1.91861	0.350728	5.47036	4.49127e-08	1.25561e-06	0.442939	0.0663681	0.376571
UBA1	47.6532	0.555014	0.157903	3.51491	0.000439905	0.00269457	0.615764	0.239414	0.37635
ETF1	59.8367	0.463656	0.168147	2.75745	0.00582548	0.0225184	0.665846	0.290242	0.375604
MTDH	175.916	0.621856	0.186085	3.34179	0.000832387	0.00456922	0.848522	0.473127	0.375395
AGFG1	40.5208	0.727571	0.243442	2.98869	0.00280178	0.012352	0.583333	0.208537	0.374796
MAPKAPK3	24.9535	0.973909	0.271989	3.58069	0.000342683	0.00218259	0.524631	0.15038	0.374251
GLTP	27.5355	0.998566	0.197428	5.05787	4.2396e-07	7.91014e-06	0.533251	0.159948	0.373303
KIAA0100	30.5299	0.778103	0.279961	2.77933	0.00544717	0.0212919	0.51601	0.14278	0.37323
PTP4A2	208.92	0.596427	0.19482	3.06142	0.00220289	0.0101343	0.877258	0.50414	0.373118
IQSEC1	23.073	1.44104	0.465546	3.09537	0.00196569	0.00924549	0.45156	0.079126	0.372434
AP3B1	42.0071	0.699318	0.152701	4.57966	4.65736e-06	5.90463e-05	0.602627	0.230592	0.372036
ZZEF1	24.7806	0.91712	0.330444	2.77541	0.00551314	0.0214776	0.471675	0.0998914	0.371783
AGGF1	27.5289	1.12674	0.24028	4.68929	2.74157e-06	3.78996e-05	0.522989	0.151805	0.371183
TMEM138	17.2398	1.75361	0.283811	6.17877	6.46013e-10	3.68304e-08	0.448686	0.0783116	0.370375
DNAJC13	22.2887	1.23567	0.291382	4.24074	2.22784e-05	0.000220322	0.479064	0.108713	0.370351
VAMP3	39.9825	0.718903	0.212093	3.38956	0.000700054	0.00395609	0.61289	0.242603	0.370287
NAPA	63.2511	0.591179	0.152122	3.88622	0.000101818	0.000795796	0.697865	0.327837	0.370029
DHX9	58.6251	0.483225	0.186394	2.5925	0.00952824	0.0334784	0.630952	0.260926	0.370027
NUDT3	26.4935	0.963919	0.286288	3.36695	0.000760039	0.00424545	0.489737	0.12025	0.369488
PIGT	28.1832	1.00954	0.231643	4.35817	1.31155e-05	0.000142911	0.534483	0.165038	0.369445
GRAMD4	11.5685	2.08691	0.398049	5.24285	1.58115e-07	3.50484e-06	0.410509	0.0418024	0.368707
EIF2AK2	56.8099	0.82854	0.324308	2.55479	0.0106252	0.0364946	0.559524	0.190825	0.368699
RNASEH2B	51.647	0.79608	0.252154	3.15712	0.00159336	0.00780789	0.60509	0.236564	0.368527
IFNAR1	76.2095	0.643718	0.191174	3.36718	0.000759421	0.00424396	0.748358	0.380429	0.367929
VSIG4	29.78	1.99605	0.755942	2.64049	0.00827872	0.029827	0.462644	0.094734	0.36791
TNPO1	44.9955	0.750344	0.174591	4.29772	1.72561e-05	0.000178867	0.602217	0.234392	0.367825
LAMP2	111.015	1.16471	0.303769	3.83418	0.000125982	0.000939214	0.844828	0.477606	0.367222
SUMO3	52.2695	0.612931	0.237602	2.57966	0.00988976	0.0344502	0.66133	0.29411	0.36722
CAPZA2	96.7787	0.752632	0.158852	4.73795	2.15894e-06	3.09288e-05	0.808292	0.441164	0.367128
CLCN7	20.1274	1.22757	0.177324	6.92275	4.42949e-12	5.51946e-10	0.478654	0.111564	0.36709
DTX3L	26.4006	1.01002	0.308391	3.27515	0.00105608	0.00556089	0.473727	0.106881	0.366846
GLUD1	38.7473	0.600877	0.205652	2.92182	0.00347992	0.014785	0.58087	0.214034	0.366837
DUSP3	23.7492	1.17993	0.404443	2.91742	0.00352941	0.0149588	0.520936	0.154316	0.36662
OAS3	20.0517	2.2743	0.533594	4.26222	2.02402e-05	0.000202809	0.403941	0.0373236	0.366617
NBPF19	19.8263	1.43389	0.500203	2.86662	0.00414875	0.0170795	0.438013	0.0716612	0.366352
LINC00847	17.056	1.48041	0.425997	3.47516	0.000510547	0.00304062	0.461823	0.0954805	0.366342
PSMD1	46.4636	0.698099	0.156507	4.4605	8.17678e-06	9.60565e-05	0.608374	0.242264	0.366111
SHISA5	27.8166	1.02243	0.218436	4.68067	2.85939e-06	3.92385e-05	0.501642	0.135586	0.366056
UBE2J1	56.0026	0.7969	0.197541	4.03409	5.48132e-05	0.000471275	0.618637	0.253461	0.365176
ACER3	24.7114	1.19289	0.274976	4.33816	1.43684e-05	0.000154013	0.503284	0.138572	0.364712
RAB8A	60.3001	0.595983	0.154828	3.84932	0.000118445	0.000896043	0.683498	0.318811	0.364686
MCTP1	14.4694	1.86394	0.5422	3.43772	0.000586624	0.00339676	0.412972	0.0485206	0.364451
WBP1L	22.5979	1.08711	0.24934	4.35995	1.30093e-05	0.00014193	0.497537	0.133211	0.364326
SLC26A11	17.393	2.20179	0.353812	6.22305	4.87594e-10	2.88342e-08	0.437603	0.0732899	0.364313
ACSL5	16.3679	1.80305	0.348318	5.17644	2.26156e-07	4.73056e-06	0.417077	0.0527959	0.364281
DYSF	4.93321	5.46137	0.625704	8.72836	2.58387e-18	1.55433e-15	0.366995	0.00291802	0.364077
RAP2C	23.1685	0.983833	0.324149	3.03512	0.00240439	0.0109089	0.463465	0.0994843	0.36398
TIMP1	556.236	2.21627	0.601498	3.68459	0.000229074	0.00155373	0.924056	0.560464	0.363592
SIPA1L2	13.1927	2.16323	0.591479	3.65733	0.000254855	0.00169693	0.408046	0.0445168	0.363529
CREB3L2	21.4581	1.28917	0.328238	3.92754	8.58199e-05	0.000686756	0.449097	0.0857085	0.363388
HADHB	74.574	0.712598	0.284238	2.50704	0.0121745	0.0403467	0.769704	0.406352	0.363353
CPSF2	22.3716	0.952076	0.242955	3.91874	8.90118e-05	0.000708722	0.484401	0.121539	0.362862
RAF1	36.1002	0.638446	0.243588	2.62101	0.00876705	0.0311934	0.534893	0.172096	0.362798
NBN	44.6532	1.12782	0.208574	5.40729	6.39841e-08	1.69122e-06	0.583333	0.220548	0.362785
LARP1	65.0711	0.515592	0.103701	4.9719	6.62988e-07	1.15198e-05	0.680213	0.317657	0.362556
BCAP31	103.161	1.45676	0.27547	5.28829	1.23466e-07	2.88329e-06	0.839901	0.477402	0.362499
GPD2	12.4532	2.00902	0.336895	5.96333	2.47155e-09	1.15593e-07	0.448276	0.0858442	0.362432
NAGK	73.1288	1.1064	0.196621	5.62707	1.83293e-08	5.96558e-07	0.731938	0.369639	0.362299
FDX1	80.799	1.52048	0.271227	5.60592	2.07156e-08	6.64307e-07	0.737274	0.375407	0.361867
TIGAR	22.5822	0.948629	0.376579	2.51907	0.0117664	0.0393983	0.456076	0.094259	0.361817
PBX3	18.8875	1.35856	0.535135	2.53873	0.0111257	0.0377999	0.422824	0.0611428	0.361682
SSR1	86.1312	0.538897	0.197767	2.7249	0.00643206	0.0243242	0.745074	0.383483	0.361591
UQCRC1	52.7517	0.717865	0.263708	2.72219	0.00648501	0.0244978	0.703202	0.342698	0.360504
KMO	12.8766	1.8792	0.69714	2.69559	0.00702648	0.0261191	0.387931	0.027823	0.360108
SPPL2A	79.9472	0.450326	0.17535	2.56815	0.0102242	0.0354173	0.740148	0.380361	0.359787
CD82	44.3471	0.989139	0.311718	3.17318	0.00150779	0.00745348	0.612479	0.253122	0.359358
GTF2A1	32.0164	0.818381	0.287076	2.85074	0.00436172	0.0177781	0.488506	0.129207	0.359298
TET3	12.9651	1.83885	0.444607	4.13589	3.53578e-05	0.000326358	0.412562	0.0534745	0.359087
GALC	11.4631	2.11957	0.517452	4.09617	4.2004e-05	0.000376547	0.38711	0.0282302	0.35888
APOL6	53.94	0.895452	0.356284	2.51331	0.0119604	0.0398567	0.526683	0.168227	0.358456
HDAC2	42.827	0.560694	0.163297	3.43358	0.000595677	0.00343978	0.579639	0.221227	0.358412
NPC2	329.389	1.90567	0.537114	3.54798	0.000388204	0.00242471	0.953612	0.595345	0.358268
AGO1	23.2471	1.27212	0.356434	3.56903	0.00035831	0.00226476	0.447455	0.0892372	0.358218
MAML2	29.4224	1.18619	0.415577	2.85433	0.00431284	0.0176118	0.487685	0.129479	0.358206
MTMR6	34.0913	0.651456	0.227418	2.86457	0.00417571	0.0171562	0.528325	0.170467	0.357858
PDPK1	30.7171	0.732271	0.236603	3.09493	0.0019686	0.00925664	0.513547	0.155809	0.357738
SBF2	16.391	1.37182	0.390786	3.51041	0.000447419	0.00273484	0.433498	0.0760722	0.357425
SCD	37.0588	1.57491	0.526102	2.99354	0.00275764	0.0121883	0.54064	0.183293	0.357348
PITPNA	46.1057	0.73195	0.241587	3.02976	0.00244749	0.011067	0.623153	0.265879	0.357273
EVI5	18.6561	1.51986	0.491899	3.08978	0.00200303	0.0093907	0.478243	0.120996	0.357247
IREB2	28.2396	0.809246	0.261399	3.09583	0.00196263	0.00923855	0.488506	0.132193	0.356312
MRAS	21.3771	1.53331	0.461524	3.32228	0.000892841	0.00483415	0.493842	0.137622	0.35622
VPS8	19.6916	1.14496	0.359798	3.18222	0.00146151	0.00725969	0.447455	0.0914088	0.356046
LSM6	40.1791	0.796659	0.186842	4.26381	2.00969e-05	0.000201604	0.595649	0.239617	0.356031
VPS41	20.9995	0.999563	0.263792	3.78921	0.000151125	0.00110078	0.469622	0.113803	0.355819
AGO4	15.6582	1.74228	0.434166	4.01294	5.99679e-05	0.000506606	0.428982	0.0740364	0.354946
DNAJB11	50.0343	0.713476	0.178852	3.98919	6.62981e-05	0.000550748	0.630131	0.275312	0.354819
KHSRP	42.5947	0.554833	0.192281	2.88553	0.00390756	0.0162963	0.570608	0.216409	0.354199
BLVRB	143.455	2.19726	0.414242	5.3043	1.13106e-07	2.70291e-06	0.844007	0.49016	0.353846
GIGYF2	37.6282	0.70173	0.279557	2.51015	0.012068	0.0400849	0.552545	0.198765	0.35378
GALNT7	13.6018	1.69742	0.54332	3.12416	0.00178316	0.00854593	0.385878	0.0320983	0.35378
UBXN11	9.64094	2.30193	0.375558	6.12936	8.82322e-10	4.80573e-08	0.387521	0.0339305	0.35359
NCSTN	22.5419	1.20958	0.206187	5.86642	4.4531e-09	1.87643e-07	0.50821	0.155198	0.353012
DDI2	22.5484	1.21386	0.321305	3.7779	0.000158159	0.00114342	0.478243	0.125543	0.3527
HTT	23.0185	0.967261	0.231989	4.16943	3.05361e-05	0.000289197	0.467159	0.114482	0.352678
COMMD9	23.5052	0.886543	0.309567	2.86382	0.00418566	0.017189	0.511494	0.158863	0.352632
NRAS	22.3506	0.9562	0.270168	3.53928	0.000401215	0.00248993	0.471264	0.119164	0.3521
ENOSF1	34.2262	1.1067	0.254826	4.34295	1.40582e-05	0.000151013	0.582102	0.230185	0.351917
ANXA11	98.7338	0.527095	0.185251	2.84531	0.00443689	0.0180202	0.729064	0.377579	0.351485
NLRC4	5.20101	3.55987	1.04318	3.41252	0.000643647	0.00367904	0.359195	0.00773616	0.351459
GALNT1	68.8096	0.688892	0.183237	3.75957	0.000170204	0.00121739	0.705255	0.353963	0.351291
HEATR3	15.6307	1.49936	0.362508	4.13608	3.53283e-05	0.000326259	0.411741	0.060532	0.351209
P2RX7	17.7063	2.70019	0.619913	4.35577	1.32602e-05	0.000144307	0.381363	0.030266	0.351097
TMEM30A	55.8044	0.682313	0.187476	3.63947	0.000273201	0.00179917	0.654762	0.30395	0.350812
AFF1	35.2142	0.653313	0.24926	2.62102	0.00876683	0.0311934	0.52381	0.173113	0.350696
GLYR1	34.1193	0.704177	0.141992	4.95926	7.07625e-07	1.21621e-05	0.539819	0.189129	0.350691
CD300LF	7.13937	2.88775	1.02882	2.80685	0.00500279	0.0198937	0.361248	0.0105863	0.350662
ARHGDIA	103.216	0.470155	0.122564	3.83601	0.00012505	0.000934258	0.782841	0.43241	0.35043
TXNDC12	47.5836	0.562436	0.145142	3.87508	0.00010659	0.00082241	0.611248	0.260926	0.350322
MTF1	14.1297	1.94676	0.372367	5.22807	1.71287e-07	3.7539e-06	0.410509	0.0602606	0.350248
NUS1	34.3288	0.799132	0.113641	7.03206	2.03513e-12	2.78332e-10	0.558703	0.208469	0.350234
SERPINB8	17.2856	1.34907	0.430382	3.13458	0.00172101	0.00829971	0.444581	0.0948018	0.349779
TBRG1	37.1311	0.744353	0.119251	6.24192	4.32226e-10	2.60006e-08	0.552956	0.203515	0.34944
EFTUD2	21.3947	1.08644	0.193686	5.60929	2.03158e-08	6.52687e-07	0.472496	0.123371	0.349125
HPSE	8.26202	3.92649	0.570747	6.87955	6.00423e-12	7.02979e-10	0.360016	0.0109256	0.349091
STXBP2	56.4458	0.880755	0.24939	3.53164	0.000412985	0.0025557	0.70156	0.35247	0.34909
TOM1	31.2489	0.932567	0.239589	3.89236	9.9274e-05	0.000779074	0.552956	0.203922	0.349033
SPG11	30.2237	0.757262	0.176254	4.29642	1.73582e-05	0.000179605	0.523399	0.174403	0.348996
TASOR	31.5035	0.80862	0.293286	2.7571	0.00583167	0.0225373	0.497126	0.148344	0.348782
RUFY1	27.234	0.962293	0.222968	4.31584	1.58996e-05	0.000166788	0.503284	0.15452	0.348765
IFI6	144.83	2.28429	0.356433	6.40875	1.46715e-10	1.06392e-08	0.69376	0.345005	0.348755
PGD	65.3406	1.0341	0.26419	3.91424	9.06885e-05	0.000719773	0.699507	0.350977	0.34853
SSB	95.9967	0.599006	0.130766	4.58076	4.63292e-06	5.88219e-05	0.743021	0.394883	0.348138
LGALS3	814.805	2.47413	0.497715	4.97097	6.66181e-07	1.15637e-05	0.957307	0.609256	0.348051
DOP1B	17.7965	1.29434	0.374028	3.46054	0.000539089	0.00317395	0.431856	0.0843512	0.347504
MAPKAP1	34.5152	0.881005	0.209684	4.20158	2.65055e-05	0.000256883	0.56445	0.21702	0.34743
NADK	22.1877	0.964588	0.147272	6.54972	5.76444e-11	4.83465e-09	0.490558	0.143255	0.347304
TLE3	36.8378	1.50469	0.45278	3.32321	0.000889868	0.00482254	0.42734	0.0802117	0.347128
PGK1	165.934	0.710194	0.209631	3.38782	0.000704495	0.00397475	0.86289	0.516015	0.346875
CAB39	48.4717	0.499573	0.155423	3.21428	0.00130773	0.00662988	0.591544	0.24491	0.346633
CDK14	9.51555	2.43017	0.788495	3.08204	0.00205586	0.00958942	0.371511	0.0251764	0.346334
DDB1	46.5666	0.512602	0.124869	4.10511	4.0412e-05	0.000365468	0.604269	0.25794	0.34633
PDIA4	43.4708	1.00473	0.304784	3.29654	0.000978842	0.00522346	0.609606	0.263301	0.346305
UBXN2B	16.4301	1.3367	0.179079	7.4643	8.37413e-14	1.80997e-11	0.440476	0.0945304	0.345946
LCORL	26.7095	1.10356	0.334169	3.30241	0.000958572	0.00513584	0.483169	0.137554	0.345615
SLC38A10	19.1788	1.17344	0.175599	6.68249	2.34914e-11	2.23939e-09	0.463054	0.117467	0.345587
ITPRIP	13.1462	1.88096	0.637843	2.94894	0.00318866	0.013745	0.374795	0.0293838	0.345411
SMIM3	18.9373	1.60642	0.356105	4.51108	6.4497e-06	7.83531e-05	0.457718	0.112446	0.345272
THAP12	28.4442	0.749743	0.298065	2.51537	0.0118908	0.0396853	0.474138	0.128868	0.34527
APH1B	18.6827	1.20563	0.267706	4.50357	6.68228e-06	8.08029e-05	0.454844	0.110206	0.344638
CLEC4E	6.99742	5.01332	0.955621	5.24614	1.55323e-07	3.46625e-06	0.349754	0.00515744	0.344596
DENND4B	14.061	1.40033	0.423043	3.31014	0.000932499	0.00502237	0.400657	0.0561889	0.344468
CPNE8	8.62224	2.3774	0.865029	2.74834	0.00598971	0.023046	0.359195	0.0150651	0.34413
DRAM2	35.5996	0.965398	0.269223	3.58586	0.000335965	0.00214607	0.573071	0.229099	0.343972
RAB7A	131.042	0.759305	0.212612	3.57133	0.000355178	0.00224985	0.848933	0.505157	0.343775
CTDSP1	32.6604	0.719237	0.160834	4.47193	7.7516e-06	9.20535e-05	0.535714	0.192047	0.343668
SH3BP2	25.5069	1.05716	0.313963	3.36714	0.00075951	0.00424396	0.472496	0.128868	0.343628
PCBP1	258.412	0.765919	0.216256	3.54173	0.000397515	0.00246872	0.907225	0.563857	0.343368
DNAJC3	92.9061	0.566158	0.198874	2.84682	0.00441578	0.0179523	0.752874	0.409881	0.342993
ZNF438	7.60117	3.09195	0.413787	7.47233	7.87894e-14	1.73985e-11	0.366585	0.0236156	0.342969
SGTB	21.6608	1.40012	0.542364	2.58152	0.00983667	0.0343079	0.398604	0.0561889	0.342415
GSR	13.4283	2.12843	0.388855	5.47358	4.41042e-08	1.24096e-06	0.384647	0.0425489	0.342098
CXorf38	37.8324	0.732223	0.142221	5.14847	2.62613e-07	5.39609e-06	0.539409	0.197883	0.341526
SIDT2	15.4471	1.41416	0.363328	3.89224	9.93213e-05	0.000779074	0.412151	0.070779	0.341372
FBP1	145.851	1.98941	0.70887	2.80645	0.005009	0.0199093	0.807061	0.466137	0.340923
MAP4K3	14.8755	1.73479	0.397253	4.36695	1.25993e-05	0.00013842	0.41954	0.0802117	0.339329
IRF5	8.78377	2.33353	0.650026	3.58991	0.000330797	0.00211693	0.364122	0.0251764	0.338945
GALM	39.3074	1.08832	0.353583	3.07799	0.00208405	0.00970275	0.486043	0.147191	0.338852
UTP3	24.6109	1.09944	0.292415	3.75985	0.000170016	0.00121654	0.469212	0.1307	0.338511
FBXL5	43.5016	0.891792	0.175126	5.0923	3.53751e-07	6.82653e-06	0.585386	0.247353	0.338032
ANXA4	60.9368	1.32146	0.301345	4.3852	1.15881e-05	0.000129255	0.683908	0.346295	0.337613
DNM2	40.7087	0.484766	0.112924	4.29287	1.76381e-05	0.000181962	0.54803	0.210505	0.337525
JAKMIP2	18.5429	4.46975	1.00504	4.44732	8.69467e-06	0.000101525	0.348112	0.010722	0.33739
CREG1	137.34	1.29867	0.466402	2.78444	0.005362	0.0210534	0.841954	0.505225	0.336729
TLNRD1	25.6235	1.07594	0.340847	3.15667	0.00159584	0.00781567	0.487685	0.151602	0.336083
GMIP	13.7544	1.42864	0.460072	3.10525	0.0019012	0.00901015	0.38711	0.0510993	0.336011
PTPN11	34.923	0.66192	0.221012	2.99494	0.00274495	0.0121454	0.502874	0.167006	0.335868
LAMP1	187.526	1.98036	0.345124	5.73812	9.57353e-09	3.53726e-07	0.915846	0.580076	0.33577
ARHGEF11	8.60899	2.16163	0.46747	4.62411	3.76212e-06	4.96071e-05	0.378489	0.042956	0.335533
PCYT1A	22.4181	0.975201	0.265846	3.66829	0.000244177	0.00163644	0.465517	0.130225	0.335292
PATL1	18.7321	1.3457	0.325948	4.12858	3.65004e-05	0.000334778	0.430624	0.0954805	0.335144
ATXN3	28.9347	0.727953	0.242253	3.00493	0.00265641	0.0118157	0.493432	0.158388	0.335044
MDM2	48.8565	0.713829	0.283613	2.51692	0.0118387	0.0395593	0.551314	0.216273	0.335041
UBE2E2	15.0527	1.56007	0.57851	2.6967	0.00700312	0.0260434	0.400657	0.0658252	0.334832
ROCK2	34.7923	0.70875	0.285018	2.48669	0.0128939	0.0423206	0.513547	0.178746	0.334801
BSG	82.1832	0.567273	0.21173	2.67922	0.00737932	0.0272104	0.76601	0.431393	0.334617
AC100810.1	27.1367	1.04597	0.244136	4.28439	1.83238e-05	0.000187483	0.522578	0.188246	0.334332
ZYG11B	22.4852	1.02449	0.333298	3.07379	0.00211355	0.00981009	0.45977	0.126154	0.333616
CYBC1	28.0749	0.742628	0.257396	2.88516	0.0039122	0.0163078	0.482348	0.148955	0.333393
HPCAL1	40.6303	0.794816	0.134031	5.93008	3.02786e-09	1.37555e-07	0.568966	0.235681	0.333284
IFIT3	37.5846	2.11969	0.432304	4.90323	9.42722e-07	1.5442e-05	0.39532	0.0620928	0.333227
MCEMP1	11.2722	5.08712	0.7245	7.02157	2.19393e-12	2.932e-10	0.33908	0.00631107	0.332769
UGGT1	23.3309	0.968854	0.266042	3.64174	0.000270803	0.00178674	0.445813	0.113396	0.332417
OS9	80.4895	0.733888	0.248189	2.95697	0.00310678	0.0134653	0.772578	0.44035	0.332228
DPP7	112.39	0.740036	0.243292	3.04176	0.00235198	0.0107045	0.834154	0.502239	0.331915
PIK3CB	18.6311	1.4468	0.274602	5.26871	1.37388e-07	3.14531e-06	0.460181	0.128393	0.331788
SELENOT	92.4007	0.421014	0.107435	3.91876	8.90048e-05	0.000708722	0.76642	0.434718	0.331703
GAPVD1	28.4634	0.760141	0.251612	3.02108	0.00251875	0.0113095	0.487274	0.155945	0.33133
HNRNPH2	42.9008	0.621176	0.193851	3.2044	0.00135346	0.00680435	0.582512	0.251425	0.331087
ABCC5	10.4904	1.97805	0.65221	3.03284	0.00242266	0.0109803	0.355501	0.0251764	0.330324
ATF6	35.2326	0.738058	0.202652	3.642	0.000270527	0.00178611	0.571018	0.240907	0.330111
SEMA4A	16.8414	1.49499	0.581806	2.56958	0.0101823	0.0353072	0.394089	0.0641287	0.32996
CD72	12.9318	2.02835	0.738557	2.74636	0.00602598	0.0231549	0.360427	0.0305375	0.329889
ATP6V1F	262.936	1.71172	0.312682	5.47433	4.39172e-08	1.2377e-06	0.934729	0.605252	0.329477
CEPT1	21.5137	1.08626	0.178038	6.10126	1.05234e-09	5.56304e-08	0.466749	0.13769	0.329059
MAP3K11	24.3466	0.869161	0.231813	3.74941	0.000177252	0.00125647	0.462233	0.133279	0.328954
USO1	53.0079	0.406795	0.10985	3.70317	0.000212924	0.00146269	0.6289	0.300421	0.328479
GMFB	22.8948	0.843856	0.199791	4.2237	2.40322e-05	0.000235926	0.477833	0.149634	0.328199
AVL9	21.5854	1.10832	0.281872	3.93199	8.42461e-05	0.000676221	0.435961	0.108374	0.327587
COMMD8	21.0208	1.07937	0.275096	3.92361	8.72324e-05	0.000696462	0.448276	0.120725	0.327551
NAIP	23.774	1.333	0.401407	3.32081	0.000897562	0.00485518	0.438834	0.11136	0.327474
DHX15	38.6152	0.509553	0.165711	3.07496	0.00210534	0.00978621	0.536946	0.21003	0.326916
SNX30	15.681	1.30624	0.285764	4.57105	4.85294e-06	6.12541e-05	0.413383	0.08693	0.326453
WDR1	93.8883	0.464329	0.169554	2.73853	0.00617152	0.023568	0.761084	0.434718	0.326366
RAB42	4.87476	4.04387	0.713096	5.67086	1.42084e-08	4.89286e-07	0.331691	0.00692182	0.324769
ASGR1	5.962	3.97473	0.712219	5.58077	2.39452e-08	7.55378e-07	0.332512	0.00780402	0.324708
AZI2	30.1863	0.952692	0.160164	5.94823	2.71057e-09	1.25095e-07	0.529146	0.204805	0.324342
NHLRC3	25.4672	0.68775	0.281077	2.44684	0.0144115	0.0462913	0.457718	0.133415	0.324303
HSPA13	20.1496	1.05503	0.284904	3.70311	0.000212969	0.00146269	0.414614	0.0903909	0.324223
HPS1	28.6817	0.62213	0.223732	2.78069	0.00542433	0.021236	0.512726	0.188789	0.323936
TMEM70	64.917	0.827082	0.231216	3.5771	0.000347428	0.00220717	0.665846	0.342562	0.323283
EAF1	16.3611	1.54294	0.198048	7.79071	6.66346e-15	2.11353e-12	0.397783	0.0754615	0.322322
SLC39A11	16.7643	1.53582	0.382953	4.01047	6.05969e-05	0.00051093	0.44335	0.1212	0.32215
E2F3	14.9979	1.3106	0.457198	2.86659	0.00414922	0.0170795	0.381363	0.0593105	0.322052
TPM4	246.664	0.691065	0.226078	3.05675	0.00223748	0.0102718	0.872332	0.550556	0.321775
EEPD1	6.48301	3.31212	0.71194	4.65224	3.28346e-06	4.41975e-05	0.332512	0.0114007	0.321112
CTR9	30.3683	0.591883	0.222239	2.66327	0.00773845	0.0282481	0.46798	0.146987	0.320993
CCNY	34.4213	0.430084	0.138838	3.09774	0.00195001	0.00919652	0.520936	0.200258	0.320678
PLA2G15	9.98607	2.28061	0.317484	7.18337	6.8012e-13	1.07861e-10	0.37069	0.0502172	0.320472
PRAM1	5.26075	3.63138	0.837932	4.33374	1.46596e-05	0.000156128	0.327586	0.00719327	0.320393
USP32	17.1196	1.25366	0.328997	3.81056	0.000138653	0.00102059	0.408046	0.0882193	0.319827
ATP9B	14.8065	1.29903	0.336545	3.85991	0.000113431	0.00086486	0.393268	0.0734935	0.319774
EXOC5	34.5005	0.586735	0.165082	3.55421	0.000379121	0.00237478	0.509852	0.190282	0.31957
ZADH2	21.3958	0.989941	0.232843	4.25154	2.12301e-05	0.000210791	0.464696	0.145698	0.318999
OSGIN2	15.2636	1.27001	0.454891	2.7919	0.00523998	0.0206813	0.38711	0.068336	0.318774
SZRD1	41.52	0.46596	0.120213	3.87612	0.000106137	0.000819849	0.550903	0.23222	0.318683
ARHGAP17	19.3516	1.00775	0.374612	2.69012	0.00714269	0.026482	0.407225	0.0886944	0.318531
SLC35B1	29.1097	0.598581	0.213609	2.80223	0.00507513	0.02014	0.510263	0.191775	0.318487
ACP2	21.7636	1.75934	0.471637	3.73028	0.000191266	0.00133572	0.496716	0.17861	0.318106
DOK1	9.02345	2.03279	0.697113	2.91602	0.00354533	0.0150071	0.337028	0.0190689	0.317959
TDP2	30.5585	1.02192	0.16339	6.25445	3.9892e-10	2.46779e-08	0.515599	0.197883	0.317717
MCRIP2	31.6119	0.896685	0.291587	3.07519	0.00210371	0.00978125	0.542282	0.224891	0.317391
IMPAD1	30.7426	0.808301	0.138042	5.85549	4.75604e-09	1.96609e-07	0.511905	0.194625	0.317279
DEF8	21.6291	0.937224	0.236351	3.96539	7.32749e-05	0.000601544	0.466338	0.149769	0.316569
TNS1	5.86763	4.43442	0.362394	12.2365	1.98481e-34	3.4625e-30	0.324713	0.00868621	0.316026
MGAT2	22.4301	0.900762	0.260028	3.4641	0.000532005	0.00314072	0.431856	0.116042	0.315813
INAFM2	15.9708	1.41717	0.429144	3.30231	0.000958905	0.00513605	0.399015	0.0836048	0.31541
GBP1	37.8109	1.69896	0.516114	3.29183	0.000995376	0.00529562	0.3789	0.0635858	0.315314
RSU1	26.5267	0.696072	0.210329	3.30944	0.00093483	0.00503181	0.477422	0.16212	0.315302
UBAP2L	28.0191	0.634841	0.25306	2.50865	0.0121192	0.0401938	0.457718	0.142712	0.315006
LRRC58	33.0737	0.646759	0.112153	5.76674	8.08198e-09	3.05173e-07	0.505337	0.190825	0.314511
SNX13	20.2155	0.949125	0.180754	5.25093	1.51331e-07	3.39765e-06	0.445402	0.130972	0.314431
BICD2	23.6945	0.811007	0.271467	2.98749	0.00281274	0.0123972	0.431445	0.117196	0.314249
COMMD5	23.3633	0.713603	0.191725	3.72202	0.000197634	0.00137469	0.468391	0.154587	0.313803
SIGLEC1	7.44967	3.9819	0.786703	5.06151	4.15957e-07	7.81095e-06	0.320197	0.00726113	0.312936
CUL4A	28.9679	0.717151	0.140409	5.10759	3.26301e-07	6.40314e-06	0.513957	0.201615	0.312342
RNFT1	19.2735	0.846765	0.231533	3.65721	0.000254973	0.00169706	0.428982	0.116721	0.312261
GRN	358.081	2.50714	0.511999	4.89677	9.74226e-07	1.58409e-05	0.949507	0.637283	0.312225
KCNMA1	5.85553	2.63345	0.762515	3.45364	0.000553078	0.00324026	0.326765	0.0152009	0.311564
FADS1	13.3313	2.34031	0.634626	3.68769	0.000226296	0.00153788	0.338259	0.0267372	0.311522
TIMM17A	34.1492	0.451719	0.133318	3.38829	0.000703288	0.00397051	0.523399	0.212066	0.311333
ADSS	69.1281	0.419872	0.112427	3.73462	0.000187998	0.00131712	0.646552	0.335301	0.31125
FMN1	9.61023	2.51726	0.528263	4.76517	1.88695e-06	2.75003e-05	0.346059	0.0349484	0.311111
EIF4G2	259.65	0.581055	0.162399	3.57794	0.00034631	0.00220228	0.914204	0.603149	0.311055
CLIP4	20.0963	1.32847	0.316724	4.19441	2.73579e-05	0.000263719	0.423235	0.113328	0.309907
SNX1	49.8494	0.48062	0.168305	2.85564	0.00429499	0.0175594	0.639984	0.330144	0.30984
WASHC2C	17.9914	1.12471	0.305726	3.67883	0.000234307	0.00158001	0.383005	0.0735613	0.309444
FUCA2	22.6608	0.94269	0.354993	2.65551	0.00791875	0.0287617	0.488506	0.179221	0.309285
EDEM2	17.7078	1.41891	0.214242	6.62294	3.52133e-11	3.19946e-09	0.44335	0.134297	0.309053
HAMP	16.3151	4.05856	0.797986	5.086	3.65702e-07	6.97996e-06	0.318966	0.0108578	0.308108
UBAC1	33.2871	0.642858	0.201202	3.19508	0.0013979	0.00699754	0.521346	0.213287	0.308059
SNX18	28.3421	0.689089	0.250106	2.75519	0.00586584	0.022653	0.463875	0.156216	0.307659
HM13	112.32	1.16173	0.345311	3.36429	0.000767403	0.00427848	0.817323	0.509772	0.307551
CAMK2D	33.2194	0.815989	0.2626	3.10735	0.00188774	0.00895892	0.449918	0.142644	0.307274
USP4	26.2172	0.806662	0.197829	4.07757	4.55081e-05	0.000404015	0.454023	0.146851	0.307172
NAGPA	12.3484	1.42921	0.291318	4.90601	9.29462e-07	1.52822e-05	0.3789	0.071797	0.307103
DMXL1	26.1394	0.673534	0.208361	3.23253	0.00122699	0.00629367	0.465928	0.158998	0.306929
SLC30A7	23.1752	0.820041	0.277671	2.95328	0.00314418	0.0135902	0.440476	0.133754	0.306722
NDUFB9	76.733	0.775427	0.275543	2.81418	0.00489014	0.0195482	0.737685	0.431664	0.306021
RIN2	28.0385	1.41013	0.553532	2.54751	0.0108496	0.0370901	0.470443	0.164563	0.30588
STX6	21.3217	0.904141	0.188302	4.80156	1.57434e-06	2.36354e-05	0.422003	0.116585	0.305418
RHOT1	21.1906	0.873825	0.148028	5.90312	3.56699e-09	1.56788e-07	0.437603	0.132668	0.304934
BMPR2	22.411	0.918633	0.361658	2.54006	0.0110834	0.0376899	0.422824	0.118078	0.304746
CUL5	30.159	0.731564	0.183799	3.98024	6.8847e-05	0.000569481	0.46798	0.163409	0.304571
GNL3L	18.4735	0.965342	0.273029	3.53568	0.000406732	0.00251998	0.396962	0.0924946	0.304468
KCNE3	5.66294	3.79027	0.587799	6.44823	1.13162e-10	8.64407e-09	0.316092	0.0116721	0.30442
DNAJC10	25.751	0.726179	0.236867	3.06577	0.00217108	0.0100124	0.45156	0.147191	0.304369
PRR14L	22.2443	0.849296	0.269866	3.14711	0.00164895	0.00803293	0.422414	0.11835	0.304064
SDCBP	326.163	1.62283	0.265718	6.10733	1.01312e-09	5.40487e-08	0.946634	0.643322	0.303311
FBXO38	13.3133	1.5046	0.324402	4.63808	3.51667e-06	4.67743e-05	0.376026	0.0729506	0.303076
SIRPB1	5.717	3.67499	0.570025	6.44706	1.14038e-10	8.64952e-09	0.314039	0.0116042	0.302435
CES2	13.5764	1.28636	0.279199	4.60731	4.07912e-06	5.26333e-05	0.373563	0.0712541	0.302309
BRWD3	15.5868	1.35682	0.5391	2.51683	0.0118417	0.0395593	0.362479	0.0604642	0.302015
HSDL2	15.5636	1.00562	0.286933	3.50472	0.000457088	0.00277933	0.380131	0.0785152	0.301616
AMFR	23.6465	0.652934	0.247256	2.64072	0.00827304	0.0298127	0.44335	0.141897	0.301452
NOL8	24.0082	0.775743	0.303597	2.55517	0.0106135	0.0364831	0.417077	0.115839	0.301238
CHM	24.3187	0.683997	0.171441	3.98969	6.61594e-05	0.000549858	0.436782	0.13579	0.300992
CS	30.0926	0.572545	0.231156	2.47687	0.0132539	0.0432903	0.438834	0.138572	0.300262
MON2	22.4313	0.790343	0.303623	2.60304	0.00924013	0.0326436	0.419951	0.119978	0.299972
UBE2Q1	34.413	0.567308	0.162117	3.49937	0.000466367	0.00282296	0.499589	0.199647	0.299942
PPP6R1	26.8093	0.619512	0.253998	2.43904	0.0147263	0.0471213	0.439245	0.139862	0.299383
MLLT10	18.3755	0.952049	0.295374	3.2232	0.00126766	0.0064643	0.41092	0.111767	0.299152
CAMKK2	16.7806	1.29409	0.225925	5.72794	1.01655e-08	3.70225e-07	0.385468	0.0865228	0.298945
SEC62	208.341	0.795228	0.126037	6.3095	2.79937e-10	1.8359e-08	0.868227	0.569422	0.298805
MKNK1	27.4037	0.857548	0.152086	5.63858	1.71456e-08	5.68644e-07	0.489737	0.191029	0.298709
ACOX1	24.7277	0.66695	0.134257	4.96773	6.77411e-07	1.17236e-05	0.454023	0.155537	0.298486
CDS2	23.1031	0.86414	0.355378	2.43161	0.0150319	0.0479225	0.396552	0.0989414	0.29761
IFIH1	31.9971	0.782816	0.294488	2.65823	0.00785525	0.0285966	0.431445	0.134365	0.29708
NMI	39.3796	0.531146	0.12703	4.18128	2.89878e-05	0.00027641	0.528736	0.231678	0.297058
MID1IP1	19.3395	1.3891	0.319585	4.34658	1.38277e-05	0.000148996	0.3867	0.0899837	0.296716
PXK	24.6281	1.15591	0.355943	3.24745	0.00116446	0.0060136	0.397783	0.101927	0.295856
WASHC2A	16.8288	1.06645	0.215889	4.93983	7.81914e-07	1.3192e-05	0.387521	0.0923588	0.295162
HERC5	42.6102	1.18892	0.295783	4.01955	5.83097e-05	0.000494033	0.449918	0.154791	0.295127
C20orf194	10.5279	1.79251	0.529326	3.3864	0.000708174	0.00399292	0.357143	0.0621607	0.294982
AGPAT3	31.1565	0.487086	0.182769	2.66504	0.00769799	0.0281474	0.493021	0.198833	0.294189
TMCO3	15.9806	1.13639	0.276053	4.11655	3.8458e-05	0.000350157	0.402709	0.108578	0.294132
IKBIP	17.1278	0.914889	0.374887	2.44044	0.0146694	0.0469923	0.369869	0.0758008	0.294068
INIP	20.514	0.736854	0.255449	2.88455	0.00391977	0.0163238	0.402709	0.109121	0.293589
PSTPIP2	11.9017	2.0265	0.548616	3.69384	0.000220891	0.00150938	0.321839	0.028298	0.293541
DNAJC5	28.3622	0.576733	0.167123	3.45094	0.000558638	0.00327028	0.488095	0.194693	0.293402
CLEC5A	16.7034	3.7071	0.957364	3.87219	0.00010786	0.000829273	0.305419	0.0125543	0.292864
POLK	27.8437	0.609234	0.227503	2.67792	0.00740817	0.0273052	0.473317	0.18051	0.292807
BTBD1	20.6133	0.653096	0.196742	3.31955	0.000901633	0.00487418	0.41092	0.118214	0.292706
CCT5	104.198	0.526301	0.197067	2.67068	0.00756982	0.0277778	0.770525	0.477945	0.29258
MAPK14	21.3517	0.750142	0.271334	2.76465	0.0056984	0.0221252	0.404351	0.112242	0.292109
HYOU1	34.5699	0.713215	0.230756	3.09077	0.00199638	0.00936457	0.455665	0.163884	0.291781
TRIM14	15.0392	1.20913	0.492942	2.45289	0.0141713	0.0457136	0.340722	0.04981	0.290913
DPH3	28.7796	0.584993	0.230088	2.54248	0.011007	0.0374813	0.48399	0.193132	0.290858
NBPF14	11.4787	1.6908	0.569551	2.96866	0.00299106	0.013035	0.347291	0.0567318	0.290559
NF1	27.3218	0.569752	0.149363	3.81455	0.000136432	0.00100722	0.46757	0.177117	0.290453
UBE4A	24.7036	0.727047	0.172709	4.20966	2.55755e-05	0.000249115	0.449507	0.159609	0.289898
MLKL	12.0577	1.66724	0.239574	6.95917	3.42285e-12	4.45609e-10	0.348112	0.0582248	0.289887
TTL	24.3806	0.671211	0.261031	2.57138	0.0101293	0.0351513	0.434319	0.14468	0.289639
MFSD13A	5.71643	2.96235	0.389924	7.59726	3.02456e-14	8.37515e-12	0.307471	0.0178474	0.289624
GALNT6	10.0656	1.81149	0.294359	6.154	7.55517e-10	4.21086e-08	0.335386	0.0458062	0.28958
RIPOR1	15.3365	1.31544	0.452825	2.90496	0.00367295	0.0154807	0.369048	0.0799403	0.289107
CD33	13.2369	1.29113	0.521588	2.47538	0.0133093	0.0434308	0.380542	0.0915445	0.288997
SMCR8	13.6343	1.25455	0.400094	3.13565	0.00171475	0.00828598	0.350985	0.0624321	0.288553
TBC1D5	23.8549	0.661058	0.20279	3.25982	0.00111482	0.00581582	0.419951	0.131447	0.288504
LPCAT3	15.703	1.08347	0.224496	4.82625	1.39127e-06	2.13651e-05	0.391626	0.103217	0.288409
TTLL4	7.47171	2.54796	0.484422	5.25979	1.44222e-07	3.27472e-06	0.321839	0.0338626	0.287976
RNH1	166.971	0.654741	0.231207	2.83183	0.00462818	0.018671	0.857143	0.569354	0.287789
IMPDH1	13.0848	1.16739	0.333844	3.4968	0.000470882	0.00284535	0.348522	0.0608035	0.287719
SNX14	26.9476	0.517016	0.164367	3.1455	0.00165803	0.00807038	0.466338	0.179017	0.287321
TFDP1	27.4471	0.811841	0.232505	3.49171	0.000479943	0.0028891	0.439245	0.152823	0.286422
CANX	240.802	1.07351	0.225445	4.76172	1.91947e-06	2.78804e-05	0.908046	0.621675	0.286371
EP400	17.0688	1.10987	0.325943	3.4051	0.000661399	0.0037657	0.376847	0.0905945	0.286253
MFSD14A	22.8161	0.713261	0.242313	2.94356	0.00324463	0.0139415	0.413793	0.127647	0.286147
SMIM29	17.8028	0.859158	0.196568	4.3708	1.23793e-05	0.000136768	0.396962	0.111021	0.285942
STARD3	18.8892	0.844921	0.121553	6.95106	3.62558e-12	4.65061e-10	0.426519	0.140676	0.285843
SLC11A2	25.6132	0.704585	0.22114	3.18615	0.0014418	0.0071924	0.439655	0.15513	0.284525
TSPO	190.679	1.25583	0.250077	5.02177	5.11979e-07	9.28427e-06	0.888752	0.605185	0.283567
VPS37C	8.45864	2.10214	0.352117	5.97002	2.37224e-09	1.11546e-07	0.332512	0.0491992	0.283313
CDK19	18.1364	1.08763	0.334348	3.25299	0.00114199	0.00592829	0.364122	0.0811618	0.28296
SERPING1	9.90266	2.55056	0.69773	3.65551	0.000256669	0.0017051	0.302956	0.0202226	0.282733
MFSD4B	12.0608	1.3833	0.501216	2.75988	0.0057822	0.0223709	0.327997	0.045399	0.282598
STT3A	20.3582	0.786151	0.222814	3.52829	0.000418258	0.00258466	0.408867	0.1269	0.281967
TXNDC11	19.388	0.745827	0.281997	2.64481	0.00817378	0.0295159	0.389984	0.108374	0.28161
MOSPD2	17.5116	1.12222	0.20647	5.43525	5.47209e-08	1.48693e-06	0.404351	0.123236	0.281116
GRK6	21.8696	0.643925	0.24979	2.57787	0.00994121	0.034588	0.397373	0.116585	0.280788
ADIPOR2	26.5523	0.62946	0.159044	3.95777	7.56514e-05	0.000617855	0.455665	0.174946	0.280719
IPO9	14.3077	1.14905	0.345467	3.32609	0.000880727	0.0047834	0.348522	0.0682682	0.280254
ABHD6	10.0701	1.59793	0.565352	2.82642	0.00470708	0.0189205	0.317734	0.037595	0.280139
AKAP10	12.4062	1.45329	0.420762	3.45394	0.000552461	0.00323847	0.346059	0.0665038	0.279555
ALYREF	26.405	0.541335	0.191564	2.82587	0.00471518	0.01894	0.422414	0.143051	0.279363
ATP6V0B	248.354	1.18463	0.263815	4.49039	7.10944e-06	8.52986e-05	0.928571	0.649294	0.279277
PI4KA	25.2507	0.558661	0.194191	2.87686	0.00401649	0.0166352	0.418309	0.139522	0.278786
SPOPL	18.4254	0.863129	0.2796	3.08702	0.00202176	0.00946583	0.39532	0.116721	0.278599
IARS	29.2947	0.581168	0.199877	2.90763	0.00364178	0.0153679	0.436782	0.15832	0.278462
ZBED1	14.5259	1.12619	0.391096	2.87957	0.00398215	0.0165244	0.340722	0.0624321	0.27829
PDPR	14.9197	1.24315	0.44294	2.8066	0.00500679	0.0199051	0.335386	0.0574104	0.277975
PEAK1	15.8034	1.34478	0.470992	2.85522	0.00430077	0.0175748	0.346059	0.0686754	0.277384
GAB2	13.4095	1.32998	0.493904	2.69279	0.00708569	0.0263112	0.364122	0.0875407	0.276581
RNF111	18.776	1.01404	0.397931	2.54827	0.010826	0.0370239	0.373153	0.0969734	0.276179
EXOC3	20.7413	0.611855	0.145571	4.20313	2.63246e-05	0.000255271	0.404351	0.128257	0.276094
UTP18	31.6829	0.434791	0.149258	2.91302	0.00357953	0.0151345	0.483169	0.207383	0.275786
VAC14	10.3385	1.84821	0.180752	10.2251	1.53086e-24	3.33823e-21	0.346059	0.0703719	0.275687
KMT2D	15.7154	1.05275	0.412612	2.55142	0.0107285	0.0367699	0.352217	0.0768187	0.275398
PSMA6	153.025	0.741587	0.226597	3.27272	0.00106519	0.00560136	0.857143	0.581976	0.275167
HSPA5	240.922	0.675327	0.222894	3.02982	0.00244701	0.011067	0.868227	0.59392	0.274307
ZNF330	27.9724	0.575574	0.124129	4.63689	3.53689e-06	4.69566e-05	0.444171	0.170603	0.273568
IPMK	17.6866	1.15297	0.293754	3.92497	8.674e-05	0.000693165	0.383415	0.110681	0.272734
TFPT	17.3476	0.763166	0.220721	3.45761	0.000544996	0.00320009	0.390394	0.118689	0.271705
LUCAT1	21.6065	2.23463	0.65191	3.42783	0.000608433	0.00350301	0.301724	0.0305375	0.271187
RRN3	16.1353	0.86528	0.31497	2.74718	0.00601101	0.0231075	0.347701	0.0768187	0.270882
ERAP1	14.4486	0.934488	0.287716	3.24795	0.00116238	0.00600643	0.33908	0.0684039	0.270677
TMED8	16.0118	1.46537	0.41047	3.56999	0.000356997	0.00225727	0.327997	0.0574104	0.270586
ARSB	9.0818	1.6494	0.521854	3.16066	0.00157411	0.00772916	0.300493	0.0303339	0.270159
ALDH3A2	14.8899	0.878148	0.21149	4.15219	3.29305e-05	0.000308359	0.362069	0.0920874	0.269982
TBC1D9B	28.8432	0.726374	0.209592	3.46565	0.000528946	0.00312583	0.473317	0.203447	0.26987
SLC35E3	21.3655	0.975574	0.251388	3.88074	0.000104138	0.000809864	0.392036	0.122489	0.269547
CDK4	22.6308	0.60783	0.193951	3.13394	0.00172477	0.00831178	0.430624	0.161306	0.269318
UHRF1BP1L	19.369	0.880662	0.242151	3.63683	0.000276018	0.00181407	0.377258	0.108306	0.268952
SEPHS2	53.2769	0.509832	0.188596	2.7033	0.00686543	0.0256626	0.589901	0.321322	0.26858
ZDHHC5	22.07	0.582042	0.13619	4.27374	1.92222e-05	0.000194733	0.428571	0.160627	0.267944
G6PD	24.3508	0.862463	0.222401	3.87797	0.000105332	0.000815587	0.446223	0.179085	0.267138
BCKDHA	24.0283	0.666871	0.231797	2.87696	0.00401521	0.0166339	0.452791	0.186075	0.266717
INPPL1	22.2406	0.561025	0.227798	2.46281	0.0137852	0.0446837	0.436782	0.170263	0.266518
USB1	14.0819	1.09441	0.223105	4.90538	9.32447e-07	1.53037e-05	0.345238	0.0787866	0.266451
AMPD2	14.0822	1.51456	0.421579	3.59259	0.000327403	0.00209906	0.323481	0.0572747	0.266206
TNPO3	19.3007	0.614776	0.209752	2.93096	0.00337912	0.0144129	0.392447	0.126629	0.265818
UBE3C	18.4113	0.69854	0.175361	3.98345	6.79233e-05	0.000562909	0.37931	0.113531	0.265779
AMDHD2	20.2456	0.804015	0.223362	3.5996	0.000318705	0.00205235	0.428161	0.162663	0.265498
LIMK1	19.903	1.0352	0.260194	3.97856	6.93341e-05	0.000573096	0.398604	0.133618	0.264986
GFOD1	15.6389	1.5707	0.39865	3.94004	8.14697e-05	0.000657676	0.344417	0.0800081	0.264409
CLN6	12.1035	1.3739	0.199982	6.87013	6.41444e-12	7.36184e-10	0.333333	0.0695575	0.263776
USP25	21.4087	0.761283	0.263292	2.8914	0.00383529	0.0160448	0.402299	0.138572	0.263727
TBC1D22A	21.1045	0.527071	0.209034	2.52146	0.0116869	0.039177	0.393678	0.13009	0.263589
ARHGEF40	11.3141	1.56153	0.574794	2.71668	0.00659398	0.0248256	0.340722	0.0772937	0.263429
PIK3C3	20.2163	0.785153	0.251084	3.12705	0.00176568	0.00847612	0.377258	0.114142	0.263116
PGGT1B	19.4111	0.730622	0.215853	3.38482	0.000712247	0.0040107	0.380542	0.117807	0.262735
SPAST	22.0434	0.766553	0.28815	2.66025	0.00780816	0.028437	0.376847	0.114346	0.262501
RBM28	20.4783	0.673074	0.272111	2.47353	0.0133785	0.0435938	0.37069	0.108645	0.262044
NKIRAS2	18.7272	0.662662	0.203917	3.24967	0.0011554	0.0059863	0.396552	0.134976	0.261576
UXS1	23.2737	0.861058	0.304133	2.83119	0.00463753	0.0186926	0.375205	0.113735	0.26147
TOR2A	20.3162	0.64654	0.170189	3.79896	0.000145305	0.00106194	0.432677	0.171349	0.261327
PTPN9	15.6657	0.827318	0.253208	3.26735	0.0010856	0.00568546	0.355501	0.0943947	0.261106
NLN	12.7818	1.78642	0.325571	5.48704	4.0873e-08	1.16996e-06	0.353038	0.0919517	0.261086
BRI3	338.612	1.81401	0.372831	4.86552	1.14159e-06	1.80717e-05	0.953202	0.692522	0.26068
PLD1	7.9985	2.13991	0.409082	5.23101	1.68587e-07	3.71337e-06	0.312397	0.0525923	0.259805
ZDHHC3	31.839	0.406658	0.155554	2.61426	0.00894211	0.0317487	0.486864	0.22747	0.259394
ANKFY1	16.1881	1.02329	0.275807	3.71018	0.000207114	0.00143036	0.332923	0.0735613	0.259361
NAB2	12.0362	1.47588	0.560074	2.63516	0.00840986	0.030181	0.318555	0.0597856	0.258769
HCFC1R1	22.7747	0.579819	0.164752	3.51935	0.00043261	0.00265748	0.418719	0.160831	0.257889
TMEM106A	11.4442	1.44296	0.295066	4.8903	1.00682e-06	1.62629e-05	0.312397	0.0545603	0.257837
MON1B	18.8817	0.872546	0.31915	2.73397	0.00625765	0.0238071	0.362069	0.104438	0.257631
OPA1	22.7782	0.525311	0.165151	3.1808	0.0014687	0.00728298	0.396962	0.139454	0.257508
JKAMP	20.2056	0.588365	0.129063	4.55872	5.14652e-06	6.44978e-05	0.412562	0.155334	0.257228
API5	30.2181	0.444261	0.137986	3.21961	0.00128364	0.00652944	0.447455	0.190757	0.256698
RGS12	12.8684	1.4344	0.452811	3.16777	0.0015361	0.00757201	0.333333	0.0774973	0.255836
HPS4	16.0463	0.947865	0.357128	2.65413	0.00795129	0.0288559	0.357553	0.102199	0.255355
ILRUN	25.5166	0.504773	0.182821	2.76102	0.00576204	0.0223177	0.407225	0.151873	0.255352
CD9	257.68	1.71694	0.559158	3.07058	0.00213645	0.00989837	0.840312	0.585505	0.254807
KLHL8	15.5662	0.926033	0.223562	4.14218	3.44024e-05	0.000319398	0.344417	0.090798	0.253619
SLC35B4	9.45278	1.6045	0.248036	6.46881	9.87759e-11	7.79704e-09	0.310345	0.0567318	0.253613
CCPG1	77.5457	0.630663	0.238235	2.64723	0.00811542	0.0293538	0.672003	0.419245	0.252758
PACC1	10.9637	1.05047	0.259089	4.05449	5.02446e-05	0.00043804	0.319787	0.0670467	0.25274
GALNT2	19.2819	0.716793	0.213755	3.35334	0.000798422	0.00442033	0.366174	0.113464	0.25271
PNPT1	21.6264	0.755307	0.23609	3.19923	0.00137795	0.00691153	0.3633	0.111631	0.251669
BEST1	15.3827	0.996469	0.238146	4.18428	2.86066e-05	0.000273448	0.342365	0.0908659	0.251499
MIEF1	13.223	1.08908	0.312278	3.48754	0.000487491	0.00292746	0.332102	0.0808225	0.251279
TOR1A	21.3954	0.610618	0.166747	3.66193	0.000250322	0.00167057	0.408867	0.157641	0.251226
ZC3H4	15.5429	0.866516	0.355214	2.43942	0.014711	0.0470886	0.326355	0.07519	0.251165
RNF135	15.1372	0.968641	0.200336	4.83509	1.33087e-06	2.05825e-05	0.3711	0.119978	0.251122
VPS35L	14.3432	0.777758	0.265319	2.9314	0.00337434	0.014396	0.343596	0.0926982	0.250898
LRPAP1	130.866	0.935735	0.346911	2.69733	0.00698974	0.0260103	0.817734	0.566979	0.250755
RRP1	17.279	0.882972	0.174309	5.06557	4.07187e-07	7.67103e-06	0.376847	0.1269	0.249947
ABHD13	14.6763	0.907462	0.249248	3.6408	0.000271793	0.00179192	0.339491	0.0895765	0.249914
ATP13A1	12.8882	1.07325	0.210144	5.10719	3.26979e-07	6.40916e-06	0.332923	0.0831976	0.249725
VPS26C	18.7217	0.680599	0.193379	3.51951	0.000432338	0.00265748	0.374795	0.125136	0.249659
DTNBP1	20.989	0.907895	0.153596	5.91094	3.4016e-09	1.51767e-07	0.389573	0.139997	0.249576
ARMC8	22.4828	0.52606	0.209157	2.51514	0.0118985	0.0397034	0.394499	0.145223	0.249277
PLXNA1	11.9871	1.25893	0.383101	3.28617	0.0010156	0.005377	0.339491	0.0903909	0.2491
SLC25A40	11.1956	1.62057	0.216365	7.48999	6.88777e-14	1.56048e-11	0.307061	0.0580212	0.24904
PSMD10	17.3405	0.820437	0.178027	4.60849	4.0561e-06	5.24526e-05	0.357964	0.109324	0.24864
NEK6	12.9139	1.27265	0.405975	3.1348	0.00171971	0.00829886	0.309113	0.060532	0.248581
TAF13	24.9594	0.55577	0.186937	2.97304	0.00294867	0.012876	0.417488	0.169178	0.24831
TCN2	12.7009	1.77066	0.531402	3.33206	0.00086207	0.0047011	0.350985	0.103692	0.247294
ORAI3	9.18194	1.41294	0.325886	4.3357	1.453e-05	0.000155031	0.300903	0.0536781	0.247225
PDIA6	150.875	0.786191	0.301656	2.60625	0.00915392	0.0323784	0.827997	0.581298	0.246699
PARP12	12.8612	0.98365	0.329332	2.98681	0.00281907	0.012422	0.30665	0.060057	0.246593
CD164	193.269	0.604602	0.16465	3.67205	0.000240613	0.0016138	0.862069	0.615907	0.246162
KDM3B	15.2912	0.761482	0.217801	3.49623	0.000471879	0.00285039	0.343596	0.0974484	0.246148
CUL2	24.3095	0.421954	0.135757	3.10815	0.00188263	0.00894404	0.408867	0.162934	0.245933
NOP10	208.006	0.926531	0.215051	4.30842	1.64421e-05	0.000171653	0.880131	0.634229	0.245902
MAP3K5	21.4454	0.768586	0.252696	3.04154	0.00235372	0.0107096	0.36289	0.117128	0.245762
SDAD1	23.228	0.518552	0.204441	2.53643	0.0111988	0.0379424	0.373974	0.128664	0.245309
SEC23IP	19.8889	0.638037	0.250228	2.54982	0.0107778	0.0368955	0.365353	0.120657	0.244696
TRAPPC8	17.8656	0.712259	0.253497	2.80973	0.00495825	0.0197571	0.345649	0.100977	0.244671
DCAF13	24.9221	0.605023	0.195914	3.08821	0.00201369	0.00943816	0.410099	0.166192	0.243907
UBQLN2	17.9206	0.740524	0.290623	2.54806	0.0108324	0.0370385	0.348522	0.104642	0.24388
CLN3	27.3724	0.460513	0.180807	2.54699	0.0108656	0.0371303	0.449507	0.206162	0.243346
GBE1	17.0036	0.858409	0.298099	2.87962	0.00398161	0.0165244	0.356322	0.112989	0.243333
DCTN4	22.7362	0.487598	0.143204	3.40492	0.000661833	0.00376694	0.402709	0.160627	0.242082
TXLNA	21.1461	0.514748	0.187098	2.75121	0.00593748	0.0228803	0.367406	0.126018	0.241388
HDAC3	19.2188	0.501942	0.16211	3.0963	0.00195952	0.0092362	0.369458	0.128189	0.241269
POLD3	20.1151	0.631497	0.239566	2.636	0.00838895	0.0301279	0.367816	0.126832	0.240984
QTRT2	11.8713	0.856488	0.341084	2.51108	0.0120364	0.0400105	0.31445	0.0739685	0.240481
ARPC2	410.938	0.691781	0.244292	2.83178	0.00462895	0.018671	0.928571	0.688382	0.240189
ARPC1B	359.5	1.00121	0.350296	2.8582	0.00426058	0.0174438	0.942118	0.702294	0.239825
SMPDL3A	14.9914	1.65588	0.582615	2.84215	0.00448107	0.0181669	0.363711	0.123982	0.239729
SLC30A5	23.3695	0.439778	0.154141	2.85308	0.00432971	0.0176641	0.389984	0.15038	0.239604
HSP90B1	333.028	0.7305	0.269445	2.71113	0.00670545	0.0251779	0.893268	0.654316	0.238952
ARNT	12.4964	1.15895	0.308168	3.76078	0.000169384	0.00121401	0.31445	0.0755972	0.238853
OSGEP	25.1797	0.475284	0.177598	2.67618	0.00744671	0.0274183	0.405172	0.166327	0.238845
FAM210A	13.7989	0.995067	0.290941	3.42017	0.00062582	0.00359126	0.318966	0.0802117	0.238754
SNTB1	9.17909	1.8401	0.319512	5.75908	8.4572e-09	3.17281e-07	0.308703	0.0718648	0.236838
DNASE2	25.0586	0.895588	0.278839	3.21184	0.00131887	0.00667915	0.41913	0.182818	0.236312
TOMM40	26.9877	0.521024	0.168627	3.08981	0.00200284	0.0093907	0.424466	0.188586	0.235881
HCFC1	17.0191	0.734568	0.229042	3.20713	0.00134066	0.00675035	0.337028	0.101181	0.235847
IFI44L	38.6558	1.54734	0.456084	3.39268	0.000692132	0.00392021	0.315271	0.0795331	0.235738
PFN1	516.903	0.700334	0.26507	2.64207	0.00823999	0.029712	0.941708	0.706433	0.235274
DHRSX	13.7732	0.678245	0.244905	2.76942	0.00561558	0.0218377	0.324713	0.0897801	0.234933
ATF1	19.3241	0.43439	0.174317	2.49195	0.0127044	0.0418481	0.363711	0.129615	0.234096
DDX41	14.3452	0.77574	0.182851	4.24246	2.21083e-05	0.000218763	0.334975	0.100977	0.233998
RNF220	16.356	0.526246	0.171524	3.06806	0.00215452	0.00996173	0.341954	0.107967	0.233987
SLC35A4	14.3406	0.775286	0.188459	4.11381	3.89181e-05	0.000353791	0.349754	0.116789	0.232965
ITPK1	14.2777	0.764874	0.137913	5.54607	2.92164e-08	8.95589e-07	0.337438	0.104574	0.232865
RNF20	14.413	0.759497	0.30644	2.47845	0.0131954	0.0431236	0.309524	0.0767508	0.232773
PAK1IP1	16.773	0.633735	0.174057	3.64097	0.000271615	0.00179143	0.337849	0.106542	0.231307
IFI44	30.9857	0.832781	0.281404	2.95938	0.0030826	0.0133705	0.376026	0.145358	0.230668
QSER1	14.1413	0.985239	0.254861	3.86578	0.000110733	0.000848325	0.32266	0.0937839	0.228876
DELE1	12.5874	0.848028	0.218523	3.88072	0.000104149	0.000809864	0.305829	0.077158	0.228671
TCF12	17.6824	0.735329	0.287398	2.55858	0.0105101	0.0362206	0.335796	0.107492	0.228305
PSME3	19.4741	0.551599	0.143647	3.83996	0.000123052	0.000922494	0.368227	0.139997	0.228229
DCAF12	14.6356	0.708528	0.181743	3.89852	9.67824e-05	0.000762932	0.336207	0.109392	0.226815
AP5M1	18.6056	0.646779	0.207158	3.12215	0.00179537	0.00859735	0.355911	0.129411	0.2265
CCDC43	18.4301	0.687621	0.143034	4.80739	1.52917e-06	2.31365e-05	0.357143	0.130768	0.226375
DOCK7	17.4738	0.873694	0.34628	2.52308	0.0116331	0.0390643	0.342365	0.116653	0.225711
REEP4	14.7287	0.791967	0.282204	2.80637	0.00501036	0.0199102	0.329228	0.104438	0.22479
SELENON	11.0118	1.08651	0.236669	4.59082	4.41501e-06	5.64661e-05	0.309934	0.0867942	0.22314
COP1	17.142	0.576993	0.182889	3.15487	0.00160567	0.00785059	0.329228	0.106406	0.222822
GDAP2	13.0941	0.766889	0.172503	4.44566	8.76241e-06	0.000102248	0.319787	0.0970413	0.222745
COQ2	13.0184	0.778483	0.25242	3.08408	0.0020418	0.00953405	0.325944	0.103556	0.222388
MAPKAPK5	19.2109	0.660327	0.224215	2.94506	0.00322896	0.0138844	0.327176	0.105524	0.221652
FUBP3	18.0959	0.569375	0.103788	5.48593	4.11299e-08	1.1724e-06	0.349754	0.128122	0.221632
BAG4	17.0154	0.663759	0.238732	2.78036	0.00542993	0.0212531	0.326765	0.105388	0.221377
MRPS6	126.391	0.628247	0.193947	3.23927	0.00119834	0.00616306	0.66954	0.449036	0.220504
AP2A2	24.059	0.441307	0.136378	3.2359	0.00121259	0.00622717	0.3789	0.159134	0.219766
LONP1	20.9859	0.596246	0.169184	3.52424	0.000424696	0.00261703	0.376847	0.157098	0.219749
SEC24C	13.7315	0.726961	0.176897	4.10953	3.96474e-05	0.000359859	0.305008	0.0859799	0.219028
PIGBOS1	18.2472	0.544472	0.207707	2.62135	0.00875833	0.0311751	0.340722	0.122014	0.218708
NACC1	15.114	0.72416	0.212131	3.41373	0.000640793	0.00366512	0.313629	0.0957519	0.217877
SHLD2	18.3029	0.440089	0.122697	3.58678	0.00033478	0.00213928	0.35468	0.136808	0.217872
SYMPK	18.0701	0.454147	0.180021	2.52275	0.0116442	0.0390789	0.323481	0.10566	0.217822
DDX58	19.3151	0.79381	0.313122	2.53515	0.01124	0.0380372	0.320608	0.103149	0.217459
SORBS3	12.4941	1.13159	0.206074	5.49117	3.9927e-08	1.14749e-06	0.318144	0.100706	0.217439
MAN2C1	14.7214	0.648764	0.156514	4.14508	3.397e-05	0.000316268	0.317323	0.100027	0.217296
LGMN	105.448	1.45859	0.546498	2.66897	0.00760835	0.0278898	0.636289	0.419449	0.21684
TMEM199	13.7439	0.795643	0.14572	5.46008	4.75931e-08	1.31997e-06	0.309934	0.0931053	0.216829
SLC27A1	10.3304	1.17078	0.324574	3.60713	0.000309605	0.00200454	0.301724	0.0878122	0.213912
RPE	13.706	0.839566	0.231277	3.63013	0.00028328	0.00185639	0.315681	0.101927	0.213754
MIOS	15.146	0.816187	0.269071	3.03335	0.00241858	0.0109647	0.318555	0.10532	0.213235
ZMYM4	18.2226	0.588338	0.222904	2.63943	0.00830467	0.0298958	0.331691	0.118689	0.213002
SH3BGRL3	771.437	1.6536	0.28073	5.89035	3.85371e-09	1.6807e-07	0.971675	0.759026	0.212649
AGTPBP1	17.1521	0.683403	0.250036	2.73322	0.00627181	0.0238473	0.301724	0.0892372	0.212487
GTF2H3	14.1768	0.893284	0.181839	4.91249	8.99252e-07	1.48555e-05	0.302135	0.089848	0.212287
LNPK	21.2754	0.456206	0.176721	2.5815	0.00983709	0.0343079	0.3789	0.167956	0.210944
SUMF1	12.4508	0.926607	0.317585	2.91767	0.00352659	0.0149505	0.318555	0.108849	0.209706
MARS	22.0468	0.483318	0.168109	2.87503	0.00403985	0.0167122	0.353038	0.143798	0.20924
CPT2	12.9172	0.759693	0.185938	4.08574	4.39369e-05	0.000390861	0.319787	0.110953	0.208834
TMEM192	25.5792	0.545153	0.218911	2.4903	0.0127636	0.0420035	0.414204	0.206569	0.207635
WDR36	15.0565	0.637483	0.203772	3.12841	0.00175754	0.00844636	0.315681	0.109188	0.206493
SLC4A2	15.3856	0.697006	0.253907	2.74513	0.00604874	0.023227	0.319376	0.113464	0.205912
MRM2	13.6563	0.626965	0.18608	3.36932	0.000753534	0.00421462	0.311576	0.106949	0.204627
FPGS	14.1981	0.58262	0.149551	3.89579	9.7881e-05	0.0007702	0.302545	0.0986699	0.203875
THRA	16.2749	1.11088	0.444939	2.4967	0.0125355	0.04137	0.33908	0.136265	0.202816
PCK2	11.8045	0.8464	0.226142	3.74278	0.000181996	0.00128487	0.307061	0.104302	0.202758
RHOA	339.027	0.654085	0.163137	4.00943	6.08663e-05	0.000512587	0.941297	0.738599	0.202698
GFM1	19.172	0.583486	0.143356	4.07019	4.69746e-05	0.000414712	0.341544	0.14149	0.200053
TMEM150A	12.5263	0.717102	0.295311	2.42829	0.0151702	0.0482574	0.308292	0.109731	0.198561
TPRA1	15.1465	0.512015	0.199871	2.56173	0.0104153	0.035958	0.307882	0.11231	0.195572
INTS1	15.7489	0.41328	0.117841	3.50711	0.000453009	0.00275837	0.311166	0.115907	0.195259
RGCC	218.869	0.942494	0.321919	2.92774	0.0034144	0.0145456	0.679803	0.487378	0.192425
ATP6V1G1	271.05	0.557212	0.160625	3.46902	0.000522365	0.00309428	0.888752	0.696526	0.192227
TEX2	14.0971	0.895471	0.299852	2.98638	0.00282303	0.0124332	0.301314	0.110953	0.190361
ATP6V0C	346.149	0.956204	0.2183	4.38022	1.18558e-05	0.000131767	0.933087	0.745453	0.187634
SCAMP3	18.8292	0.426063	0.138833	3.06889	0.00214856	0.00993945	0.333744	0.14848	0.185264
TM9SF4	19.073	0.424246	0.146204	2.90173	0.00371109	0.0156113	0.326355	0.145494	0.180861
CALR	309.102	0.854406	0.262403	3.25608	0.0011296	0.00587563	0.908456	0.729099	0.179358
PRDX1	346.581	1.12684	0.279717	4.0285	5.61337e-05	0.000480594	0.921593	0.760926	0.160667
TBL2	16.1944	0.595009	0.235555	2.52599	0.0115374	0.0388179	0.302956	0.144137	0.158819
CFL1	630.264	0.627862	0.199219	3.15162	0.00162367	0.00792086	0.961002	0.805239	0.155763
PSMA7	345.986	0.501868	0.195842	2.56262	0.0103887	0.0359085	0.907225	0.75855	0.148674
EIF4A1	622.567	0.706493	0.190876	3.70132	0.000214482	0.00147135	0.968391	0.823086	0.145304
RNASEK	496.815	0.606938	0.200181	3.03195	0.0024298	0.011007	0.952381	0.827022	0.125359
S100A11	1219.48	1.24846	0.423958	2.94478	0.00323182	0.013893	0.987685	0.874457	0.113228
CSTB	709.531	1.92664	0.381935	5.04442	4.54908e-07	8.40665e-06	0.966338	0.859867	0.106471
PSAP	1187.02	2.10824	0.462553	4.55782	5.16867e-06	6.46361e-05	0.982348	0.893051	0.0892971
YBX1	916.305	0.803407	0.248842	3.22858	0.00124405	0.00636622	0.974548	0.892237	0.0823117
CD63	977.674	1.27694	0.448364	2.848	0.00439946	0.0178985	0.972496	0.893187	0.0793091
OAZ1	946.873	0.622995	0.145929	4.26917	1.96202e-05	0.000198076	0.97619	0.907505	0.068685
FTL	7957.09	3.16416	0.370889	8.53127	1.44749e-17	7.21471e-15	0.999589	0.972788	0.0268018

## Sheet: LC2
	baseMean	log2FoldChange	lfcSE	stat	pvalue	padj	pts	pts_rest	pts_difference
CIDEA	497.495	5.32224	0.787362	6.75958	1.38389e-11	9.59765e-11	0.892633	0.33765	0.554983
FOLR1	332.914	5.20933	0.760484	6.85002	7.38383e-12	5.28546e-11	0.878127	0.329333	0.548793
S100A1	578.458	3.75319	0.838142	4.47799	7.53499e-06	2.62287e-05	0.959909	0.424379	0.535529
CA6	271.796	4.92153	0.819653	6.00442	1.92022e-09	1.04697e-08	0.841005	0.321017	0.519988
SMIM22	194.329	4.32053	0.891351	4.84718	1.25232e-06	4.8712e-06	0.858481	0.344541	0.51394
BTN1A1	353.033	3.85718	0.835608	4.61602	3.91172e-06	1.41881e-05	0.893547	0.404895	0.488652
OLAH	489.863	3.53213	0.803715	4.39475	1.109e-05	3.76573e-05	0.940377	0.452537	0.48784
FABP3	1321.08	4.12552	0.769656	5.36021	8.31235e-08	3.76283e-07	0.968589	0.49602	0.472569
SELENOP	254.522	2.97825	0.778014	3.82802	0.000129178	0.000375165	0.877784	0.418082	0.459702
ELF5	267.102	2.79317	0.980766	2.84795	0.00440022	0.00989537	0.839406	0.383153	0.456253
GPAT2	156.373	4.67776	0.733987	6.37309	1.85254e-10	1.13787e-09	0.743004	0.29084	0.452164
LINC01235	232.467	3.07384	0.820616	3.74577	0.00017984	0.000510171	0.820217	0.383034	0.437183
PDZK1IP1	238.773	2.74182	0.939452	2.91854	0.00351679	0.00805621	0.827527	0.393727	0.4338
SOSTDC1	93.4518	4.14015	0.922489	4.48802	7.18879e-06	2.51023e-05	0.658824	0.227635	0.431189
NPDC1	149.661	3.61517	0.705755	5.12242	3.01633e-07	1.26651e-06	0.801599	0.375668	0.425931
EPCAM	257.882	2.55596	0.876739	2.9153	0.00355348	0.00813451	0.853798	0.42925	0.424548
CEL	1952.67	4.57231	0.797289	5.73482	9.76151e-09	4.92301e-08	0.962993	0.539028	0.423964
PIGR	1134.94	3.39372	0.772762	4.39167	1.12484e-05	3.81381e-05	0.97293	0.549721	0.423209
SELENOM	209.364	3.7881	0.591043	6.40917	1.46309e-10	9.07493e-10	0.811194	0.391826	0.419368
LRRC26	98.2218	3.89817	0.847053	4.60204	4.18365e-06	1.51357e-05	0.687264	0.268861	0.418404
LPL	307.794	3.22864	0.678208	4.76054	1.93074e-06	7.32451e-06	0.866476	0.450398	0.416078
MFGE8	463.672	3.43009	0.7206	4.76005	1.93546e-06	7.34118e-06	0.904512	0.488654	0.415858
NTRK2	125.342	3.85098	0.913448	4.21588	2.48809e-05	8.06526e-05	0.704854	0.289652	0.415202
FASN	710.87	3.88964	0.660474	5.88916	3.88159e-09	2.04474e-08	0.917076	0.507782	0.409294
AZGP1	218.674	3.55997	0.889095	4.00404	6.22696e-05	0.000189672	0.76916	0.363431	0.405729
XDH	1170.04	3.26347	0.784414	4.1604	3.17696e-05	0.000101189	0.976356	0.570631	0.405726
HSD17B2	70.9402	4.82342	0.886968	5.4381	5.38503e-08	2.4974e-07	0.598744	0.200428	0.398316
MUC1	391.082	2.58055	0.814505	3.16824	0.00153366	0.0037379	0.884295	0.487109	0.397185
CD24	1993.05	2.37022	0.846014	2.80164	0.0050844	0.0112916	0.995317	0.622193	0.373124
CYB5A	380.152	4.07223	0.430081	9.46852	2.83833e-21	4.90394e-20	0.921873	0.562077	0.359796
NUPR1	817.974	2.23771	0.766254	2.92033	0.00349661	0.00801564	0.955797	0.599026	0.356771
ABCG2	79.064	3.9978	0.629242	6.35336	2.10658e-10	1.28418e-09	0.604455	0.249851	0.354603
FXYD3	140.155	2.6074	0.858542	3.03701	0.00238936	0.00564423	0.732153	0.387074	0.345079
AIF1L	76.381	3.87937	0.805328	4.81713	1.45636e-06	5.61204e-06	0.626613	0.282642	0.343971
MSMO1	150.975	3.57053	0.534614	6.67871	2.41047e-11	1.628e-10	0.716962	0.374599	0.342363
ARG2	92.2224	3.3514	0.742741	4.51221	6.4155e-06	2.25426e-05	0.646945	0.312344	0.334601
MGST1	171.372	3.04601	0.781616	3.89706	9.73673e-05	0.00028797	0.783095	0.452893	0.330202
TM7SF2	69.088	3.70965	0.593095	6.25474	3.98191e-10	2.34618e-09	0.595774	0.266366	0.329408
RBP1	52.5756	4.5814	0.74829	6.12249	9.21229e-10	5.22474e-09	0.510565	0.185814	0.324751
CASC8	120.244	3.73216	0.903356	4.13144	3.60496e-05	0.000113931	0.570874	0.249495	0.321379
CDC42EP5	80.8707	3.39026	0.905638	3.74351	0.000181468	0.000514147	0.615534	0.307829	0.307705
IL33	47.8555	4.88707	1.04107	4.69427	2.67563e-06	9.9201e-06	0.438378	0.132232	0.306146
S100A14	169.772	2.17306	0.899133	2.41684	0.0156559	0.0316574	0.698115	0.39242	0.305695
FAM3B	60.7465	3.76588	0.910502	4.13605	3.53335e-05	0.000111885	0.556025	0.250446	0.30558
TPM1	189.319	2.26779	0.751754	3.01666	0.00255572	0.00600538	0.751456	0.450042	0.301415
PRDX2	161.813	2.77405	0.38811	7.14758	8.83238e-13	6.96293e-12	0.762993	0.464892	0.2981
PTHLH	65.7434	3.74685	0.92741	4.04012	5.34249e-05	0.000164473	0.485665	0.189379	0.296287
HIBCH	91.5467	3.53613	0.414185	8.53757	1.37077e-17	1.6963e-16	0.622616	0.329215	0.293401
EBP	116.749	3.27363	0.320274	10.2213	1.59132e-24	3.54111e-23	0.703027	0.409885	0.293142
AC106045.1	50.9167	4.17808	1.02203	4.08803	4.35047e-05	0.000135801	0.474243	0.181894	0.29235
DNAJC12	72.8573	3.99849	0.63317	6.31503	2.70105e-10	1.62909e-09	0.537521	0.245574	0.291947
SELENBP1	66.9273	3.41813	0.904775	3.77788	0.000158171	0.000452952	0.539006	0.249139	0.289868
THRSP	91.3151	3.67466	0.942227	3.89997	9.62045e-05	0.00028479	0.516276	0.228704	0.287573
CREB3L1	58.3206	3.52002	0.982663	3.58212	0.000340817	0.000926683	0.521074	0.235713	0.28536
LINC02532	63.4787	4.19593	0.895436	4.68591	2.78713e-06	1.03015e-05	0.488292	0.20316	0.285132
CD36	470.856	2.83608	0.594313	4.77203	1.82378e-06	6.9559e-06	0.908167	0.625045	0.283122
PRPS2	82.718	3.47115	0.381032	9.10988	8.24754e-20	1.25257e-18	0.585151	0.304146	0.281005
GPX3	57.5338	3.9235	0.471637	8.31889	8.87877e-17	1.03049e-15	0.512279	0.231912	0.280367
HIBADH	85.4818	3.46859	0.452458	7.66609	1.77319e-14	1.64907e-13	0.640548	0.362243	0.278305
PYCR1	40.8082	4.0928	0.7723	5.29949	1.16125e-07	5.16716e-07	0.461565	0.190686	0.270879
CCL28	107.895	2.71351	0.759314	3.57363	0.000352063	0.000955431	0.604455	0.333611	0.270844
C5orf38	59.78	4.21259	0.864868	4.87079	1.11151e-06	4.35329e-06	0.486693	0.217061	0.269633
CHPT1	132.963	3.10047	0.362145	8.56141	1.11497e-17	1.38958e-16	0.740148	0.470595	0.269553
MRC1	576.855	2.57769	0.673233	3.82882	0.000128758	0.000374043	0.849001	0.583106	0.265895
S100A13	135.983	2.76293	0.631533	4.37495	1.21461e-05	4.10411e-05	0.694118	0.428419	0.265699
CRNDE	77.3074	2.94873	0.821195	3.59078	0.000329686	0.000898569	0.599886	0.338006	0.261879
MGST2	103.713	3.38377	0.381846	8.86161	7.88685e-19	1.08731e-17	0.671388	0.410598	0.26079
EFHD1	56.3553	3.39149	0.954309	3.55386	0.000379615	0.00102482	0.499486	0.240228	0.259258
SH3YL1	128.981	2.65277	0.52011	5.10041	3.3892e-07	1.41315e-06	0.70337	0.444576	0.258793
NUCB2	282.296	3.03445	0.425553	7.13061	9.99244e-13	7.83126e-12	0.824557	0.568136	0.256421
IMMP2L	58.8441	3.62813	0.523573	6.92955	4.22167e-12	3.10208e-11	0.514792	0.261138	0.253653
HMGN3	214.046	2.66562	0.351522	7.5831	3.37405e-14	3.05048e-13	0.823187	0.570156	0.253031
AKR7A2	119.059	3.10731	0.323055	9.61851	6.67907e-22	1.21399e-20	0.729183	0.476773	0.25241
SLC50A1	125.494	3.1053	0.361838	8.58202	9.32177e-18	1.17141e-16	0.733181	0.481763	0.251418
FDPS	198.867	3.15923	0.295096	10.7058	9.56273e-27	2.4973e-25	0.804797	0.554473	0.250324
SERINC2	191.976	2.40873	0.661058	3.64375	0.000268698	0.000742678	0.772473	0.522989	0.249484
CALB2	48.9171	3.52635	0.947917	3.7201	0.000199142	0.000559824	0.46739	0.219674	0.247716
TSTA3	122.159	2.76823	0.372975	7.42202	1.15346e-13	9.86321e-13	0.720274	0.474159	0.246115
SCP2	312.932	3.39656	0.293385	11.5771	5.38165e-31	1.90453e-29	0.898801	0.653083	0.245718
ACAT2	82.4904	2.91655	0.271615	10.7378	6.7635e-27	1.78475e-25	0.586636	0.344303	0.242333
LPO	36.1295	5.28979	0.843309	6.27266	3.54933e-10	2.10276e-09	0.348144	0.108827	0.239317
MYBPC1	41.3955	5.1081	1.01171	5.04895	4.4424e-07	1.82813e-06	0.371102	0.132232	0.23887
C6orf15	46.9333	4.9381	0.951551	5.18953	2.10828e-07	9.07887e-07	0.376471	0.137698	0.238773
CMTM8	70.9831	2.87981	0.689831	4.17466	2.98438e-05	9.55135e-05	0.555226	0.31876	0.236466
TMED3	87.1058	3.11384	0.319792	9.7371	2.09455e-22	3.999e-21	0.66305	0.427468	0.235581
MMAB	47.4491	3.24697	0.450316	7.21042	5.57779e-13	4.4891e-12	0.497887	0.262326	0.235561
LTF	7277.77	3.89091	0.774684	5.02258	5.09815e-07	2.08065e-06	0.996117	0.760841	0.235275
LDHB	267.349	2.63566	0.296522	8.88859	6.18887e-19	8.60007e-18	0.822045	0.587026	0.235018
DCXR	228.133	2.54571	0.317805	8.0103	1.14433e-15	1.19867e-14	0.827641	0.594036	0.233605
CD59	702.632	2.68697	0.533694	5.03467	4.78669e-07	1.962e-06	0.961622	0.728644	0.232978
DSTN	414.473	2.70758	0.415432	6.5175	7.14895e-11	4.60516e-10	0.924957	0.69823	0.226727
AP1M2	44.1698	3.66046	0.961438	3.80728	0.000140504	0.000405569	0.45574	0.22906	0.226679
SPINT2	322.18	2.34471	0.457369	5.12652	2.95151e-07	1.24113e-06	0.871502	0.652727	0.218775
GCSH	65.9811	3.24677	0.359471	9.03207	1.68448e-19	2.49001e-18	0.539006	0.320423	0.218583
DAP	133.589	3.27933	0.380315	8.62267	6.54096e-18	8.33487e-17	0.711593	0.497564	0.214029
BSCL2	52.0334	3.19994	0.227121	14.0892	4.4275e-45	4.08914e-43	0.514906	0.304978	0.209928
ALDH9A1	118.81	2.94185	0.319731	9.20101	3.54589e-20	5.60222e-19	0.689663	0.480219	0.209444
CD14	632.522	1.69267	0.599836	2.82189	0.00477422	0.0106668	0.896859	0.688012	0.208847
GMDS	51.8678	3.08264	0.481278	6.40512	1.50255e-10	9.30947e-10	0.492975	0.285969	0.207007
TSTD1	142.057	2.54322	0.359421	7.07588	1.48507e-12	1.14337e-11	0.7253	0.520732	0.204568
UGP2	834.202	3.25514	0.503505	6.46497	1.01321e-10	6.39628e-10	0.947344	0.744089	0.203255
APIP	125.244	3.36184	0.373667	8.99687	2.32244e-19	3.38242e-18	0.621245	0.419271	0.201974
CRABP2	104.572	2.33805	0.98221	2.38039	0.0172941	0.0347043	0.512621	0.31175	0.200871
AC103702.2	40.9831	4.03665	0.895991	4.50523	6.63001e-06	2.32603e-05	0.341862	0.142569	0.199293
IDI1	301.515	2.68917	0.317301	8.47516	2.34765e-17	2.83415e-16	0.817476	0.619342	0.198134
SHISA8	52.3056	3.27775	0.917999	3.57054	0.000356246	0.000966106	0.434152	0.236783	0.197369
TC2N	137.03	2.07816	0.718443	2.89258	0.00382086	0.00868727	0.605026	0.410598	0.194428
B4GALT1	393.011	2.78088	0.352017	7.89985	2.79249e-15	2.8198e-14	0.867619	0.674112	0.193507
RAB25	55.3505	2.94989	0.947391	3.1137	0.00184759	0.00444862	0.494575	0.301651	0.192923
TMEM238	62.8283	2.61308	0.483331	5.4064	6.43048e-08	2.9587e-07	0.528498	0.338482	0.190016
TMEM120A	51.9935	3.12713	0.257427	12.1476	5.90625e-34	2.59555e-32	0.491376	0.301414	0.189963
KRTCAP3	36.8386	3.2644	0.634471	5.14507	2.67425e-07	1.13124e-06	0.426385	0.237733	0.188652
ALDH1L1	52.8413	3.35886	0.954814	3.51782	0.000435111	0.00116098	0.472302	0.283712	0.18859
SLC25A4	39.2161	3.29321	0.58374	5.64157	1.68508e-08	8.28858e-08	0.400457	0.212308	0.188148
AKR1C1	63.6378	3.3501	1.05146	3.18616	0.00144176	0.00352906	0.404797	0.217655	0.187143
MPC2	200.052	2.38891	0.291766	8.18776	2.66134e-16	2.94236e-15	0.798515	0.611501	0.187015
AK1	46.299	3.19319	0.593683	5.3786	7.50666e-08	3.42679e-07	0.435066	0.249139	0.185927
MAPK13	72.9077	2.85521	0.442704	6.44948	1.12238e-10	7.05995e-10	0.570303	0.386836	0.183467
BOLA3	62.8456	2.83895	0.284426	9.98135	1.83952e-23	3.72164e-22	0.511479	0.328145	0.183334
SEC11C	147.896	2.49973	0.143346	17.4384	4.21741e-68	1.62406e-65	0.74506	0.562671	0.182389
TSPAN6	34.3514	3.40346	0.992828	3.42805	0.000607938	0.00158054	0.378983	0.196745	0.182239
CD163L1	35.0825	3.43059	0.831159	4.12748	3.66764e-05	0.000115815	0.393147	0.211239	0.181908
MVD	85.5312	2.70454	0.415389	6.51086	7.47198e-11	4.80372e-10	0.516619	0.3367	0.17992
PEBP1	405.364	2.84515	0.217334	13.0912	3.69829e-39	2.34707e-37	0.915934	0.736723	0.17921
BNIP3	75.3632	2.71941	0.461789	5.88886	3.88869e-09	2.04801e-08	0.577384	0.403232	0.174153
PPIC	42.157	2.97329	0.97886	3.0375	0.00238546	0.0056362	0.444546	0.273257	0.171289
SLC34A2	46.1652	2.54876	0.934504	2.72739	0.00638375	0.0138953	0.399886	0.228823	0.171063
PPA1	374.161	1.59798	0.337149	4.7397	2.14038e-06	8.05924e-06	0.864877	0.694547	0.17033
PCBD1	107.923	2.74816	0.305819	8.98622	2.55884e-19	3.70068e-18	0.641348	0.472377	0.16897
GCHFR	52.7832	2.76509	0.394643	7.00655	2.44262e-12	1.83885e-11	0.438949	0.271118	0.167831
TCN1	87.58	3.41967	1.0767	3.17606	0.00149288	0.00364517	0.363449	0.196507	0.166942
DANCR	99.8325	2.38601	0.346145	6.89308	5.45976e-12	3.96059e-11	0.58835	0.421884	0.166465
SLC46A3	35.6709	3.17728	0.333314	9.53237	1.53727e-21	2.73079e-20	0.384923	0.218486	0.166437
TPD52L1	56.122	2.85432	0.891134	3.20301	0.00135998	0.00334133	0.401942	0.236426	0.165515
CSN3	14854	4.45754	0.763603	5.8375	5.29893e-09	2.74303e-08	0.992804	0.827611	0.165193
ROMO1	183.444	2.57199	0.177833	14.463	2.07539e-47	2.17294e-45	0.767105	0.602115	0.16499
DNPH1	70.4275	2.59102	0.237154	10.9255	8.7072e-28	2.46976e-26	0.535237	0.372698	0.162539
RNASE4	50.7851	2.88587	0.632339	4.56379	5.02377e-06	1.79522e-05	0.451057	0.28882	0.162236
NME1	65.775	2.62001	0.307594	8.51773	1.62706e-17	1.99713e-16	0.513878	0.352144	0.161733
TSPAN13	45.7437	2.74062	0.708456	3.86844	0.000109534	0.00032136	0.372244	0.210883	0.161362
FUCA1	101.532	2.96301	0.387791	7.64072	2.16004e-14	1.99253e-13	0.603198	0.4422	0.160998
AKR1C3	57.8564	2.32371	0.850461	2.73229	0.00628958	0.013706	0.446145	0.285256	0.160889
ALDH7A1	48.5371	2.87205	0.432051	6.6475	2.98122e-11	1.99627e-10	0.445346	0.28787	0.157476
TECR	114.511	2.4747	0.255517	9.68507	3.48953e-22	6.54143e-21	0.677327	0.520375	0.156952
LINC01198	59.0733	2.61618	0.977698	2.67586	0.00745389	0.0160205	0.423872	0.26696	0.156912
TSPAN12	34.029	3.02813	0.836621	3.61948	0.000295198	0.00081109	0.375899	0.220269	0.155631
PLPP2	74.6294	2.01262	0.883857	2.27709	0.0227811	0.044451	0.510794	0.357134	0.153659
VWA1	50.6876	2.65317	1.00597	2.63743	0.0083536	0.0177959	0.435751	0.28288	0.152871
PGM1	53.723	2.90778	0.353153	8.23378	1.81404e-16	2.03832e-15	0.463735	0.31175	0.151985
PTGR1	47.0069	3.05688	0.606334	5.04157	4.6173e-07	1.8953e-06	0.453912	0.302364	0.151548
KIAA1324	53.4318	2.94412	0.741862	3.96855	7.23109e-05	0.000218442	0.449229	0.297968	0.151261
UQCRQ	223.405	2.44725	0.179835	13.6083	3.57559e-42	2.72609e-40	0.801256	0.652251	0.149005
DHCR7	26.6033	3.19402	0.467849	6.82703	8.66933e-12	6.14946e-11	0.301314	0.153736	0.147577
ODAM	43.0416	3.21365	0.966664	3.32448	0.000885852	0.00224376	0.358881	0.212071	0.14681
LGALS3BP	51.5025	3.01653	0.444606	6.78473	1.16302e-11	8.14296e-11	0.480183	0.336462	0.143721
ARHGEF26	39.7337	3.23418	0.678668	4.76548	1.884e-06	7.16514e-06	0.322216	0.179755	0.142461
TPD52	51.6562	2.70672	0.531738	5.09032	3.57453e-07	1.48769e-06	0.434837	0.29286	0.141978
POLR2L	344.825	2.36618	0.2105	11.2407	2.57192e-29	8.00465e-28	0.88498	0.743614	0.141366
METRN	37.9041	2.80883	0.352269	7.97354	1.54188e-15	1.59306e-14	0.380697	0.242367	0.13833
PRXL2A	26.1927	3.29859	0.373387	8.83424	1.00777e-18	1.37682e-17	0.302113	0.164904	0.137209
ATP5IF1	249.181	2.31418	0.242229	9.55366	1.25192e-21	2.2379e-20	0.807995	0.671973	0.136022
PRKAR2B	32.2438	3.03241	0.430971	7.03623	1.97506e-12	1.49978e-11	0.33044	0.196032	0.134408
PPDPF	607.038	2.53079	0.235606	10.7416	6.4889e-27	1.71627e-25	0.9502	0.816443	0.133757
ACSS2	58.1858	2.86131	0.530405	5.39458	6.86832e-08	3.14804e-07	0.447173	0.316265	0.130908
SDC2	96.1453	2.02708	0.5931	3.41778	0.000631343	0.00163652	0.577499	0.446596	0.130902
LRG1	38.0609	2.52701	0.842551	2.99924	0.00270656	0.00634079	0.338549	0.207794	0.130756
IDH2	121.981	2.21436	0.276314	8.01391	1.11116e-15	1.16554e-14	0.659395	0.528811	0.130584
AC068888.1	26.0518	3.10155	0.651992	4.75704	1.96457e-06	7.43918e-06	0.305654	0.175835	0.129819
NDUFA4	526.629	2.50445	0.178243	14.0508	7.6214e-45	6.87136e-43	0.934209	0.804443	0.129766
PLIN2	785.665	1.33887	0.517259	2.58839	0.00964247	0.0202981	0.909081	0.779613	0.129468
TMEM99	30.0399	3.00138	0.540705	5.55087	2.84255e-08	1.36251e-07	0.328841	0.200547	0.128294
VAMP8	381.992	2.05428	0.276749	7.4229	1.14586e-13	9.8019e-13	0.89526	0.768088	0.127171
AKR1A1	171.403	2.36276	0.26305	8.98217	2.65483e-19	3.83456e-18	0.756825	0.631935	0.124889
PLAAT3	83.2289	2.25294	0.429664	5.24351	1.57555e-07	6.89984e-07	0.528041	0.403707	0.124334
AIG1	39.2773	2.71854	0.423243	6.42312	1.33509e-10	8.32646e-10	0.390862	0.266722	0.12414
SLC9A3R2	39.7428	3.09598	0.77943	3.97211	7.12401e-05	0.000215408	0.369617	0.245574	0.124043
FBP1	145.851	1.57461	0.685619	2.29662	0.0216404	0.0424146	0.575214	0.451348	0.123866
TMEM256	115.058	2.41461	0.147801	16.3369	5.39517e-60	1.2508e-57	0.661451	0.538078	0.123373
ATP5MF	286.307	2.21724	0.191915	11.5533	7.10703e-31	2.50344e-29	0.84763	0.724605	0.123025
ACO1	41.4358	2.898	0.348673	8.31151	9.44948e-17	1.09369e-15	0.396231	0.273257	0.122974
NDUFB4	320.69	2.37493	0.144012	16.4912	4.24442e-61	1.02588e-58	0.867961	0.745159	0.122803
PRDX4	73.8838	2.6019	0.277734	9.3683	7.37113e-21	1.23051e-19	0.55968	0.437329	0.122351
ERG28	30.0058	2.89662	0.27566	10.5079	7.94233e-26	1.95928e-24	0.33261	0.210289	0.122321
FDFT1	115.646	2.13095	0.403655	5.27914	1.29792e-07	5.74606e-07	0.588692	0.466556	0.122136
NDUFC2	241.688	2.26475	0.179266	12.6335	1.38e-36	7.37733e-35	0.824786	0.703933	0.120853
FAM174A	46.3755	2.80499	0.356733	7.86301	3.75013e-15	3.74025e-14	0.443746	0.322918	0.120829
DBI	630.73	1.91526	0.32119	5.96303	2.47597e-09	1.33493e-08	0.927698	0.808483	0.119216
PLIN3	154.475	2.26899	0.475818	4.7686	1.85515e-06	7.06488e-06	0.703598	0.584412	0.119185
PRDX5	198.404	2.17391	0.185948	11.691	1.41772e-31	5.28042e-30	0.786065	0.66829	0.117775
PLAAT4	110.755	1.62956	0.461262	3.53283	0.000411129	0.00110178	0.459166	0.341808	0.117358
ATP5ME	405.577	2.277	0.170514	13.3538	1.12594e-40	7.84704e-39	0.90177	0.785791	0.11598
NME4	35.3775	2.80211	0.3215	8.71573	2.88882e-18	3.81371e-17	0.351799	0.235951	0.115848
P4HB	316.678	2.21626	0.27539	8.04771	8.43557e-16	8.93502e-15	0.87687	0.76393	0.11294
XAB2	67.1096	2.56135	0.330044	7.76063	8.45075e-15	8.16331e-14	0.504969	0.393846	0.111123
RAB18	162.304	1.9071	0.350964	5.43389	5.51386e-08	2.55142e-07	0.731468	0.620411	0.111057
UQCR10	426.547	2.40829	0.204694	11.7653	5.89006e-32	2.2529e-30	0.9004	0.791969	0.108431
MCEE	44.9237	2.81287	0.417063	6.74447	1.53589e-11	1.06001e-10	0.407881	0.300701	0.10718
FGGY	38.9959	2.88253	0.558019	5.16565	2.39607e-07	1.02328e-06	0.386294	0.279672	0.106621
ELOB	401.26	2.17574	0.164993	13.1869	1.04419e-39	6.85664e-38	0.899372	0.792919	0.106453
C12orf57	183.902	1.67905	0.302836	5.54443	2.94915e-08	1.40944e-07	0.70771	0.60164	0.10607
SUCLG2	63.3074	2.61731	0.232817	11.2419	2.53742e-29	7.90811e-28	0.491491	0.386005	0.105486
CLTA	312.752	2.2141	0.239326	9.2514	2.21561e-20	3.54998e-19	0.857453	0.752049	0.105403
CYP51A1	99.9038	2.30292	0.228518	10.0777	6.93634e-24	1.46599e-22	0.595431	0.491862	0.103569
PAIP1	104.483	2.42469	0.2942	8.24164	1.69864e-16	1.91244e-15	0.610508	0.508019	0.102489
SSR4	530.287	2.58184	0.134572	19.1856	4.88111e-82	5.04086e-79	0.918447	0.816562	0.101885
ARPC1A	65.6884	2.46347	0.239888	10.2692	9.69699e-25	2.20536e-23	0.515248	0.413449	0.101799
TMEM219	123.74	2.23722	0.160432	13.945	3.37519e-44	2.91575e-42	0.691262	0.589878	0.101385
FKBP11	47.5926	1.9633	0.348251	5.6376	1.72437e-08	8.46353e-08	0.339463	0.239159	0.100304
MFSD3	23.4883	2.96822	0.456197	6.50643	7.69564e-11	4.93912e-10	0.312507	0.212308	0.100199
NDUFA3	142.673	2.1794	0.194295	11.2169	3.36778e-29	1.0368e-27	0.657796	0.557681	0.100115
CD81	481.61	1.99754	0.257852	7.74683	9.42126e-15	9.05462e-14	0.899029	0.80076	0.0982688
TIMM8B	106.158	2.36656	0.219892	10.7624	5.18286e-27	1.3821e-25	0.623301	0.52691	0.0963911
FKBP4	119.777	2.02343	0.34228	5.91162	3.38755e-09	1.80119e-08	0.633923	0.537959	0.0959646
MAGED1	27.5334	2.97023	0.364018	8.15956	3.36242e-16	3.68697e-15	0.300171	0.20518	0.0949913
NME2	569.681	1.7809	0.177124	10.0545	8.77671e-24	1.83955e-22	0.924615	0.829868	0.0947464
LAPTM4A	289.382	1.92614	0.250478	7.68987	1.4728e-14	1.38388e-13	0.838035	0.744208	0.0938273
NDUFA7	95.2652	2.29638	0.173219	13.257	4.10825e-40	2.75337e-38	0.601485	0.508732	0.0927525
ATP5MC3	283.21	1.92035	0.164734	11.6573	2.10624e-31	7.70591e-30	0.829697	0.736961	0.0927364
BST2	169.623	2.18753	0.250992	8.71556	2.89318e-18	3.81726e-17	0.668761	0.577046	0.0917143
MDH1	128.183	2.23221	0.19342	11.5407	8.22548e-31	2.87512e-29	0.666362	0.575264	0.0910977
NDUFB3	139.821	2.21155	0.177024	12.493	8.15354e-36	4.11663e-34	0.672873	0.582155	0.0907175
CHID1	31.0565	2.53781	0.167775	15.1262	1.08778e-51	1.53506e-49	0.345974	0.256386	0.0895878
PGRMC1	87.1161	2.31537	0.355302	6.51663	7.1905e-11	4.6293e-10	0.57293	0.483545	0.0893845
RDH11	117.104	2.35374	0.231106	10.1847	2.32183e-24	5.09682e-23	0.630497	0.542117	0.0883797
TMEM258	305.637	2.07085	0.119801	17.2858	6.01707e-67	2.16997e-64	0.850485	0.762386	0.0880998
CD320	33.5661	2.34724	0.450357	5.21195	1.86864e-07	8.096e-07	0.311708	0.22407	0.0876373
MICOS10	198.661	2.05846	0.1636	12.5823	2.64367e-36	1.38716e-34	0.773272	0.685755	0.0875174
DHRS7	175.626	1.84543	0.255599	7.22002	5.19808e-13	4.19093e-12	0.740948	0.653796	0.0871521
PTS	54.5578	2.52138	0.280509	8.9886	2.5041e-19	3.62943e-18	0.441348	0.35559	0.0857579
TST	47.6878	2.69133	0.456467	5.89599	3.72438e-09	1.96923e-08	0.428327	0.34264	0.0856868
GUK1	337.073	1.96222	0.0979705	20.0287	3.09549e-89	3.9072e-86	0.875614	0.791256	0.0843581
JTB	211.62	1.98627	0.0994491	19.9727	9.51351e-89	1.08073e-85	0.794061	0.709754	0.0843065
CSN1S1	28738	4.65618	0.766488	6.07469	1.24226e-09	6.9347e-09	0.995089	0.911607	0.0834811
TMEM59	328.688	2.30441	0.187031	12.321	6.97933e-35	3.26949e-33	0.870246	0.786979	0.0832668
HEBP1	70.9538	2.60692	0.442312	5.89384	3.77324e-09	1.99182e-08	0.524843	0.441844	0.0829991
SHMT1	35.4221	2.63775	0.480454	5.49011	4.01674e-08	1.89298e-07	0.334095	0.251158	0.0829364
MPZL1	66.3167	2.25995	0.506816	4.45911	8.22997e-06	2.84604e-05	0.508509	0.425805	0.0827045
DNAJB2	58.1022	2.44615	0.387669	6.30989	2.79239e-10	1.67972e-09	0.436322	0.354283	0.0820391
PAIP2B	33.9498	2.65853	0.765939	3.47095	0.00051862	0.00136552	0.329298	0.247832	0.0814658
NDUFC1	162.944	2.28245	0.178057	12.8187	1.28836e-37	7.50553e-36	0.711593	0.63051	0.0810837
PTRHD1	71.2436	2.20688	0.147522	14.9597	1.3467e-50	1.76861e-48	0.498915	0.417845	0.0810701
PHGDH	35.4876	2.47946	0.632274	3.9215	8.79994e-05	0.000262106	0.313421	0.232506	0.0809153
PCYT2	29.2832	2.82772	0.409015	6.91348	4.72912e-12	3.45818e-11	0.317076	0.236664	0.0804121
APRT	223.394	1.83158	0.164527	11.1324	8.72841e-29	2.62314e-27	0.786294	0.706546	0.0797473
NDUFB7	132.102	2.03457	0.192799	10.5528	4.92953e-26	1.2403e-24	0.682924	0.603303	0.0796212
MCUR1	102.99	1.96339	0.380654	5.15794	2.4968e-07	1.0641e-06	0.605711	0.527266	0.0784448
MIF	723.216	1.87986	0.148427	12.6652	9.21523e-37	4.97316e-35	0.9494	0.871569	0.0778309
CD151	96.2219	2.13351	0.509887	4.18429	2.86063e-05	9.18117e-05	0.585494	0.507901	0.0775933
FAM162A	82.5549	2.27822	0.143437	15.8831	8.30256e-57	1.58516e-54	0.546659	0.469288	0.0773707
SMDT1	142.448	1.95646	0.108047	18.1074	2.78432e-73	1.70972e-70	0.687264	0.610075	0.0771896
CHCHD2	612.835	1.6132	0.150622	10.7102	9.11563e-27	2.38878e-25	0.939577	0.863728	0.0758492
OST4	463.674	1.77028	0.095906	18.4585	4.45415e-76	2.97642e-73	0.904055	0.82868	0.0753748
GPX4	800.499	1.71672	0.240315	7.1436	9.09153e-13	7.16226e-12	0.958652	0.88345	0.075202
DPM3	74.6382	2.30895	0.15737	14.6721	9.72556e-49	1.15086e-46	0.530782	0.455626	0.0751569
ATP5MC2	397.073	1.74816	0.130993	13.3455	1.25846e-40	8.74379e-39	0.871045	0.796127	0.0749182
ATP5MC1	86.5365	2.12783	0.191866	11.0902	1.39979e-28	4.14104e-27	0.549629	0.47511	0.0745189
AC020656.1	627.833	2.51608	0.567964	4.43	9.42317e-06	3.23259e-05	0.769275	0.694903	0.0743715
ARL1	81.1714	2.31409	0.324388	7.13372	9.76894e-13	7.66668e-12	0.542433	0.468219	0.0742138
TAX1BP1	446.916	1.95833	0.312061	6.27548	3.48548e-10	2.06763e-09	0.878584	0.8048	0.0737839
ATP5MG	637.389	1.84708	0.143704	12.8534	8.23473e-38	4.85956e-36	0.936037	0.862421	0.0736153
CNPY2	105.737	2.08538	0.117167	17.7983	7.28492e-71	3.52156e-68	0.621816	0.548295	0.073521
ATP5MD	360.422	1.88571	0.129596	14.5507	5.77718e-48	6.4979e-46	0.854597	0.781157	0.0734402
SEC61B	409.653	1.67025	0.21415	7.79946	6.21735e-15	6.08609e-14	0.870246	0.798622	0.0716237
GAPDH	1201.63	1.3928	0.177526	7.84558	4.30947e-15	4.27e-14	0.969732	0.898182	0.0715493
TOMM7	673.369	1.75125	0.191972	9.12241	7.34694e-20	1.1233e-18	0.939692	0.868243	0.0714488
COX6C	329.154	1.87968	0.13633	13.7877	3.02168e-43	2.44315e-41	0.838607	0.76797	0.0706369
NOSTRIN	36.0111	2.85636	0.841917	3.39269	0.000692099	0.00178242	0.321987	0.251396	0.0705915
PARK7	283.36	1.66256	0.139978	11.8774	1.55191e-32	6.21858e-31	0.816676	0.746347	0.0703295
PPIB	346.138	1.77917	0.155669	11.4292	2.98898e-30	1.00607e-28	0.836436	0.766425	0.0700112
UBA5	42.8023	2.38122	0.309263	7.69965	1.36435e-14	1.2889e-13	0.383895	0.313889	0.0700064
ATP5PF	220.883	1.92771	0.137688	14.0006	1.54602e-44	1.3562e-42	0.769732	0.700131	0.0696009
NDUFB1	202.141	1.93836	0.133145	14.5582	5.17834e-48	5.85333e-46	0.741519	0.672449	0.0690705
PPP1R7	93.0285	2.20097	0.190908	11.5289	9.42871e-31	3.28559e-29	0.585266	0.516217	0.0690484
THEM6	33.3825	2.91183	0.591045	4.92657	8.36862e-07	3.31998e-06	0.327242	0.260782	0.0664598
PYURF	86.2668	2.10883	0.169876	12.414	2.19472e-35	1.08165e-33	0.53695	0.470714	0.0662363
COPZ1	90.8252	2.21193	0.208922	10.5873	3.41188e-26	8.65156e-25	0.595089	0.529048	0.0660402
MGST3	203.964	1.71186	0.269445	6.35328	2.10773e-10	1.28454e-09	0.763449	0.697636	0.0658137
SUCLG1	88.3491	2.28766	0.195844	11.6811	1.59303e-31	5.92368e-30	0.571788	0.506119	0.065669
CNDP2	155.703	2.05592	0.31689	6.4878	8.70989e-11	5.55555e-10	0.708738	0.643935	0.064803
CCDC57	38.3122	2.20099	0.208862	10.538	5.77201e-26	1.44269e-24	0.328498	0.263871	0.0646273
CHMP2A	148.714	2.00225	0.187824	10.6602	1.56249e-26	4.02492e-25	0.706111	0.641678	0.0644332
TXNDC17	121.193	2.21285	0.216011	10.2442	1.25713e-24	2.83354e-23	0.6506	0.587026	0.0635734
TMEM87B	62.9995	2.25665	0.348081	6.48314	8.98333e-11	5.71873e-10	0.468418	0.405132	0.0632856
AP1S1	39.1273	2.43384	0.232095	10.4864	9.97703e-26	2.4374e-24	0.371788	0.310324	0.0614632
RPS26	1093.35	1.1614	0.246106	4.71911	2.36878e-06	8.86048e-06	0.922673	0.861233	0.0614395
MIIP	41.9383	2.21731	0.382179	5.80176	6.56213e-09	3.3655e-08	0.354997	0.293691	0.0613058
SEC14L1	190.343	1.79884	0.288533	6.23444	4.53394e-10	2.65356e-09	0.71502	0.653796	0.0612241
CUTA	137.089	1.86334	0.179298	10.3924	2.68513e-25	6.36806e-24	0.665448	0.604253	0.061195
COX7C	694.029	1.53317	0.111485	13.7523	4.93259e-43	3.90482e-41	0.932267	0.871569	0.0606978
ACLY	68.5829	2.42971	0.171706	14.1504	1.85701e-45	1.80305e-43	0.43815	0.377688	0.0604616
REXO2	94.6089	2.02301	0.352346	5.74154	9.38202e-09	4.74109e-08	0.56699	0.506713	0.0602777
COX7A2	330.208	1.64752	0.106477	15.473	5.27716e-54	8.26876e-52	0.844203	0.784009	0.0601948
UQCR11	293.638	1.64454	0.212595	7.73555	1.02955e-14	9.85314e-14	0.815534	0.755614	0.0599203
SPCS1	197.191	1.90453	0.156994	12.1312	7.22067e-34	3.14882e-32	0.751913	0.692527	0.0593862
EEF1B2	1057.75	1.21672	0.196155	6.20283	5.54566e-10	3.21997e-09	0.956254	0.897232	0.0590218
RPS20	1147.25	1.08399	0.185582	5.84104	5.18765e-09	2.69095e-08	0.954769	0.896044	0.058725
ANAPC11	124.137	2.00906	0.16246	12.3665	3.96857e-35	1.89823e-33	0.647173	0.589284	0.0578895
NDFIP1	219.12	1.87114	0.263552	7.09969	1.2504e-12	9.71248e-12	0.766191	0.708804	0.0573871
RPS8	3051.69	0.963768	0.19015	5.06846	4.01058e-07	1.65915e-06	0.986179	0.929429	0.0567508
RPS5	1309.61	1.13473	0.212738	5.33395	9.61e-08	4.31586e-07	0.961622	0.905192	0.0564301
ENO1	498.864	1.33101	0.238647	5.5773	2.44281e-08	1.18011e-07	0.888635	0.832957	0.055678
RETREG1	66.6901	1.28455	0.567194	2.26474	0.0235285	0.0457835	0.381039	0.325413	0.0556266
HEBP2	157.303	1.32668	0.45975	2.88565	0.00390603	0.00886298	0.651057	0.59558	0.0554762
TMEM141	69.0918	2.20811	0.294582	7.49575	6.59206e-14	5.80061e-13	0.528155	0.472734	0.0554216
ECHS1	88.81	2.31508	0.202123	11.4538	2.25067e-30	7.7011e-29	0.555454	0.500297	0.055157
KRTCAP2	235.892	1.83774	0.13671	13.4426	3.40485e-41	2.4874e-39	0.792804	0.737674	0.0551304
RPL36A	1504.4	0.883345	0.226825	3.89439	9.84463e-05	0.000290972	0.968132	0.913271	0.0548617
PRDX3	103.108	2.0851	0.269097	7.74848	9.29988e-15	8.94931e-14	0.578412	0.523702	0.0547103
IFT20	61.0978	2.30182	0.183884	12.5178	5.9684e-36	3.04724e-34	0.44683	0.392182	0.0546479
HSBP1L1	36.9447	2.76727	0.4854	5.70101	1.19103e-08	5.94338e-08	0.336608	0.282167	0.0544406
SEC61G	244.485	1.90741	0.122161	15.6139	5.85463e-55	9.36741e-53	0.79189	0.738149	0.0537414
RPL7	980.573	1.26222	0.144017	8.76437	1.87824e-18	2.52208e-17	0.953055	0.899727	0.0533287
GLIPR2	111.758	1.46102	0.403719	3.61892	0.000295837	0.00081255	0.55968	0.506475	0.0532052
RPL5	1724.35	1.41059	0.172154	8.19376	2.53181e-16	2.80462e-15	0.982753	0.929666	0.0530866
NDUFAF8	54.3168	2.12631	0.191044	11.1299	8.97359e-29	2.68971e-27	0.385951	0.333135	0.0528156
RPL6	2138.79	1.24824	0.197172	6.33071	2.44032e-10	1.47812e-09	0.986179	0.933468	0.0527113
NAA38	81.0681	2.00034	0.149687	13.3635	9.87826e-41	6.92698e-39	0.501542	0.448854	0.0526885
DEAF1	35.7716	2.21249	0.285237	7.75667	8.71912e-15	8.40825e-14	0.347801	0.295355	0.0524466
EEF1G	978.028	1.26462	0.198234	6.3794	1.77778e-10	1.09491e-09	0.954769	0.902459	0.0523094
RPL22	1461.47	1.16461	0.180134	6.46522	1.01151e-10	6.38732e-10	0.973158	0.92135	0.0518085
NDUFB2	287.754	1.57678	0.132929	11.8619	1.86723e-32	7.40375e-31	0.810508	0.758821	0.0516868
PPP1R16A	78.1741	1.59558	0.598869	2.66432	0.00771449	0.0165383	0.460765	0.409172	0.0515934
EEF1D	713.609	1.26604	0.196132	6.45502	1.08203e-10	6.81747e-10	0.939577	0.888084	0.0514937
MRPL3	51.8268	2.09142	0.148103	14.1214	2.80546e-45	2.67815e-43	0.427641	0.376381	0.0512602
RPL10A	1670.97	1.27859	0.204315	6.25793	3.90131e-10	2.30228e-09	0.978983	0.927765	0.0512182
RPLP0	1530.42	1.32767	0.145185	9.14468	5.98061e-20	9.23721e-19	0.979326	0.92824	0.0510856
ACYP2	43.8762	2.33249	0.172496	13.522	1.15955e-41	8.63769e-40	0.358195	0.307117	0.0510788
SERF2	1301.22	1.51036	0.184073	8.20525	2.30107e-16	2.56151e-15	0.976813	0.925746	0.0510677
SLIRP	121.165	2.01239	0.171067	11.7637	6.00409e-32	2.29265e-30	0.626728	0.576571	0.0501564
DDT	193.109	1.97811	0.153429	12.8926	4.95178e-38	2.94514e-36	0.733752	0.683854	0.049898
PPIA	768.762	1.11022	0.101246	10.9656	5.59147e-28	1.602e-26	0.937065	0.887371	0.0496937
CMPK1	217.852	1.62584	0.314348	5.1721	2.3148e-07	9.90438e-07	0.758195	0.708922	0.0492729
NDUFA1	277.653	1.71048	0.0742577	23.0344	2.11098e-117	7.99359e-114	0.80948	0.760366	0.0491144
EEF2	740.177	1.52036	0.102833	14.7847	1.83747e-49	2.31929e-47	0.952027	0.903172	0.0488553
RPS11	1396.98	0.699945	0.213951	3.27153	0.00106969	0.00267628	0.950999	0.902222	0.0487777
CENPX	80.0669	2.21555	0.405908	5.45825	4.80855e-08	2.24287e-07	0.499372	0.450754	0.0486174
RPS6	2580.12	1.1453	0.223665	5.12059	3.04587e-07	1.27726e-06	0.988007	0.939408	0.0485985
RPS25	2238.59	1.24721	0.216188	5.76913	7.96806e-09	4.05361e-08	0.984352	0.935963	0.0483889
SKP1	457.693	1.67592	0.172439	9.71895	2.50351e-22	4.75584e-21	0.902913	0.85458	0.0483326
RPL27A	1663.65	0.741328	0.224181	3.30682	0.00094361	0.0023801	0.966648	0.918498	0.0481494
MRPL20	151.697	1.97429	0.139183	14.1848	1.13745e-45	1.11874e-43	0.687493	0.639777	0.0477162
TKT	254.638	1.66568	0.237004	7.02808	2.094e-12	1.58585e-11	0.777156	0.729714	0.0474422
RPL23	1011.17	1.06869	0.131876	8.10369	5.33159e-16	5.72736e-15	0.928841	0.882143	0.0466974
RPL7A	2662.27	1.60072	0.179695	8.90794	5.19892e-19	7.28682e-18	0.994061	0.947487	0.0465733
RPL35	1766.3	1.09399	0.197184	5.54807	2.88847e-08	1.38218e-07	0.982981	0.936557	0.0464242
PIN4	72.8966	2.19485	0.202319	10.8485	2.02829e-27	5.59936e-26	0.471959	0.425567	0.0463916
RPS17	775.034	1.21988	0.120566	10.1179	4.60082e-24	9.92694e-23	0.9253	0.878935	0.0463643
COX5B	296.304	1.649	0.11159	14.7773	2.05141e-49	2.57503e-47	0.825814	0.779494	0.0463199
TMBIM4	191.096	1.83029	0.166638	10.9836	4.58112e-28	1.31584e-26	0.738435	0.692646	0.0457893
RPL21	2828.54	0.810304	0.234818	3.45078	0.000558968	0.0014626	0.984009	0.93822	0.0457889
ATP5F1E	1147.44	0.910807	0.217617	4.18537	2.847e-05	9.13872e-05	0.94586	0.900321	0.0455387
RACK1	1394.05	1.24149	0.160988	7.71172	1.24133e-14	1.18005e-13	0.972587	0.927052	0.0455347
RPL27	1196.81	0.882067	0.208273	4.23514	2.28409e-05	7.43794e-05	0.95534	0.909944	0.0453956
LAMTOR1	122.817	1.81008	0.220473	8.21002	2.21156e-16	2.46549e-15	0.645917	0.600689	0.0452275
ATP5F1C	145.451	1.90466	0.110949	17.167	4.68969e-66	1.5903e-63	0.672873	0.627658	0.0452143
LYZ	5747.79	2.41654	0.590114	4.09504	4.2209e-05	0.000132092	0.940491	0.895925	0.0445662
RPL38	1388.79	0.901892	0.200063	4.50804	6.54291e-06	2.29725e-05	0.967561	0.923013	0.0445484
RPL29	2100.07	1.16864	0.210056	5.56346	2.6447e-08	1.27223e-07	0.982981	0.938577	0.0444045
RPL18A	3034.03	1.16334	0.206702	5.6281	1.82202e-08	8.92546e-08	0.994175	0.950101	0.0440738
RPL35A	2284.69	1.12028	0.210243	5.32852	9.90158e-08	4.44066e-07	0.98538	0.941309	0.0440705
HINT2	38.4063	2.28173	0.241394	9.45229	3.31495e-21	5.69279e-20	0.354426	0.3108	0.0436265
RPS13	2074.25	0.973253	0.207723	4.68534	2.79498e-06	1.0328e-05	0.979897	0.936319	0.0435778
RPL13A	2780.04	1.25439	0.210707	5.95324	2.62884e-09	1.41433e-08	0.991662	0.9482	0.0434618
RPL9	2030.65	0.756701	0.207635	3.64438	0.000268039	0.000740949	0.975785	0.932399	0.0433865
HSD17B12	87.0014	2.1248	0.207195	10.2551	1.12285e-24	2.54096e-23	0.541291	0.497921	0.0433698
MDH2	98.7684	1.99384	0.0994317	20.0523	1.92571e-89	2.57365e-86	0.589949	0.546751	0.043198
SSR3	195.168	1.73792	0.168392	10.3207	5.68071e-25	1.32366e-23	0.740491	0.697398	0.043093
SELENOW	178.342	1.88879	0.214064	8.82348	1.10953e-18	1.51221e-17	0.702684	0.659736	0.0429479
RPL34	3725.07	1.05743	0.248393	4.25707	2.07123e-05	6.78464e-05	0.992461	0.949626	0.0428357
MTA1	43.2399	1.95649	0.411916	4.74973	2.03685e-06	7.69621e-06	0.362993	0.320185	0.0428072
NDUFS5	283.692	1.68825	0.100058	16.8727	7.14367e-64	2.13558e-61	0.813135	0.770346	0.0427896
MRPL40	54.9532	2.35542	0.175462	13.4241	4.36887e-41	3.15113e-39	0.453227	0.410716	0.0425103
RPL31	932.241	0.90065	0.224671	4.00875	6.10421e-05	0.000186208	0.925186	0.882856	0.0423295
RPS3A	2998.11	1.04227	0.230155	4.52854	5.93913e-06	2.09725e-05	0.990405	0.948438	0.0419678
ACSL1	154.417	1.84132	0.453821	4.05737	4.96286e-05	0.000153452	0.647744	0.606035	0.0417087
RPL24	1593.28	1.07635	0.175779	6.12331	9.165e-10	5.20052e-09	0.973158	0.931686	0.0414723
TMEM205	46.037	2.23192	0.252008	8.85656	8.25179e-19	1.13487e-17	0.428212	0.386836	0.0413763
SLC25A6	429.141	1.27197	0.153214	8.30191	1.0245e-16	1.18156e-15	0.865448	0.824284	0.0411641
RPSA	1059.58	0.750651	0.272505	2.75463	0.00587582	0.0128748	0.928384	0.887252	0.0411318
SCOC	59.2797	2.16522	0.232668	9.30603	1.32696e-20	2.16273e-19	0.46819	0.427468	0.0407214
TMEM230	74.5231	1.86398	0.147166	12.6658	9.14483e-37	4.94692e-35	0.502456	0.461803	0.0406522
SCPEP1	83.7738	2.09392	0.33817	6.19192	5.94366e-10	3.43613e-09	0.505768	0.46513	0.040638
RPL23A	2368.82	1.031	0.244666	4.21392	2.5098e-05	8.13448e-05	0.982867	0.942497	0.0403696
RPL39	3407.51	0.672303	0.254311	2.64363	0.00820227	0.0175048	0.987893	0.947606	0.0402866
NACA	1509.64	1.13926	0.147333	7.7326	1.05375e-14	1.00762e-13	0.973958	0.934181	0.0397769
RPS15A	2805.43	0.730683	0.291952	2.50275	0.0123233	0.0254209	0.983095	0.943329	0.0397664
CHCHD10	134.345	1.90838	0.241403	7.90536	2.67156e-15	2.70249e-14	0.622387	0.58263	0.0397568
RPL17	2701.26	1.21149	0.20234	5.98741	2.13209e-09	1.15694e-08	0.990634	0.951289	0.0393449
ATOX1	186.001	1.74204	0.390888	4.45662	8.32606e-06	2.87752e-05	0.690463	0.651301	0.0391617
GNAS	779.02	1.10352	0.119102	9.26534	1.94462e-20	3.13124e-19	0.93478	0.895925	0.0388552
RPL14	2135.89	1.29408	0.192653	6.71714	1.8533e-11	1.26638e-10	0.988692	0.949863	0.0388288
METTL5	56.483	2.18115	0.283698	7.6883	1.49098e-14	1.39979e-13	0.434723	0.395984	0.0387387
RPS9	2176.79	0.955194	0.189977	5.02795	4.95755e-07	2.02801e-06	0.985266	0.946537	0.0387288
DAB2	171.564	1.61032	0.564732	2.85148	0.0043516	0.00979089	0.637122	0.598432	0.0386899
RPS4X	3522.54	1.46343	0.211804	6.90937	4.86815e-12	3.55184e-11	0.996916	0.958299	0.0386174
RPS23	3399.91	0.967767	0.230071	4.20638	2.59499e-05	8.38187e-05	0.992347	0.953784	0.0385632
RPL26	3387.9	1.03585	0.228907	4.52521	6.03362e-06	2.12698e-05	0.989606	0.951408	0.0381981
RPL8	2080.92	1.35443	0.153466	8.82563	1.08841e-18	1.48521e-17	0.989492	0.951408	0.0380839
RPL12	2899.33	1.42226	0.163319	8.70852	3.0788e-18	4.04805e-17	0.990977	0.953428	0.037549
RPS14	3355.49	1.08722	0.203037	5.35477	8.56636e-08	3.86473e-07	0.993489	0.95616	0.0373293
LY6E	138.786	1.13826	0.279727	4.06917	4.71799e-05	0.000146318	0.563107	0.525841	0.0372662
RPL18	2095.51	0.826636	0.200929	4.11408	3.88725e-05	0.000122308	0.982296	0.945468	0.0368283
RPL37	3452.75	0.961601	0.225569	4.26299	2.01706e-05	6.62057e-05	0.994403	0.957823	0.0365797
RPS15	2458.32	1.02781	0.193831	5.30263	1.14145e-07	5.08207e-07	0.989377	0.952834	0.0365439
ERP29	231.017	1.66646	0.153661	10.845	2.10606e-27	5.79295e-26	0.776927	0.740763	0.0361647
RPL19	3257.37	1.24347	0.203784	6.10189	1.04823e-09	5.90964e-09	0.992119	0.956041	0.0360774
RPL30	3545.54	0.905035	0.261091	3.46636	0.000527558	0.00138744	0.99189	0.955923	0.0359678
RPL15	2790.89	1.58408	0.11844	13.3746	8.51571e-41	6.0086e-39	0.993604	0.957705	0.035899
RPS27A	3298.22	0.836998	0.253961	3.29577	0.000981535	0.00246796	0.992119	0.956398	0.035721
RPL3	3007.21	1.44243	0.211561	6.81804	9.22936e-12	6.51417e-11	0.994746	0.95913	0.0356155
RPL36	2492.68	1.23932	0.179158	6.91747	4.59772e-12	3.3686e-11	0.989492	0.954022	0.0354701
RPS7	2064.88	0.856888	0.221315	3.87181	0.000108029	0.000317191	0.977955	0.942497	0.0354581
ATP5MPL	252.252	1.76138	0.104174	16.908	3.92698e-64	1.20569e-61	0.778527	0.743139	0.0353877
SNHG9	65.5632	1.75144	0.256403	6.8308	8.44413e-12	5.99533e-11	0.408338	0.373173	0.0351648
GSS	42.6604	2.41136	0.28279	8.52705	1.50126e-17	1.85172e-16	0.379098	0.343947	0.0351509
UQCC3	37.7149	2.18811	0.331453	6.60158	4.068e-11	2.67976e-10	0.34072	0.305572	0.0351475
MRPS33	62.0543	2.03195	0.166706	12.1888	3.56416e-34	1.59405e-32	0.426385	0.391588	0.0347965
ITM2B	553.604	1.17043	0.25286	4.62878	3.67829e-06	1.33713e-05	0.880982	0.846264	0.0347188
SLC39A8	84.7474	1.72824	0.301608	5.73009	1.0038e-08	5.05236e-08	0.501199	0.466556	0.0346435
SRP14	535.201	1.33233	0.0779738	17.0869	1.85914e-65	6.12168e-63	0.89309	0.858619	0.0344702
TMA7	499.039	1.32542	0.138389	9.57749	9.94349e-22	1.78308e-20	0.887379	0.854105	0.0332739
CHCHD7	69.2936	1.9864	0.118712	16.7329	7.54133e-63	2.0895e-60	0.437693	0.40442	0.0332731
RPS2	3584.04	0.821687	0.214001	3.83965	0.000123211	0.000358753	0.993033	0.9602	0.032833
RPL37A	3096.78	1.34667	0.154605	8.71038	3.02849e-18	3.98421e-17	0.994175	0.961388	0.0327871
RPL32	3550.76	1.00555	0.246484	4.07956	4.51205e-05	0.000140502	0.992005	0.959724	0.0322802
MRPL51	140.37	1.88344	0.155404	12.1196	8.31242e-34	3.60416e-32	0.660194	0.62849	0.0317042
TMBIM6	605.205	1.6063	0.19336	8.30731	9.78956e-17	1.13075e-15	0.91285	0.881193	0.031657
RPS12	4914.11	1.10964	0.241244	4.59966	4.23176e-06	1.53025e-05	0.995774	0.964833	0.0309408
RPS24	3371.57	1.34108	0.174785	7.67276	1.68339e-14	1.57006e-13	0.994746	0.964477	0.0302692
NDUFB11	186.779	1.72456	0.122577	14.0692	5.87056e-45	5.37819e-43	0.725528	0.695497	0.0300311
RPL11	3208.72	0.890342	0.235598	3.77907	0.000157416	0.00045095	0.992461	0.962576	0.0298857
MAGED2	62.6082	2.06941	0.167042	12.3886	3.01211e-35	1.46857e-33	0.461108	0.431508	0.0296003
GALE	70.549	1.58062	0.573872	2.75431	0.00588164	0.0128863	0.426956	0.397766	0.0291896
MPC1	138.061	1.8148	0.239293	7.58401	3.35034e-14	3.03104e-13	0.643632	0.61459	0.0290427
COX4I1	507.75	1.04222	0.155071	6.72094	1.80551e-11	1.23744e-10	0.873901	0.845075	0.0288252
COX8A	267.205	1.48339	0.174888	8.48198	2.21394e-17	2.68414e-16	0.778755	0.750386	0.0283689
RPS21	2180.87	0.612628	0.250589	2.44475	0.0144952	0.0294968	0.980811	0.952715	0.0280962
H3F3A	1451.04	0.62093	0.169444	3.66452	0.000247806	0.000688366	0.967105	0.93929	0.027815
DAD1	183.126	1.54471	0.162198	9.52364	1.67211e-21	2.95875e-20	0.731468	0.703695	0.0277728
RPS28	3735.1	1.2583	0.1547	8.13381	4.16004e-16	4.52014e-15	0.995089	0.968278	0.02681
MAP3K13	86.1568	1.4761	0.43346	3.40538	0.000660718	0.00170799	0.470017	0.443507	0.0265099
RHOBTB3	50.2847	1.82161	0.630074	2.8911	0.00383892	0.00872202	0.354997	0.329215	0.0257825
ADI1	84.3545	1.98645	0.198819	9.99127	1.66443e-23	3.38851e-22	0.526214	0.501129	0.0250849
KRT10	145.223	1.77321	0.22784	7.78268	7.10028e-15	6.91167e-14	0.644546	0.619579	0.0249666
GALK1	32.8775	2.24753	0.264164	8.50811	1.76797e-17	2.15726e-16	0.31719	0.292384	0.0248057
RPS18	4959.06	1.1122	0.234254	4.74784	2.05604e-06	7.76353e-06	0.995545	0.970892	0.0246532
RPL13	5269.59	0.995079	0.230042	4.32564	1.5209e-05	5.06967e-05	0.997487	0.973031	0.0244564
KCTD3	36.4263	2.38806	0.67846	3.51983	0.000431826	0.00115289	0.307367	0.282999	0.0243685
NDUFA2	178.218	1.89757	0.127444	14.8895	3.85792e-50	4.98023e-48	0.698686	0.674825	0.0238617
BAD	33.2039	2.22103	0.213693	10.3936	2.65247e-25	6.30377e-24	0.302227	0.278959	0.023268
MRPS15	81.3056	2.08452	0.156547	13.3156	1.87811e-40	1.28526e-38	0.518903	0.495664	0.0232399
UQCRB	554.547	1.2161	0.184612	6.58736	4.47727e-11	2.93659e-10	0.878355	0.855293	0.0230624
COX14	133.045	1.88167	0.0893265	21.065	1.66562e-98	3.44026e-95	0.639863	0.616966	0.0228973
TALDO1	175.213	1.5789	0.28605	5.51966	3.39648e-08	1.61439e-07	0.704055	0.68124	0.0228145
ECHDC2	39.2431	2.03592	0.544923	3.73616	0.000186851	0.000528278	0.330668	0.308305	0.0223636
NANS	124.934	1.85712	0.178526	10.4026	2.41362e-25	5.76024e-24	0.619075	0.596768	0.0223064
YBX1	916.305	0.636666	0.2386	2.66834	0.00762281	0.0163541	0.914792	0.892598	0.0221932
SLC37A1	42.3467	2.04722	0.521012	3.92932	8.51867e-05	0.000254267	0.330211	0.308661	0.0215503
TMSB10	5642.98	2.42537	0.207678	11.6785	1.64154e-31	6.09408e-30	0.998058	0.976951	0.0211068
ATRAID	94.0848	1.80634	0.158449	11.4001	4.17425e-30	1.38249e-28	0.574643	0.55376	0.0208828
COMT	124.575	1.76567	0.337746	5.22781	1.71526e-07	7.46994e-07	0.621017	0.600214	0.0208027
RPL10	5474.54	0.89011	0.212541	4.18795	2.81489e-05	9.04333e-05	0.99703	0.976357	0.0206729
LSM3	123.491	2.07805	0.192375	10.8021	3.36497e-27	9.09063e-26	0.603541	0.5837	0.0198412
RPLP1	6118.41	0.906825	0.228297	3.97212	7.12348e-05	0.000215408	0.997373	0.977664	0.0197087
ATP5PO	167.661	1.78369	0.118658	15.0321	4.52314e-51	6.08081e-49	0.692747	0.673043	0.0197043
NDUFA9	45.3548	2.07324	0.142888	14.5095	1.05503e-47	1.15241e-45	0.401371	0.381727	0.0196432
GSTK1	123.412	1.66143	0.196282	8.46448	2.57297e-17	3.09628e-16	0.589263	0.569799	0.0194641
CHP1	104.662	2.05523	0.237062	8.66962	4.33564e-18	5.61607e-17	0.575899	0.557443	0.0184562
DGCR6L	41.3113	2.07007	0.172778	11.9811	4.46419e-33	1.85763e-31	0.337978	0.319829	0.0181494
TMED10	197.3	1.55161	0.222205	6.98276	2.89442e-12	2.16249e-11	0.734437	0.717001	0.0174362
COX16	114.104	1.99154	0.137621	14.4712	1.84146e-47	1.96422e-45	0.601142	0.584294	0.0168485
PSMB5	85.5107	2.07577	0.215547	9.63022	5.96033e-22	1.08945e-20	0.547002	0.530236	0.0167653
GMPPB	30.6134	2.15009	0.375849	5.72062	1.06137e-08	5.32655e-08	0.309423	0.29286	0.0165635
ORAI1	117.009	1.67574	0.216103	7.75432	8.88162e-15	8.5577e-14	0.573272	0.557206	0.0160668
PHB	93.1936	2.01036	0.261538	7.68667	1.51019e-14	1.41724e-13	0.552941	0.537365	0.0155763
PSMG1	35.1821	2.3883	0.301877	7.91149	2.5432e-15	2.57379e-14	0.311365	0.295949	0.0154163
MRPS24	142.297	1.63318	0.271927	6.00595	1.90218e-09	1.03789e-08	0.646031	0.630747	0.0152835
YBX3	316.203	1.08717	0.390964	2.78074	0.00542344	0.0119806	0.755797	0.740525	0.0152716
BTF3	551.076	0.94117	0.128181	7.34252	2.09612e-13	1.7483e-12	0.866134	0.851372	0.0147614
UBL5	336.929	1.31649	0.0988703	13.3153	1.88493e-40	1.28605e-38	0.81462	0.800166	0.0144539
RPL36AL	742.72	0.881124	0.156232	5.63986	1.70192e-08	8.35693e-08	0.91502	0.900677	0.0143428
EEF1A1	6282.99	0.964398	0.151303	6.37395	1.84218e-10	1.13181e-09	0.999429	0.985506	0.0139234
MOCS2	38.0423	2.18643	0.277916	7.86723	3.62567e-15	3.6193e-14	0.316505	0.302721	0.0137842
SNHG5	448.978	0.838448	0.186229	4.50225	6.72381e-06	2.35821e-05	0.835294	0.82167	0.0136237
OAT	107.743	1.64632	0.393925	4.17926	2.92465e-05	9.37207e-05	0.51422	0.500891	0.0133294
TRAPPC2L	54.3252	1.95501	0.216401	9.0342	1.65201e-19	2.44518e-18	0.399315	0.386005	0.0133102
RHOC	99.9016	1.35365	0.39976	3.38617	0.000708757	0.00182181	0.496859	0.483664	0.0131949
UFC1	137.172	1.89421	0.0892459	21.2246	5.66511e-100	1.28711e-96	0.639178	0.626589	0.0125886
TPT1	9209.3	1.60712	0.146892	10.9408	7.35109e-28	2.09032e-26	0.999086	0.987288	0.0117986
ARPC3	548.486	0.851782	0.21267	4.00519	6.19673e-05	0.000188828	0.866019	0.854342	0.011677
AP2S1	202.842	1.38792	0.308862	4.49365	7.00122e-06	2.44983e-05	0.702913	0.691339	0.0115737
MAGIX	34.3327	1.94723	0.728934	2.67134	0.00755483	0.0162159	0.304626	0.293216	0.0114098
PDXK	157.753	1.58982	0.31371	5.06782	4.0239e-07	1.66375e-06	0.674015	0.662706	0.0113084
OXCT1	41.3606	1.86032	0.436705	4.2599	2.04519e-05	6.7071e-05	0.309537	0.298325	0.0112126
RPL4	684.667	0.785982	0.173871	4.52049	6.16962e-06	2.17155e-05	0.888407	0.877391	0.0110156
PIGP	43.2621	2.28299	0.222903	10.2421	1.28404e-24	2.89131e-23	0.377499	0.36652	0.0109784
DDOST	73.2837	1.68526	0.137623	12.2455	1.77607e-34	8.10288e-33	0.489663	0.478912	0.0107513
NDUFS8	98.8157	1.74169	0.139664	12.4706	1.08015e-35	5.41745e-34	0.559794	0.549602	0.0101924
MZT2B	229.902	1.49861	0.178924	8.37566	5.49148e-17	6.45789e-16	0.743461	0.733278	0.010183
PRDX1	346.581	0.777993	0.281535	2.7634	0.00572034	0.0125705	0.788692	0.778543	0.0101488
RPL41	7656.78	1.30988	0.1725	7.59353	3.11305e-14	2.83027e-13	0.999086	0.989307	0.00977888
ATP5PD	184.61	1.56007	0.145694	10.7078	9.35433e-27	2.44851e-25	0.693318	0.683616	0.00970161
FAM200B	42.5308	2.16788	0.20252	10.7045	9.69302e-27	2.52842e-25	0.354426	0.344897	0.00952881
COPS9	158.24	1.79537	0.0810168	22.1605	8.25968e-109	2.08511e-105	0.674929	0.665558	0.00937081
MCTS1	68.2947	1.96477	0.148218	13.256	4.16466e-40	2.78297e-38	0.464192	0.455269	0.00892279
SVIP	62.3306	1.6619	0.297423	5.58768	2.30121e-08	1.11621e-07	0.378298	0.369966	0.00833257
OSTC	145.325	1.76114	0.121536	14.4907	1.38814e-47	1.48767e-45	0.659395	0.651063	0.00833131
CMTM6	316.674	1.26399	0.23526	5.37275	7.75458e-08	3.53145e-07	0.789377	0.781514	0.0078639
NENF	89.2075	1.94385	0.19823	9.806	1.06093e-22	2.06549e-21	0.538549	0.530712	0.00783775
CISD3	34.2016	1.96169	0.271225	7.23268	4.73544e-13	3.83152e-12	0.3004	0.292622	0.0077777
LY96	83.4263	1.88554	0.350311	5.38249	7.3464e-08	3.35633e-07	0.4747	0.467269	0.00743155
GABARAP	423.162	0.830055	0.258567	3.21021	0.00132638	0.00326493	0.818047	0.810621	0.00742547
FIS1	124.444	1.76564	0.139181	12.6859	7.07803e-37	3.89377e-35	0.633581	0.626708	0.00687296
RPS10	798.709	0.779489	0.243618	3.19963	0.00137604	0.00337802	0.849457	0.843056	0.00640173
POLR2I	92.3319	1.99507	0.21017	9.49265	2.25233e-21	3.93639e-20	0.531354	0.525009	0.0063446
AP2M1	142.26	1.62688	0.142309	11.4321	2.89182e-30	9.76258e-29	0.647401	0.64144	0.00596154
RPS27L	329.609	1.31989	0.156373	8.44066	3.15545e-17	3.76335e-16	0.809252	0.803493	0.00575893
ALG5	53.7356	1.97145	0.173437	11.367	6.10714e-30	1.97938e-28	0.422045	0.416419	0.00562539
LSM4	86.3839	1.64988	0.220628	7.47813	7.53887e-14	6.57264e-13	0.500514	0.495188	0.00532568
COX6A1	267.79	1.3566	0.106217	12.772	2.34932e-37	1.3445e-35	0.788464	0.783296	0.00516802
DUSP23	71.1066	2.05487	0.348147	5.90231	3.58454e-09	1.90104e-08	0.462022	0.457289	0.00473288
GPAA1	40.4453	1.97975	0.199326	9.93227	3.01323e-23	6.01587e-22	0.352599	0.34858	0.00401826
SIL1	44.8062	2.09437	0.224041	9.34813	8.92125e-21	1.47734e-19	0.388121	0.384222	0.00389867
NDUFAB1	117.186	1.77335	0.119113	14.8879	3.94894e-50	5.06892e-48	0.601942	0.598313	0.00362881
NDUFAF3	72.2506	1.85275	0.188192	9.84502	7.20272e-23	1.41562e-21	0.472302	0.46917	0.003132
SLC25A5	317.664	1.18034	0.175506	6.72536	1.75153e-11	1.20262e-10	0.770074	0.767257	0.0028175
CSN2	111326	4.9552	0.729263	6.7948	1.08463e-11	7.61284e-11	0.998515	0.995961	0.00255458
EIF1	2190.94	0.403961	0.145081	2.78438	0.00536307	0.011853	0.982524	0.980278	0.00224626
LMAN1	127.315	1.79705	0.196982	9.12291	7.31328e-20	1.11891e-18	0.600228	0.598313	0.0019155
MYL6	887.396	0.408645	0.146278	2.79363	0.00521203	0.0115518	0.921759	0.919924	0.00183503
ARHGAP18	170.761	1.32295	0.402871	3.2838	0.00102417	0.00256947	0.622045	0.620649	0.00139586
FTH1	23605.6	2.00037	0.351878	5.68484	1.30931e-08	6.50933e-08	1	0.99905	0.000950457
SLC25A3	349.002	1.18884	0.126792	9.3763	6.83257e-21	1.14396e-19	0.80948	0.808958	0.000522236
C1QBP	115.667	1.67955	0.123715	13.5759	5.56269e-42	4.19881e-40	0.571331	0.571463	-0.000131848
ACAT1	54.9927	1.76211	0.248072	7.10323	1.21877e-12	9.48632e-12	0.397487	0.397885	-0.000398082
MTHFD2L	40.3938	1.78586	0.479924	3.72113	0.000198331	0.000557821	0.326899	0.327551	-0.000652469
AGPS	123.269	1.5379	0.479498	3.20731	0.00133981	0.00329584	0.560937	0.562077	-0.00114014
ETFB	82.7184	1.96555	0.203375	9.66467	4.25983e-22	7.88779e-21	0.497202	0.498515	-0.00131331
MRPS34	81.4784	1.85202	0.1916	9.66608	4.20175e-22	7.79933e-21	0.509309	0.510633	-0.00132428
PPA2	42.1685	1.95924	0.13357	14.6683	1.02908e-48	1.21143e-46	0.330897	0.33266	-0.00176346
PHPT1	116.194	1.65807	0.164352	10.0885	6.20836e-24	1.31703e-22	0.591319	0.594036	-0.00271663
TMEM134	75.1628	1.93178	0.133547	14.4652	2.0111e-47	2.11538e-45	0.519132	0.522633	-0.00350084
UBB	551.562	0.789118	0.114151	6.91291	4.74815e-12	3.47098e-11	0.862935	0.86658	-0.00364408
HSPA8	627.373	0.745457	0.13494	5.52435	3.3071e-08	1.57389e-07	0.858824	0.862659	-0.00383538
NDUFS6	147.687	1.60816	0.141275	11.3832	5.07129e-30	1.66737e-28	0.651628	0.655578	-0.00395036
UQCRH	276.197	1.38703	0.128953	10.7561	5.5474e-27	1.47411e-25	0.760594	0.765118	-0.00452427
SURF1	62.9744	1.64694	0.118445	13.9046	5.93597e-44	5.01358e-42	0.462364	0.466912	-0.00454784
SMIM19	47.4714	1.85208	0.131683	14.0647	6.25981e-45	5.68892e-43	0.379212	0.383866	-0.00465411
SRP9	133.751	1.70022	0.160033	10.6242	2.30023e-26	5.90521e-25	0.616905	0.622668	-0.00576378
CYB561D2	39.2896	1.93478	0.224436	8.62061	6.65968e-18	8.48139e-17	0.353969	0.359748	-0.00577897
SDF2L1	58.9295	1.36627	0.248832	5.49073	4.00271e-08	1.88714e-07	0.375899	0.381846	-0.00594678
TNFSF13	46.1056	1.91426	0.486744	3.93279	8.39658e-05	0.000250882	0.339692	0.345848	-0.00615608
PDIA3	226.282	1.15795	0.224955	5.14749	2.63989e-07	1.11816e-06	0.715477	0.721754	-0.00627672
EID1	158.377	1.27328	0.117757	10.8127	2.99643e-27	8.12397e-26	0.63735	0.644648	-0.00729765
TMED2	125.503	1.51524	0.143992	10.5231	6.76309e-26	1.67932e-24	0.608452	0.616966	-0.00851335
NR2F6	47.2645	1.6644	0.676842	2.45906	0.0139301	0.0284359	0.343918	0.352976	-0.00905836
COX6B1	289.129	1.25557	0.13236	9.48604	2.39978e-21	4.17362e-20	0.770874	0.780207	-0.00933294
PDHB	45.0621	1.98233	0.136323	14.5414	6.61854e-48	7.33528e-46	0.34586	0.355233	-0.00937395
NDUFB10	142.813	1.63081	0.0925913	17.6129	1.9598e-69	8.73074e-67	0.650371	0.659855	-0.00948384
C18orf32	146.471	1.61501	0.145721	11.0829	1.51827e-28	4.4857e-27	0.659509	0.66936	-0.00985078
TMEM14B	86.3836	1.59721	0.128083	12.4701	1.08711e-35	5.44034e-34	0.488292	0.498158	-0.00986608
REEP5	179.099	1.50198	0.137421	10.9297	8.30882e-28	2.3597e-26	0.70474	0.714625	-0.00988501
EVA1B	82.9094	1.84609	0.412727	4.47292	7.71584e-06	2.68008e-05	0.493432	0.503624	-0.0101913
SMIM20	36.5801	1.95199	0.177697	10.9849	4.51612e-28	1.29881e-26	0.305882	0.316502	-0.01062
GNG10	81.1902	1.59297	0.274038	5.81295	6.13812e-09	3.15802e-08	0.471845	0.482832	-0.0109877
PDIA6	150.875	1.21008	0.237984	5.0847	3.6821e-07	1.53134e-06	0.610737	0.622074	-0.0113377
KDELR2	127.154	1.54664	0.246501	6.27439	3.5101e-10	2.08169e-09	0.627413	0.638945	-0.0115321
PFDN5	700.42	0.531763	0.217387	2.44615	0.014439	0.0293876	0.874929	0.886539	-0.0116105
TXNL4A	104.557	1.69872	0.0555512	30.5794	2.30054e-205	5.22683e-201	0.571445	0.583106	-0.0116607
ECH1	102.187	1.64799	0.141795	11.6223	3.17472e-31	1.14798e-29	0.551685	0.563384	-0.0116989
COX7B	241.357	1.43836	0.101681	14.1459	1.98043e-45	1.9147e-43	0.726556	0.738624	-0.012068
NDUFV2	214.626	1.23742	0.130547	9.4788	2.57222e-21	4.46114e-20	0.716733	0.72912	-0.0123863
ANAPC16	155.179	1.51059	0.165978	9.10112	8.94015e-20	1.35414e-18	0.644889	0.65736	-0.0124715
SRPRB	45.9994	1.92611	0.219683	8.76769	1.82373e-18	2.45179e-17	0.342547	0.355115	-0.0125675
EDF1	356.161	1.23127	0.109126	11.2829	1.59342e-29	5.0142e-28	0.825128	0.837828	-0.0126997
DECR1	64.5109	1.74607	0.167029	10.4537	1.40905e-25	3.42392e-24	0.424101	0.436854	-0.0127535
TMEM14C	110.196	1.6326	0.242764	6.72507	1.75505e-11	1.20467e-10	0.560137	0.573126	-0.0129888
ACP1	89.1308	1.80854	0.153709	11.766	5.84365e-32	2.23892e-30	0.531468	0.545206	-0.0137384
SERP1	363.49	1.10831	0.105845	10.471	1.17394e-25	2.85874e-24	0.814163	0.828561	-0.0143979
FAM107B	295.971	1.16329	0.229185	5.07577	3.85934e-07	1.60037e-06	0.712164	0.726625	-0.0144602
DMAC1	51.9832	1.9481	0.188267	10.3475	4.29593e-25	1.01039e-23	0.376585	0.39147	-0.0148848
TCP1	128.094	1.50885	0.201348	7.49372	6.6948e-14	5.8819e-13	0.610166	0.625163	-0.0149977
WDR83OS	162.552	1.46558	0.108593	13.4961	1.64973e-41	1.2249e-39	0.682924	0.698586	-0.0156622
HSBP1	134.939	1.70785	0.243472	7.01457	2.30663e-12	1.74166e-11	0.621359	0.637638	-0.0162789
CORO1B	79.7658	1.78016	0.173045	10.2873	8.04359e-25	1.84224e-23	0.49663	0.513485	-0.0168541
COX17	151.518	1.57781	0.141341	11.1631	6.17643e-29	1.87355e-27	0.623872	0.640965	-0.0170926
MPST	61.2724	1.69574	0.38606	4.39243	1.1209e-05	3.80103e-05	0.420788	0.438398	-0.0176104
RTN4	284.529	0.727267	0.285197	2.55005	0.0107706	0.0224833	0.741062	0.76001	-0.0189473
COPS6	57.1386	1.7389	0.124283	13.9914	1.75845e-44	1.53661e-42	0.389035	0.408459	-0.0194242
C4orf3	153.733	1.30854	0.0875711	14.9426	1.73965e-50	2.27154e-48	0.647744	0.667459	-0.0197146
VDAC1	227.282	1.31987	0.214027	6.16684	6.9669e-10	3.99717e-09	0.717647	0.737436	-0.0197891
POMP	227.34	1.29258	0.160481	8.05445	7.98351e-16	8.47595e-15	0.708167	0.72805	-0.0198836
PSMB7	91.3365	1.65145	0.129393	12.7631	2.63653e-37	1.50508e-35	0.543004	0.562908	-0.0199044
SELENOH	167.089	1.39396	0.125779	11.0826	1.52364e-28	4.49573e-27	0.667847	0.6892	-0.0213535
C1orf122	92.428	1.66564	0.231175	7.20508	5.80084e-13	4.65872e-12	0.536379	0.5578	-0.0214205
DCTN3	61.49	1.85793	0.131191	14.1621	1.57257e-45	1.53342e-43	0.418846	0.440299	-0.021453
MRPL13	50.6618	1.82756	0.177244	10.311	6.28564e-25	1.45724e-23	0.375899	0.397529	-0.0216293
CDK2AP1	63.9906	1.68935	0.385547	4.3817	1.17754e-05	3.98359e-05	0.406054	0.428656	-0.0226026
PPCS	74.0083	1.90526	0.14711	12.9513	2.31143e-38	1.40793e-36	0.483838	0.506475	-0.0226372
YIF1A	51.7865	1.89896	0.30588	6.20818	5.36031e-10	3.12032e-09	0.416905	0.439824	-0.0229195
RTRAF	134.311	1.64659	0.0871036	18.9039	1.0599e-79	8.6003e-77	0.618504	0.641796	-0.0232927
RNASEK	496.815	0.636765	0.17962	3.54506	0.000392524	0.00105678	0.833352	0.856719	-0.0233662
ATP5F1B	195.532	1.18424	0.111886	10.5844	3.52128e-26	8.90908e-25	0.689777	0.713318	-0.023541
RAB5IF	180.873	1.14483	0.239921	4.77169	1.82686e-06	6.9653e-06	0.670817	0.694666	-0.0238489
CALR	309.102	0.774978	0.244481	3.16989	0.00152499	0.00371837	0.742776	0.766782	-0.024006
PHYH	39.5326	1.80183	0.220581	8.16857	3.12063e-16	3.43196e-15	0.302913	0.327314	-0.0244011
MRPL52	113.824	1.6942	0.112639	15.041	3.95498e-51	5.34864e-49	0.576927	0.601402	-0.0244745
DUS1L	49.9728	1.79776	0.175964	10.2166	1.67092e-24	3.70736e-23	0.370645	0.395509	-0.0248637
PDHA1	67.529	1.81044	0.273094	6.62935	3.37173e-11	2.24452e-10	0.453455	0.478555	-0.0251001
ZNHIT1	108.62	1.65686	0.0998204	16.5984	7.15924e-62	1.82762e-59	0.560023	0.585244	-0.0252213
DYNLL1	359.486	0.927126	0.148107	6.25983	3.85403e-10	2.27615e-09	0.783781	0.809077	-0.0252962
NDUFA8	47.9506	1.94205	0.16263	11.9415	7.18753e-33	2.93706e-31	0.385837	0.41131	-0.0254738
NDUFA13	274.515	1.17837	0.155034	7.60073	2.94472e-14	2.68475e-13	0.76185	0.78781	-0.02596
ORMDL2	56.385	1.70556	0.20036	8.51247	1.70263e-17	2.082e-16	0.424786	0.450754	-0.0259686
UQCC2	61.9132	1.71619	0.197949	8.66985	4.32705e-18	5.60814e-17	0.416905	0.44422	-0.0273154
C7orf50	49.1578	1.73165	0.215382	8.03991	8.9902e-16	9.50034e-15	0.340948	0.368777	-0.0278294
MYL12B	467.928	0.688933	0.148325	4.64475	3.40491e-06	1.24392e-05	0.833124	0.861352	-0.0282281
COPE	184.611	1.2715	0.136038	9.34667	9.0453e-21	1.4957e-19	0.68795	0.716288	-0.0283387
GGCT	80.0637	1.38437	0.451049	3.06923	0.0021461	0.00510891	0.422844	0.45123	-0.0283856
TBCA	243.283	1.27874	0.0854134	14.9712	1.1326e-50	1.49609e-48	0.73181	0.760247	-0.0284367
ATP5F1A	144.466	1.4475	0.116995	12.3724	3.68667e-35	1.77837e-33	0.609823	0.63847	-0.0286468
NMRK1	47.2332	1.5182	0.337843	4.4938	6.99623e-06	2.44884e-05	0.301314	0.330165	-0.0288516
SSR2	210.593	1.3191	0.120957	10.9056	1.08406e-27	3.04823e-26	0.712736	0.742188	-0.0294528
DDRGK1	67.9774	1.66643	0.182945	9.10893	8.31952e-20	1.26266e-18	0.466134	0.495901	-0.0297675
CIRBP	308.847	0.931459	0.249576	3.73216	0.000189844	0.000536142	0.772816	0.802899	-0.0300834
DNAJC19	52.1673	1.83552	0.195834	9.37285	7.05974e-21	1.18026e-19	0.376927	0.407152	-0.0302247
NDUFB8	147.604	1.37916	0.137501	10.0302	1.12245e-23	2.3226e-22	0.634951	0.666033	-0.0310816
HSPE1	251.289	1.03099	0.241275	4.27308	1.92789e-05	6.3398e-05	0.683838	0.7151	-0.0312626
IDH1	39.9216	1.63589	0.209943	7.7921	6.59032e-15	6.43456e-14	0.314563	0.346204	-0.031641
ELOVL1	70.1193	1.76641	0.254562	6.93903	3.94807e-12	2.90857e-11	0.49012	0.52192	-0.0318
SNRPA1	80.6982	1.43673	0.286382	5.01683	5.25323e-07	2.13895e-06	0.458595	0.490911	-0.0323162
PDAP1	83.098	1.65879	0.172039	9.64189	5.31979e-22	9.76297e-21	0.494803	0.527979	-0.0331761
H2AFJ	100.934	1.42988	0.191939	7.44967	9.35767e-14	8.09929e-13	0.540263	0.573601	-0.0333383
MRPL55	48.5012	1.58911	0.109221	14.5494	5.8883e-48	6.59026e-46	0.339006	0.37246	-0.0334542
SARAF	424.493	0.556366	0.243028	2.28931	0.0220612	0.0431723	0.80217	0.835808	-0.0336383
ANAPC13	44.0025	1.76158	0.206821	8.51743	1.63129e-17	2.00124e-16	0.326899	0.36058	-0.0336809
GTF2A2	79.057	1.85928	0.142544	13.0436	6.913e-39	4.32625e-37	0.453569	0.487466	-0.0338965
CCNC	52.1552	1.65206	0.188207	8.7779	1.66549e-18	2.24436e-17	0.357853	0.391826	-0.0339734
EIF4EBP1	91.9577	1.42424	0.402881	3.53514	0.000407557	0.00109323	0.503712	0.538078	-0.0343655
COX5A	174.712	1.2385	0.123446	10.0327	1.09469e-23	2.26721e-22	0.655968	0.690626	-0.0346581
PSMB6	133.394	1.32655	0.113763	11.6606	2.02567e-31	7.4351e-30	0.617704	0.65237	-0.034666
UBE2E3	45.6467	1.83953	0.174338	10.5515	4.99925e-26	1.25645e-24	0.337521	0.372579	-0.0350579
PDCD5	96.391	1.56856	0.160358	9.78159	1.35078e-22	2.59862e-21	0.522102	0.557324	-0.0352228
COPB2	101.133	1.63935	0.131407	12.4753	1.01794e-35	5.11675e-34	0.544375	0.580135	-0.0357608
HINT1	474.766	0.526688	0.19994	2.63423	0.00843289	0.0179531	0.800685	0.836521	-0.035836
ARL6IP5	348.825	0.718752	0.174399	4.12131	3.7672e-05	0.000118777	0.753855	0.789711	-0.0358564
SAP18	228.903	1.21178	0.120629	10.0455	9.61144e-24	2.00158e-22	0.727813	0.76393	-0.0361175
MRPL57	115.957	1.59642	0.131001	12.1863	3.67853e-34	1.64197e-32	0.573729	0.610194	-0.0364644
FMC1	42.0639	1.90927	0.230482	8.28385	1.19254e-16	1.36497e-15	0.308852	0.345372	-0.0365204
IER3IP1	83.7911	1.57261	0.158438	9.92567	3.21934e-23	6.41046e-22	0.507481	0.544256	-0.0367742
DNAJB6	320.386	0.926265	0.323407	2.86408	0.00418221	0.00943874	0.754654	0.79185	-0.0371953
RPS19BP1	124.594	1.55244	0.145317	10.6831	1.22108e-26	3.17788e-25	0.59486	0.632173	-0.0373129
ERCC1	41.0089	1.48196	0.208883	7.09472	1.29614e-12	1.00524e-11	0.322444	0.360105	-0.0376602
SMIM26	135.402	1.46095	0.145477	10.0425	9.91542e-24	2.05734e-22	0.60514	0.642984	-0.0378445
MYDGF	128.791	1.42655	0.212457	6.71456	1.8863e-11	1.28815e-10	0.606739	0.644885	-0.0381463
ATP5PB	118.838	1.45796	0.165412	8.81415	1.20594e-18	1.63967e-17	0.569046	0.607223	-0.0381772
TIMM13	87.7736	1.65473	0.170736	9.69173	3.26928e-22	6.13868e-21	0.494575	0.53285	-0.0382757
DUT	100.976	1.29702	0.274423	4.72636	2.28579e-06	8.57406e-06	0.469789	0.508257	-0.0384684
HMGN2	253.919	0.993298	0.132339	7.50573	6.10893e-14	5.39638e-13	0.710223	0.749198	-0.0389753
VPS28	136.141	1.41627	0.102656	13.7963	2.68306e-43	2.17711e-41	0.620674	0.659736	-0.0390623
PSMA7	345.986	0.750275	0.155037	4.83932	1.30282e-06	5.05299e-06	0.76048	0.799572	-0.0390926
EIF3K	296.776	0.927615	0.172681	5.37183	7.79412e-08	3.54875e-07	0.753855	0.793394	-0.0395394
RNASET2	140.264	0.951902	0.332308	2.86451	0.00417649	0.0094277	0.520959	0.561483	-0.0405233
TMEM167A	85.7866	1.62803	0.148517	10.9619	5.8233e-28	1.66422e-26	0.509652	0.550434	-0.040782
NDUFB6	81.4842	1.44618	0.171874	8.41417	3.95673e-17	4.67726e-16	0.451285	0.492099	-0.0408143
HSD17B10	45.4933	1.65625	0.152791	10.84	2.22582e-27	6.10757e-26	0.326785	0.367946	-0.0411611
NDUFS4	64.7077	1.70815	0.128457	13.2974	2.39527e-40	1.61966e-38	0.421359	0.462992	-0.0416323
ALAS1	52.5981	1.57396	0.323123	4.87108	1.1099e-06	4.34775e-06	0.317647	0.359629	-0.0419823
DYNLT1	134.213	1.23854	0.251021	4.93402	8.05561e-07	3.20531e-06	0.587093	0.629203	-0.0421097
TIMMDC1	42.2222	1.68258	0.121757	13.8191	1.95448e-43	1.60309e-41	0.326556	0.368777	-0.0422212
PYCARD	64.5952	1.07048	0.354553	3.01923	0.00253418	0.00596093	0.330211	0.372936	-0.0427244
HDLBP	143.208	1.56015	0.231177	6.74869	1.49182e-11	1.03116e-10	0.60731	0.650469	-0.0431592
SLC25A1	44.2027	1.80854	0.164465	10.9965	3.9734e-28	1.14854e-26	0.317647	0.360817	-0.0431703
GHITM	142.367	1.3299	0.123635	10.7567	5.51288e-27	1.46666e-25	0.620217	0.663538	-0.0433211
ATP5F1D	182.885	1.31106	0.130581	10.0402	1.01462e-23	2.10331e-22	0.667961	0.711299	-0.0433374
NDUFA5	97.5362	1.56855	0.125103	12.5381	4.62109e-36	2.38616e-34	0.521987	0.56576	-0.0437723
EIF3H	204.28	1.25849	0.111634	11.2734	1.77562e-29	5.55676e-28	0.682696	0.726506	-0.0438103
EIF3E	284.656	0.918596	0.182191	5.04194	4.60837e-07	1.89232e-06	0.700857	0.744683	-0.0438267
GABARAPL2	198.475	1.14066	0.195644	5.83029	5.53303e-09	2.85771e-08	0.66739	0.711299	-0.0439085
ZDHHC12	37.6432	1.61841	0.185895	8.70602	3.14739e-18	4.13106e-17	0.308509	0.354164	-0.0456548
CHCHD1	70.4039	1.69713	0.134219	12.6444	1.20062e-36	6.44873e-35	0.463735	0.509445	-0.0457102
NDUFA11	150.246	1.38864	0.152587	9.10066	8.97844e-20	1.35903e-18	0.619874	0.665677	-0.0458022
SNF8	69.4049	1.48096	0.207765	7.12806	1.01791e-12	7.96932e-12	0.437579	0.483783	-0.0462043
PSMB1	204.896	1.08536	0.0673672	16.1111	2.13219e-58	4.61366e-56	0.707025	0.753475	-0.0464506
RAB2A	179.959	1.24205	0.209563	5.92685	3.08806e-09	1.64774e-08	0.656996	0.704051	-0.0470553
GTF2H5	56.1583	1.8152	0.248957	7.2912	3.07198e-13	2.52424e-12	0.398858	0.446477	-0.0476196
RRAS	45.7304	1.71734	0.483448	3.55227	0.000381918	0.00103067	0.351114	0.399311	-0.0481973
NDUFA10	70.9247	1.70956	0.0844694	20.2389	4.45376e-91	6.74597e-88	0.458252	0.506475	-0.0482226
COMMD7	46.1661	1.69352	0.15648	10.8226	2.68945e-27	7.33545e-26	0.339577	0.388381	-0.0488033
TOMM20	229.897	1.26809	0.0979202	12.9502	2.3426e-38	1.4231e-36	0.714677	0.764643	-0.0499657
MCFD2	100.888	1.51274	0.362841	4.16916	3.05731e-05	9.76826e-05	0.515134	0.565285	-0.0501503
SNHG29	381.225	0.982701	0.18342	5.35766	8.43086e-08	3.80889e-07	0.75317	0.803493	-0.0503233
GLRX5	58.4923	1.68146	0.141746	11.8625	1.85315e-32	7.36077e-31	0.374872	0.425686	-0.0508146
RNASEH2C	60.9495	1.59382	0.168331	9.46835	2.8431e-21	4.90845e-20	0.390177	0.441012	-0.0508352
SNHG8	269.473	1.09352	0.204797	5.33952	9.31946e-08	4.19034e-07	0.681668	0.732565	-0.0508974
UCHL3	60.2056	1.59954	0.295067	5.42092	5.92944e-08	2.73592e-07	0.419874	0.470952	-0.0510773
SSBP1	128.274	1.39449	0.0992987	14.0434	8.45186e-45	7.56009e-43	0.584238	0.635618	-0.0513808
MIEN1	62.9844	1.72673	0.204117	8.45948	2.68584e-17	3.22698e-16	0.439634	0.49103	-0.0513956
YWHAE	235.621	1.09023	0.232067	4.69792	2.62822e-06	9.76185e-06	0.695945	0.749079	-0.0531341
SLC25A39	47.0223	1.63063	0.134042	12.1651	4.77069e-34	2.10876e-32	0.337407	0.390757	-0.0533496
TRAPPC5	153.551	1.15717	0.202727	5.708	1.14315e-08	5.71321e-08	0.628669	0.68231	-0.0536403
CNIH1	85.6661	1.5514	0.112674	13.769	3.91755e-43	3.13404e-41	0.486922	0.540929	-0.0540073
EIF3G	195.956	1.31513	0.129135	10.1842	2.33266e-24	5.11563e-23	0.677784	0.732209	-0.0544245
GNG5	319.387	0.57037	0.24437	2.33404	0.0195936	0.038825	0.73478	0.789592	-0.0548124
ALKBH7	110.898	1.48347	0.0964004	15.3886	1.95165e-53	2.9172e-51	0.550086	0.605917	-0.0558309
ECI1	57.4723	1.70914	0.225112	7.59242	3.13987e-14	2.85124e-13	0.419874	0.475942	-0.0560672
RPN2	134.697	1.14352	0.207526	5.51025	3.58321e-08	1.70031e-07	0.59269	0.648806	-0.0561161
SPCS2	194.075	1.25404	0.098165	12.7748	2.26751e-37	1.30425e-35	0.679383	0.735535	-0.056152
LRPAP1	130.866	1.39298	0.280488	4.96628	6.82497e-07	2.73867e-06	0.574986	0.631223	-0.0562368
PAPSS1	44.7943	1.52923	0.272089	5.62033	1.90591e-08	9.32034e-08	0.315705	0.372104	-0.0563988
SUMO2	325.741	0.684236	0.0699444	9.78258	1.33763e-22	2.5755e-21	0.749172	0.80575	-0.0565784
EIF2S2	264.522	1.02356	0.158646	6.4518	1.10528e-10	6.95625e-10	0.705083	0.761673	-0.05659
GTF3C6	101.914	1.487	0.120537	12.3364	5.76899e-35	2.70809e-33	0.524272	0.581561	-0.0572893
TXN2	57.2517	1.56023	0.120686	12.9279	3.1309e-38	1.89186e-36	0.382524	0.439943	-0.0574187
SMIM30	40.8843	1.75184	0.230874	7.58787	3.25206e-14	2.94722e-13	0.315934	0.374005	-0.0580712
MRPL21	45.8524	1.37707	0.106564	12.9224	3.36429e-38	2.0275e-36	0.328384	0.38648	-0.058096
MAP2K2	111.614	1.4614	0.107548	13.5883	4.6975e-42	3.55758e-40	0.564592	0.622906	-0.0583144
PSMD8	171.821	1.15077	0.0858275	13.4079	5.43379e-41	3.88225e-39	0.664763	0.723536	-0.0587727
PDCD2	54.1558	1.54456	0.101673	15.1914	4.03057e-52	5.7594e-50	0.366648	0.425448	-0.0588009
RNF181	106.1	1.47183	0.145001	10.1505	3.29666e-24	7.15379e-23	0.543004	0.602471	-0.0594672
SRA1	59.5111	1.55861	0.168345	9.2584	2.0752e-20	3.3344e-19	0.403998	0.463586	-0.0595879
DPYSL2	93.6699	1.171	0.331187	3.53576	0.000406599	0.00109092	0.440206	0.499941	-0.059735
EIF5A	185.584	1.27606	0.176708	7.22126	5.15089e-13	4.15583e-12	0.651057	0.710823	-0.0597668
CTBS	57.0891	1.7634	0.247206	7.13331	9.79846e-13	7.68719e-12	0.403198	0.463942	-0.0607438
DPY30	70.1393	1.65825	0.245788	6.74667	1.5128e-11	1.04471e-10	0.421816	0.482595	-0.0607786
CAT	69.6711	1.31119	0.298276	4.39589	1.10318e-05	3.74765e-05	0.405597	0.466912	-0.0613154
METTL26	47.4418	1.5151	0.140381	10.7928	3.72374e-27	1.00241e-25	0.316391	0.377926	-0.061535
RBIS	112.504	1.48113	0.0922397	16.0574	5.07638e-58	1.05812e-55	0.526556	0.58869	-0.0621333
GCA	57.5204	1.37509	0.306811	4.48187	7.39905e-06	2.57834e-05	0.373844	0.436022	-0.0621788
ASPH	45.5132	1.60684	0.376126	4.27207	1.93667e-05	6.36589e-05	0.33478	0.397648	-0.0628675
TAF10	109.968	1.30853	0.12437	10.5213	6.8949e-26	1.71018e-24	0.527127	0.590353	-0.0632255
GFPT1	80.2273	1.14621	0.284546	4.02819	5.62083e-05	0.000172481	0.405368	0.468694	-0.0633259
NAAA	52.1058	1.4459	0.284799	5.07691	3.83618e-07	1.59135e-06	0.302113	0.365451	-0.0633378
TUFM	107.72	1.50236	0.0918782	16.3516	4.23452e-60	9.91839e-58	0.553626	0.616966	-0.0633392
HSPB11	53.3651	1.59796	0.158785	10.0637	7.99312e-24	1.68307e-22	0.339121	0.402519	-0.0633982
POLR2E	75.4443	1.53584	0.15792	9.72543	2.34906e-22	4.46991e-21	0.445802	0.509208	-0.0634052
LAMTOR2	93.5235	1.46523	0.177443	8.25747	1.48797e-16	1.68444e-15	0.509309	0.572769	-0.0634604
POLR2J	73.376	1.56861	0.124755	12.5736	2.95096e-36	1.54019e-34	0.445917	0.509445	-0.0635286
RRAGD	55.7006	1.71534	0.429111	3.99743	6.40327e-05	0.000194675	0.380354	0.443982	-0.0636283
ARL6IP4	162.174	1.13354	0.0768101	14.7577	2.74499e-49	3.40799e-47	0.644774	0.708447	-0.0636728
TPI1	253.291	0.791045	0.180092	4.39245	1.12081e-05	3.80103e-05	0.699372	0.763336	-0.0639643
CHMP3	102.962	1.49165	0.228014	6.5419	6.07405e-11	3.93281e-10	0.542547	0.606986	-0.0644387
ATP6V0C	346.149	0.52932	0.231028	2.29115	0.0219548	0.0429863	0.740263	0.805156	-0.0648935
CCNI	354.662	0.641668	0.0783039	8.19458	2.51463e-16	2.78694e-15	0.744489	0.810027	-0.0655385
RABAC1	144.489	0.955588	0.170884	5.59204	2.24418e-08	1.08971e-07	0.59783	0.663538	-0.0657083
AURKAIP1	123.053	1.30449	0.130265	10.0141	1.32153e-23	2.71967e-22	0.589949	0.655816	-0.065867
STRAP	93.595	1.41579	0.0871695	16.2418	2.5532e-59	5.68714e-57	0.472416	0.538434	-0.0660184
CD46	163.829	1.38127	0.232638	5.93744	2.89505e-09	1.54839e-08	0.648087	0.7151	-0.0670136
ATP6V0E1	300.411	0.631184	0.153987	4.09895	4.15028e-05	0.000130007	0.737521	0.8048	-0.0672784
ETFA	57.4653	1.62224	0.160904	10.082	6.63397e-24	1.40339e-22	0.383438	0.451111	-0.0676728
ERH	130.903	1.28255	0.140304	9.14123	6.17461e-20	9.50455e-19	0.5743	0.642153	-0.0678524
NDUFS7	74.2605	1.47641	0.156425	9.43845	3.78321e-21	6.43855e-20	0.44683	0.51491	-0.0680799
ZFYVE21	38.9587	1.62615	0.36335	4.47545	7.62511e-06	2.6518e-05	0.317419	0.38648	-0.0690611
STOML2	45.7772	1.68619	0.137679	12.2472	1.73941e-34	7.95157e-33	0.339692	0.408815	-0.0691239
MTCH1	149.001	1.50758	0.145009	10.3965	2.57312e-25	6.12802e-24	0.579212	0.64845	-0.0692377
RER1	105.416	1.27794	0.137694	9.28107	1.6779e-20	2.7133e-19	0.548372	0.61851	-0.0701378
PNKD	41.406	1.68442	0.226431	7.43899	1.01457e-13	8.75137e-13	0.313878	0.384104	-0.0702258
MRPL22	52.2776	1.63295	0.203372	8.02937	9.79708e-16	1.0329e-14	0.340948	0.411192	-0.0702436
NUCB1	62.7805	1.42901	0.179412	7.96501	1.65214e-15	1.69926e-14	0.405825	0.477248	-0.0714232
SUMF2	64.1441	1.67071	0.151254	11.0457	2.29977e-28	6.75947e-27	0.401371	0.472853	-0.0714819
TEX264	60.1155	1.53787	0.220783	6.96556	3.27109e-12	2.42873e-11	0.416448	0.488773	-0.072325
NHP2	58.5738	1.36656	0.168525	8.10899	5.10431e-16	5.48581e-15	0.349515	0.421884	-0.0723697
NDUFS3	48.1567	1.57524	0.106888	14.7373	3.71284e-49	4.53526e-47	0.342204	0.414756	-0.0725514
SNHG16	88.4207	1.28158	0.185989	6.89059	5.55618e-12	4.02925e-11	0.442947	0.516098	-0.0731515
MZT2A	85.4988	1.09003	0.287405	3.79265	0.00014905	0.000428119	0.399429	0.472615	-0.073186
SOD1	176.359	0.914942	0.259349	3.52784	0.000418967	0.00112146	0.566419	0.640133	-0.0737139
SDHC	59.8883	1.45572	0.125703	11.5806	5.16776e-31	1.83743e-29	0.399772	0.473565	-0.0737938
IGBP1	82.2247	1.50518	0.126681	11.8817	1.47424e-32	5.91807e-31	0.455168	0.530355	-0.0751868
TMEM179B	50.1213	1.62125	0.183183	8.85044	8.71723e-19	1.19671e-17	0.376128	0.45218	-0.0760522
COMMD1	43.703	1.52213	0.126029	12.0776	1.38733e-33	5.9472e-32	0.308509	0.385292	-0.0767822
VPS29	120.202	1.27155	0.161263	7.88492	3.14734e-15	3.16405e-14	0.5494	0.626233	-0.0768323
STMP1	78.3971	1.35904	0.145683	9.32873	1.07145e-20	1.76146e-19	0.448886	0.525959	-0.077073
TUBB6	50.423	1.65967	0.508851	3.2616	0.00110786	0.00276205	0.305425	0.382559	-0.0771336
NDUFA12	86.9122	1.26519	0.133371	9.48622	2.39553e-21	4.17062e-20	0.453798	0.531068	-0.0772702
MRPL41	103.809	1.43074	0.125128	11.4342	2.82174e-30	9.54018e-29	0.533067	0.610431	-0.0773645
POLR2K	76.2891	1.39988	0.147696	9.47811	2.58927e-21	4.48728e-20	0.426156	0.50398	-0.0778236
BRK1	135.927	1.17783	0.169032	6.96809	3.21273e-12	2.38696e-11	0.569846	0.647856	-0.0780097
GPAT4	61.6851	1.33816	0.405753	3.29796	0.000973898	0.00245038	0.365049	0.443388	-0.0783398
NEDD8	149.374	1.2866	0.120513	10.6761	1.31682e-26	3.41532e-25	0.605711	0.684567	-0.0788559
HTATIP2	50.8038	1.5625	0.20656	7.5644	3.89646e-14	3.50743e-13	0.347687	0.426637	-0.0789495
HM13	112.32	1.1178	0.320342	3.4894	0.000484099	0.00128071	0.514677	0.593679	-0.0790021
PSMA2	149.03	1.21985	0.106809	11.4209	3.28807e-30	1.10184e-28	0.595089	0.67435	-0.079261
MRPL33	99.889	1.44186	0.0898201	16.0527	5.46975e-58	1.12975e-55	0.475728	0.555186	-0.0794578
ARL2	41.9953	1.50592	0.155544	9.68165	3.60849e-22	6.74774e-21	0.311022	0.390994	-0.0799721
UBE2F	71.521	1.30335	0.218686	5.9599	2.52386e-09	1.35914e-08	0.394289	0.474872	-0.0805833
ZCRB1	60.6166	1.3235	0.132814	9.96502	2.16823e-23	4.36965e-22	0.346545	0.427943	-0.0813986
PGLS	113.507	1.23177	0.178108	6.91587	4.64998e-12	3.40579e-11	0.52827	0.609956	-0.0816865
PET100	169.137	1.22694	0.0890556	13.7773	3.49183e-43	2.81327e-41	0.627527	0.709279	-0.0817517
COA3	43.2328	1.639	0.230799	7.10144	1.23459e-12	9.60615e-12	0.329183	0.411073	-0.0818895
CYC1	61.7119	1.46237	0.166444	8.78592	1.55083e-18	2.09482e-17	0.393832	0.475823	-0.0819906
THOC7	68.4366	1.31347	0.146108	8.98968	2.47941e-19	3.59721e-18	0.405597	0.487703	-0.0821067
GADD45GIP1	103.813	1.28551	0.142384	9.02851	1.74026e-19	2.56246e-18	0.512964	0.596056	-0.0830916
FUNDC2	41.988	1.41645	0.140954	10.0491	9.27428e-24	1.93847e-22	0.307824	0.391945	-0.0841208
PRELID1	174.516	1.06708	0.184903	5.77101	7.87961e-09	4.01221e-08	0.590405	0.674587	-0.0841817
COMMD6	259.15	0.682444	0.226742	3.00978	0.00261438	0.00613559	0.648772	0.733159	-0.084387
AKT1	48.2059	1.49074	0.170166	8.76052	1.94354e-18	2.60208e-17	0.321302	0.405964	-0.084662
MRPL43	52.2226	1.52222	0.168626	9.02719	1.7614e-19	2.59023e-18	0.372701	0.457526	-0.0848251
ESD	60.6142	1.54528	0.157418	9.81641	9.56943e-23	1.86785e-21	0.392005	0.477248	-0.0852439
ENSA	121.692	1.24585	0.12047	10.3416	4.56757e-25	1.06985e-23	0.552256	0.637638	-0.0853823
PSME2	165.431	0.635723	0.226824	2.80272	0.0050674	0.0112587	0.518447	0.604491	-0.0860443
TMCO1	101.992	1.45735	0.139825	10.4227	1.95307e-25	4.69564e-24	0.486465	0.572532	-0.0860669
DNAJC15	77.4387	1.31252	0.190933	6.87424	6.23232e-12	4.49233e-11	0.410965	0.497564	-0.0865993
XBP1	227.339	0.86435	0.299858	2.88253	0.00394494	0.00894234	0.617933	0.705002	-0.0870692
SEC22B	46.7827	1.63486	0.207931	7.86251	3.76497e-15	3.75254e-14	0.323587	0.410954	-0.0873675
TOMM6	161.876	1.02359	0.0898209	11.3959	4.38253e-30	1.44725e-28	0.600114	0.687775	-0.0876605
TRAM1	161.375	0.95622	0.156599	6.10617	1.02048e-09	5.76175e-09	0.617362	0.705833	-0.0884719
NUDCD2	49.9697	1.35165	0.120616	11.2062	3.80016e-29	1.16361e-27	0.313649	0.403232	-0.0895822
NDUFB5	85.4661	1.31727	0.0839397	15.6931	1.68584e-55	2.87987e-53	0.458709	0.548533	-0.0898234
C19orf53	157.38	1.12658	0.093852	12.0038	3.39302e-33	1.42494e-31	0.60217	0.692171	-0.0900004
CKS1B	55.9085	1.46712	0.360232	4.0727	4.64707e-05	0.000144276	0.331468	0.421647	-0.0901789
LAMTOR5	143.695	1.07203	0.138425	7.74444	9.60009e-15	9.21479e-14	0.595203	0.685399	-0.0901959
NDUFS2	70.535	1.56917	0.142196	11.0353	2.5831e-28	7.56288e-27	0.448315	0.538553	-0.0902377
PINK1	43.9267	1.5795	0.381803	4.13693	3.51976e-05	0.000111486	0.331125	0.421528	-0.0904028
SRSF9	167.074	1.05954	0.117664	9.0048	2.16066e-19	3.15287e-18	0.615648	0.70619	-0.0905417
GPN3	49.2725	1.51469	0.194782	7.77633	7.46615e-15	7.24919e-14	0.32313	0.414043	-0.0909134
MRPS16	57.0838	1.49598	0.160377	9.32787	1.08022e-20	1.77332e-19	0.370645	0.461685	-0.0910393
SNX17	54.1898	1.29172	0.143047	9.03005	1.71593e-19	2.5332e-18	0.342661	0.434359	-0.0916977
MRPS21	102.568	1.28503	0.119179	10.7823	4.17167e-27	1.11901e-25	0.487836	0.579541	-0.0917059
VTI1B	65.5092	1.50112	0.168124	8.92865	4.31224e-19	6.08914e-18	0.374186	0.466437	-0.0922508
MICU1	47.4465	1.55331	0.230781	6.73065	1.68904e-11	1.16077e-10	0.32964	0.422003	-0.0923629
SDHD	72.9567	1.29097	0.138374	9.32962	1.06249e-20	1.748e-19	0.409937	0.503861	-0.0939241
PRDX6	191.923	0.845338	0.1583	5.34011	9.28895e-08	4.17828e-07	0.622045	0.717358	-0.0953132
FKBP1A	118.516	1.21768	0.261289	4.66028	3.15778e-06	1.15773e-05	0.501542	0.597838	-0.0962957
FAM174C	55.2822	1.34593	0.108808	12.3698	3.80843e-35	1.82933e-33	0.353284	0.450279	-0.0969954
PSMB3	140.581	1.01678	0.169	6.01645	1.78283e-09	9.76515e-09	0.575328	0.672924	-0.0975955
MICOS13	83.4107	1.31005	0.121659	10.7682	4.86382e-27	1.30007e-25	0.4498	0.547582	-0.0977822
UXT	159.537	1.01292	0.156794	6.46018	1.04576e-10	6.5944e-10	0.571102	0.668884	-0.0977822
SDHB	63.8816	1.47952	0.163734	9.03612	1.62333e-19	2.40588e-18	0.397944	0.495782	-0.0978383
EIF3I	119.123	1.25498	0.0812047	15.4545	7.03299e-54	1.09445e-51	0.54803	0.646192	-0.0981625
ECHDC1	46.5688	1.34363	0.177764	7.55853	4.07649e-14	3.66224e-13	0.31936	0.417726	-0.0983657
SSU72	120.107	1.23205	0.0747035	16.4926	4.14693e-61	1.0131e-58	0.550657	0.649044	-0.0983868
TFG	67.5066	1.36649	0.23675	5.77187	7.83982e-09	3.99463e-08	0.39783	0.496376	-0.0985466
BUD23	49.8647	1.33745	0.125457	10.6606	1.55528e-26	4.01088e-25	0.336379	0.435785	-0.0994055
SF3B5	144.946	1.09714	0.0780046	14.065	6.23126e-45	5.68571e-43	0.593033	0.692883	-0.0998509
ARPC5L	100.512	0.923741	0.264662	3.49026	0.000482543	0.00127719	0.452313	0.552216	-0.0999028
ADH5	48.1367	1.42478	0.181823	7.83604	4.64973e-15	4.59513e-14	0.319018	0.419033	-0.100015
RBBP7	76.9444	1.36577	0.181782	7.51322	5.76891e-14	5.11392e-13	0.393261	0.493287	-0.100026
GPR108	46.3012	1.37044	0.174241	7.86523	3.6841e-15	3.67601e-14	0.334894	0.435072	-0.100178
ELOC	114.735	1.10994	0.149744	7.41224	1.24185e-13	1.05871e-12	0.53478	0.635143	-0.100363
SNU13	155.626	1.14878	0.0756433	15.1869	4.32168e-52	6.13678e-50	0.598515	0.699537	-0.101022
MMP24OS	56.1367	1.40675	0.161555	8.70752	3.10603e-18	4.08149e-17	0.387664	0.488773	-0.101109
ARF4	162.734	0.776333	0.30742	2.52531	0.0115595	0.0239585	0.582067	0.684092	-0.102024
BEX4	59.7841	0.927078	0.209299	4.42945	9.44742e-06	3.24042e-05	0.326328	0.428537	-0.10221
EIF3B	76.1306	1.40894	0.158707	8.87759	6.8327e-19	9.46002e-18	0.412793	0.515267	-0.102474
COX7A2L	95.8586	1.30131	0.0755776	17.2182	1.9386e-66	6.6735e-64	0.470588	0.573126	-0.102538
PSME1	193.251	0.675682	0.227674	2.96776	0.00299975	0.00696162	0.565049	0.667815	-0.102767
REX1BD	77.8618	1.18595	0.135915	8.72567	2.64603e-18	3.50544e-17	0.429126	0.532613	-0.103486
LAMTOR4	124.242	1.08987	0.179652	6.06655	1.30683e-09	7.26836e-09	0.522216	0.625876	-0.10366
IQGAP2	166.2	0.897184	0.257103	3.48959	0.000483759	0.00127996	0.527584	0.631341	-0.103757
PSMA6	153.025	0.84535	0.196886	4.2936	1.75802e-05	5.81525e-05	0.569846	0.674231	-0.104385
CCT3	123.845	1.28151	0.0815772	15.7091	1.30948e-55	2.2539e-53	0.535237	0.640965	-0.105728
SEM1	154.255	1.1203	0.100604	11.1357	8.40615e-29	2.53299e-27	0.589035	0.694784	-0.10575
SNRPC	57.5066	1.26733	0.13417	9.44572	3.52979e-21	6.02984e-20	0.362764	0.468932	-0.106168
NDUFV3	66.7258	1.44885	0.169609	8.5423	1.31574e-17	1.63085e-16	0.400228	0.506713	-0.106484
NAPRT	52.626	1.50546	0.335112	4.49241	7.04217e-06	2.46265e-05	0.375785	0.483426	-0.107641
SAR1A	87.4918	1.22695	0.181226	6.77029	1.28525e-11	8.95733e-11	0.441919	0.549721	-0.107802
KDELR1	91.8961	1.16714	0.199393	5.85347	4.81434e-09	2.50588e-08	0.492861	0.600927	-0.108065
ERLEC1	60.2194	1.11013	0.114362	9.70716	2.81062e-22	5.31702e-21	0.335694	0.44422	-0.108526
STAT5A	50.8588	1.18969	0.247035	4.81585	1.46572e-06	5.6462e-06	0.31799	0.427231	-0.109241
IDH3G	63.7874	1.30271	0.125871	10.3496	4.20155e-25	9.89215e-24	0.387664	0.497089	-0.109425
STUB1	82.0738	1.24849	0.121982	10.235	1.38148e-24	3.09845e-23	0.454369	0.564928	-0.110559
ATP6V1G1	271.05	0.45505	0.154621	2.94299	0.00325054	0.00749161	0.669103	0.780682	-0.111579
RTF2	66.749	1.08599	0.144885	7.49552	6.60358e-14	5.80849e-13	0.381382	0.493406	-0.112024
QSOX1	58.9722	1.28922	0.32072	4.01975	5.82597e-05	0.000178343	0.33181	0.443864	-0.112053
YIPF3	54.3405	1.43809	0.167744	8.57314	1.007e-17	1.26334e-16	0.36699	0.479743	-0.112753
PSMA3	92.9919	1.23685	0.13545	9.13141	6.76156e-20	1.03659e-18	0.469103	0.582987	-0.113883
PPP1R14B	136.434	0.980281	0.293506	3.33989	0.000838103	0.00213113	0.510908	0.625757	-0.114849
RWDD1	120.7	1.13773	0.113593	10.0158	1.29914e-23	2.67601e-22	0.494917	0.609837	-0.11492
GDI2	147.003	0.940395	0.158284	5.94119	2.82956e-09	1.51443e-08	0.552484	0.667459	-0.114974
EIF3F	180.332	0.800605	0.205912	3.88809	0.000101038	0.000297875	0.568132	0.683141	-0.115009
SFT2D1	76.1258	1.21939	0.20864	5.84448	5.08166e-09	2.63657e-08	0.441576	0.556849	-0.115273
C1orf43	94.1256	1.11864	0.120645	9.27216	1.82411e-20	2.94137e-19	0.487036	0.602471	-0.115435
EPRS	72.2517	1.00271	0.109803	9.13189	6.7316e-20	1.03339e-18	0.384466	0.500653	-0.116187
METTL9	95.4864	1.03266	0.0863712	11.956	6.03698e-33	2.47136e-31	0.455397	0.571819	-0.116422
SELENOS	170.785	0.970056	0.26868	3.61045	0.000305663	0.000837008	0.573044	0.689794	-0.11675
PSMC5	91.8304	1.22759	0.0961851	12.7627	2.64731e-37	1.50744e-35	0.482581	0.599382	-0.116801
RTN3	114.928	1.04129	0.233013	4.46881	7.86577e-06	2.72798e-05	0.537978	0.654865	-0.116887
RRBP1	219.983	0.847619	0.285247	2.97152	0.00296327	0.00688259	0.619989	0.737555	-0.117566
FKBP8	77.623	1.25729	0.109278	11.5054	1.23864e-30	4.30962e-29	0.417704	0.535702	-0.117997
OSBPL1A	45.5702	1.58154	0.514921	3.07143	0.00213036	0.00507463	0.307139	0.42533	-0.118191
CCNH	62.058	0.752237	0.164951	4.56038	5.10616e-06	1.82151e-05	0.307481	0.425686	-0.118205
PDCD6	103.272	1.24278	0.104799	11.8587	1.94062e-32	7.66796e-31	0.501885	0.620292	-0.118408
PSMC2	49.6607	1.22559	0.150569	8.13972	3.96184e-16	4.31303e-15	0.319817	0.438993	-0.119175
CLINT1	125.92	0.875339	0.266368	3.2862	0.00101548	0.00254879	0.511593	0.630985	-0.119392
PSMB2	90.3918	1.10979	0.0904268	12.2728	1.26858e-34	5.82266e-33	0.463507	0.583106	-0.119599
VKORC1	62.4834	1.23579	0.222117	5.56369	2.6413e-08	1.27087e-07	0.38241	0.502317	-0.119907
SNRPD3	78.4921	1.19877	0.0979671	12.2365	1.98428e-34	8.99855e-33	0.377156	0.497089	-0.119933
NME3	70.0851	1.09783	0.222548	4.93301	8.0974e-07	3.22081e-06	0.398858	0.518831	-0.119973
NOP10	208.006	0.682534	0.217239	3.14186	0.00167877	0.00407193	0.61028	0.730308	-0.120028
RAB11A	106.901	1.02852	0.294286	3.49497	0.000474106	0.00125691	0.483609	0.604253	-0.120644
NAA10	51.2724	1.10815	0.090078	12.3021	8.82917e-35	4.11063e-33	0.311022	0.432339	-0.121317
MTIF3	73.1508	1.31368	0.170944	7.68486	1.53163e-14	1.43618e-13	0.374643	0.49602	-0.121377
MYOF	57.3082	1.27864	0.565382	2.26155	0.0237254	0.0461227	0.334209	0.455863	-0.121654
MRPS18C	65.5646	1.24442	0.128707	9.66862	4.09865e-22	7.61417e-21	0.372244	0.494	-0.121756
POLR2F	65.6913	1.2605	0.220503	5.71649	1.08746e-08	5.45047e-08	0.397259	0.519663	-0.122404
RAB4A	58.6447	1.31935	0.134922	9.77862	1.391e-22	2.67373e-21	0.333409	0.455982	-0.122572
CCT8	117.393	1.0469	0.0672529	15.5666	1.22832e-54	1.95157e-52	0.516962	0.639895	-0.122934
TOMM5	110.622	0.987589	0.147695	6.68669	2.28281e-11	1.5482e-10	0.458824	0.581799	-0.122975
SCFD1	59.6285	1.22912	0.0917824	13.3917	6.76227e-41	4.80121e-39	0.349515	0.472734	-0.123219
ETHE1	59.4623	1.18621	0.201334	5.89176	3.82094e-09	2.01559e-08	0.337636	0.461091	-0.123455
COPS5	61.0858	1.37774	0.104837	13.1418	1.89782e-39	1.22496e-37	0.37076	0.494475	-0.123716
PSMB8	122.141	1.02335	0.169009	6.05501	1.4041e-09	7.79027e-09	0.468418	0.592135	-0.123717
CYCS	155.087	0.717688	0.131444	5.46001	4.76104e-08	2.22299e-07	0.538207	0.662112	-0.123906
TRIR	215.512	0.81807	0.0912918	8.96105	3.21598e-19	4.60991e-18	0.646488	0.770583	-0.124096
STOM	70.1265	1.13898	0.238521	4.77516	1.79564e-06	6.85318e-06	0.375557	0.499822	-0.124265
RBCK1	58.5416	1.1025	0.148207	7.43891	1.0152e-13	8.75348e-13	0.327584	0.452061	-0.124477
EIF3M	136.357	1.03588	0.110974	9.33439	1.01576e-20	1.67354e-19	0.526785	0.651301	-0.124516
CLTB	65.1043	1.1581	0.12645	9.15854	5.2604e-20	8.15811e-19	0.385951	0.51099	-0.125039
UBE2L3	118.002	1.03321	0.0982195	10.5194	7.03324e-26	1.74259e-24	0.523358	0.648806	-0.125448
WBP2	105.673	1.10089	0.257481	4.27562	1.9061e-05	6.27359e-05	0.505882	0.631579	-0.125697
HMGN1	317.679	0.497818	0.144615	3.44236	0.000576656	0.00150421	0.691376	0.817275	-0.125898
ACTR10	51.6529	1.14199	0.189406	6.0293	1.64673e-09	9.05681e-09	0.300286	0.426874	-0.126589
CHMP5	105.084	1.03493	0.180425	5.73608	9.6892e-09	4.8898e-08	0.490577	0.617203	-0.126626
HAX1	70.8546	1.18999	0.0853882	13.9363	3.81363e-44	3.26965e-42	0.391205	0.519187	-0.127982
CCT7	79.7326	1.20465	0.0926933	12.9961	1.28695e-38	7.88127e-37	0.403312	0.531781	-0.128469
PSMC3	57.8885	1.19687	0.14609	8.19269	2.55455e-16	2.82706e-15	0.337407	0.466081	-0.128673
EIF3L	122.572	0.864525	0.197966	4.36703	1.25947e-05	4.2462e-05	0.462935	0.59166	-0.128724
DCTN6	46.7668	1.2787	0.248123	5.15349	2.55686e-07	1.08623e-06	0.300628	0.429488	-0.12886
IMPDH2	59.672	1.07183	0.1622	6.60804	3.89435e-11	2.57358e-10	0.311251	0.440299	-0.129049
SEC13	51	1.16851	0.115601	10.1081	5.0857e-24	1.08904e-22	0.324957	0.4542	-0.129243
PSMF1	48.4071	1.26713	0.111809	11.333	9.00424e-30	2.8773e-28	0.311479	0.441487	-0.130008
RALB	46.3267	1.38887	0.260623	5.32906	9.87245e-08	4.42847e-07	0.311251	0.441369	-0.130118
ARF1	224.836	0.846031	0.13249	6.38563	1.70694e-10	1.05242e-09	0.655283	0.785791	-0.130508
PSENEN	46.2652	1.0537	0.130236	8.09069	5.9327e-16	6.35207e-15	0.302342	0.43329	-0.130948
NDUFB9	76.733	1.04795	0.222145	4.71741	2.38868e-06	8.93053e-06	0.410737	0.541998	-0.131262
C9orf16	116.969	0.759567	0.243282	3.12217	0.00179526	0.0043341	0.434495	0.56576	-0.131265
TMEM208	68.4904	1.12713	0.212422	5.30609	1.12003e-07	4.99213e-07	0.423872	0.555661	-0.131789
TSPAN3	74.2831	1.05221	0.234977	4.47792	7.5373e-06	2.62328e-05	0.388921	0.520851	-0.13193
CD47	124.186	0.773517	0.163598	4.72816	2.26559e-06	8.50672e-06	0.499486	0.631935	-0.132449
TIMM10	60.4042	1.15956	0.130186	8.90693	5.2464e-19	7.34884e-18	0.343918	0.477011	-0.133093
SCAND1	93.5104	1.03742	0.128225	8.09058	5.93834e-16	6.35512e-15	0.48578	0.619223	-0.133443
ISCU	145.558	0.879907	0.121953	7.21516	5.3871e-13	4.34178e-12	0.540834	0.674587	-0.133753
SUMO1	100.644	1.06958	0.0725371	14.7453	3.30079e-49	4.05373e-47	0.479383	0.613164	-0.133781
CAMTA1	94.8404	1.16037	0.267274	4.34151	1.41508e-05	4.74269e-05	0.455854	0.58964	-0.133786
UQCRC2	78.0494	1.0991	0.126146	8.71295	2.96056e-18	3.90162e-17	0.400228	0.534751	-0.134523
ERGIC2	56.1522	1.09201	0.238233	4.58379	4.56623e-06	1.64257e-05	0.320617	0.45515	-0.134534
EIF3J	166.383	0.910146	0.179069	5.08267	3.72171e-07	1.54697e-06	0.550999	0.686111	-0.135112
DYNLRB1	118.013	1.09163	0.107471	10.1574	3.07101e-24	6.68327e-23	0.513078	0.648331	-0.135253
BAG1	121.556	0.987444	0.160951	6.13508	8.51179e-10	4.85533e-09	0.513078	0.648687	-0.135609
NBDY	61.6105	0.827987	0.191202	4.33043	1.48821e-05	4.96947e-05	0.316962	0.453487	-0.136525
TM9SF2	78.1358	1.03707	0.17389	5.96397	2.46187e-09	1.32764e-08	0.39783	0.534632	-0.136802
OCIAD1	86.6371	0.985267	0.0969992	10.1575	3.06926e-24	6.68327e-23	0.437007	0.573839	-0.136831
MRPS26	51.987	1.15728	0.218781	5.28967	1.22535e-07	5.44494e-07	0.303141	0.440062	-0.136921
TMED9	96.6904	1.1056	0.155963	7.08889	1.35195e-12	1.04584e-11	0.478469	0.616134	-0.137665
SND1	66.7749	1.21762	0.14842	8.20387	2.32777e-16	2.58743e-15	0.3743	0.512534	-0.138234
PSMD6	54.6671	1.07655	0.131204	8.20516	2.30277e-16	2.56214e-15	0.321188	0.459665	-0.138477
PSMA1	113.038	0.921684	0.0960108	9.59979	8.01074e-22	1.44677e-20	0.491719	0.630985	-0.139266
NSA2	184.628	0.872455	0.158905	5.4904	4.01021e-08	1.89029e-07	0.529298	0.669597	-0.1403
CAPN1	50.826	1.1855	0.257715	4.60005	4.2239e-06	1.52765e-05	0.310451	0.451111	-0.14066
COA8	51.3307	1.24873	0.155746	8.01775	1.07703e-15	1.13183e-14	0.319589	0.460259	-0.14067
SH3GLB1	176.38	0.713471	0.28104	2.53868	0.0111272	0.0231489	0.572587	0.713437	-0.14085
EIF3D	121.706	0.945855	0.0901396	10.4932	9.28038e-26	2.277e-24	0.505311	0.64643	-0.141119
CYSTM1	100.964	1.02579	0.214298	4.78676	1.69495e-06	6.48411e-06	0.461679	0.602828	-0.141149
SELENOF	107.2	0.823646	0.122588	6.7188	1.83229e-11	1.25353e-10	0.489663	0.631223	-0.141559
SNRPD2	207.322	0.49987	0.198171	2.52241	0.0116553	0.0241393	0.574186	0.715932	-0.141746
C1D	51.9575	1.07212	0.0915669	11.7086	1.15114e-31	4.33013e-30	0.312279	0.454081	-0.141802
DNAJB12	42.6056	1.26459	0.190196	6.64886	2.9537e-11	1.97842e-10	0.300971	0.442913	-0.141942
PSMB10	69.2943	0.649762	0.266737	2.43596	0.0148522	0.0301826	0.317761	0.460021	-0.14226
TMEM147	69.4916	0.972617	0.177075	5.4927	3.95838e-08	1.86741e-07	0.382067	0.524534	-0.142466
ACADVL	147.455	0.589771	0.2628	2.24418	0.0248208	0.0480103	0.539692	0.682428	-0.142737
NIPSNAP2	53.0869	1.16549	0.153833	7.57635	3.55418e-14	3.20567e-13	0.314906	0.458002	-0.143096
MRPL34	79.1765	1.1748	0.101603	11.5627	6.37091e-31	2.24762e-29	0.392005	0.535226	-0.143222
SNX3	152.619	0.807236	0.223382	3.6137	0.000301862	0.000827597	0.538549	0.682191	-0.143641
MRPL54	92.9487	0.922976	0.131225	7.03353	2.0137e-12	1.52861e-11	0.443632	0.587977	-0.144345
REEP3	72.6483	0.845511	0.326604	2.5888	0.00963114	0.0202799	0.397944	0.542355	-0.144411
FAM3C	51.8534	0.941746	0.242075	3.89031	0.000100117	0.000295448	0.315591	0.46014	-0.144549
VAPA	221.891	0.509095	0.203869	2.49716	0.0125191	0.0257664	0.618047	0.762742	-0.144695
EIF2A	71.9441	1.14517	0.101577	11.2739	1.76558e-29	5.53296e-28	0.357967	0.504336	-0.14637
LRP10	72.8865	1.0248	0.173925	5.89221	3.8107e-09	2.01066e-08	0.39783	0.544612	-0.146782
VEGFB	71.4599	0.995684	0.277858	3.58343	0.00033911	0.000922178	0.348487	0.495307	-0.146821
UFD1	52.8818	0.95795	0.114934	8.33475	7.76592e-17	9.05758e-16	0.302798	0.450398	-0.1476
VDAC2	146.222	0.800636	0.125869	6.36089	2.0059e-10	1.22709e-09	0.536836	0.684448	-0.147612
SF3B6	117.184	1.06629	0.0762873	13.9772	2.14647e-44	1.8685e-42	0.495603	0.644173	-0.14857
OSTF1	109.062	0.738546	0.162938	4.53268	5.82399e-06	2.05915e-05	0.453684	0.60259	-0.148906
SNRPE	87.8914	1.05075	0.139558	7.52914	5.10753e-14	4.55249e-13	0.403883	0.553641	-0.149758
RAB1A	119.222	0.914205	0.269621	3.39071	0.00069712	0.00179453	0.505997	0.656172	-0.150175
RNF7	106.713	1.08849	0.0737291	14.7634	2.52347e-49	3.15018e-47	0.487721	0.63847	-0.150748
YIPF4	82.5166	0.976169	0.142259	6.86191	6.79459e-12	4.87905e-11	0.410623	0.561958	-0.151335
NAA20	58.076	1.2027	0.176219	6.82505	8.78935e-12	6.22488e-11	0.342661	0.494119	-0.151458
LYPLA1	89.5165	1.02745	0.158308	6.49019	8.57301e-11	5.47026e-10	0.436779	0.588571	-0.151792
CCT4	78.0798	0.840762	0.118596	7.08928	1.34808e-12	1.0432e-11	0.363335	0.51598	-0.152644
ARF5	73.6848	1.04323	0.112395	9.2818	1.66646e-20	2.69672e-19	0.362307	0.515029	-0.152722
SEC61A1	51.3405	1.09621	0.152026	7.21069	5.56708e-13	4.48207e-12	0.302342	0.45515	-0.152809
PGAM1	74.9629	0.823743	0.210691	3.90972	9.24042e-05	0.000274435	0.336836	0.489723	-0.152887
RTCB	69.3522	1.08321	0.202034	5.36153	8.25202e-08	3.73999e-07	0.390634	0.543543	-0.152909
ABHD17A	90.2453	0.859704	0.185025	4.64641	3.3776e-06	1.23434e-05	0.408567	0.562433	-0.153867
BCAS2	65.3499	0.712091	0.17023	4.1831	2.87556e-05	9.2265e-05	0.311593	0.465487	-0.153893
CASP4	98.505	0.868141	0.125616	6.91109	4.80935e-12	3.51233e-11	0.413935	0.568255	-0.15432
LRRC59	52.6559	1.009	0.245613	4.1081	3.98922e-05	0.000125308	0.302798	0.458002	-0.155203
DPP7	112.39	0.727767	0.223523	3.2559	0.00113034	0.00281315	0.473215	0.62849	-0.155275
LSM5	68.9124	1.08335	0.178298	6.07603	1.23194e-09	6.88214e-09	0.32964	0.484971	-0.155331
FBXW5	67.6586	1.11164	0.176062	6.31391	2.72063e-10	1.64003e-09	0.377841	0.533563	-0.155722
MLX	61.7742	1.20024	0.209397	5.73189	9.93152e-09	5.00319e-08	0.36265	0.51895	-0.1563
DDX1	54.7182	1.07139	0.1566	6.84157	7.83283e-12	5.58575e-11	0.305654	0.462398	-0.156744
HADHB	74.574	1.03443	0.223332	4.6318	3.62492e-06	1.31879e-05	0.380697	0.538197	-0.1575
ERP44	82.5418	0.88262	0.16418	5.37594	7.61862e-08	3.47441e-07	0.426042	0.583818	-0.157776
NOL7	110.591	0.940573	0.0894236	10.5182	7.12422e-26	1.76321e-24	0.475385	0.633955	-0.15857
EMC7	66.6365	0.914305	0.147447	6.20089	5.61455e-10	3.25664e-09	0.35968	0.518712	-0.159032
PHB2	87.0683	0.965754	0.111917	8.62918	6.17908e-18	7.88701e-17	0.407767	0.568017	-0.16025
SAR1B	93.3402	0.838412	0.321853	2.60495	0.00918876	0.0194221	0.426956	0.587264	-0.160308
EIF4B	214.013	0.836529	0.0714932	11.7008	1.26241e-31	4.7252e-30	0.609937	0.771653	-0.161715
LMAN2	98.1579	0.80479	0.162106	4.96458	6.88512e-07	2.76037e-06	0.453227	0.614946	-0.161719
BANF1	87.344	0.767457	0.164818	4.65639	3.21801e-06	1.17848e-05	0.406282	0.568136	-0.161854
TXNL1	104.429	0.91791	0.11821	7.76507	8.16002e-15	7.90263e-14	0.453341	0.615659	-0.162318
NPTN	56.4188	1.16415	0.22514	5.17077	2.33131e-07	9.96808e-07	0.316276	0.480456	-0.16418
PSMG2	77.3582	0.981144	0.0783729	12.5189	5.8828e-36	3.0103e-34	0.381039	0.545681	-0.164642
PSMC1	72.0831	1.01374	0.134768	7.52213	5.38927e-14	4.79046e-13	0.384009	0.549483	-0.165474
PPP2R5E	62.3941	0.892262	0.182815	4.88067	1.05727e-06	4.15159e-06	0.309195	0.474991	-0.165796
SRPRA	87.3123	0.898928	0.162257	5.54014	3.02233e-08	1.44381e-07	0.414278	0.580848	-0.166571
ILF2	116.738	0.852531	0.220995	3.8577	0.000114458	0.000334726	0.471502	0.63847	-0.166968
RBX1	175.436	0.669838	0.0900866	7.43549	1.04182e-13	8.97272e-13	0.568932	0.737555	-0.168623
UBE2M	83.289	0.920823	0.0926802	9.93549	2.91747e-23	5.82982e-22	0.411194	0.580254	-0.169061
MRPL18	64.4019	0.898387	0.13196	6.80804	9.89408e-12	6.96602e-11	0.346773	0.516098	-0.169325
APMAP	70.9702	0.846648	0.215169	3.93481	8.32624e-05	0.000248976	0.353512	0.523464	-0.169952
SNRPG	153.958	0.67675	0.103	6.57039	5.01849e-11	3.28021e-10	0.523472	0.693834	-0.170362
UQCRFS1	105.401	0.878331	0.108848	8.0693	7.07004e-16	7.52724e-15	0.463735	0.635262	-0.171527
ADIPOR1	57.6201	0.990573	0.197036	5.02737	4.97243e-07	2.03373e-06	0.317647	0.489723	-0.172076
MXD4	79.1761	0.592232	0.23299	2.54187	0.0110261	0.0229575	0.350885	0.523346	-0.17246
SNRPF	110.289	0.715232	0.134497	5.31785	1.05003e-07	4.69529e-07	0.419989	0.593085	-0.173097
BCAP31	103.161	0.764778	0.319093	2.39673	0.0165422	0.0333162	0.443861	0.617203	-0.173343
ST13	185.087	0.62721	0.112863	5.55726	2.74048e-08	1.31608e-07	0.546545	0.72009	-0.173545
YWHAQ	134.964	0.638008	0.161655	3.94673	7.92271e-05	0.000237786	0.480525	0.654271	-0.173746
NUDC	81.4445	0.959204	0.0741113	12.9427	2.58227e-38	1.56451e-36	0.394061	0.568017	-0.173957
CPNE3	61.7183	0.896903	0.149572	5.99646	2.0166e-09	1.09716e-08	0.30988	0.485327	-0.175447
COX20	64.0825	0.749927	0.0834956	8.98163	2.66782e-19	3.85088e-18	0.317304	0.492812	-0.175508
CHURC1	111.932	0.805779	0.122032	6.60304	4.02805e-11	2.65807e-10	0.43735	0.61352	-0.17617
ATP6V1D	71.4103	0.906476	0.196654	4.60949	4.03667e-06	1.46249e-05	0.354426	0.5319	-0.177474
ACAA1	58.8073	0.806629	0.153428	5.25737	1.46131e-07	6.42807e-07	0.31502	0.49305	-0.17803
EAPP	93.3743	0.769699	0.316646	2.43079	0.015066	0.0305761	0.379212	0.557324	-0.178113
AUP1	64.9672	0.821945	0.156054	5.26706	1.38622e-07	6.11671e-07	0.362536	0.541285	-0.17875
NDUFA6	104.944	0.741416	0.115539	6.41699	1.38996e-10	8.64253e-10	0.450029	0.629084	-0.179055
TMED7	56.1062	0.897678	0.168363	5.33182	9.72357e-08	4.36474e-07	0.3004	0.481407	-0.181007
BSG	82.1832	0.746172	0.177265	4.20936	2.56098e-05	8.28026e-05	0.389492	0.571819	-0.182327
OS9	80.4895	0.834985	0.215786	3.8695	0.000109057	0.000320043	0.398058	0.580492	-0.182434
TMED4	71.6095	0.782673	0.127812	6.12365	9.14567e-10	5.19474e-09	0.339463	0.523108	-0.183645
PSMD4	74.2352	0.874485	0.101855	8.58556	9.03978e-18	1.13723e-16	0.379783	0.56374	-0.183957
RNPEPL1	57.6271	0.950878	0.124513	7.63675	2.22773e-14	2.05331e-13	0.316048	0.500297	-0.184249
NARS	83.9224	0.748172	0.150269	4.97888	6.39533e-07	2.57673e-06	0.394517	0.579779	-0.185262
MORF4L2	93.5542	0.778482	0.244204	3.18784	0.00143342	0.00351017	0.397259	0.58263	-0.185372
MANF	77.4805	0.447581	0.143616	3.11651	0.00183005	0.00441013	0.313421	0.499109	-0.185688
SSNA1	79.211	0.798437	0.114571	6.96895	3.19307e-12	2.37313e-11	0.39189	0.579066	-0.187176
HAGH	64.5547	0.867535	0.12938	6.70532	2.00966e-11	1.36869e-10	0.338093	0.525841	-0.187748
CCT2	80.8484	0.633128	0.107351	5.89776	3.68475e-09	1.94964e-08	0.351228	0.540454	-0.189226
MRFAP1	131.001	0.676701	0.173316	3.90444	9.44446e-05	0.000279909	0.495831	0.68528	-0.189449
AIMP1	68.3978	0.860404	0.13546	6.35173	2.12901e-10	1.29612e-09	0.334437	0.52394	-0.189502
MRPL14	71.7509	0.907964	0.131321	6.9141	4.70853e-12	3.44598e-11	0.357282	0.546869	-0.189588
ENY2	151.199	0.690161	0.0875919	7.87928	3.29282e-15	3.30445e-14	0.524272	0.714744	-0.190472
MESD	65.0527	0.781652	0.1446	5.40563	6.4582e-08	2.97025e-07	0.308053	0.499109	-0.191056
EIF6	100.812	0.628449	0.246796	2.54643	0.0108833	0.0226872	0.42707	0.619461	-0.19239
SARS	91.3788	0.624084	0.164187	3.80105	0.000144082	0.000415213	0.388921	0.582749	-0.193829
TRAPPC3	69.9867	1.00233	0.259836	3.85754	0.000114533	0.000334901	0.367904	0.562433	-0.194529
ANXA7	91.5598	0.812418	0.122807	6.61542	3.70495e-11	2.45412e-10	0.42787	0.623144	-0.195274
MTRNR2L8	341.341	0.570383	0.218276	2.61313	0.00897176	0.0189953	0.465677	0.661994	-0.196317
ABRACL	100.755	0.58347	0.182147	3.20329	0.00135867	0.00333863	0.390177	0.586789	-0.196612
APEX1	80.4022	0.698788	0.125358	5.57433	2.48485e-08	1.19991e-07	0.339006	0.536058	-0.197052
EMC6	59.6181	0.919442	0.153229	6.00046	1.96762e-09	1.07179e-08	0.335465	0.534632	-0.199167
TMEM50A	124.822	0.435958	0.112292	3.88235	0.000103452	0.000304656	0.474586	0.673874	-0.199288
TWF2	79.2168	0.650076	0.163507	3.97584	7.01312e-05	0.000212253	0.36265	0.562671	-0.200021
LSM7	114.788	0.709767	0.127855	5.55135	2.83469e-08	1.35903e-07	0.444318	0.64441	-0.200093
CSNK2B	98.6925	0.679845	0.103681	6.55712	5.48584e-11	3.56721e-10	0.416219	0.617441	-0.201222
PSMA5	101.852	0.646144	0.0742579	8.70135	3.2796e-18	4.29963e-17	0.409138	0.611857	-0.202719
PSMD13	66.4124	0.643213	0.109638	5.86668	4.44613e-09	2.32595e-08	0.302227	0.507188	-0.204961
RANBP1	84.0754	0.527013	0.196018	2.68859	0.00717546	0.0154689	0.32964	0.535108	-0.205467
PUF60	64.0533	0.758099	0.156485	4.84455	1.26902e-06	4.9294e-06	0.336379	0.541998	-0.205619
MLF2	74.2523	0.736254	0.120427	6.11369	9.73505e-10	5.50474e-09	0.36048	0.566116	-0.205636
SRI	79.7208	0.511626	0.168586	3.0348	0.00240697	0.00568365	0.337179	0.543186	-0.206008
MRPS36	77.8219	0.735869	0.0850787	8.64927	5.18289e-18	6.67169e-17	0.345288	0.551859	-0.206571
PSMA4	104.808	0.484485	0.170324	2.84449	0.00444829	0.00999261	0.393604	0.600927	-0.207323
FAM50A	67.0037	0.61805	0.155246	3.98109	6.86009e-05	0.000207843	0.325871	0.535583	-0.209712
RAD23A	97.9161	0.6354	0.139471	4.5558	5.21873e-06	1.85904e-05	0.410965	0.621837	-0.210872
PSMB4	96.5109	0.495562	0.109508	4.52534	6.02986e-06	2.12598e-05	0.393946	0.605323	-0.211376
PPP1CA	94.045	0.459192	0.190891	2.40552	0.0161496	0.0325948	0.393375	0.606154	-0.212779
CCPG1	77.5457	0.598295	0.218814	2.73427	0.00625195	0.0136306	0.350428	0.563978	-0.213549
RSL24D1	139.052	0.630125	0.132104	4.76992	1.84298e-06	7.02205e-06	0.458709	0.672924	-0.214215
CCDC47	71.2276	0.597448	0.170016	3.51406	0.000441313	0.00117642	0.349629	0.564809	-0.215181
UBE2V1	115.371	0.753286	0.0789258	9.54422	1.37131e-21	2.44553e-20	0.441805	0.658073	-0.216268
SNRPD1	78.2738	0.537017	0.148378	3.61925	0.000295455	0.000811599	0.316619	0.534989	-0.21837
GNB2	119.261	0.595709	0.183358	3.24889	0.00115855	0.00287896	0.455054	0.673637	-0.218582
EMC3	70.3874	0.597933	0.149051	4.0116	6.03087e-05	0.000184119	0.333067	0.551859	-0.218793
MAZ	71.8145	0.696556	0.0824633	8.44687	2.99229e-17	3.57814e-16	0.318104	0.537246	-0.219142
CCT5	104.198	0.613184	0.170865	3.58871	0.000332321	0.000905099	0.41165	0.631579	-0.219928
POLD4	82.7991	0.546065	0.157205	3.47358	0.000513556	0.00135312	0.358652	0.579423	-0.22077
TRMT112	130.602	0.527145	0.0897492	5.87353	4.26603e-09	2.2374e-08	0.453227	0.6753	-0.222073
STAU1	93.6077	0.673619	0.147309	4.57283	4.81185e-06	1.72437e-05	0.383438	0.606035	-0.222597
SEPTIN2	106.999	0.560838	0.122087	4.59376	4.35329e-06	1.5702e-05	0.418846	0.641678	-0.222831
HADHA	108.051	0.465255	0.157659	2.95103	0.00316719	0.00731806	0.411536	0.634906	-0.223369
BUD31	76.2932	0.693713	0.0793497	8.74247	2.2806e-18	3.03902e-17	0.348258	0.572175	-0.223917
AHCYL1	91.2732	0.553549	0.211425	2.61818	0.00883999	0.018746	0.371673	0.597838	-0.226164
ADRM1	79.9556	0.513684	0.116456	4.41098	1.02906e-05	3.51053e-05	0.355797	0.58263	-0.226834
SRP54	89.7395	0.605326	0.217703	2.78051	0.00542739	0.0119857	0.376813	0.604253	-0.22744
TTC3	112.176	0.580239	0.122991	4.71775	2.3847e-06	8.91711e-06	0.384352	0.612213	-0.227862
SERPINB6	61.714	0.665247	0.262687	2.53247	0.0113262	0.0235199	0.304283	0.532969	-0.228686
PA2G4	128.457	0.483997	0.152653	3.17057	0.0015214	0.00371001	0.412336	0.64144	-0.229104
COPB1	94.4641	0.422817	0.0795977	5.31192	1.08475e-07	4.84194e-07	0.368475	0.599263	-0.230788
CDC37	107.134	0.414298	0.145752	2.84249	0.00447623	0.0100514	0.39052	0.623144	-0.232624
EIF4H	102.969	0.549689	0.131151	4.19127	2.77399e-05	8.92199e-05	0.418961	0.652727	-0.233766
RSL1D1	104.143	0.579948	0.106553	5.44283	5.24408e-08	2.43572e-07	0.375214	0.613164	-0.23795
PCMT1	65.641	0.521196	0.125315	4.15909	3.19515e-05	0.000101729	0.307025	0.549008	-0.241983
POLR1D	110.833	0.537447	0.103523	5.19158	2.0852e-07	8.98461e-07	0.401942	0.644054	-0.242112
PSMD9	64.5122	0.531489	0.0835369	6.36233	1.98714e-10	1.21594e-09	0.311136	0.55376	-0.242624
ZC3H15	118.233	0.49923	0.1006	4.96253	6.95807e-07	2.78814e-06	0.408795	0.654984	-0.246189
SRP72	93.686	0.468536	0.0855588	5.47619	4.34573e-08	2.03703e-07	0.361279	0.61055	-0.249271
CWC15	73.8292	0.537724	0.0716302	7.50694	6.05234e-14	5.35055e-13	0.318104	0.577878	-0.259774
SRP19	87.0063	0.441207	0.12827	3.43968	0.00058241	0.00151834	0.306682	0.567423	-0.260741

## Sheet: LC1
	baseMean	log2FoldChange	lfcSE	stat	pvalue	padj	pts	pts_rest	pts_difference
NECTIN4	39.4575	5.68733	0.506786	11.2224	3.1674e-29	1.07609e-26	0.731726	0.0368401	0.694886
CLDN4	456.986	5.71227	0.493545	11.574	5.5841e-31	2.31359e-28	0.962274	0.29225	0.670024
USP53	91.3355	3.81513	0.343945	11.0923	1.3678e-28	4.30273e-26	0.78098	0.118458	0.662522
GRB7	29.8862	6.09257	0.480645	12.6758	8.05163e-37	5.94666e-34	0.685355	0.0257581	0.659597
EFNA1	43.7159	5.74663	0.532915	10.7834	4.12437e-27	1.00087e-24	0.696358	0.045526	0.650832
TLE1	99.5899	3.61886	0.468649	7.72191	1.14596e-14	4.97862e-13	0.817134	0.167727	0.649406
TNFRSF12A	111.966	4.65055	0.266448	17.4539	3.21538e-68	1.36549e-64	0.755567	0.127668	0.6279
ITGA2	74.8134	5.41347	0.500143	10.8238	2.6539e-27	6.5336e-25	0.688237	0.0666417	0.621595
LIPH	27.0985	5.4976	0.736755	7.46192	8.5273e-14	3.23333e-12	0.651035	0.0307001	0.620335
MAFF	94.0832	3.49246	0.442522	7.89216	2.97001e-15	1.44976e-13	0.756615	0.140696	0.615919
ATF3	162.061	3.82017	0.460469	8.29627	1.07432e-16	6.6121e-15	0.776002	0.164283	0.611719
KLF5	30.2821	5.01391	0.446273	11.2351	2.743e-29	9.50924e-27	0.643699	0.0348933	0.608806
JUP	59.6682	3.59555	0.538571	6.67609	2.45408e-11	5.81415e-10	0.758973	0.152602	0.606371
AFDN	54.4886	2.91239	0.342173	8.51144	1.71793e-17	1.23133e-15	0.725701	0.121752	0.603949
DUSP8	30.3367	4.83367	0.345558	13.988	1.84479e-44	2.84886e-41	0.632696	0.0290528	0.603643
BCAR1	33.662	3.81646	0.709116	5.382	7.36639e-08	8.98943e-07	0.685617	0.0864845	0.599133
SOX9	48.8394	4.29447	0.829937	5.17445	2.28585e-07	2.54287e-06	0.680639	0.0819169	0.598722
BBC3	40.8752	3.55562	0.321317	11.0658	1.83851e-28	5.47908e-26	0.66885	0.0705354	0.598315
IFRD1	109.326	2.82099	0.323907	8.70927	3.0584e-18	2.41642e-16	0.798271	0.203894	0.594377
SDC4	144.252	3.72364	0.334061	11.1466	7.44228e-29	2.38532e-26	0.854074	0.259753	0.594321
ERRFI1	43.2038	4.31154	0.310328	13.8935	6.93723e-44	9.82023e-41	0.642913	0.0548858	0.588027
OCLN	38.6216	3.87001	0.523231	7.39636	1.39964e-13	5.17988e-12	0.681949	0.0968177	0.585132
JUN	460.231	2.84252	0.507986	5.59567	2.19777e-08	2.98907e-07	0.875295	0.303182	0.572112
TJP2	33.4383	3.06865	0.289651	10.5943	3.16702e-26	7.0787e-24	0.663348	0.0923999	0.570948
SESTD1	53.1307	3.34097	0.255837	13.059	5.64831e-39	5.06516e-36	0.709196	0.139274	0.569922
MYO6	42.2031	3.09617	0.655187	4.72564	2.29397e-06	2.02615e-05	0.708934	0.139948	0.568986
FBXO32	41.8436	3.85091	0.449135	8.57405	9.99045e-18	7.34666e-16	0.624312	0.0574317	0.566881
WEE1	34.0738	3.44597	0.416533	8.27299	1.30641e-16	7.89751e-15	0.616191	0.0500936	0.566097
TRAF4	45.3349	2.69047	0.440426	6.1088	1.00383e-09	1.75976e-08	0.683521	0.127069	0.556453
LURAP1L	41.2833	4.97362	0.826653	6.01658	1.78144e-09	3.01408e-08	0.62143	0.0650693	0.556361
LSS	57.2995	2.96992	0.387818	7.65803	1.88807e-14	7.95845e-13	0.736966	0.183527	0.553439
KIAA1522	39.7397	2.91427	0.61043	4.77412	1.80491e-06	1.62825e-05	0.692691	0.139723	0.552968
NET1	45.1672	3.57076	0.515894	6.9215	4.46883e-12	1.24446e-10	0.611475	0.0587795	0.552695
NFIB	101.289	3.16068	0.847909	3.72761	0.000193301	0.00101937	0.804297	0.254137	0.55016
CLDN3	261.309	4.23881	0.737489	5.74763	9.05028e-09	1.33568e-07	0.906733	0.359865	0.546868
LRATD2	32.8883	3.25729	0.592386	5.49859	3.82829e-08	4.93034e-07	0.628504	0.0820666	0.546437
DAPK2	22.0866	3.6125	0.537283	6.72366	1.7722e-11	4.33781e-10	0.593922	0.0479221	0.546
DDIT4	165.858	3.30957	0.377782	8.76054	1.94322e-18	1.54974e-16	0.721509	0.177012	0.544497
ZBTB16	37.8947	4.07809	0.721664	5.65096	1.59558e-08	2.24935e-07	0.577679	0.0355672	0.542112
TINAGL1	38.5928	4.27783	0.410347	10.4249	1.90805e-25	3.9527e-23	0.594708	0.0551104	0.539597
MT1F	340.665	4.93591	0.407394	12.1158	8.71132e-34	5.28497e-31	0.737752	0.198502	0.53925
RASEF	41.6276	3.08524	0.918925	3.35744	0.000786683	0.00347824	0.673566	0.135979	0.537587
SAV1	45.7031	2.96411	0.316556	9.36363	7.70406e-21	8.72879e-19	0.681949	0.146986	0.534963
RHOB	94.9272	2.83013	0.499644	5.66429	1.47632e-08	2.09509e-07	0.668326	0.134931	0.533395
KIF13B	49.7134	2.63721	0.141272	18.6677	9.07226e-78	7.70552e-74	0.702908	0.169599	0.533309
SOX10	34.5721	4.39876	0.680036	6.46842	9.90322e-11	2.10546e-09	0.59235	0.060277	0.532073
TSC22D1	73.4776	2.73179	0.365005	7.48425	7.19568e-14	2.76545e-12	0.716269	0.184276	0.531994
DSC2	99.8838	3.10257	0.544272	5.7004	1.19529e-08	1.73245e-07	0.80744	0.276076	0.531364
CRIP2	51.6755	3.01016	0.793993	3.79117	0.000149937	0.000817127	0.697144	0.166679	0.530465
SPINT1	71.1837	2.75185	0.546173	5.03843	4.69364e-07	4.84098e-06	0.797747	0.268439	0.529308
DDIT3	84.4687	2.76006	0.434868	6.34691	2.19688e-10	4.41852e-09	0.677757	0.149532	0.528225
PLEKHF1	27.742	3.77053	0.613697	6.14396	8.049e-10	1.43773e-08	0.570343	0.0426806	0.527663
KLF6	646.75	2.72529	0.476674	5.7173	1.08231e-08	1.57543e-07	0.900707	0.373268	0.527439
PRSS8	171.11	3.47786	0.773548	4.49598	6.92496e-06	5.42344e-05	0.876867	0.349457	0.52741
FOXO3	76.0539	2.43183	0.214685	11.3275	9.59573e-30	3.54354e-27	0.743516	0.218944	0.524572
CASZ1	21.4243	3.15941	0.350216	9.02131	1.85855e-19	1.76375e-17	0.559602	0.0358667	0.523735
KRT80	23.5523	4.75986	0.563346	8.44927	2.93139e-17	1.98389e-15	0.564841	0.0411082	0.523733
KCNK1	51.2969	2.96058	0.949186	3.11907	0.0018142	0.00712221	0.70448	0.181056	0.523424
CDC42EP1	30.5069	3.59627	0.530327	6.78124	1.19149e-11	3.03447e-10	0.616191	0.0927742	0.523416
RORC	24.625	3.50047	0.738918	4.7373	2.16586e-06	1.92625e-05	0.589206	0.0677649	0.521441
SLC30A2	61.4554	3.79621	0.734046	5.17162	2.32068e-07	2.57565e-06	0.684307	0.16301	0.521297
CTNND1	55.1179	2.12851	0.366066	5.81455	6.07959e-09	9.27767e-08	0.730155	0.211007	0.519147
DAAM1	54.7273	2.16951	0.251758	8.61745	6.84646e-18	5.192e-16	0.654965	0.135979	0.518986
LPIN1	58.375	2.48601	0.184716	13.4585	2.74321e-41	3.16375e-38	0.676447	0.158443	0.518005
JMJD1C	120.118	1.61765	0.397268	4.07194	4.66222e-05	0.000292349	0.760283	0.24283	0.517453
SFN	55.0909	3.80299	0.872332	4.35957	1.30316e-05	9.54584e-05	0.648677	0.131337	0.51734
VASN	22.7357	4.398	0.782324	5.62172	1.89069e-08	2.61327e-07	0.549908	0.0333209	0.516587
ARHGAP5	76.8149	1.99585	0.28915	6.90247	5.11069e-12	1.39799e-10	0.718103	0.202246	0.515857
SLC25A37	117.234	2.69322	0.248504	10.8377	2.28094e-27	5.698e-25	0.789887	0.274354	0.515533
PLEKHG3	20.7403	3.89035	0.437228	8.89776	5.6983e-19	4.98954e-17	0.559864	0.0444028	0.515461
DYNC1LI2	57.3565	1.90395	0.170774	11.1489	7.24657e-29	2.36726e-26	0.718103	0.202845	0.515258
TMEM265	34.7143	4.30915	0.289661	14.8765	4.68369e-50	9.94522e-47	0.568247	0.0542119	0.514035
RHOV	26.1304	3.98397	0.65152	6.11488	9.6628e-10	1.70095e-08	0.56458	0.051067	0.513512
FNBP1L	46.0158	2.86387	0.635865	4.5039	6.67191e-06	5.25189e-05	0.674876	0.163534	0.511341
BAIAP2L1	25.0958	2.89731	0.701256	4.1316	3.60241e-05	0.000231358	0.614357	0.103033	0.511324
CDH1	39.1383	3.37625	0.728818	4.6325	3.61272e-06	3.03508e-05	0.626146	0.115612	0.510534
DSP	33.9186	5.54006	0.582595	9.50928	1.9198e-21	2.39792e-19	0.545717	0.0353426	0.510374
ENAH	24.4761	3.70921	0.630791	5.88026	4.0963e-09	6.44892e-08	0.568771	0.0587046	0.510067
NIBAN2	69.2232	2.68515	0.411725	6.52172	6.95055e-11	1.50983e-09	0.733822	0.22456	0.509262
IRS2	57.6675	2.42039	0.279457	8.66105	4.67458e-18	3.59308e-16	0.665444	0.158218	0.507226
TACSTD2	312.431	4.02739	0.714241	5.6387	1.71342e-08	2.39554e-07	0.931884	0.425159	0.506725
PNPLA2	56.7275	2.34342	0.124118	18.8806	1.64617e-79	2.79635e-75	0.695048	0.189367	0.505681
DSG2	35.8184	3.74443	0.587477	6.37376	1.84454e-10	3.75698e-09	0.58711	0.0819169	0.505193
UBE2H	77.7612	2.0928	0.1374	15.2315	2.18548e-52	6.18746e-49	0.750327	0.245376	0.504951
AKAP9	129.858	1.07307	0.359793	2.98246	0.00285942	0.0105525	0.766833	0.262149	0.504684
ABHD5	155.444	3.00279	0.254747	11.7873	4.53671e-32	2.08284e-29	0.858528	0.353875	0.504653
OSBPL9	53.7993	2.26848	0.218912	10.3625	3.67182e-25	7.25271e-23	0.724391	0.219843	0.504548
NEDD4L	41.6717	2.82544	0.408942	6.90916	4.87525e-12	1.34223e-10	0.670946	0.166829	0.504117
CNKSR3	19.4687	4.98954	0.417405	11.9537	6.20762e-33	3.19542e-30	0.52371	0.0197679	0.503942
GATA3	57.895	1.82723	0.748912	2.43985	0.0146934	0.0416899	0.602305	0.0987645	0.503541
IRF6	13.5522	4.17395	0.785533	5.31353	1.07521e-07	1.27102e-06	0.533141	0.0315987	0.501543
MKNK2	116.447	2.0059	0.257038	7.80389	6.00289e-15	2.73381e-13	0.77836	0.277574	0.500786
KLF9	46.9891	2.17548	0.361827	6.01249	1.82699e-09	3.07888e-08	0.613833	0.113141	0.500692
ZBTB38	73.9006	1.95762	0.240685	8.13355	4.16892e-16	2.36058e-14	0.71103	0.210483	0.500547
RAB3IP	42.6001	2.14155	0.343772	6.22957	4.67721e-10	8.73097e-09	0.676709	0.177087	0.499622
RHPN2	15.559	4.42535	0.557051	7.94424	1.95384e-15	9.87794e-14	0.530521	0.031374	0.499147
PIK3IP1	52.4835	1.81799	0.52063	3.49191	0.000479578	0.00224144	0.618811	0.120255	0.498556
FERMT2	30.3093	2.72405	0.603801	4.51151	6.43691e-06	5.07867e-05	0.628504	0.129989	0.498515
EPS8L2	40.9363	2.39561	0.721804	3.31892	0.000903669	0.00391798	0.676709	0.17836	0.498349
GOLGB1	119.608	1.14453	0.348429	3.28481	0.0010205	0.00435011	0.757401	0.259678	0.497723
IER2	332.326	1.81445	0.48536	3.73837	0.000185216	0.000982287	0.814776	0.318233	0.496543
ARHGAP29	22.6392	4.28679	0.840828	5.09829	3.4273e-07	3.65232e-06	0.531569	0.0357918	0.495777
VGLL4	41.2882	2.0307	0.165372	12.2796	1.16555e-34	7.61508e-32	0.661252	0.165781	0.495472
MIDN	102.442	2.01646	0.383392	5.25954	1.4442e-07	1.65537e-06	0.703956	0.208536	0.49542
YES1	42.2847	1.78814	0.508205	3.51854	0.000433931	0.0020544	0.653131	0.157918	0.495212
ITPKC	16.2641	4.23214	0.353601	11.9687	5.18428e-33	2.90248e-30	0.533141	0.0381879	0.494953
FAM83F	33.1957	2.96765	0.807894	3.67332	0.000239421	0.00122612	0.619335	0.126769	0.492566
LSR	34.168	2.68532	0.532881	5.03925	4.6735e-07	4.82313e-06	0.647367	0.155822	0.491545
C1orf198	26.0424	3.04876	0.438631	6.95063	3.63659e-12	1.02787e-10	0.579251	0.0883564	0.490894
PATJ	23.0931	2.76643	0.643692	4.29776	1.72532e-05	0.000121914	0.571129	0.0802696	0.49086
PARD6B	19.4967	4.00388	0.410158	9.76178	1.64241e-22	2.40514e-20	0.527116	0.0364657	0.49065
MCAM	35.8209	3.35231	0.683343	4.90575	9.30721e-07	8.97795e-06	0.590516	0.100562	0.489955
ZBTB7B	47.7343	2.79422	0.276167	10.1179	4.60299e-24	8.40764e-22	0.656013	0.16638	0.489633
KRT7	252.917	3.1678	0.822319	3.85227	0.000117028	0.000659806	0.8601	0.371921	0.488179
CPEB4	87.4149	1.76442	0.323189	5.45941	4.77731e-08	6.03811e-07	0.713911	0.226058	0.487854
PAWR	22.7733	3.50629	0.618547	5.66859	1.4398e-08	2.0484e-07	0.538643	0.0509173	0.487726
USP54	14.5818	3.63878	0.279012	13.0417	7.09038e-39	6.02222e-36	0.518208	0.0330213	0.485187
SLC2A1	30.5015	2.22591	0.277444	8.02292	1.0326e-15	5.39718e-14	0.593136	0.108274	0.484862
ZFP36	336.481	1.46209	0.517467	2.82547	0.0047211	0.0160395	0.788577	0.303781	0.484796
TOB1	93.45	1.24167	0.460441	2.69669	0.00700322	0.0223911	0.657584	0.172894	0.48469
CLIP1	80.4285	1.94118	0.354437	5.4768	4.3308e-08	5.50654e-07	0.701598	0.217222	0.484376
PLK3	53.6166	2.0157	0.406336	4.96066	7.02534e-07	6.97891e-06	0.641865	0.157694	0.484172
CREBRF	110.319	1.20159	0.410716	2.9256	0.00343796	0.0123156	0.714697	0.230625	0.484072
MTUS1	23.6138	2.39984	0.534318	4.4914	7.07567e-06	5.53381e-05	0.581609	0.0983152	0.483293
TLR2	52.2884	2.55825	0.44522	5.74603	9.13623e-09	1.3472e-07	0.65837	0.175515	0.482856
HES1	39.6297	3.7909	0.522463	7.25583	3.99197e-13	1.34814e-11	0.534451	0.0531636	0.481288
RASSF1	34.1795	2.15397	0.21728	9.91334	3.64252e-23	5.94957e-21	0.615405	0.134182	0.481223
PIM3	165.825	1.64208	0.409769	4.00734	6.14066e-05	0.000373608	0.767881	0.287757	0.480123
RASSF7	27.7254	1.92539	0.352993	5.45446	4.9121e-08	6.18326e-07	0.604401	0.124523	0.479879
SLC38A2	201.776	1.11348	0.445715	2.49818	0.0124833	0.0363291	0.773644	0.294721	0.478923
ARHGAP8	15.8651	3.90528	0.640707	6.09526	1.09257e-09	1.90159e-08	0.51716	0.0389367	0.478223
KMT2A	93.6371	1.00908	0.408514	2.47011	0.0135071	0.0388691	0.705004	0.227855	0.477149
INSR	30.7883	2.48266	0.413461	6.00459	1.91818e-09	3.22295e-08	0.606759	0.130288	0.476471
PHLDA1	208.819	1.96251	0.419775	4.67514	2.93758e-06	2.52151e-05	0.781504	0.305279	0.476225
OFD1	51.1244	1.56538	0.282843	5.53446	3.12196e-08	4.11107e-07	0.63191	0.157469	0.474441
ADPRHL2	32.1975	1.68979	0.124144	13.6115	3.41927e-42	4.46793e-39	0.630076	0.156571	0.473505
MINDY2	42.9577	1.97979	0.21038	9.41053	4.93661e-21	5.78332e-19	0.616715	0.145713	0.471001
ARID5B	151.676	1.42442	0.427919	3.32871	0.000872496	0.00379444	0.681163	0.210258	0.470905
HOOK2	33.3808	2.05181	0.370873	5.53236	3.15944e-08	4.15076e-07	0.631648	0.161288	0.47036
TNKS1BP1	15.3111	3.48506	0.245937	14.1705	1.39475e-45	2.36926e-42	0.515326	0.0459004	0.469426
ALDH1A3	110.533	2.83484	0.929605	3.04951	0.00229214	0.00872628	0.726749	0.257956	0.468793
LIMA1	32.181	1.87041	0.302785	6.17734	6.51899e-10	1.18184e-08	0.575321	0.106776	0.468544
DNAJB1	127.672	1.36203	0.43436	3.13572	0.00171435	0.00678987	0.711816	0.243654	0.468161
GPRC5C	31.1723	3.56129	0.703294	5.06372	4.11144e-07	4.30056e-06	0.566675	0.0985399	0.468136
ZNF292	81.7944	1.39461	0.458043	3.04472	0.00232897	0.00884467	0.669636	0.202696	0.46694
MAP7	25.9895	2.28824	0.653664	3.50064	0.00046415	0.00218166	0.585276	0.120554	0.464722
NDRG1	107.556	1.99605	0.184106	10.8418	2.18037e-27	5.52806e-25	0.798271	0.333583	0.464688
TRIM2	21.9173	2.67628	0.758003	3.53069	0.000414475	0.00197218	0.55934	0.0955447	0.463795
KCNN4	88.1742	2.63387	0.515105	5.11326	3.16639e-07	3.40643e-06	0.781242	0.317559	0.463683
PER1	46.0225	1.8241	0.438127	4.16341	3.13523e-05	0.00020476	0.589468	0.126544	0.462924
DDR1	37.2916	1.88034	0.792298	2.37327	0.0176312	0.0484081	0.665706	0.203145	0.462561
DNAJB9	84.7469	1.87567	0.232033	8.0836	6.28807e-16	3.38023e-14	0.734346	0.271808	0.462538
CTTN	35.1234	2.3083	0.860038	2.68395	0.00727574	0.0231188	0.628242	0.166305	0.461937
ESRP1	14.6457	2.97718	0.916465	3.24855	0.00115996	0.00487247	0.524758	0.0629727	0.461785
BRD2	151.761	1.17185	0.338379	3.46312	0.000533955	0.0024708	0.774692	0.313066	0.461626
CHD9	65.0632	1.26018	0.281199	4.48145	7.41368e-06	5.76103e-05	0.672518	0.211082	0.461436
OSER1	49.7384	1.70077	0.250792	6.78159	1.18858e-11	3.03159e-10	0.643437	0.182179	0.461258
PLEKHH3	15.1203	3.55092	0.467155	7.60116	2.93487e-14	1.19269e-12	0.498297	0.0371396	0.461157
F11R	48.8946	1.97272	0.230804	8.54717	1.26143e-17	9.15726e-16	0.677757	0.216997	0.46076
TXNIP	747.964	2.11963	0.383829	5.52233	3.34535e-08	4.36798e-07	0.899659	0.439012	0.460648
GOLGA4	141.715	1.23124	0.254452	4.83879	1.30633e-06	1.21926e-05	0.78098	0.320854	0.460126
GABARAPL1	105.639	1.64664	0.321175	5.12693	2.94506e-07	3.19258e-06	0.725177	0.265144	0.460033
PURA	62.0549	1.2714	0.275405	4.61646	3.9035e-06	3.25043e-05	0.657323	0.199101	0.458221
PERP	197.469	3.07284	0.697116	4.40793	1.04361e-05	7.83724e-05	0.882368	0.424934	0.457434
OVOL1	14.2786	5.30835	0.439415	12.0805	1.33882e-33	7.84223e-31	0.468169	0.0116061	0.456563
CAMSAP3	21.9335	2.69189	0.90555	2.97266	0.00295233	0.0108342	0.556196	0.0997379	0.456458
CLDN12	18.5387	3.26177	0.29606	11.0173	3.15454e-28	9.0824e-26	0.508253	0.0520404	0.456212
ARRDC3	90.5048	2.34636	0.333857	7.02802	2.09487e-12	6.25404e-11	0.633744	0.177761	0.455983
YAP1	15.9346	3.15754	0.812773	3.88489	0.000102375	0.000584751	0.51323	0.0586297	0.454601
CEBPD	199.173	1.52739	0.608672	2.50938	0.0120943	0.0353972	0.701598	0.248072	0.453526
IGF2BP2	19.4316	3.13523	0.46345	6.76497	1.33339e-11	3.35559e-10	0.51978	0.0667915	0.452988
EPB41L5	22.2104	2.33065	0.585913	3.97781	6.95529e-05	0.000415761	0.55672	0.103856	0.452864
DUSP14	22.4148	3.00814	0.304805	9.86907	5.6685e-23	8.75371e-21	0.518732	0.0662673	0.452465
CSNK1E	32.7275	1.92557	0.184376	10.4437	1.56612e-25	3.28441e-23	0.577155	0.124972	0.452183
PELI1	54.5356	1.64037	0.421013	3.89625	9.76917e-05	0.000561967	0.564318	0.112767	0.451551
LARP1B	51.8733	1.59743	0.159384	10.0225	1.21437e-23	2.08368e-21	0.655751	0.204568	0.451183
MT1E	1600.79	5.8848	0.336506	17.488	1.76994e-68	1.0022e-64	0.928216	0.477649	0.450567
N4BP3	13.7555	3.73655	0.460915	8.10679	5.19725e-16	2.86349e-14	0.481006	0.0318233	0.449183
NR2F6	47.2645	1.85318	0.664036	2.79079	0.00525802	0.0175927	0.697668	0.248521	0.449147
ZBTB20	31.1316	2.09639	0.364628	5.7494	8.95581e-09	1.32289e-07	0.535499	0.0868589	0.44864
HDHD3	23.7059	2.39897	0.354612	6.76507	1.33247e-11	3.35559e-10	0.552004	0.103557	0.448447
UACA	14.0126	3.63212	0.354519	10.2452	1.24344e-24	2.34692e-22	0.487818	0.0398353	0.447982
GRAMD2B	25.6377	3.11163	0.513568	6.05885	1.37095e-09	2.35474e-08	0.515326	0.0674654	0.447861
SLC25A29	36.3071	1.77937	0.299808	5.93504	2.93768e-09	4.76168e-08	0.613309	0.165781	0.447528
NFE2L1	37.713	1.40203	0.203113	6.9027	5.1024e-12	1.39798e-10	0.618549	0.171471	0.447077
PRRG4	15.5748	2.85085	0.371003	7.68416	1.54006e-14	6.54025e-13	0.501179	0.054137	0.447042
WWTR1	18.8657	3.72799	0.704698	5.2902	1.22184e-07	1.42642e-06	0.489652	0.0426806	0.446971
ITGB4	22.8886	2.7355	0.848882	3.22247	0.00127089	0.00525909	0.542835	0.0961438	0.446691
GCNT2	22.8197	2.38727	0.319902	7.46251	8.48864e-14	3.22587e-12	0.529211	0.0835642	0.445647
LZTS2	20.4138	2.86924	0.213213	13.4572	2.79368e-41	3.16375e-38	0.520828	0.0752527	0.445575
TCF7L2	20.8826	2.79073	0.328842	8.48652	2.12918e-17	1.47626e-15	0.51716	0.0717334	0.445427
MYO1C	33.845	1.82178	0.379133	4.80513	1.54651e-06	1.41468e-05	0.607283	0.161962	0.445321
ZCCHC2	64.1077	1.52056	0.429799	3.53784	0.000403407	0.00192491	0.614095	0.168851	0.445244
TGFBR3	42.0604	1.97699	0.682568	2.89639	0.00377481	0.0133034	0.607283	0.162561	0.444722
BCL6	90.3686	1.77141	0.447873	3.95515	7.64866e-05	0.000452552	0.625098	0.180532	0.444567
LRRFIP2	55.5289	1.91654	0.169564	11.3027	1.27239e-29	4.59873e-27	0.640817	0.196556	0.444262
LINC01578	179.193	1.01014	0.378286	2.6703	0.00757828	0.0239368	0.793293	0.349906	0.443387
ITPRID2	49.7804	1.54509	0.219714	7.03226	2.03217e-12	6.07756e-11	0.66361	0.220367	0.443243
NFIL3	50.8475	1.96654	0.419543	4.68735	2.76769e-06	2.39871e-05	0.590254	0.14781	0.442444
KIAA0355	36.4548	1.60026	0.362744	4.41153	1.02641e-05	7.71831e-05	0.544407	0.102583	0.441823
ZNF562	23.9493	2.1597	0.223752	9.65221	4.81098e-22	6.64424e-20	0.539691	0.0979408	0.44175
BOK	20.4496	2.30241	0.935631	2.46082	0.0138621	0.0396692	0.546764	0.105204	0.44156
ANXA3	41.6898	3.42945	0.809376	4.23716	2.26366e-05	0.000154802	0.537595	0.0963684	0.441227
RB1CC1	79.6681	1.19291	0.27774	4.29507	1.74641e-05	0.000123301	0.66492	0.224111	0.440809
EHF	121.298	2.19657	0.917001	2.39538	0.0166031	0.0460544	0.798271	0.358068	0.440203
CCDC12	55.8838	1.22772	0.186776	6.5732	4.92454e-11	1.10946e-09	0.672256	0.232198	0.440058
ATL2	30.0043	2.1074	0.165467	12.7361	3.7273e-37	2.87799e-34	0.557768	0.119955	0.437813
NCK1	49.4224	1.45988	0.202316	7.21583	5.36047e-13	1.77502e-11	0.62405	0.186672	0.437379
MPP5	22.394	2.31412	0.22696	10.1962	2.0627e-24	3.80859e-22	0.524234	0.0872332	0.437
ITGA6	68.2772	2.25919	0.526219	4.29325	1.7608e-05	0.000124111	0.687713	0.251591	0.436122
FRAT2	26.8207	1.91166	0.30794	6.20789	5.37005e-10	9.92612e-09	0.543359	0.108948	0.434411
GNA11	19.3468	1.97214	0.512072	3.85128	0.0001175	0.000662015	0.558816	0.124972	0.433844
NDRG2	81.0543	1.9294	0.759607	2.54	0.0110853	0.0329116	0.729107	0.295919	0.433187
KLF3	61.2474	1.139	0.238657	4.77254	1.81919e-06	1.63852e-05	0.647105	0.214002	0.433103
C1GALT1	56.6281	1.6595	0.212162	7.82184	5.20576e-15	2.40954e-13	0.67016	0.237289	0.43287
KLK6	61.0156	2.81039	0.920467	3.05322	0.00226402	0.00863276	0.655227	0.222389	0.432838
MAGI1	12.8646	4.26517	0.792456	5.38221	7.35752e-08	8.98554e-07	0.453759	0.0211906	0.432569
CDC42EP4	23.3894	2.66382	0.43334	6.14718	7.88739e-10	1.41332e-08	0.521876	0.0894047	0.432471
MYO5B	24.8798	4.12287	0.700798	5.88311	4.02623e-09	6.35628e-08	0.488866	0.056608	0.432258
CLCA4	44.6245	4.90485	0.741806	6.61204	3.7905e-11	8.63125e-10	0.489914	0.0580307	0.431883
H1F0	39.6718	2.41863	0.499632	4.84083	1.29299e-06	1.20881e-05	0.60152	0.170198	0.431321
STK40	47.8183	1.70312	0.211988	8.03404	9.43176e-16	4.94498e-14	0.645795	0.214526	0.431269
TOR1AIP2	61.9918	1.1355	0.174019	6.52516	6.79278e-11	1.47745e-09	0.680639	0.24942	0.43122
CLDN7	171.751	2.68445	0.796211	3.37153	0.000747508	0.00332445	0.880534	0.449345	0.43119
NRBP1	63.7288	1.31985	0.170227	7.7535	8.9394e-15	3.96485e-13	0.678281	0.247173	0.431108
FAM241A	62.6375	1.77961	0.388137	4.58501	4.53961e-06	3.72173e-05	0.696882	0.265818	0.431064
MAFG	41.2302	1.64563	0.340293	4.83591	1.32535e-06	1.2343e-05	0.588158	0.157469	0.430689
DLG3	17.1174	2.6781	0.788238	3.39758	0.000679852	0.00305611	0.483102	0.0524897	0.430612
PTPN14	15.0667	3.46664	0.497978	6.96143	3.36836e-12	9.60038e-11	0.466859	0.0363909	0.430468
KCNK6	52.4094	1.48807	0.23638	6.29523	3.0694e-10	5.97934e-09	0.654965	0.225384	0.429581
HBP1	82.1673	1.16933	0.150287	7.78063	7.21636e-15	3.25325e-13	0.722557	0.293074	0.429483
BSDC1	32.7376	1.51281	0.167206	9.0476	1.46141e-19	1.39466e-17	0.577417	0.148034	0.429382
IRX3	55.8233	2.4305	0.986032	2.46493	0.0137039	0.0392892	0.647629	0.218645	0.428984
CCDC186	83.6148	1.30344	0.257719	5.05762	4.24525e-07	4.43436e-06	0.723605	0.294646	0.428959
RHOU	40.0434	2.26347	0.378463	5.9807	2.22187e-09	3.68223e-08	0.567723	0.139498	0.428225
CRK	46.2588	1.48161	0.153846	9.63051	5.94362e-22	8.07714e-20	0.627718	0.200524	0.427194
SPSB3	56.7965	1.12012	0.211887	5.28638	1.2476e-07	1.45158e-06	0.680115	0.253388	0.426727
ZFAND5	148.3	1.09723	0.351531	3.1213	0.00180055	0.00708008	0.739062	0.313516	0.425547
BAZ2B	51.4143	1.42121	0.413385	3.43797	0.000586086	0.00268641	0.59366	0.168925	0.424734
MAPK6	51.1907	1.53034	0.329914	4.63861	3.50757e-06	2.95845e-05	0.608069	0.183527	0.424542
C1orf35	42.3059	1.14537	0.227395	5.03693	4.73068e-07	4.87621e-06	0.590778	0.166604	0.424174
SERTAD1	46.5366	1.76981	0.358134	4.94176	7.74192e-07	7.59746e-06	0.588158	0.165182	0.422977
MOB2	30.8653	1.30423	0.168027	7.76201	8.35938e-15	3.7173e-13	0.575583	0.152976	0.422607
GOLGA2	50.6575	1.31766	0.148671	8.8629	7.79625e-19	6.5888e-17	0.678019	0.25556	0.42246
MARVELD3	9.9668	3.53413	0.720269	4.90667	9.2634e-07	8.94076e-06	0.453236	0.0315238	0.421712
HOMER2	31.0109	1.9309	0.537356	3.59334	0.00032647	0.00161213	0.544669	0.1231	0.421569
PHLDA2	84.5593	2.34814	0.504899	4.65071	3.3079e-06	2.81097e-05	0.641079	0.219693	0.421386
LLGL2	24.8535	1.88956	0.419997	4.49898	6.82804e-06	5.35761e-05	0.560388	0.139423	0.420964
TBC1D10A	16.414	2.24331	0.204153	10.9884	4.34771e-28	1.1912e-25	0.488342	0.0674654	0.420876
CITED4	76.9659	2.58436	0.511899	5.04858	4.45116e-07	4.63011e-06	0.643175	0.222613	0.420562
GRHL1	15.6304	3.3351	0.499035	6.68309	2.3395e-11	5.60524e-10	0.465549	0.0450019	0.420547
KLHL24	63.3889	0.877267	0.332119	2.64142	0.00825588	0.025761	0.613309	0.192887	0.420422
NECTIN2	45.5531	1.4404	0.493947	2.9161	0.00354436	0.0126434	0.63715	0.217072	0.420077
PKN2	45.6622	1.13511	0.246057	4.61319	3.96543e-06	3.30038e-05	0.59497	0.175515	0.419455
FAM214A	31.1394	1.63526	0.412675	3.96259	7.41408e-05	0.000439438	0.504847	0.0856608	0.419186
CDC34	45.9876	1.66004	0.271397	6.11665	9.55659e-10	1.68575e-08	0.651297	0.232198	0.419099
FAM102A	30.3578	1.83242	0.512338	3.57659	0.000348109	0.00169721	0.488342	0.0697117	0.41863
TAF1D	169.843	1.18532	0.309634	3.82814	0.000129115	0.00071958	0.763689	0.345114	0.418575
OXR1	35.087	1.41817	0.209014	6.78503	1.16063e-11	2.96922e-10	0.576107	0.157769	0.418338
STX3	35.5979	1.67977	0.227188	7.39373	1.4277e-13	5.26663e-12	0.598114	0.181056	0.417058
PTPRK	16.2861	2.86022	0.859132	3.3292	0.000870957	0.00378969	0.488866	0.0724822	0.416383
NEBL	15.4221	3.00337	0.882425	3.40354	0.000665179	0.00300209	0.47498	0.0587046	0.416276
ARF6	152.468	0.747386	0.266658	2.80279	0.00506632	0.0170318	0.766571	0.35073	0.415841
PELO	20.5627	2.3259	0.318458	7.30363	2.80101e-13	9.71037e-12	0.499083	0.0837888	0.415294
MAP1S	26.419	2.00193	0.224239	8.92769	4.34991e-19	3.88905e-17	0.532093	0.11681	0.415283
ARHGEF35	19.0536	2.88837	0.872905	3.30892	0.000936571	0.00404388	0.48939	0.0741295	0.41526
SLC30A1	58.6721	2.58711	0.447632	5.77954	7.49056e-09	1.12703e-07	0.574797	0.159715	0.415081
LGALSL	23.1669	2.59988	0.540694	4.80841	1.52137e-06	1.39394e-05	0.491223	0.0764508	0.414773
FAM114A1	26.0689	2.22514	0.583236	3.81516	0.000136097	0.000753545	0.55017	0.135904	0.414266
NEAT1	4860.15	1.95576	0.583664	3.35084	0.000805675	0.00354652	0.96699	0.553201	0.413789
MYO10	14.5366	2.91136	0.444531	6.54928	5.78137e-11	1.27709e-09	0.463977	0.0503182	0.413659
RBFOX2	12.695	2.71181	0.778874	3.48171	0.00049823	0.00232002	0.47498	0.0614751	0.413505
BCL10	37.7013	1.72436	0.242451	7.11219	1.14214e-12	3.57961e-11	0.576107	0.162636	0.413471
WDR13	34.3965	1.64077	0.25351	6.4722	9.65854e-11	2.05859e-09	0.630076	0.216848	0.413228
SNHG12	64.476	1.3859	0.530481	2.61254	0.00898724	0.0276469	0.551218	0.1386	0.412618
ZBTB43	48.4682	1.52169	0.462499	3.29014	0.00100137	0.00428576	0.543097	0.130588	0.412509
UBALD2	132.007	1.43001	0.204892	6.97933	2.96588e-12	8.56825e-11	0.782552	0.370124	0.412428
LMNA	174.356	1.928	0.424072	4.54641	5.45698e-06	4.39326e-05	0.839665	0.42778	0.411885
EIF5B	152.446	0.921738	0.206785	4.45746	8.2935e-06	6.3834e-05	0.755305	0.343766	0.411539
PPP2R2A	47.4045	1.21612	0.227536	5.34474	9.05473e-08	1.08933e-06	0.605187	0.19371	0.411477
HIST1H2AC	89.2328	1.35998	0.408829	3.32652	0.000879361	0.00382234	0.640031	0.229053	0.410979
CYTH2	37.5748	1.15904	0.182482	6.35155	2.13157e-10	4.31058e-09	0.589992	0.179109	0.410883
PDLIM5	61.569	1.71873	0.271899	6.32121	2.59526e-10	5.10843e-09	0.682997	0.273306	0.409691
MBNL2	36.8	1.89478	0.171002	11.0804	1.56158e-28	4.82303e-26	0.548074	0.13845	0.409624
CDYL	41.4857	1.58843	0.181218	8.7653	1.86279e-18	1.4926e-16	0.570081	0.161587	0.408494
CRYAB	191.617	3.51751	0.841688	4.17912	2.92645e-05	0.000193055	0.712078	0.304081	0.407997
PPP2R3A	16.8542	2.23435	0.320181	6.97839	2.98571e-12	8.61092e-11	0.470789	0.0628978	0.407891
KHDRBS3	54.5307	2.11196	0.727451	2.90324	0.00369326	0.0130535	0.65968	0.251816	0.407865
SYNJ2	23.7601	1.84511	0.281984	6.54332	6.01693e-11	1.32396e-09	0.484412	0.0771247	0.407287
KTN1	221.656	0.875441	0.253685	3.4509	0.000558728	0.00257351	0.802987	0.396331	0.406656
STRBP	36.9024	1.44993	0.338239	4.28671	1.81342e-05	0.000127114	0.548598	0.142344	0.406255
NR1D2	29.1878	1.76714	0.295811	5.97387	2.3169e-09	3.81417e-08	0.51323	0.107151	0.406079
CASP3	53.6945	1.11336	0.241109	4.61765	3.88101e-06	3.23488e-05	0.583442	0.177911	0.405532
S100A16	128.247	2.42513	0.895507	2.7081	0.00676688	0.0217823	0.775478	0.370124	0.405355
PHF3	64.5774	0.840371	0.322194	2.60828	0.00909989	0.0279277	0.621692	0.216548	0.405144
MICAL3	15.5267	2.65393	0.355423	7.46696	8.20668e-14	3.13274e-12	0.443542	0.0388618	0.40468
YPEL3	72.7676	1.04489	0.311066	3.35907	0.000782045	0.00345863	0.677495	0.273231	0.404264
LINC01554	19.0561	2.82292	0.830534	3.39892	0.000676521	0.00304425	0.483364	0.0791464	0.404218
MXI1	42.4538	1.32514	0.223697	5.92381	3.14574e-09	5.07953e-08	0.615405	0.211382	0.404023
UAP1	41.6933	1.49159	0.270523	5.51373	3.513e-08	4.55884e-07	0.572701	0.169	0.403701
GOLPH3L	25.1861	1.77946	0.440194	4.04244	5.2897e-05	0.000326988	0.547812	0.14474	0.403073
BRINP1	29.999	2.78452	1.00806	2.76226	0.00574033	0.0189784	0.542835	0.139948	0.402887
AQP3	58.9848	1.86407	0.542116	3.4385	0.000584952	0.00268194	0.621168	0.218495	0.402674
SDCBP2	20.3518	3.78223	0.432717	8.74065	2.31769e-18	1.83975e-16	0.452188	0.0496443	0.402543
PNRC2	79.1666	1.04983	0.215828	4.86419	1.14929e-06	1.08763e-05	0.667016	0.26462	0.402396
CDCP1	42.8008	2.55288	0.520677	4.903	9.43847e-07	9.08221e-06	0.556458	0.1541	0.402358
TARDBP	42.8442	1.22796	0.168741	7.27718	3.40867e-13	1.16271e-11	0.582395	0.180157	0.402237
RAB11FIP5	13.9044	2.74199	0.587818	4.66469	3.09081e-06	2.63969e-05	0.455855	0.0536878	0.402168
MTURN	28.0452	1.48426	0.394668	3.76079	0.000169375	0.000908772	0.553576	0.151703	0.401873
PER2	19.7835	2.4269	0.230753	10.5173	7.1905e-26	1.54614e-23	0.466335	0.0647697	0.401565
SWAP70	63.6208	1.21765	0.464559	2.62108	0.00876517	0.0270766	0.632696	0.231149	0.401546
ARHGEF5	10.2525	3.58669	0.643766	5.57141	2.52681e-08	3.40118e-07	0.426775	0.0259079	0.400867
SLC7A2	18.8296	3.09111	0.929878	3.32422	0.000886676	0.00384921	0.467383	0.0670161	0.400367
MLXIP	37.3258	1.52855	0.229992	6.6461	3.00954e-11	7.00315e-10	0.545979	0.145638	0.40034
FAM160B2	21.0814	2.19589	0.167771	13.0886	3.8253e-39	3.82238e-36	0.487556	0.0872332	0.400322
SETD5	43.5157	1.14504	0.266786	4.29199	1.77078e-05	0.000124556	0.576631	0.176638	0.399993
SUCO	64.3706	1.38008	0.189826	7.27023	3.58865e-13	1.21921e-11	0.671208	0.271359	0.399849
LINC00472	9.87328	5.39365	0.569722	9.46717	2.8754e-21	3.48889e-19	0.405292	0.00546612	0.399826
OSBPL2	26.5779	1.30341	0.234905	5.54864	2.87894e-08	3.83866e-07	0.54755	0.148034	0.399516
SNX9	93.3059	1.21073	0.191434	6.32452	2.54022e-10	5.0182e-09	0.680639	0.281168	0.399471
EEA1	69.9802	0.911051	0.30967	2.94201	0.00326091	0.0117607	0.622216	0.222913	0.399304
TNFSF10	173.937	2.43782	0.464623	5.24688	1.54693e-07	1.76478e-06	0.764999	0.36593	0.399068
NPAS2	15.8399	3.37934	0.683679	4.94287	7.69809e-07	7.55881e-06	0.449306	0.0503182	0.398988
CITED2	133.612	2.2858	0.254072	8.99665	2.32714e-19	2.16017e-17	0.663348	0.265219	0.398129
MPHOSPH10	48.431	0.927856	0.19642	4.72383	2.31438e-06	2.04231e-05	0.60021	0.202396	0.397813
RAB9A	76.0199	0.933608	0.232288	4.01917	5.84026e-05	0.000357379	0.680639	0.28289	0.397749
GTPBP2	20.4737	2.17828	0.242975	8.96505	3.10151e-19	2.8174e-17	0.489914	0.0926245	0.397289
SMC5	51.6782	0.955062	0.151348	6.31037	2.78365e-10	5.46026e-09	0.611213	0.213927	0.397286
MPZL2	19.605	2.94729	0.653257	4.51168	6.43168e-06	5.0769e-05	0.474194	0.0769749	0.397219
ARL4A	150.358	2.38292	0.397597	5.9933	2.05628e-09	3.41447e-08	0.74928	0.352452	0.396827
YTHDC1	68.8464	0.909938	0.339311	2.68173	0.00732431	0.023247	0.606497	0.210109	0.396389
SOX4	95.0878	1.95775	0.448294	4.36711	1.25904e-05	9.26661e-05	0.531307	0.13538	0.395927
MT1X	1940.39	5.08186	0.389153	13.0587	5.6654e-39	5.06516e-36	0.912759	0.51696	0.395799
PEX13	23.9035	1.38108	0.116349	11.8701	1.69266e-32	8.2152e-30	0.52502	0.12939	0.39563
FGFR1	42.3882	1.49449	0.299919	4.98298	6.26139e-07	6.28618e-06	0.567461	0.171921	0.395541
PNPLA8	59.1848	0.928987	0.243178	3.82019	0.000133351	0.000740513	0.618025	0.222613	0.395411
SRSF4	85.752	0.8333	0.249843	3.3353	0.000852081	0.00372044	0.6754	0.280195	0.395205
CCDC6	44.1654	1.40776	0.145426	9.68021	3.65963e-22	5.09559e-20	0.597852	0.202696	0.395156
SLK	55.3478	1.13643	0.252149	4.50697	6.57596e-06	5.17876e-05	0.609641	0.214526	0.395115
ARHGAP27	19.2237	2.3035	0.192489	11.9669	5.29681e-33	2.90248e-30	0.470265	0.0756271	0.394637
RSRC2	175.046	0.779613	0.28018	2.78254	0.00539345	0.0180032	0.761331	0.366829	0.394502
ARRDC1	32.2304	1.26742	0.228132	5.55564	2.76598e-08	3.69094e-07	0.585276	0.191015	0.394262
TRPM4	25.4406	2.35767	0.667722	3.53091	0.000414128	0.00197163	0.527378	0.133209	0.394169
RAPGEF2	45.9437	1.30756	0.270872	4.82723	1.38446e-06	1.28232e-05	0.582919	0.189068	0.393851
NEDD9	35.7768	1.45715	0.404763	3.6	0.000318212	0.00157502	0.472622	0.078772	0.39385
PTK6	13.3462	2.52575	0.630741	4.00442	6.21708e-05	0.000377312	0.469217	0.0758517	0.393365
GSE1	19.1858	2.11914	0.261178	8.11376	4.9077e-16	2.72441e-14	0.459523	0.0664171	0.393106
CDKN1C	68.8943	1.51322	0.517003	2.92691	0.00342346	0.0122688	0.502489	0.109547	0.392942
MFSD6	40.9355	1.45621	0.36702	3.96767	7.25797e-05	0.000431541	0.59497	0.202171	0.392798
TMEM30B	13.2864	3.34692	0.691144	4.84258	1.28167e-06	1.20087e-05	0.426251	0.0334706	0.39278
ELL2	85.0911	1.67284	0.250085	6.68908	2.24579e-11	5.40357e-10	0.669898	0.277125	0.392773
TM4SF1	87.0467	5.57457	0.630833	8.83684	9.84601e-19	8.23912e-17	0.465287	0.0727069	0.39258
RRAGC	45.8317	1.06709	0.207479	5.14312	2.7021e-07	2.95567e-06	0.592612	0.20015	0.392462
ATXN2	44.7673	1.03629	0.289401	3.58083	0.000342509	0.00167575	0.568771	0.176788	0.391984
FOXC1	13.2453	4.40726	0.400333	11.009	3.45801e-28	9.6297e-26	0.412366	0.0205167	0.391849
MAGIX	34.3327	1.75513	0.736657	2.38255	0.017193	0.0474967	0.603615	0.211981	0.391635
SLC9A3R1	91.7978	1.48935	0.4055	3.67287	0.000239841	0.0012279	0.732774	0.341221	0.391554
KMT5A	35.4178	1.32399	0.13473	9.82699	8.61594e-23	1.30678e-20	0.544931	0.1538	0.39113
NCKAP1	21.5183	2.22645	0.831965	2.67614	0.00744766	0.0235813	0.504585	0.113516	0.391069
IRX5	14.1611	3.30429	0.852386	3.87652	0.000105962	0.000602803	0.437254	0.0461999	0.391054
AHDC1	16.0964	2.47289	0.268444	9.21192	3.20329e-20	3.40089e-18	0.43935	0.0482965	0.391054
HSPH1	106.476	1.01147	0.265086	3.81562	0.000135843	0.00075261	0.66754	0.2769	0.39064
PUM1	53.6682	0.830606	0.265672	3.12643	0.0017694	0.00698224	0.599424	0.208911	0.390513
RASAL2	31.4474	1.92711	0.51399	3.74932	0.000177316	0.000946	0.519518	0.12924	0.390278
KLHDC8B	21.5407	2.46449	0.511243	4.82058	1.43141e-06	1.32077e-05	0.492795	0.103033	0.389763
KLHL21	20.202	2.83064	0.359515	7.87349	3.44893e-15	1.6644e-13	0.437516	0.047997	0.389519
WASL	50.9067	1.52807	0.27793	5.49804	3.84044e-08	4.93721e-07	0.660728	0.271209	0.389519
MARK2	35.3867	1.1235	0.191642	5.86247	4.5603e-09	7.11348e-08	0.54755	0.158068	0.389482
MAP4	56.1417	0.898806	0.185946	4.83369	1.34027e-06	1.24547e-05	0.600472	0.211456	0.389015
FUT3	10.5956	3.48339	0.816734	4.26502	1.99881e-05	0.000138587	0.427037	0.0384875	0.388549
TUBB4B	164.314	1.03129	0.368517	2.79849	0.00513418	0.0172292	0.74011	0.351853	0.388257
C11orf52	13.8458	2.29508	0.966548	2.37452	0.0175719	0.0482922	0.464763	0.0768252	0.387938
MYO1E	31.6736	1.62342	0.352786	4.60173	4.19001e-06	3.46522e-05	0.520304	0.13261	0.387694
TSC22D2	57.5007	1.28338	0.427655	3.00098	0.0026911	0.0100229	0.547288	0.159641	0.387648
ARHGAP10	48.8483	1.51669	0.302423	5.01514	5.29954e-07	5.39708e-06	0.607545	0.220142	0.387403
PLCG2	279.326	1.4772	0.483776	3.05348	0.002262	0.00863053	0.70186	0.314489	0.387371
TRIOBP	38.9234	1.24346	0.16591	7.49481	6.6395e-14	2.5633e-12	0.613833	0.226582	0.387251
RASA2	46.8839	1.3583	0.504577	2.69195	0.00710361	0.0226651	0.514016	0.126844	0.387172
ATG101	49.2269	1.16674	0.215159	5.42269	5.87085e-08	7.2954e-07	0.659418	0.272258	0.387161
SORBS2	16.5697	3.25424	0.99212	3.28009	0.00103773	0.0044125	0.447996	0.0610258	0.38697
CFL2	15.7652	2.37679	0.321999	7.38135	1.56692e-13	5.7365e-12	0.435944	0.0491951	0.386749
MAP7D1	48.0993	1.27276	0.321106	3.96367	7.38049e-05	0.000438059	0.588944	0.203444	0.3855
KCTD9	21.3932	1.52652	0.135338	11.2793	1.66022e-29	5.87543e-27	0.484674	0.0992887	0.385385
SVIL	24.3155	3.13528	0.341004	9.19427	3.77556e-20	3.93469e-18	0.447996	0.0631224	0.384873
ZNF787	28.5899	1.17693	0.112673	10.4455	1.53589e-25	3.26126e-23	0.536809	0.152303	0.384507
KIF1B	39.5691	1.31134	0.311246	4.2132	2.51778e-05	0.000169183	0.562746	0.178285	0.38446
SHROOM3	10.3474	3.57195	0.808653	4.41715	1.00009e-05	7.54728e-05	0.413938	0.0300262	0.383911
RBBP6	70.7098	0.865796	0.348657	2.48323	0.0130196	0.0376592	0.592612	0.208985	0.383627
YPEL5	106.628	0.641558	0.254205	2.52378	0.0116099	0.0341799	0.697406	0.313815	0.383591
SLTM	102.029	0.727346	0.201109	3.61668	0.000298404	0.00148913	0.690857	0.307376	0.383481
MAST4	29.8621	1.95252	0.508679	3.83841	0.000123835	0.000694023	0.512968	0.130213	0.382755
PPP2CA	79.5641	1.0671	0.146937	7.26226	3.80664e-13	1.29069e-11	0.679329	0.296818	0.382512
LDLR	31.9307	3.06808	0.419341	7.31643	2.54646e-13	8.95584e-12	0.44328	0.0612505	0.38203
CRIM1	31.8826	2.23384	0.299797	7.45119	9.24988e-14	3.49173e-12	0.496201	0.114189	0.382012
CSNK1D	58.3858	0.861692	0.225591	3.81971	0.000133611	0.000741717	0.609117	0.227181	0.381936
KIAA0232	33.5835	1.2704	0.334863	3.79379	0.000148363	0.000811152	0.516112	0.134407	0.381706
TMPRSS2	13.1696	3.63479	0.882331	4.11953	3.79641e-05	0.000243082	0.430443	0.0488955	0.381547
PLEKHA1	43.6562	1.10135	0.205001	5.37242	7.76885e-08	9.43313e-07	0.55541	0.174017	0.381393
TMEM11	29.4323	1.2048	0.196376	6.1352	8.50536e-10	1.5113e-08	0.571915	0.191164	0.380751
SBNO2	23.617	1.87422	0.218523	8.57678	9.75668e-18	7.20594e-16	0.493581	0.113066	0.380515
TRIP11	53.8443	0.874372	0.222597	3.92806	8.56346e-05	0.000499716	0.591826	0.211382	0.380445
PPL	10.6575	4.01563	0.367045	10.9404	7.38566e-28	1.96032e-25	0.40372	0.0234369	0.380283
GGNBP2	82.9154	0.67932	0.188039	3.61266	0.000303066	0.00150929	0.676709	0.296593	0.380116
CHIC2	32.1488	1.43828	0.229002	6.28065	3.37167e-10	6.51847e-09	0.512706	0.132909	0.379797
ARHGAP26	41.5151	1.20824	0.25052	4.82294	1.41459e-06	1.30809e-05	0.548336	0.168551	0.379785
TBC1D15	52.6864	0.983478	0.133662	7.35795	1.86757e-13	6.70706e-12	0.624312	0.244777	0.379535
PHC2	28.3603	1.19162	0.263161	4.52812	5.95094e-06	4.75264e-05	0.541525	0.162486	0.379039
MACC1	22.8524	2.9637	0.502798	5.89441	3.76034e-09	5.9698e-08	0.422321	0.0433545	0.378967
CXCL2	183.369	3.39873	0.613963	5.53574	3.09924e-08	4.08432e-07	0.546502	0.167578	0.378925
RIOK3	73.2542	0.959317	0.14266	6.72451	1.7619e-11	4.32506e-10	0.654703	0.276975	0.377728
KRT18	254.516	2.48796	0.808651	3.07668	0.00209321	0.00806473	0.879225	0.501909	0.377315
MAL2	32.6805	2.17735	0.920939	2.36428	0.0180654	0.0494165	0.542573	0.165855	0.376717
PPP1R16A	78.1741	1.73754	0.589453	2.94772	0.00320127	0.0115801	0.728321	0.351778	0.376542
ULK1	18.9205	1.96368	0.22037	8.91085	5.06447e-19	4.5042e-17	0.447996	0.0715837	0.376412
CTBP2	43.8735	1.13651	0.304894	3.72755	0.000193349	0.00101937	0.576893	0.200674	0.376219
SHTN1	51.202	1.38881	0.463071	2.99913	0.00270751	0.0100684	0.626408	0.250917	0.375491
KRT8	171.451	2.21503	0.874406	2.53319	0.011303	0.0334095	0.817658	0.442306	0.375352
AKIRIN2	73.9065	0.959413	0.289447	3.31465	0.000917594	0.00397227	0.619597	0.244478	0.375119
PBX1	15.0487	2.55934	0.809235	3.16266	0.00156334	0.00626775	0.439612	0.0647697	0.374843
PAFAH1B1	88.1756	0.595749	0.153119	3.89075	9.99337e-05	0.000572152	0.703432	0.328791	0.374641
NPEPPS	61.585	0.970069	0.238532	4.06683	4.76562e-05	0.000298062	0.606235	0.231748	0.374487
CACUL1	63.6647	0.843504	0.248603	3.39298	0.00069137	0.00310285	0.629028	0.254736	0.374292
ANKRD9	42.8711	1.32455	0.416753	3.17827	0.00148158	0.00597946	0.630338	0.256383	0.373955
CPTP	17.1656	1.68187	0.389806	4.31463	1.59869e-05	0.000114057	0.48284	0.108948	0.373892
HMOX1	159.963	4.11712	0.59353	6.93667	4.01442e-12	1.12902e-10	0.545979	0.172445	0.373534
PIP4P1	25.6135	1.33432	0.128638	10.3727	3.30126e-25	6.59748e-23	0.511658	0.138151	0.373508
TBC1D9	28.5251	1.33804	0.482608	2.77251	0.0055625	0.0184731	0.515326	0.142194	0.373132
PWWP2B	16.0068	2.17888	0.217614	10.0126	1.34191e-23	2.27949e-21	0.440136	0.0672407	0.372895
ERF	29.0434	1.86567	0.41784	4.46503	8.00566e-06	6.18146e-05	0.460047	0.0871584	0.372889
KDSR	44.4963	1.09637	0.167262	6.55483	5.57061e-11	1.23374e-09	0.580037	0.207712	0.372324
PNRC1	604.409	1.94818	0.341016	5.71287	1.11086e-08	1.6156e-07	0.881582	0.509697	0.371886
RPS6KA5	39.5772	1.45077	0.382651	3.79138	0.000149815	0.000816983	0.482054	0.110221	0.371833
ARHGEF38	8.28338	5.82272	0.617691	9.42659	4.2363e-21	5.03231e-19	0.377522	0.00576563	0.371756
LRRC8A	13.844	2.53375	0.214723	11.8001	3.90017e-32	1.84034e-29	0.423631	0.0518907	0.37174
2023-03-05	45.2817	1.44617	0.254392	5.68479	1.30975e-08	1.88549e-07	0.605449	0.233995	0.371455
CEBPG	34.3968	1.32434	0.274575	4.82323	1.41249e-06	1.30686e-05	0.515588	0.14459	0.370998
IL6ST	65.9652	1.05805	0.160485	6.59283	4.3151e-11	9.78646e-10	0.63715	0.266192	0.370957
ARHGAP12	21.3044	1.98743	0.211221	9.40926	4.99648e-21	5.81337e-19	0.483364	0.112842	0.370522
TTC9	16.5024	3.27393	0.588346	5.56462	2.62717e-08	3.53067e-07	0.41551	0.0451516	0.370358
PTBP1	72.1958	0.86639	0.120149	7.21099	5.55465e-13	1.82862e-11	0.660204	0.289929	0.370275
CRYBG3	29.9661	1.43833	0.327415	4.39298	1.11808e-05	8.3156e-05	0.540215	0.170723	0.369492
DST	65.8186	1.44891	0.478517	3.02793	0.00246238	0.00929315	0.614619	0.245152	0.369467
WAC	92.0974	0.671186	0.222157	3.02122	0.00251757	0.00946567	0.674352	0.304905	0.369447
YTHDF2	62.5902	0.900655	0.108004	8.33912	7.48441e-17	4.72631e-15	0.637674	0.268738	0.368935
HERC4	50.0334	1.05715	0.228817	4.62004	3.83672e-06	3.2011e-05	0.564056	0.195432	0.368623
C16orf72	35.7512	1.231	0.329307	3.73816	0.000185372	0.000982807	0.502489	0.133882	0.368606
UBAP1	21.8829	1.86906	0.184855	10.111	4.93834e-24	8.83027e-22	0.481268	0.112842	0.368426
SH3BP4	27.1215	1.64947	0.64574	2.55439	0.0106375	0.0317745	0.518994	0.15073	0.368264
GK5	32.0401	1.44037	0.2229	6.46193	1.03379e-10	2.19512e-09	0.506157	0.138151	0.368006
RHBDF1	8.7011	3.30517	0.647788	5.10223	3.35672e-07	3.59024e-06	0.400052	0.0329465	0.367106
GBP2	115.43	0.939781	0.211102	4.45178	8.51597e-06	6.52801e-05	0.718103	0.351254	0.366849
NSRP1	52.6348	0.709329	0.257452	2.75519	0.00586586	0.0193182	0.572177	0.205391	0.366786
ADAM15	35.4297	1.44799	0.372143	3.89094	9.98579e-05	0.000572103	0.575845	0.20936	0.366485
CDKN2AIP	31.935	1.60162	0.29455	5.43751	5.40295e-08	6.74852e-07	0.4776	0.111269	0.366331
ITGB8	25.7638	1.74054	0.492815	3.53183	0.000412701	0.00196539	0.451402	0.0854362	0.365965
IL34	10.7913	3.22412	0.787757	4.09278	4.2623e-05	0.000270466	0.405554	0.0396855	0.365869
CALCOCO1	32.7486	1.27694	0.203515	6.27445	3.50874e-10	6.75006e-09	0.539953	0.174317	0.365636
TMEM165	81.8184	1.12472	0.18477	6.08712	1.14959e-09	1.99471e-08	0.657584	0.292025	0.365559
PGRMC2	49.5769	0.914546	0.215428	4.24525	2.18353e-05	0.000149744	0.627194	0.2617	0.365494
ANKRD13A	34.0332	1.31936	0.196728	6.70653	1.99306e-11	4.81596e-10	0.514016	0.148708	0.365308
SUN1	21.3837	1.84804	0.251304	7.3538	1.92645e-13	6.88939e-12	0.463191	0.0980157	0.365175
ACBD3	62.482	0.744898	0.134545	5.53643	3.087e-08	4.07134e-07	0.648415	0.283939	0.364476
PISD	21.1526	1.86883	0.2101	8.89494	5.84487e-19	5.09164e-17	0.467907	0.103781	0.364125
EHD4	58.0683	0.87093	0.170853	5.09754	3.44104e-07	3.66159e-06	0.608069	0.244403	0.363666
MAFK	22.3037	2.1948	0.414863	5.29042	1.22033e-07	1.42642e-06	0.445638	0.0821415	0.363496
USP12	57.3675	1.20934	0.338724	3.57029	0.000356587	0.00173217	0.537071	0.173942	0.363129
HDAC5	20.915	1.5616	0.130565	11.9603	5.73516e-33	3.04448e-30	0.466859	0.104006	0.362853
TMEM159	23.3819	1.49335	0.290394	5.1425	2.71103e-07	2.96346e-06	0.493319	0.130663	0.362657
KMT5B	28.1966	1.08576	0.175622	6.18239	6.31393e-10	1.14957e-08	0.515064	0.152452	0.362612
MEAF6	74.0957	1.42217	0.145289	9.78855	1.2609e-22	1.89548e-20	0.695834	0.333658	0.362177
PPM1K	69.6079	0.816425	0.264427	3.08752	0.00201834	0.00780993	0.609117	0.246949	0.362168
EPN2	10.4669	2.98843	0.470741	6.34835	2.17633e-10	4.38545e-09	0.388525	0.0269562	0.361569
SLMAP	33.0752	1.28558	0.203237	6.32552	2.52378e-10	4.99667e-09	0.514802	0.153351	0.361451
LTBP3	29.0305	1.22537	0.207131	5.91594	3.29982e-09	5.29811e-08	0.496725	0.135605	0.361121
RNF43	9.55328	3.29734	0.396092	8.32467	8.45616e-17	5.32018e-15	0.382761	0.0217896	0.360972
TUBA1C	116.54	1.21731	0.342893	3.5501	0.000385081	0.00184941	0.717841	0.35687	0.360971
MEX3C	27.1709	1.28231	0.406856	3.15174	0.00162298	0.00647173	0.44983	0.0890303	0.360799
PPP1R13L	9.73484	3.38878	0.42671	7.94164	1.99522e-15	1.00572e-13	0.390097	0.0294272	0.36067
TFCP2L1	13.3105	4.60443	0.481119	9.57025	1.06643e-21	1.37238e-19	0.376998	0.016623	0.360375
ZNF598	17.9097	1.88258	0.162759	11.5667	6.0763e-31	2.45757e-28	0.44721	0.0868589	0.360351
RNF115	61.6698	0.790766	0.141166	5.60167	2.12294e-08	2.89425e-07	0.628766	0.268439	0.360327
ZMYND8	29.4971	1.65047	0.302661	5.45321	4.94699e-08	6.21557e-07	0.477076	0.117035	0.360041
RNF126	31.7031	0.896349	0.171395	5.22972	1.69768e-07	1.92642e-06	0.533403	0.173493	0.35991
AFF4	71.0612	0.583417	0.244962	2.38166	0.0172346	0.0475729	0.62536	0.265668	0.359692
NRBF2	49.9061	1.00037	0.221379	4.51881	6.2189e-06	4.93416e-05	0.567723	0.208087	0.359636
MICALL2	12.7268	2.70492	0.251479	10.7561	5.54908e-27	1.32764e-24	0.404506	0.0450019	0.359504
ZNF107	28.6049	3.05185	0.334733	9.11726	7.70485e-20	7.65394e-18	0.416034	0.0565331	0.3595
SSBP2	23.3071	1.71818	0.193696	8.87049	7.28263e-19	6.21658e-17	0.447472	0.0882067	0.359265
GALNT3	38.0265	1.13588	0.47994	2.36671	0.0179472	0.0491486	0.570605	0.211681	0.358924
GADD45A	126.219	1.50459	0.52049	2.89072	0.00384355	0.0135009	0.51978	0.160988	0.358792
GOLPH3	40.7139	0.867326	0.135418	6.40483	1.50541e-10	3.09969e-09	0.562746	0.204118	0.358627
ZNF24	51.9349	0.773603	0.238976	3.23715	0.00120729	0.00504136	0.565103	0.206514	0.358589
RALGDS	47.7725	1.51435	0.178762	8.47135	2.42561e-17	1.66817e-15	0.556196	0.197903	0.358293
SREK1	52.4792	0.733996	0.270886	2.70961	0.00673622	0.0216925	0.564841	0.206664	0.358177
TMEM87A	85.6728	1.47238	0.241495	6.09695	1.08111e-09	1.88551e-08	0.750065	0.392213	0.357853
GCLM	44.1401	1.46662	0.373121	3.93069	8.47018e-05	0.000495294	0.563532	0.205691	0.357841
TANK	86.5486	0.776614	0.183677	4.22815	2.35621e-05	0.000159972	0.668326	0.310745	0.357581
CDC37L1	33.3855	0.920172	0.239156	3.84758	0.000119289	0.0006712	0.528425	0.170947	0.357478
SMARCA2	65.6982	0.516251	0.18663	2.76617	0.00567183	0.0187848	0.620644	0.263197	0.357447
ODF2L	30.0104	1.19782	0.445261	2.69015	0.0071421	0.0227751	0.467383	0.110071	0.357312
DAG1	20.3839	1.4811	0.278894	5.31063	1.0925e-07	1.28821e-06	0.482316	0.125421	0.356895
CHTOP	32.6825	0.915575	0.178825	5.11995	3.05613e-07	3.30035e-06	0.533403	0.176713	0.35669
ELF2	45.67	0.756257	0.295172	2.56209	0.0104043	0.0311551	0.537595	0.181056	0.356539
SLC3A2	236.093	1.58502	0.180597	8.77656	1.68556e-18	1.37656e-16	0.883154	0.526844	0.35631
ATP8B1	14.9183	2.88234	0.512465	5.62447	1.86077e-08	2.57821e-07	0.417867	0.0616997	0.356168
DAPK3	18.0569	2.04487	0.198868	10.2825	8.44667e-25	1.6305e-22	0.437778	0.0816174	0.356161
HIST1H1C	134.919	1.76229	0.358893	4.91036	9.09115e-07	8.78169e-06	0.649725	0.293972	0.355753
YPEL2	21.4431	1.54193	0.282844	5.45151	4.99439e-08	6.27048e-07	0.43542	0.0798952	0.355525
MED24	59.496	2.25767	0.522324	4.32235	1.54376e-05	0.000110743	0.589206	0.23407	0.355137
TXNRD1	88.8863	1.23888	0.236726	5.23338	1.66442e-07	1.89121e-06	0.631386	0.277274	0.354111
CXADR	10.8062	3.14118	0.711646	4.41396	1.01495e-05	7.64903e-05	0.397695	0.0436541	0.35404
PPP3CA	50.8923	0.730549	0.108563	6.72927	1.70515e-11	4.20398e-10	0.601258	0.247323	0.353934
DLGAP4	33.8743	1.14384	0.171311	6.67695	2.43958e-11	5.79596e-10	0.510086	0.156196	0.35389
TSPAN15	22.6791	1.92108	0.809291	2.37378	0.0176072	0.0483546	0.508515	0.154699	0.353816
WDR33	56.491	0.602442	0.122423	4.92097	8.61147e-07	8.36936e-06	0.623264	0.269861	0.353403
CPEB2	22.8849	1.55359	0.33136	4.68853	2.75173e-06	2.38732e-05	0.450878	0.0976413	0.353236
UBAP2	33.6289	0.905543	0.187044	4.84132	1.28978e-06	1.20713e-05	0.500131	0.147435	0.352696
ABCA5	16.1665	2.16047	0.349783	6.1766	6.54949e-10	1.18484e-08	0.421273	0.0686634	0.35261
FNTA	58.3724	1.01325	0.198325	5.10902	3.23841e-07	3.47625e-06	0.66099	0.308574	0.352417
DCUN1D4	16.6262	1.85993	0.113154	16.4372	1.03632e-60	3.52078e-57	0.43673	0.0844627	0.352268
MED10	56.9177	0.72767	0.198575	3.66446	0.000247864	0.0012644	0.632696	0.280794	0.351902
ITSN1	17.6635	1.84289	0.388014	4.74953	2.0389e-06	1.82097e-05	0.450092	0.0983152	0.351776
ADRB2	16.0807	2.25789	0.409238	5.5173	3.44245e-08	4.48442e-07	0.397695	0.0461999	0.351495
FKBP5	50.822	0.887116	0.323359	2.74344	0.00607993	0.0198921	0.503537	0.152303	0.351234
DNAJC21	73.4423	0.762867	0.0985044	7.7445	9.59623e-15	4.23405e-13	0.656537	0.305653	0.350883
SPATA13	25.3852	1.33233	0.529551	2.51596	0.0118709	0.0348336	0.428609	0.0777986	0.35081
PHF1	36.961	1.08122	0.258517	4.1824	2.88449e-05	0.000190818	0.490176	0.139573	0.350602
ABI1	70.4674	0.77113	0.260074	2.96505	0.00302636	0.0110676	0.609379	0.258929	0.35045
CEACAM1	25.6679	2.92508	0.588658	4.96907	6.7275e-07	6.70265e-06	0.429657	0.0796705	0.349986
RAB5A	66.8967	0.854642	0.139681	6.11851	9.44527e-10	1.66785e-08	0.677757	0.327892	0.349865
PTK2	18.9425	1.73785	0.453344	3.83341	0.00012638	0.00070619	0.44459	0.094796	0.349794
AFTPH	43.6754	0.609742	0.178008	3.42536	0.000613993	0.00280148	0.5541	0.204343	0.349757
UBE2G1	41.6484	0.827517	0.118657	6.97399	3.08066e-12	8.83972e-11	0.550694	0.200973	0.349721
ABHD11	18.2906	1.92552	0.442034	4.35605	1.3243e-05	9.68376e-05	0.461095	0.111644	0.349452
RNF114	62.1082	0.858861	0.104015	8.25708	1.49275e-16	8.89731e-15	0.639245	0.290154	0.349092
ARRDC2	30.6597	2.44746	0.456221	5.36464	8.11086e-08	9.81333e-07	0.453759	0.10468	0.34908
R3HDM4	34.6239	0.9241	0.16985	5.44069	5.30758e-08	6.63917e-07	0.515588	0.166529	0.349059
ZNF593	44.6666	0.994499	0.390816	2.54468	0.0109379	0.0325228	0.617501	0.268589	0.348912
CRY1	16.4752	2.03719	0.264552	7.70051	1.35527e-14	5.81362e-13	0.4142	0.0652939	0.348906
TBC1D8	27.1829	1.55412	0.432587	3.59263	0.000327359	0.00161465	0.499083	0.150206	0.348877
SPATA2L	11.3886	2.55757	0.217722	11.747	7.32019e-32	3.18841e-29	0.397433	0.048596	0.348837
SEMA4B	14.1948	2.90495	0.400918	7.24576	4.30035e-13	1.44941e-11	0.39979	0.0511419	0.348649
KRT19	554.124	2.78074	0.854332	3.25487	0.00113443	0.00477703	0.872937	0.524448	0.348489
FARP1	32.895	1.23576	0.519107	2.38054	0.0172871	0.0476869	0.550694	0.202546	0.348148
NFIA	27.9948	2.1486	0.396097	5.42444	5.81371e-08	7.22969e-07	0.462667	0.114639	0.348028
SNW1	64.685	0.726609	0.124224	5.84917	4.94026e-09	7.66395e-08	0.62667	0.279072	0.347599
CLMN	29.1465	1.95431	0.501102	3.90003	9.61802e-05	0.00055491	0.510872	0.163385	0.347488
TAX1BP3	38.0103	1.18398	0.314637	3.763	0.000167888	0.000903076	0.571915	0.224485	0.34743
RAB11FIP1	159.279	1.37449	0.181039	7.59225	3.14404e-14	1.26559e-12	0.761593	0.414377	0.347216
SPTBN1	52.5225	0.743527	0.273069	2.72286	0.00647203	0.020953	0.544407	0.197304	0.347102
MYC	52.058	1.78279	0.527222	3.38148	0.000720961	0.0032178	0.430705	0.0836391	0.347066
GTF2B	47.8516	0.725478	0.281231	2.57965	0.00989003	0.0298644	0.539691	0.192961	0.346729
PPFIA1	61.1213	1.04326	0.243062	4.29216	1.76945e-05	0.000124514	0.628242	0.281692	0.34655
CCDC174	32.0802	0.941406	0.272525	3.45439	0.000551545	0.00254526	0.475766	0.12939	0.346377
STX17	25.2871	1.22213	0.175471	6.96486	3.28733e-12	9.40098e-11	0.475504	0.129914	0.34559
COBL	10.2306	3.74149	0.833906	4.48671	7.23325e-06	5.6363e-05	0.37071	0.0253089	0.345401
ZFR	49.6869	0.500902	0.208615	2.40108	0.0163468	0.0455218	0.558292	0.213179	0.345113
TNFRSF1A	62.6451	1.02633	0.284653	3.60555	0.000311495	0.00154628	0.669898	0.324897	0.345001
PAK4	14.7338	2.07154	0.415222	4.98898	6.0699e-07	6.11199e-06	0.419177	0.0742793	0.344898
TACC2	8.64964	3.29162	0.762954	4.31431	1.60104e-05	0.000114176	0.37726	0.0324972	0.344762
MACO1	34.4677	0.767571	0.166573	4.60802	4.06523e-06	3.37352e-05	0.5224	0.177686	0.344714
NTMT1	38.344	0.955206	0.108257	8.82353	1.10905e-18	9.23499e-17	0.566151	0.221715	0.344437
TMEM242	25.5511	1.0614	0.251443	4.22124	2.42962e-05	0.000164103	0.512968	0.168626	0.344342
ING2	41.8375	0.593819	0.210087	2.82654	0.00470534	0.0159987	0.517684	0.173343	0.344341
ANKRD37	21.7895	1.89079	0.408477	4.62887	3.67667e-06	3.07966e-05	0.424155	0.0798203	0.344335
RAD23B	97.1896	1.51726	0.213499	7.10662	1.18923e-12	3.70475e-11	0.751899	0.407937	0.343962
B3GNT7	16.8334	2.71969	0.462852	5.87594	4.20447e-09	6.61309e-08	0.388787	0.044927	0.34386
SMAD2	48.4284	0.601997	0.210674	2.85749	0.00427009	0.0147461	0.568247	0.22456	0.343687
KIF21A	20.1765	1.09134	0.455986	2.39336	0.0166951	0.0462716	0.40372	0.0603519	0.343368
STK19	21.4506	1.42556	0.293178	4.86244	1.15949e-06	1.09546e-05	0.476814	0.133808	0.343007
BEND7	11.1587	2.18838	0.46773	4.67872	2.88677e-06	2.49048e-05	0.394027	0.051067	0.34296
PPM1A	35.6043	0.943873	0.112649	8.37887	5.34394e-17	3.46479e-15	0.521352	0.178435	0.342917
TRAPPC2B	24.4892	1.1496	0.173199	6.63746	3.19138e-11	7.36576e-10	0.450354	0.10745	0.342903
FCHO2	36.7177	1.23426	0.444499	2.77675	0.00549046	0.0182687	0.577155	0.234519	0.342636
PPP2CB	50.9371	0.996308	0.177839	5.60232	2.11507e-08	2.88584e-07	0.608069	0.266118	0.341952
ARMCX6	37.0861	0.936531	0.151874	6.16652	6.98101e-10	1.26022e-08	0.554362	0.212505	0.341857
PUSL1	22.8033	1.3118	0.38941	3.36868	0.000755279	0.00335073	0.494105	0.152677	0.341428
SREBF1	84.9406	2.00736	0.394665	5.08623	3.65249e-07	3.85851e-06	0.655489	0.314489	0.341
TEAD1	11.0641	3.86624	0.553299	6.98761	2.79598e-12	8.11887e-11	0.359969	0.019094	0.340875
SPATS2L	68.7935	1.37936	0.281312	4.90332	9.4231e-07	9.07909e-06	0.653655	0.312991	0.340663
MAML3	13.7782	1.9242	0.285566	6.73819	1.60368e-11	3.9827e-10	0.417867	0.0775739	0.340293
CARHSP1	125.941	1.68931	0.394591	4.28118	1.85904e-05	0.000129957	0.793293	0.453014	0.340279
TUFT1	11.4827	2.87099	0.412347	6.96255	3.34175e-12	9.54056e-11	0.367566	0.0274055	0.340161
MAP2K3	62.5467	1.03999	0.280863	3.70283	0.000213207	0.00110926	0.555672	0.216099	0.339573
B3GNT3	7.43881	3.29246	0.918757	3.5836	0.000338886	0.00166185	0.369924	0.0305504	0.339374
ANKRD10	38.962	1.01602	0.278503	3.64815	0.000264133	0.00133497	0.51585	0.176563	0.339287
MAP4K5	26.4946	1.51569	0.122727	12.3501	4.86519e-35	3.3058e-32	0.469479	0.130588	0.338891
SEC31A	76.1698	0.597895	0.0923102	6.47702	9.35491e-11	1.99889e-09	0.685879	0.347061	0.338818
MSL1	40.2207	0.891914	0.285687	3.122	0.00179625	0.007073	0.508253	0.169674	0.338578
SCAPER	17.5094	1.61375	0.245371	6.57678	4.8075e-11	1.08742e-09	0.4142	0.0756271	0.338573
FAM221A	12.9233	2.31336	0.250516	9.23438	2.59787e-20	2.79303e-18	0.395075	0.0565331	0.338542
TMEM106B	39.5945	1.36333	0.279047	4.88566	1.03084e-06	9.83202e-06	0.567723	0.229502	0.338221
KRAS	72.9862	0.604078	0.13243	4.56149	5.0793e-06	4.12636e-05	0.642651	0.30453	0.338121
ELOA	39.444	0.640325	0.124024	5.16292	2.43122e-07	2.67828e-06	0.530259	0.192213	0.338047
CBX4	31.3793	1.21183	0.289337	4.1883	2.81052e-05	0.000186493	0.447734	0.109697	0.338037
ZFP91	59.118	0.692226	0.18585	3.72465	0.000195583	0.00102955	0.590254	0.252565	0.33769
GALE	70.549	1.76155	0.560921	3.14046	0.00168686	0.00670283	0.675138	0.337626	0.337511
CFDP1	75.5438	0.720416	0.128487	5.60692	2.05958e-08	2.82035e-07	0.677233	0.339873	0.337361
XPC	41.086	0.785287	0.265715	2.95537	0.00312295	0.0113475	0.506943	0.169899	0.337044
MEX3D	14.9705	2.20582	0.207694	10.6205	2.39215e-26	5.41806e-24	0.40241	0.065818	0.336592
ST14	50.3557	1.5805	0.494023	3.19925	0.00137786	0.00563449	0.599948	0.263572	0.336376
EBLN3P	36.6162	0.954652	0.239009	3.9942	6.49125e-05	0.000391851	0.499607	0.163235	0.336372
BCL9L	26.7002	1.39514	0.41878	3.33143	0.000864006	0.0037633	0.417081	0.0807188	0.336363
TNFRSF11A	17.2325	1.72876	0.425165	4.06609	4.78095e-05	0.000298739	0.399004	0.0626732	0.336331
BAIAP2	27.4707	1.18495	0.35026	3.38307	0.000716797	0.00320259	0.505895	0.169824	0.336071
CHMP2B	84.367	1.2465	0.15871	7.85395	4.0313e-15	1.90751e-13	0.70055	0.365032	0.335518
PARD3	9.20522	3.16976	0.884703	3.58285	0.00033987	0.00166572	0.36809	0.0326469	0.335443
TNFRSF11B	172.351	2.9865	0.833661	3.5824	0.000340458	0.00166812	0.609903	0.274504	0.335399
C8orf82	40.7623	1.29393	0.428344	3.02077	0.00252136	0.00947574	0.596018	0.260801	0.335217
CLPX	28.4037	0.967456	0.189792	5.09746	3.44238e-07	3.66159e-06	0.479172	0.144216	0.334956
CCNG2	73.7576	0.884272	0.307476	2.87591	0.00402867	0.0140293	0.63322	0.298315	0.334905
BOD1	24.3575	1.20756	0.202365	5.96723	2.4131e-09	3.96051e-08	0.481268	0.146387	0.334881
GPAT4	61.6851	1.35488	0.404175	3.3522	0.000801721	0.00353094	0.663872	0.329015	0.334857
CLK3	24.2359	0.982106	0.169957	5.77857	7.53384e-09	1.13254e-07	0.458213	0.123474	0.334739
GTF2I	97.2717	0.661457	0.0971158	6.81101	9.69137e-12	2.52109e-10	0.713387	0.378884	0.334503
VDR	29.7745	1.27737	0.395761	3.22762	0.00124825	0.00517551	0.475504	0.141146	0.334359
2023-03-06	57.0983	0.511872	0.151927	3.3692	0.000753859	0.00334705	0.596542	0.262224	0.334318
ARPP19	71.9049	0.666782	0.133483	4.99527	5.87537e-07	5.93371e-06	0.629028	0.294946	0.334082
PITHD1	49.955	0.540701	0.190413	2.83962	0.00451673	0.0154595	0.603091	0.269038	0.334054
DYNC1LI1	62.3375	0.432643	0.162956	2.65497	0.00793147	0.0248812	0.614095	0.28027	0.333825
SLC1A5	52.1694	0.860999	0.307833	2.79697	0.00515849	0.0173005	0.601258	0.267465	0.333792
SETD7	23.8671	1.25012	0.173359	7.2112	5.54606e-13	1.82862e-11	0.466859	0.133134	0.333725
AC010329.1	8.44735	4.24802	0.886182	4.79362	1.63798e-06	1.49432e-05	0.354729	0.0212654	0.333463
NR2F2	8.97068	4.0215	0.860129	4.67547	2.93287e-06	2.51886e-05	0.352633	0.0194684	0.333165
PPP1R35	25.362	1.02098	0.228952	4.45935	8.22068e-06	6.33309e-05	0.479696	0.146537	0.333159
TMEM63A	29.7221	1.07401	0.368352	2.91571	0.00354875	0.0126538	0.531569	0.198428	0.333142
NOL3	14.9452	1.54008	0.562898	2.73599	0.00621931	0.0202701	0.44197	0.109098	0.332872
JMJD6	31.4371	0.944104	0.267255	3.5326	0.000411494	0.00196059	0.459785	0.127518	0.332267
KRR1	60.6469	1.00298	0.144219	6.95453	3.53739e-12	1.00317e-10	0.607545	0.275477	0.332068
ZNF33A	33.1421	0.79593	0.169712	4.68988	2.73362e-06	2.37524e-05	0.517684	0.185623	0.332061
OSBP	40.547	0.832611	0.139967	5.94863	2.70398e-09	4.40388e-08	0.55279	0.221041	0.331749
NR1D1	14.2461	4.39938	0.422427	10.4145	2.12847e-25	4.35617e-23	0.354729	0.0229876	0.331741
KCNJ2	11.5938	3.79167	0.476436	7.95839	1.74298e-15	8.91807e-14	0.360493	0.0291277	0.331365
GSN	203.729	1.38839	0.51816	2.67947	0.00737397	0.0233741	0.842808	0.511644	0.331165
IVNS1ABP	127.021	0.666807	0.232274	2.87078	0.00409461	0.0142123	0.732774	0.401872	0.330902
GOLGA8B	21.8382	1.94368	0.663893	2.9277	0.00341483	0.0122483	0.375426	0.0446275	0.330798
MPP6	26.6645	1.30223	0.539941	2.4118	0.0158741	0.0445413	0.492533	0.161812	0.330721
TMEM189	22.913	1.11911	0.15291	7.31873	2.50323e-13	8.82208e-12	0.464501	0.133882	0.330618
PINK1	43.9267	1.02282	0.425741	2.40245	0.0162857	0.0453838	0.632434	0.301984	0.33045
PXDC1	24.6312	1.6788	0.556353	3.0175	0.00254868	0.0095615	0.429919	0.0995133	0.330405
EIF4G1	61.5571	0.500028	0.166333	3.00619	0.00264547	0.00988095	0.635316	0.304979	0.330336
KPNA4	68.0798	0.751289	0.1501	5.00524	5.57925e-07	5.66262e-06	0.600996	0.27076	0.330236
CNIH4	53.4856	0.884822	0.162371	5.44939	5.05416e-08	6.34085e-07	0.610427	0.280195	0.330232
EZR	266.793	1.09649	0.210454	5.21013	1.88705e-07	2.13276e-06	0.847262	0.517185	0.330078
GNL2	34.2627	1.1978	0.103974	11.5202	1.04394e-30	4.12404e-28	0.508777	0.178735	0.330042
GABRE	13.6094	6.34165	0.504397	12.5727	2.98214e-36	2.11073e-33	0.338748	0.00943467	0.329313
KIF5B	175.182	0.942552	0.163844	5.75276	8.78005e-09	1.29945e-07	0.783338	0.454137	0.329201
TIGD5	13.07	2.02091	0.243039	8.31513	9.16498e-17	5.72373e-15	0.387739	0.0585548	0.329184
ZNF395	11.4721	2.64185	0.294467	8.97165	2.92103e-19	2.69671e-17	0.369662	0.0409584	0.328704
HECTD3	15.1341	1.89073	0.14274	13.246	4.76112e-40	5.05483e-37	0.404768	0.076301	0.328467
CHKA	24.4523	1.55907	0.270034	5.77361	7.75897e-09	1.1633e-07	0.457951	0.129689	0.328262
CPEB3	10.4148	2.59019	0.276624	9.36358	7.70777e-21	8.72879e-19	0.36547	0.0372145	0.328256
PHAX	40.2138	0.559094	0.173832	3.21628	0.00129862	0.00535301	0.523972	0.195732	0.32824
SIRT7	30.1314	0.676297	0.235913	2.86673	0.00414741	0.014375	0.469479	0.14152	0.327959
SESN1	26.3901	1.22076	0.417632	2.92305	0.0034662	0.0124063	0.41158	0.0836391	0.327941
TM2D3	29.132	1.01269	0.139912	7.23804	4.55227e-13	1.52825e-11	0.4776	0.149682	0.327918
ATP1A1	149.847	0.843462	0.21571	3.91017	9.22309e-05	0.00053399	0.741158	0.413253	0.327905
SLBP	50.0883	0.692922	0.152849	4.53337	5.80506e-06	4.64487e-05	0.558292	0.230475	0.327816
ZHX1	25.135	0.965245	0.1714	5.63155	1.78599e-08	2.48677e-07	0.492009	0.164283	0.327726
FEM1B	32.2226	0.932953	0.317299	2.9403	0.00327896	0.0118158	0.48153	0.154025	0.327505
HES4	39.1107	1.53329	0.447663	3.4251	0.000614572	0.00280337	0.451402	0.124073	0.327328
SPNS2	14.116	3.76149	0.660173	5.69773	1.21415e-08	1.75679e-07	0.366518	0.0392362	0.327282
CD55	159.969	0.976329	0.289132	3.37676	0.000733455	0.00327013	0.697668	0.370423	0.327245
SMURF1	13.0741	2.23489	0.301061	7.42336	1.14184e-13	4.25359e-12	0.380403	0.0531636	0.32724
HNRNPH3	111.698	0.711253	0.146792	4.84531	1.26412e-06	1.18573e-05	0.716007	0.389068	0.32694
KLF15	11.1917	3.1944	0.661009	4.83261	1.34752e-06	1.25084e-05	0.361017	0.034444	0.326572
CENPB	23.2154	1.05594	0.216359	4.88052	1.05805e-06	1.00746e-05	0.460833	0.134556	0.326277
PPP2R2D	31.7101	0.827907	0.1579	5.24323	1.5779e-07	1.79771e-06	0.483364	0.157544	0.32582
NGRN	41.4874	0.699137	0.10089	6.92971	4.21698e-12	1.18013e-10	0.55934	0.23362	0.325719
OGT	48.387	0.962545	0.341458	2.81892	0.00481852	0.0163247	0.4907	0.165331	0.325368
TP53BP2	31.5002	1.14626	0.374946	3.05713	0.00223464	0.00853223	0.450616	0.125346	0.325269
SECISBP2L	37.9664	0.663238	0.250255	2.65024	0.00804335	0.0251811	0.504847	0.179633	0.325214
PDRG1	14.7943	1.42988	0.2313	6.18193	6.33244e-10	1.15047e-08	0.401886	0.0766754	0.325211
YTHDF1	20.7147	1.23654	0.125147	9.88072	5.04709e-23	7.86559e-21	0.4459	0.121303	0.324597
MAD2L1BP	17.6409	1.64449	0.17884	9.19536	3.73753e-20	3.9191e-18	0.411842	0.0876076	0.324234
PHLPP1	16.1475	2.2076	0.314353	7.02268	2.17646e-12	6.46356e-11	0.376474	0.0522651	0.324209
PPP4R2	58.1978	0.635212	0.170591	3.72359	0.000196406	0.00103325	0.565365	0.241258	0.324108
RANGAP1	31.7021	1.07522	0.195556	5.49828	3.83522e-08	4.93552e-07	0.465549	0.14182	0.323729
C12orf29	24.96	1.10232	0.261014	4.22322	2.40839e-05	0.000162863	0.454021	0.130363	0.323658
AK6	42.9564	0.798243	0.248499	3.21226	0.00131697	0.00541943	0.580299	0.256833	0.323466
YWHAH	201.161	1.4845	0.285992	5.19071	2.09488e-07	2.34271e-06	0.81006	0.486709	0.323351
STX12	68.218	0.928059	0.182155	5.09488	3.48968e-07	3.70495e-06	0.682211	0.358967	0.323244
RSPRY1	22.6648	1.07617	0.196877	5.4662	4.59793e-08	5.82438e-07	0.438826	0.115612	0.323214
DVL1	19.8812	1.60989	0.354345	4.54328	5.53866e-06	4.45058e-05	0.43673	0.113665	0.323065
SMAD4	27.9006	0.880852	0.182657	4.82244	1.41813e-06	1.30922e-05	0.474456	0.151404	0.323052
CX3CL1	17.7726	4.3013	0.625283	6.87897	6.02874e-12	1.62814e-10	0.355777	0.0327967	0.32298
FBLIM1	14.5789	2.12517	0.455351	4.66711	3.05473e-06	2.6102e-05	0.390097	0.0671659	0.322931
MVP	44.9052	0.622334	0.135349	4.598	4.26563e-06	3.5192e-05	0.575059	0.25219	0.322869
CRCP	27.4849	0.77496	0.170366	4.54879	5.39556e-06	4.3562e-05	0.467383	0.144815	0.322568
MAPRE2	45.4065	1.30466	0.279476	4.66826	3.03765e-06	2.59691e-05	0.48677	0.164433	0.322337
C12orf65	22.0055	1.17809	0.358626	3.28501	0.00101979	0.00434876	0.405554	0.0834893	0.322065
VRK2	25.2365	1.33302	0.168965	7.88932	3.03832e-15	1.47885e-13	0.453498	0.131561	0.321936
VIPR1	11.9691	2.19699	0.703454	3.12314	0.0017893	0.00704728	0.388263	0.0664171	0.321846
SOS2	37.157	0.750716	0.285941	2.62542	0.00865413	0.0267871	0.481792	0.160314	0.321477
FHOD1	19.3998	1.50792	0.325522	4.63233	3.61576e-06	3.03613e-05	0.403196	0.0820666	0.32113
ELMO3	16.383	1.6698	0.632413	2.64037	0.00828166	0.0258272	0.426251	0.105204	0.321047
EFNB2	10.2899	2.87092	0.600576	4.78028	1.75054e-06	1.5851e-05	0.352633	0.0316735	0.320959
MGAT4B	46.2724	1.19951	0.157943	7.59459	3.08772e-14	1.24884e-12	0.581085	0.260277	0.320808
PLK2	21.0885	2.53502	0.458938	5.52367	3.31988e-08	4.34474e-07	0.370972	0.050468	0.320504
CFAP97	42.2896	0.626959	0.187486	3.34403	0.000825709	0.0036225	0.524234	0.203894	0.32034
ATN1	23.7131	1.36312	0.269158	5.06438	4.09727e-07	4.28837e-06	0.452712	0.132385	0.320327
GNAI3	93.4396	0.61555	0.127586	4.8246	1.40287e-06	1.29866e-05	0.690857	0.370723	0.320134
TBC1D23	26.3591	0.914077	0.110011	8.30893	9.65699e-17	6.00891e-15	0.47498	0.154998	0.319982
SAC3D1	24.3409	1.04779	0.3013	3.47755	0.000506016	0.00235305	0.466859	0.14751	0.319348
TMEM115	16.042	1.39371	0.158919	8.76994	1.78769e-18	1.43922e-16	0.424941	0.106103	0.318838
TMOD3	83.4546	0.557909	0.155992	3.57652	0.000348194	0.00169721	0.645271	0.326544	0.318727
DYRK3	10.0034	3.20374	0.39828	8.04394	8.6992e-16	4.58923e-14	0.346083	0.0276301	0.318453
YWHAG	61.5781	0.643457	0.265651	2.42219	0.0154275	0.0434317	0.567985	0.249569	0.318416
ZBTB8A	9.84039	2.69418	0.410403	6.56473	5.21285e-11	1.16056e-09	0.349227	0.0308499	0.318377
SIAH1	17.3415	1.4148	0.368854	3.83566	0.00012523	0.000700454	0.410008	0.0918757	0.318132
RNF24	20.2228	1.67278	0.264197	6.33158	2.42664e-10	4.82686e-09	0.410794	0.0927742	0.31802
PSMD12	72.7371	0.855357	0.167434	5.10862	3.24525e-07	3.47818e-06	0.662038	0.344066	0.317972
SSH3	11.9505	2.08533	0.563481	3.70079	0.000214926	0.00111718	0.385119	0.0672407	0.317878
CD2AP	40.5992	0.727979	0.206713	3.52169	0.000428799	0.00203464	0.520828	0.202995	0.317833
CCNL2	34.3255	0.782423	0.181491	4.31107	1.62466e-05	0.000115474	0.496201	0.178435	0.317766
DYNLL2	46.1488	0.729821	0.192027	3.80061	0.00014434	0.000791958	0.543359	0.225608	0.31775
KIF1BP	19.1521	1.26716	0.193997	6.53186	6.49561e-11	1.42192e-09	0.424155	0.106776	0.317379
MAP2K7	21.227	1.35614	0.284711	4.76322	1.90528e-06	1.70989e-05	0.41551	0.0981655	0.317344
ACTN4	144.063	0.896554	0.132732	6.75463	1.43196e-11	3.59302e-10	0.779932	0.462673	0.317259
JUND	746.584	1.83776	0.326448	5.62958	1.80648e-08	2.51324e-07	0.931622	0.614676	0.316946
TIMM29	18.4868	1.12384	0.160926	6.9836	2.87711e-12	8.3402e-11	0.414986	0.0982404	0.316745
ZNF148	44.2159	0.546202	0.183199	2.98147	0.00286864	0.0105819	0.520304	0.203819	0.316485
HP1BP3	144.766	0.494505	0.13968	3.54028	0.000399702	0.0019083	0.761331	0.444852	0.316479
SLC20A2	16.7383	2.03223	0.214579	9.4708	2.77697e-21	3.39369e-19	0.392455	0.076301	0.316154
STX19	10.5615	3.20211	0.958146	3.34199	0.000831805	0.00364266	0.351323	0.0351928	0.31613
EMP1	86.9511	2.68432	0.625764	4.28966	1.78943e-05	0.000125815	0.455855	0.140022	0.315833
C15orf61	32.0228	0.822214	0.276255	2.97629	0.00291763	0.0107323	0.504585	0.188768	0.315817
PAN3	26.6525	1.03943	0.266948	3.89377	9.86991e-05	0.000566611	0.434373	0.119057	0.315316
UBE2B	164.037	1.007	0.134939	7.46263	8.48113e-14	3.22587e-12	0.78622	0.470985	0.315235
RERE	42.2485	0.712021	0.189214	3.76305	0.000167855	0.000903076	0.506681	0.191689	0.314992
IWS1	30.5056	0.873808	0.235983	3.70284	0.0002132	0.00110926	0.453498	0.138525	0.314973
GNL3	66.223	0.59529	0.156267	3.80943	0.000139286	0.000768449	0.604663	0.289929	0.314734
MFHAS1	26.6725	1.73414	0.352481	4.9198	8.66312e-07	8.41397e-06	0.413676	0.0989891	0.314687
HMOX2	41.8585	0.969476	0.256652	3.7774	0.000158476	0.000857883	0.564056	0.249569	0.314486
DNTTIP1	29.328	0.983099	0.157281	6.25059	4.08902e-10	7.73231e-09	0.488342	0.173942	0.314399
TPRN	18.5802	1.13171	0.304598	3.71542	0.000202867	0.00106328	0.428609	0.114339	0.31427
REEP3	72.6483	1.27667	0.288904	4.41903	9.91449e-06	7.49522e-05	0.713125	0.398877	0.314249
GOSR1	36.7025	0.804575	0.121169	6.64011	3.13456e-11	7.24446e-10	0.528425	0.214227	0.314199
CTU1	16.8894	1.23846	0.179318	6.9065	4.96762e-12	1.36325e-10	0.418129	0.104006	0.314123
MARVELD2	8.14438	2.90494	0.738434	3.93392	8.3571e-05	0.000489356	0.350275	0.0361662	0.314109
CYHR1	31.6154	0.925689	0.264506	3.49968	0.000465811	0.00218584	0.532879	0.218794	0.314085
AUH	23.4181	1.21879	0.370563	3.28903	0.00100534	0.00429954	0.465549	0.151479	0.31407
CDC42BPG	7.06556	4.1868	0.381957	10.9615	5.85502e-28	1.57872e-25	0.326172	0.0121303	0.314042
SLAIN2	40.573	0.602716	0.149436	4.03328	5.50038e-05	0.00033841	0.523186	0.209285	0.313901
FAM110C	5.9002	3.55143	0.706654	5.0257	5.01605e-07	5.1299e-06	0.329054	0.0153501	0.313704
QRSL1	19.9767	1.65372	0.357088	4.63113	3.63669e-06	3.04956e-05	0.422059	0.108574	0.313486
SREBF2	34.2797	0.72633	0.218933	3.31759	0.000907985	0.00393568	0.500131	0.186971	0.31316
HAPLN3	31.5343	0.980264	0.410288	2.38921	0.0168846	0.0467589	0.467645	0.154624	0.313021
NFIC	108.28	1.45247	0.344582	4.21516	2.49598e-05	0.000168117	0.750065	0.437289	0.312776
PRKAA2	13.4462	2.3606	0.933594	2.52851	0.0114549	0.0337938	0.374116	0.0616249	0.312491
SOCS6	16.5778	1.46676	0.486207	3.01673	0.00255514	0.00958361	0.404768	0.0923999	0.312368
GPHN	13.6725	1.76788	0.433397	4.07913	4.52045e-05	0.00028475	0.385905	0.0736054	0.3123
SH3GLB2	31.1839	1.24622	0.435733	2.86005	0.00423568	0.0146451	0.502751	0.19049	0.31226
RPP38	21.28	1.16293	0.137736	8.44319	3.08796e-17	2.07333e-15	0.427823	0.115612	0.312211
CNPPD1	25.0079	0.923655	0.175323	5.26831	1.37688e-07	1.58786e-06	0.429919	0.117858	0.31206
RABIF	25.2985	0.819265	0.175983	4.65536	3.23408e-06	2.75237e-05	0.439874	0.128042	0.311832
NEK7	43.5106	0.920964	0.132703	6.94004	3.91987e-12	1.10426e-10	0.51323	0.202022	0.311209
STXBP1	17.5137	1.58427	0.519683	3.04853	0.00229964	0.00874804	0.422059	0.110895	0.311164
RIOX2	21.4832	1.37066	0.326846	4.19361	2.74551e-05	0.000182751	0.434635	0.123699	0.310936
GTF2F2	38.4577	0.780647	0.112906	6.91415	4.70667e-12	1.30004e-10	0.527378	0.216698	0.31068
TRIM13	36.0956	0.641521	0.215175	2.98139	0.00286942	0.0105824	0.470527	0.159865	0.310661
RAB40B	14.5058	2.37696	0.500908	4.7453	2.08202e-06	1.85558e-05	0.36547	0.0548109	0.310659
SYVN1	21.306	1.05859	0.175615	6.02788	1.66122e-09	2.82191e-08	0.429395	0.118982	0.310413
COPS2	57.6806	0.705344	0.112927	6.24601	4.21062e-10	7.9385e-09	0.598376	0.288207	0.310169
AP1AR	39.3505	1.16649	0.145014	8.04398	8.69676e-16	4.58923e-14	0.499869	0.189742	0.310127
TRIB3	12.6775	2.0067	0.380969	5.26738	1.38387e-07	1.59483e-06	0.37333	0.0632722	0.310058
BFAR	33.5043	0.549204	0.132506	4.14475	3.40187e-05	0.000220143	0.490961	0.180906	0.310055
AEN	15.6961	2.23859	0.362282	6.17916	6.44449e-10	1.16958e-08	0.354991	0.0450019	0.309989
FOXJ3	27.8773	0.748332	0.186895	4.00402	6.22743e-05	0.00037767	0.441446	0.131561	0.309885
H1FX	100.715	1.00519	0.226469	4.43853	9.05754e-06	6.91197e-05	0.619859	0.309996	0.309862
AARD	9.82674	4.99978	0.744439	6.71618	1.86551e-11	4.53353e-10	0.325124	0.0152752	0.309849
SERTAD3	19.8485	1.52229	0.422995	3.59883	0.000319658	0.00158125	0.41027	0.100636	0.309633
TFDP2	26.5511	0.871288	0.245416	3.55024	0.000384874	0.00184894	0.435159	0.125571	0.309588
AKAP1	19.7284	1.3108	0.237705	5.5144	3.49974e-08	4.54859e-07	0.391669	0.0821415	0.309527
KCMF1	66.5667	0.798967	0.18297	4.36666	1.26162e-05	9.28159e-05	0.652869	0.343392	0.309477
UBE2J2	32.3441	0.641673	0.110539	5.80494	6.43875e-09	9.7831e-08	0.526068	0.216698	0.30937
RETREG1	66.6901	1.90341	0.528033	3.60472	0.000312487	0.00155075	0.594184	0.285062	0.309122
SRP54	89.7395	0.819151	0.200834	4.07874	4.52796e-05	0.000285087	0.728583	0.419618	0.308965
TRIM28	58.2892	0.476467	0.0945274	5.04052	4.64278e-07	4.80018e-06	0.58449	0.275552	0.308938
ADGRF1	16.0287	2.39603	0.987482	2.4264	0.0152493	0.0430014	0.389835	0.0809435	0.308891
EGLN2	32.4764	0.817364	0.189708	4.30855	1.64329e-05	0.000116749	0.490176	0.181355	0.30882
BCL2L1	27.8736	1.00286	0.239048	4.19522	2.72612e-05	0.000181531	0.464763	0.155972	0.308791
TPBG	9.4759	3.14267	0.720221	4.36348	1.28011e-05	9.39728e-05	0.342677	0.0342194	0.308458
AL121944.1	16.7961	2.61903	0.325626	8.04308	8.76114e-16	4.6076e-14	0.362064	0.0536129	0.308452
EXPH5	6.65984	3.77532	0.356933	10.5771	3.80506e-26	8.39435e-24	0.321195	0.0128791	0.308316
FADD	12.4936	1.66619	0.258394	6.44824	1.13157e-10	2.37602e-09	0.380927	0.0731561	0.307771
OSGIN1	8.60903	3.12037	0.376884	8.27938	1.23814e-16	7.56555e-15	0.338748	0.0309996	0.307748
ARHGEF12	16.7037	1.53696	0.234191	6.56286	5.2787e-11	1.17368e-09	0.379879	0.0721827	0.307697
ARL8A	49.0011	0.638945	0.175006	3.65099	0.00026123	0.00132226	0.56458	0.256908	0.307672
MAPK8	27.7603	0.912528	0.203243	4.48983	7.12806e-06	5.56454e-05	0.438826	0.131262	0.307565
CNKSR1	5.49516	4.15017	0.5308	7.81871	5.33656e-15	2.46337e-13	0.320409	0.0133283	0.30708
ZNF462	7.09836	3.8722	0.520641	7.43738	1.02702e-13	3.85974e-12	0.322505	0.0154998	0.307005
MYO9A	25.0248	1.02415	0.330055	3.10295	0.00191599	0.00746318	0.426251	0.119431	0.30682
DGKH	16.0891	1.44718	0.293596	4.92914	8.25911e-07	8.05382e-06	0.370972	0.0641707	0.306801
NCOA7	75.2805	2.27535	0.280868	8.10115	5.44408e-16	2.98318e-14	0.47236	0.16593	0.30643
RNF103	22.454	0.87718	0.231267	3.79294	0.000148877	0.000812651	0.423631	0.117259	0.306372
SAR1B	93.3402	1.19092	0.293649	4.05558	5.001e-05	0.000311066	0.743778	0.437439	0.306339
TRIM27	28.4198	1.13682	0.143332	7.93134	2.16789e-15	1.07678e-13	0.471313	0.165032	0.306281
RAB6A	47.0638	0.531427	0.171023	3.10735	0.00188774	0.00736833	0.534975	0.228828	0.306147
SAMD1	29.1161	0.72107	0.189277	3.8096	0.000139194	0.00076819	0.452188	0.146237	0.30595
TCP11L2	16.3734	1.38949	0.324185	4.28611	1.8183e-05	0.000127371	0.364684	0.0587795	0.305905
NT5C2	31.2464	1.25418	0.215702	5.81443	6.08425e-09	9.27767e-08	0.461881	0.156421	0.30546
RTKN	6.84737	3.19651	0.640684	4.98921	6.06251e-07	6.10818e-06	0.329054	0.0236615	0.305393
WIPI1	45.5978	1.07002	0.354785	3.01597	0.00256156	0.00960556	0.55017	0.244927	0.305243
CTDSP2	35.7115	0.706383	0.112842	6.25994	3.85132e-10	7.32613e-09	0.496201	0.191089	0.305112
EIF2B4	23.222	0.945359	0.175398	5.38979	7.05405e-08	8.6393e-07	0.442232	0.137551	0.304681
EAPP	93.3743	1.24528	0.277922	4.48068	7.4405e-06	5.7789e-05	0.703432	0.398802	0.30463
MIB1	27.6336	1.07714	0.275237	3.91352	9.0959e-05	0.000527525	0.417605	0.113066	0.304539
KIAA1671	7.98596	3.8208	0.587549	6.50295	7.8758e-11	1.6978e-09	0.3246	0.0201423	0.304458
U2SURP	65.0372	0.460157	0.175522	2.62165	0.00875046	0.0270409	0.574011	0.269562	0.304449
LARP4	39.3342	0.518003	0.136546	3.79361	0.000148473	0.000811443	0.512444	0.208087	0.304357
SLC17A5	32.8962	0.876026	0.31944	2.74238	0.00609959	0.0199487	0.529997	0.225758	0.304239
TSC22D3	133.1	1.63039	0.369501	4.4124	1.02229e-05	7.6941e-05	0.580299	0.276226	0.304073
ZNF518A	25.5094	0.860986	0.283087	3.04141	0.0023547	0.0089324	0.441708	0.137701	0.304007
SAP30BP	33.8252	0.653559	0.127241	5.13638	2.80078e-07	3.04395e-06	0.489128	0.185174	0.303953
RYBP	50.1338	0.804563	0.270653	2.97267	0.0029522	0.0108342	0.499345	0.195432	0.303913
WDR20	19.949	1.11469	0.188845	5.9027	3.57609e-09	5.69325e-08	0.400052	0.0966679	0.303384
KEAP1	17.0986	1.17821	0.170094	6.92683	4.30379e-12	1.20244e-10	0.425727	0.122351	0.303376
SH2D3A	9.50735	2.55926	0.394564	6.48631	8.79641e-11	1.88906e-09	0.329578	0.0262074	0.303371
PGPEP1	20.3846	1.18236	0.224378	5.26948	1.36807e-07	1.57984e-06	0.408698	0.105504	0.303194
NCOA1	34.312	0.481692	0.170023	2.83311	0.00460982	0.0157148	0.47498	0.171846	0.303135
AC012368.1	10.9091	3.06977	0.45309	6.7752	1.24235e-11	3.14982e-10	0.322243	0.0192437	0.302999
ECE1	20.3244	1.16616	0.395128	2.95135	0.00316392	0.0114792	0.381975	0.0789966	0.302979
MKLN1	35.2792	0.64586	0.23498	2.74857	0.0059856	0.0196392	0.469217	0.166455	0.302762
ZNF750	5.86252	4.61445	0.785911	5.87146	4.31962e-09	6.77538e-08	0.312811	0.0101086	0.302703
MAP1B	15.3301	5.46899	0.677821	8.06849	7.11739e-16	3.81398e-14	0.316217	0.013553	0.302664
SP140L	22.4709	0.896318	0.280833	3.19164	0.0014147	0.00575742	0.408174	0.105953	0.302221
MBD2	99.9609	0.81163	0.166876	4.86368	1.15222e-06	1.0898e-05	0.673304	0.371172	0.302132
TIAL1	66.3554	0.426766	0.110512	3.86173	0.000112587	0.000637508	0.620121	0.318008	0.302112
TRIP10	15.9372	1.84056	0.469722	3.9184	8.91377e-05	0.000517846	0.364684	0.0625983	0.302086
ISG20	233.842	1.15985	0.37096	3.12662	0.00176828	0.00698224	0.790411	0.488356	0.302055
TLR1	19.2186	1.61013	0.318562	5.05436	4.31843e-07	4.50553e-06	0.401624	0.0995882	0.302036
ESYT2	40.9248	0.609999	0.214877	2.83882	0.00452803	0.0154857	0.487032	0.185099	0.301932
EIF1B	99.7589	0.720247	0.0907179	7.93941	2.0314e-15	1.02093e-13	0.705266	0.403444	0.301822
WDR43	35.293	0.664028	0.235827	2.81574	0.00486654	0.0164551	0.452974	0.151554	0.30142
GAREM1	7.09722	3.78428	0.541436	6.98934	2.76182e-12	8.04719e-11	0.316741	0.0155747	0.301166
ARMCX3	51.3188	0.514359	0.191622	2.68423	0.00726964	0.023108	0.561698	0.260651	0.301046
TIFA	22.8475	1.33342	0.255962	5.20945	1.89403e-07	2.13922e-06	0.379094	0.078173	0.300921
NMT1	72.4837	0.532158	0.144391	3.68553	0.000228223	0.00117765	0.632696	0.331786	0.30091
UBE2Z	50.4459	0.495773	0.201034	2.46612	0.0136586	0.0391711	0.531831	0.231149	0.300682
EFNA4	9.40318	2.1872	0.307498	7.11287	1.13653e-12	3.56861e-11	0.339272	0.0387121	0.30056
RDH14	25.7215	0.736047	0.137753	5.34324	9.13005e-08	1.09761e-06	0.457689	0.157319	0.30037
IGF1R	13.2971	1.7451	0.267089	6.5338	6.41233e-11	1.4055e-09	0.376212	0.0758517	0.30036
RRAS	45.7304	1.33357	0.510542	2.61206	0.00899982	0.0276701	0.608331	0.307975	0.300357
HIP1R	15.3392	2.28792	0.637323	3.58989	0.000330812	0.00162695	0.339534	0.0392362	0.300297
SYPL1	67.0967	0.797171	0.174496	4.56842	4.91419e-06	3.99988e-05	0.632434	0.33216	0.300274
RABGAP1	23.5001	1.05726	0.298323	3.54401	0.000394088	0.00188574	0.423631	0.123549	0.300082
PPP4R1	21.8619	1.14975	0.225347	5.10214	3.35839e-07	3.59024e-06	0.405816	0.106028	0.299788
GCNT1	15.9356	1.81676	0.254764	7.13115	9.95334e-13	3.15443e-11	0.373592	0.0739049	0.299687
RIN2	28.0385	1.54639	0.498898	3.0996	0.00193781	0.00753434	0.440922	0.14137	0.299552
CSNK1A1	187.825	0.794498	0.137352	5.78438	7.27782e-09	1.096e-07	0.81006	0.51067	0.29939
OVOL2	7.94684	3.28023	0.875284	3.74762	0.000178518	0.000950621	0.324862	0.0256084	0.299254
TMEM259	49.3341	0.531092	0.141478	3.75388	0.000174121	0.000931882	0.557768	0.258705	0.299063
ENPP4	24.5949	1.53617	0.377078	4.07388	4.62362e-05	0.000290631	0.428085	0.129315	0.29877
DPM1	43.2039	0.557853	0.144979	3.84782	0.000119175	0.000670784	0.557768	0.259004	0.298764
GOLGA3	31.6565	0.844807	0.158844	5.31847	1.04643e-07	1.24218e-06	0.468955	0.170273	0.298681
MBIP	14.7173	1.70457	0.233455	7.3015	2.84584e-13	9.81723e-12	0.369924	0.0715088	0.298415
DAZAP1	50.5103	0.737433	0.119798	6.15561	7.47874e-10	1.34578e-08	0.569819	0.271584	0.298236
RFX1	18.1804	1.66745	0.183612	9.08141	1.07181e-19	1.04637e-17	0.376998	0.0788469	0.298151
HMGXB3	24.3696	0.874747	0.21186	4.1289	3.645e-05	0.000234005	0.428871	0.130812	0.298058
RUSC1	13.0349	1.57917	0.147665	10.6943	1.08208e-26	2.51799e-24	0.373068	0.0750281	0.29804
SH3BP5	98.3698	1.0986	0.228215	4.81388	1.4803e-06	1.36144e-05	0.670422	0.372445	0.297977
STRN	30.9203	0.776195	0.26119	2.97176	0.00296098	0.0108542	0.45245	0.154474	0.297976
C15orf39	12.3742	2.06264	0.315192	6.54408	5.98634e-11	1.31894e-09	0.347131	0.0494946	0.297637
SPTLC2	32.1189	0.840907	0.188768	4.4547	8.40087e-06	6.45726e-05	0.469479	0.171846	0.297633
CDC42EP2	9.43709	2.93864	0.40749	7.21156	5.53154e-13	1.8281e-11	0.333508	0.0359416	0.297566
TMBIM1	46.0571	0.770218	0.18882	4.07911	4.52094e-05	0.00028475	0.557244	0.259753	0.297491
PITPNB	51.6456	0.462998	0.157017	2.94871	0.00319103	0.0115479	0.516112	0.21872	0.297393
GATAD1	32.2851	0.905265	0.197763	4.57753	4.70509e-06	3.84072e-05	0.468693	0.171322	0.297371
UBN2	22.1312	1.02431	0.425325	2.40829	0.0160273	0.0448304	0.400314	0.102958	0.297357
NDST1	17.837	1.47867	0.485075	3.04834	0.00230112	0.00875063	0.419439	0.122127	0.297313
ZNF467	16.4353	1.63588	0.416009	3.93233	8.41263e-05	0.000492098	0.39979	0.102583	0.297207
GGPS1	29.1603	0.878036	0.254486	3.45024	0.000560096	0.00257772	0.502751	0.205691	0.29706
MED8	30.6751	0.769872	0.221695	3.47267	0.000515311	0.00239104	0.51847	0.221415	0.297055
ZC3H14	27.0927	0.756191	0.132776	5.69522	1.23212e-08	1.78128e-07	0.455593	0.158892	0.296702
SPSB2	10.2582	1.74587	0.258915	6.74301	1.55143e-11	3.8756e-10	0.351847	0.0551853	0.296662
NBR1	33.4341	0.672792	0.167101	4.02625	5.66735e-05	0.000347675	0.491485	0.194908	0.296577
URGCP	10.4953	1.96079	0.242296	8.09255	5.84285e-16	3.15623e-14	0.351585	0.0551104	0.296475
SYTL2	20.9711	1.83864	0.659738	2.78693	0.00532108	0.0177896	0.335866	0.0394609	0.296405
GAB1	11.9638	2.26293	0.380298	5.95041	2.67471e-09	4.3604e-08	0.344249	0.0480719	0.296178
PCMTD1	68.5125	0.468248	0.140895	3.32337	0.000889354	0.00385887	0.619335	0.323175	0.29616
STEAP4	26.4187	2.259	0.61291	3.68569	0.000228082	0.00117765	0.396909	0.100936	0.295973
ITGB6	11.5492	3.53966	0.851049	4.15918	3.19398e-05	0.000208197	0.325124	0.0292774	0.295847
PAGR1	36.9938	0.43171	0.145722	2.96255	0.00305099	0.0111408	0.533141	0.237364	0.295777
GSK3B	31.0037	0.88536	0.18619	4.75514	1.98304e-06	1.77481e-05	0.459261	0.163534	0.295727
HIST1H2BD	17.2421	2.54745	0.460894	5.52721	3.25369e-08	4.26799e-07	0.348179	0.0525646	0.295615
MAP3K13	86.1568	1.16442	0.456319	2.55177	0.0107178	0.0319464	0.686927	0.391314	0.295613
HNRNPAB	139.903	0.511556	0.159451	3.20823	0.00133553	0.00549036	0.719675	0.424785	0.29489
AL499602.1	6.73406	2.98896	0.96502	3.0973	0.00195292	0.00758788	0.320933	0.0261325	0.2948
NFKBIL1	17.2891	1.23375	0.280361	4.40057	1.07968e-05	8.06889e-05	0.413152	0.118383	0.294769
SESN2	21.2386	1.53221	0.326177	4.69748	2.6339e-06	2.29949e-05	0.37071	0.0760015	0.294708
GPBP1L1	45.9107	0.498843	0.154353	3.23182	0.00123004	0.00511372	0.535499	0.240884	0.294616
PRKCD	32.3279	1.12717	0.259122	4.34995	1.3617e-05	9.93179e-05	0.494105	0.2	0.294105
GORASP2	35.1821	0.616985	0.14028	4.39825	1.09128e-05	8.14479e-05	0.503537	0.209659	0.293878
RUFY2	17.0088	1.28972	0.17046	7.56607	3.84676e-14	1.53032e-12	0.381451	0.0877574	0.293694
DCTN2	57.8044	0.714411	0.176655	4.04409	5.25263e-05	0.000325051	0.62274	0.32924	0.2935
ZRANB2	67.2533	0.521578	0.16352	3.18969	0.00142426	0.00578655	0.585538	0.2921	0.293438
FUT2	9.79354	2.61188	0.83437	3.13036	0.0017459	0.00690355	0.34163	0.0482216	0.293408
AKAP6	15.3694	2.04589	0.79001	2.5897	0.00960585	0.0291852	0.377522	0.0841632	0.293358
SIPA1	45.1555	0.576801	0.210093	2.74545	0.00604274	0.0197856	0.55672	0.263572	0.293148
DEDD2	29.6126	0.879504	0.308247	2.85324	0.00432757	0.0149022	0.436206	0.143167	0.293039
CCDC130	17.3053	1.17313	0.245562	4.77733	1.77635e-06	1.6059e-05	0.389835	0.0968925	0.292942
KLHDC2	32.6691	0.655248	0.202677	3.23297	0.00122511	0.00509696	0.479958	0.187121	0.292837
CEP41	20.2587	1.72617	0.558356	3.09152	0.00199135	0.00771954	0.422059	0.12924	0.292819
SPART	55.0034	0.810944	0.300524	2.69843	0.00696668	0.0223083	0.569819	0.277349	0.29247
EIF4EBP3	38.6087	1.18672	0.4982	2.382	0.0172187	0.047549	0.554886	0.262449	0.292438
LPP	46.5287	0.748862	0.197488	3.79194	0.000149474	0.000815385	0.491223	0.198877	0.292347
ZCCHC17	40.522	0.653423	0.144591	4.51912	6.20969e-06	4.92916e-05	0.496201	0.203969	0.292233
PLP2	105.037	0.882204	0.235367	3.7482	0.000178109	0.000949037	0.647629	0.355447	0.292182
SRGAP1	15.4125	1.53352	0.276029	5.55566	2.76563e-08	3.69094e-07	0.363898	0.0720329	0.291865
CAPRIN1	77.3619	0.453052	0.121354	3.73331	0.00018898	0.00099851	0.656013	0.364208	0.291804
TENT5B	7.40062	4.9639	0.508354	9.76464	1.59671e-22	2.35855e-20	0.300498	0.00876076	0.291737
SLC39A1	31.752	0.92354	0.282914	3.26439	0.00109701	0.004639	0.508777	0.217222	0.291555
PSME4	40.7254	0.762808	0.285158	2.67504	0.00747212	0.0236416	0.450354	0.158817	0.291537
CCNO	7.25899	3.06416	0.820977	3.73234	0.000189712	0.00100207	0.319099	0.0276301	0.291469
SPIRE1	21.4729	1.68759	0.300239	5.62082	1.90055e-08	2.62394e-07	0.404768	0.113366	0.291402
CLIC4	44.4019	1.53395	0.391247	3.92067	8.83038e-05	0.000513353	0.48022	0.188993	0.291227
WDR45B	51.6181	0.787627	0.177244	4.44374	8.84073e-06	6.75259e-05	0.569819	0.278697	0.291122
HDGF	65.196	0.46963	0.172533	2.72197	0.00648934	0.020997	0.593136	0.302284	0.290852
STBD1	6.98356	3.48832	0.339331	10.28	8.67234e-25	1.65525e-22	0.314383	0.0235867	0.290796
SUSD6	42.8152	0.84455	0.298804	2.82643	0.00470695	0.016001	0.472099	0.18158	0.290519
CPA4	12.4576	5.11711	0.601332	8.50963	1.74492e-17	1.24542e-15	0.304428	0.0140022	0.290425
IFNAR1	76.2095	0.577088	0.181676	3.17646	0.00149085	0.00601259	0.65837	0.368102	0.290269
RELA	30.9954	0.64365	0.170228	3.78111	0.00015613	0.000847074	0.464239	0.174017	0.290222
TBC1D24	14.1161	1.57422	0.408641	3.85233	0.000116999	0.000659806	0.378046	0.0878323	0.290213
C2orf88	10.3566	2.20439	0.778293	2.83234	0.00462087	0.0157399	0.358659	0.0685137	0.290145
RHOC	99.9016	1.18177	0.412991	2.86148	0.00421664	0.0145882	0.716007	0.425908	0.290099
SCYL2	33.7468	0.75408	0.128032	5.88977	3.86736e-09	6.13397e-08	0.481268	0.191239	0.290029
FBXO8	17.7259	1.11588	0.260938	4.27642	1.89925e-05	0.000132387	0.407388	0.117484	0.289904
CBWD5	24.2635	1.36913	0.264746	5.17148	2.32245e-07	2.57565e-06	0.386691	0.0968177	0.289873
TMEM184A	8.03092	2.83186	0.471632	6.00438	1.92059e-09	3.22383e-08	0.323029	0.0331711	0.289857
NUP153	25.6695	0.913541	0.348742	2.61954	0.00880496	0.0271846	0.40241	0.112692	0.289718
RAB40C	8.76192	2.12873	0.199687	10.6603	1.56036e-26	3.58187e-24	0.334556	0.044927	0.289629
CTNNA1	105.009	1.02551	0.368757	2.781	0.00541924	0.0180645	0.766047	0.47675	0.289296
SEC63	63.5749	0.590857	0.14693	4.02134	5.78681e-05	0.000354491	0.618287	0.329015	0.289271
AFG3L2	38.6469	0.478235	0.100658	4.75106	2.0235e-06	1.80911e-05	0.493319	0.204343	0.288976
XPA	29.4991	0.612933	0.194089	3.158	0.00158853	0.00636273	0.457951	0.169	0.288951
AGAP1	10.9536	2.54273	0.851406	2.9865	0.00282191	0.010439	0.332722	0.0439536	0.288768
MFSD14C	19.7988	1.2976	0.349318	3.71467	0.000203471	0.00106547	0.375426	0.0870086	0.288417
ZNRD2	39.3059	0.680395	0.2704	2.51626	0.0118608	0.034822	0.539167	0.250768	0.288399
SLC39A7	43.9644	0.734808	0.309336	2.37544	0.0175282	0.0482161	0.577417	0.28918	0.288237
AP1G1	37.399	0.495852	0.102549	4.83527	1.32964e-06	1.23762e-05	0.480744	0.192512	0.288232
ZDHHC14	12.1716	2.22891	0.243525	9.15271	5.55227e-20	5.58085e-18	0.337176	0.0490453	0.28813
KIAA1217	6.53367	3.89365	0.6455	6.032	1.61947e-09	2.7565e-08	0.301546	0.0137027	0.287843
FAM83H	8.92899	2.41224	0.708296	3.40569	0.000659967	0.0029832	0.339796	0.0524897	0.287306
KLF16	24.9078	1.17857	0.221407	5.32308	1.02026e-07	1.21452e-06	0.396123	0.109098	0.287025
DIP2A	29.6132	0.956724	0.318945	2.99965	0.00270293	0.0100558	0.405816	0.118907	0.286909
BCL7B	30.698	0.525538	0.183291	2.86723	0.00414081	0.0143551	0.45114	0.164283	0.286857
HERC3	27.4911	0.909141	0.251779	3.61086	0.000305181	0.00151893	0.469741	0.183003	0.286738
TRAPPC3	69.9867	0.903896	0.27126	3.33222	0.00086157	0.00375544	0.686141	0.399551	0.28659
CREBZF	28.7437	1.13263	0.407064	2.78245	0.00539508	0.0180051	0.393503	0.106926	0.286577
NUDCD3	19.4385	0.989791	0.155069	6.3829	1.73762e-10	3.55627e-09	0.395337	0.108873	0.286464
SGMS1	20.2666	1.36065	0.237228	5.73562	9.71548e-09	1.42273e-07	0.390097	0.103781	0.286316
PTRH1	19.2071	0.954074	0.247315	3.85773	0.000114446	0.000646521	0.442756	0.156496	0.28626
CARD6	11.607	1.57215	0.356399	4.4112	1.02799e-05	7.72676e-05	0.363374	0.0771247	0.28625
FBXO3	18.5336	1.16304	0.252753	4.60148	4.19505e-06	3.46712e-05	0.385905	0.099663	0.286242
TICAM1	12.7119	2.20499	0.311647	7.0753	1.49129e-12	4.5562e-11	0.344773	0.0586297	0.286144
SEPTIN10	15.1886	1.69014	0.516683	3.27114	0.00107116	0.00454101	0.404506	0.118532	0.285974
ARFGAP2	32.3925	0.439989	0.13489	3.26184	0.00110693	0.00467632	0.468169	0.182254	0.285915
LSMEM1	18.9422	3.47441	0.516614	6.72535	1.75167e-11	4.30617e-10	0.309667	0.0240359	0.285631
PLXNB2	27.7354	1.09748	0.38111	2.87969	0.0039807	0.0138907	0.459261	0.173643	0.285618
NSFL1C	36.6768	0.564718	0.16062	3.51586	0.000438339	0.00207238	0.52502	0.239461	0.285559
ACBD5	30.8201	0.565244	0.150252	3.76198	0.000168574	0.000906174	0.467645	0.182104	0.285541
MAP1LC3B	165.523	0.88674	0.14306	6.19837	5.70501e-10	1.04769e-08	0.750589	0.465144	0.285445
TULP4	28.9465	0.816787	0.232184	3.51785	0.00043506	0.00205917	0.429395	0.143991	0.285404
TXLNG	24.7264	0.799461	0.258573	3.09182	0.00198936	0.00771358	0.392979	0.1076	0.285379
LEO1	25.2642	0.701113	0.177522	3.94944	7.83354e-05	0.000461722	0.423369	0.138375	0.284994
CAPN1	50.826	0.739309	0.301955	2.44841	0.0143488	0.0408161	0.600996	0.316061	0.284934
MPRIP	25.0795	0.88271	0.296691	2.97518	0.00292817	0.0107594	0.386953	0.102359	0.284594
CDK9	24.6006	0.775334	0.219681	3.52936	0.000416569	0.00198159	0.408436	0.123999	0.284437
WBP4	22.9026	1.16742	0.238576	4.89331	9.91527e-07	9.4944e-06	0.406864	0.122576	0.284288
CBX1	28.8733	0.751265	0.171575	4.37864	1.1942e-05	8.82765e-05	0.435159	0.151179	0.283979
PTTG1IP	74.5973	0.712695	0.213884	3.33216	0.000861759	0.00375544	0.662562	0.378585	0.283977
KDF1	7.79915	2.35906	0.862214	2.73605	0.00621808	0.0202699	0.321981	0.0381879	0.283793
TPD52L2	38.7671	0.670733	0.259235	2.58735	0.00967164	0.0293484	0.507729	0.223961	0.283768
ZNF622	35.0787	0.429944	0.12285	3.49976	0.000465672	0.00218579	0.491223	0.207787	0.283436
PRELID3B	46.2281	0.537094	0.104485	5.1404	2.74148e-07	2.99483e-06	0.529735	0.246425	0.283311
RAB14	111.654	0.461376	0.0860247	5.3633	8.1713e-08	9.87943e-07	0.707362	0.424111	0.283251
MAGI3	7.2359	2.24718	0.391251	5.74358	9.26947e-09	1.36329e-07	0.312287	0.0292774	0.28301
ZNRF2	47.2797	0.628731	0.251871	2.49624	0.0125517	0.0365032	0.571653	0.288731	0.282922
RAB10	124.829	0.830121	0.235821	3.52013	0.000431336	0.00204496	0.744826	0.461924	0.282901
PIK3R3	14.417	2.16055	0.393885	5.48523	4.12933e-08	5.27802e-07	0.329578	0.046799	0.282779
UBXN2A	26.7035	0.691854	0.141102	4.90321	9.4281e-07	9.07909e-06	0.417343	0.135006	0.282338
IQCG	28.1809	1.50848	0.483483	3.12004	0.00180828	0.00710593	0.45245	0.170124	0.282326
ZNF83	18.4287	1.30763	0.227877	5.7383	9.56305e-09	1.40283e-07	0.366256	0.0839386	0.282318
ILK	52.1791	0.414013	0.174	2.37939	0.0173412	0.047813	0.592612	0.310371	0.282241
MUC20	20.2496	2.50877	0.605508	4.14325	3.42415e-05	0.000221416	0.378832	0.0967428	0.282089
FLII	57.1336	0.542694	0.207672	2.61323	0.00896915	0.0276062	0.564056	0.281992	0.282064
TBC1D20	25.9943	0.908754	0.153875	5.90579	3.50959e-09	5.6137e-08	0.422845	0.140921	0.281924
CYB561	13.6203	1.26876	0.481442	2.63533	0.0084055	0.026166	0.37595	0.0941221	0.281828
HNRNPDL	263.958	0.659469	0.174104	3.78779	0.000151993	0.000826736	0.852764	0.570947	0.281817
SMARCA4	41.9896	0.468837	0.120777	3.88183	0.000103675	0.000591575	0.514016	0.232273	0.281744
YY1	153.556	0.710095	0.0906281	7.83526	4.67865e-15	2.20156e-13	0.751113	0.469787	0.281327
ABTB2	8.90574	2.9114	0.361807	8.04683	8.49665e-16	4.51039e-14	0.301546	0.0205167	0.281029
APTR	8.54856	2.16579	0.319855	6.77117	1.27749e-11	3.23409e-10	0.325386	0.0444028	0.280984
PBDC1	57.5876	0.402019	0.130861	3.0721	0.00212558	0.00816907	0.583704	0.302883	0.280822
NFIX	17.5345	1.396	0.57505	2.42762	0.0151983	0.0428788	0.387215	0.106402	0.280813
THAP5	22.2798	1.05313	0.144663	7.27986	3.34156e-13	1.14211e-11	0.395599	0.115163	0.280436
PUM3	30.3354	0.686672	0.156923	4.37586	1.20957e-05	8.93345e-05	0.438826	0.158517	0.280309
TPGS1	34.2341	0.410155	0.128183	3.19977	0.0013754	0.00562713	0.495153	0.215125	0.280028
CMTR2	15.5293	1.19111	0.278588	4.27551	1.90696e-05	0.00013287	0.359445	0.0794459	0.279999
BRD3	23.4975	1.00525	0.313233	3.20926	0.00133077	0.00547355	0.392193	0.112317	0.279875
UCK2	16.7505	1.6883	0.236996	7.12374	1.05038e-12	3.31649e-11	0.37464	0.0948708	0.279769
LYPD3	10.7187	2.14267	0.500109	4.28439	1.83238e-05	0.000128251	0.312025	0.0322726	0.279753
SURF6	23.2535	1.11	0.172082	6.4504	1.11553e-10	2.34525e-09	0.393241	0.11359	0.27965
EXOC1	29.9789	0.734719	0.152933	4.8042	1.5537e-06	1.42049e-05	0.463191	0.183751	0.27944
ROCK2	34.7923	0.819866	0.256931	3.191	0.00141784	0.00576881	0.443542	0.164133	0.279409
HMGA1	132.841	1.2574	0.279309	4.50183	6.73709e-06	5.29584e-05	0.668064	0.388693	0.279371
CCSAP	33.1597	0.869507	0.340907	2.55057	0.0107546	0.0320393	0.417867	0.138525	0.279343
PIK3C2G	8.3402	2.82391	0.906761	3.11428	0.00184392	0.00721889	0.318575	0.0392362	0.279339
RNF145	106.975	0.522715	0.183728	2.84505	0.00444041	0.0152413	0.642389	0.363235	0.279155
FAM222A	11.355	2.35938	0.423911	5.56575	2.61028e-08	3.51075e-07	0.326172	0.0470985	0.279074
NKAP	35.3041	0.451147	0.117739	3.83174	0.000127241	0.000710299	0.47367	0.194609	0.279062
MIR22HG	23.6064	1.44774	0.319783	4.52725	5.97564e-06	4.77012e-05	0.395599	0.11666	0.278938
UPF1	23.815	0.757135	0.179825	4.2104	2.54918e-05	0.000170955	0.404768	0.12602	0.278748
ZNF652	33.3489	0.752446	0.185314	4.06039	4.89918e-05	0.000305291	0.422583	0.144066	0.278517
COMTD1	26.342	0.733577	0.300241	2.4433	0.0145537	0.0413418	0.469741	0.191314	0.278427
TOM1	31.2489	0.710186	0.244433	2.90544	0.00366737	0.0129888	0.469741	0.191614	0.278127
SPSB1	13.0458	2.49669	0.264548	9.4376	3.8143e-21	4.56292e-19	0.326958	0.0488955	0.278063
KPNA1	36.8052	0.590863	0.152492	3.87472	0.000106748	0.000606872	0.470265	0.192362	0.277902
RCOR3	21.3801	1.15447	0.172764	6.68236	2.35126e-11	5.62548e-10	0.394813	0.117185	0.277628
PGM3	22.2808	1.28022	0.341071	3.75351	0.000174373	0.000932935	0.414986	0.137701	0.277284
CACFD1	7.7689	2.42959	0.415593	5.84608	5.03281e-09	7.76497e-08	0.312287	0.0350431	0.277244
BRIX1	29.3027	0.805024	0.214446	3.75396	0.00017406	0.000931846	0.430443	0.153501	0.276942
USP22	46.3895	0.549728	0.174213	3.15549	0.00160229	0.00640425	0.489652	0.212954	0.276698
WDR6	26.2341	0.856717	0.208983	4.09946	4.14115e-05	0.000263467	0.402934	0.126245	0.276689
DIXDC1	8.51205	2.55541	0.470002	5.43701	5.41807e-08	6.75747e-07	0.316741	0.0400599	0.276681
SRRM2	244.569	0.640884	0.172132	3.72321	0.000196706	0.00103386	0.817658	0.540996	0.276662
HLF	13.8069	2.01168	0.743873	2.70433	0.00684416	0.0219943	0.339272	0.0626732	0.276599
NAMPT	416.087	1.3396	0.343093	3.90449	9.44259e-05	0.000545582	0.88918	0.612654	0.276526
ESRRA	41.5579	0.691523	0.235059	2.94191	0.00326197	0.011762	0.535237	0.258779	0.276458
PPIF	89.859	2.04535	0.36413	5.61709	1.94195e-08	2.66893e-07	0.493843	0.217596	0.276247
RBM18	26.7134	0.829934	0.244461	3.39496	0.000686398	0.00308217	0.44066	0.164433	0.276227
PXN	23.5336	1.14469	0.266646	4.29292	1.76339e-05	0.000124221	0.411056	0.135155	0.2759
GOLGA8A	23.037	2.57892	0.607506	4.24509	2.18502e-05	0.000149786	0.318575	0.0427555	0.275819
SLC12A7	18.4088	2.14305	0.260601	8.22347	1.97691e-16	1.15006e-14	0.36547	0.0897042	0.275766
NFX1	23.5808	0.991882	0.359362	2.76012	0.00577805	0.0190808	0.387739	0.112168	0.275571
ZC3H12A	29.1252	1.87792	0.524545	3.5801	0.000343465	0.00167994	0.353157	0.0777986	0.275358
PPP2R5B	9.41096	2.00367	0.179079	11.1887	4.63069e-29	1.54238e-26	0.319361	0.0440285	0.275332
HSF1	29.4729	0.616811	0.192937	3.19695	0.00138887	0.00567134	0.468431	0.193111	0.27532
SDHAF1	15.7355	0.907589	0.157221	5.77268	7.80218e-09	1.16874e-07	0.371496	0.0962935	0.275202
DTWD1	26.5676	0.86676	0.244378	3.5468	0.000389938	0.00186851	0.436206	0.161063	0.275143
SNHG17	19.1459	1.24481	0.272924	4.561	5.0911e-06	4.13339e-05	0.351323	0.076301	0.275022
B4GALT4	19.8546	0.95044	0.244967	3.87987	0.000104511	0.000596149	0.386953	0.112018	0.274935
CNOT8	29.2991	0.668371	0.153769	4.34658	1.38276e-05	0.000100768	0.431229	0.156346	0.274883
RPL22L1	100.408	0.475324	0.200564	2.36993	0.0177915	0.0487844	0.637674	0.362935	0.274738
FAM189A2	7.31826	2.60393	0.953369	2.73129	0.00630862	0.0205335	0.321981	0.0474729	0.274508
ING5	17.6632	1.06613	0.182102	5.85458	4.78229e-09	7.42567e-08	0.364684	0.0903033	0.274381
SH3GL1	22.3831	0.833606	0.144761	5.75852	8.48566e-09	1.26002e-07	0.392979	0.118607	0.274372
FBXO25	26.8705	0.745755	0.304732	2.44724	0.0143953	0.040933	0.461619	0.187346	0.274274
PAQR4	8.6217	2.45979	0.267582	9.19265	3.83273e-20	3.96991e-18	0.315169	0.0413328	0.273836
SCAMP1	38.3697	0.428194	0.133716	3.20228	0.00136346	0.00559041	0.499869	0.226058	0.273811
TRAPPC6B	19.1091	0.825668	0.176286	4.68369	2.81763e-06	2.4333e-05	0.382499	0.108723	0.273776
PDK4	49.299	2.1977	0.682356	3.22075	0.00127855	0.00528438	0.413676	0.139948	0.273728
OXSR1	34.4646	0.814059	0.306534	2.65569	0.00791468	0.0248463	0.437778	0.164133	0.273645
ZNF33B	15.5782	1.07163	0.354131	3.02608	0.0024775	0.00933983	0.361278	0.0876825	0.273596
IFRD2	33.8117	0.913083	0.382457	2.38741	0.0169674	0.0469575	0.51192	0.238413	0.273508
PLEKHM1	21.765	1.24344	0.274266	4.53369	5.7961e-06	4.63989e-05	0.378046	0.10483	0.273216
RGL2	21.6079	1.02915	0.347832	2.95875	0.00308892	0.0112503	0.417343	0.144365	0.272978
SPECC1L	19.0116	0.839241	0.177472	4.72885	2.2579e-06	1.99662e-05	0.370448	0.0979408	0.272507
DMD	11.2525	1.95755	0.68969	2.83831	0.00453531	0.0155052	0.331412	0.0589292	0.272483
RASA1	19.0843	1.28522	0.281274	4.56929	4.89368e-06	3.98509e-05	0.376474	0.104081	0.272393
ACSS1	25.2712	1.43556	0.428165	3.35281	0.000799944	0.00352586	0.398218	0.125945	0.272273
LENG9	12.7359	1.37852	0.205967	6.69294	2.18737e-11	5.27048e-10	0.339534	0.0673156	0.272218
GCLC	25.7779	0.691062	0.175959	3.92742	8.58631e-05	0.000500878	0.418129	0.145938	0.272192
SGSM3	29.7382	0.901583	0.317699	2.83785	0.00454181	0.0155194	0.455855	0.183901	0.271954
RAD50	35.8937	0.462592	0.152447	3.03444	0.00240983	0.00911709	0.4776	0.20599	0.27161
PPP4C	81.7047	0.49297	0.130797	3.76896	0.000163929	0.000884018	0.669898	0.398353	0.271545
RIPK1	20.4654	0.689745	0.219839	3.1375	0.00170397	0.00675662	0.385381	0.11389	0.271491
KAT5	23.7147	0.783323	0.131363	5.96303	2.47605e-09	4.05599e-08	0.439612	0.168701	0.270911
TSSC4	33.0658	0.432317	0.128265	3.37051	0.000750299	0.00333298	0.474718	0.204193	0.270525
ARFIP1	26.2691	0.712748	0.276426	2.57844	0.00992467	0.0299347	0.453759	0.183527	0.270233
GPR146	14.4151	1.59865	0.570329	2.80302	0.00506262	0.0170227	0.373592	0.103482	0.27011
TATDN1	35.1723	0.522789	0.214666	2.43536	0.0148769	0.042126	0.496201	0.226133	0.270069
RAB5B	29.2675	0.592947	0.111026	5.34061	9.26336e-08	1.11128e-06	0.442494	0.172445	0.270049
PHF13	9.05665	1.91076	0.338366	5.64701	1.63265e-08	2.29774e-07	0.307833	0.0378136	0.27002
TMUB2	22.2823	0.872532	0.164937	5.29008	1.22262e-07	1.42642e-06	0.399528	0.129989	0.26954
SLC35C1	12.6203	1.51173	0.251687	6.00637	1.89724e-09	3.19093e-08	0.352109	0.0827405	0.269368
TNS2	9.10228	2.4377	0.648574	3.75855	0.000170904	0.000916397	0.311501	0.0421565	0.269345
HDAC7	15.3703	1.792	0.301776	5.93817	2.88213e-09	4.6761e-08	0.3246	0.0552602	0.26934
NELFA	16.5285	0.995231	0.229223	4.34175	1.41351e-05	0.000102788	0.350275	0.0810183	0.269257
UFM1	77.8245	0.42512	0.108106	3.93242	8.40934e-05	0.000492076	0.638722	0.369749	0.268972
TESK1	28.5814	0.75569	0.280871	2.69052	0.007134	0.0227535	0.430181	0.161513	0.268668
TGFBR2	74.943	0.518853	0.199705	2.5981	0.00937415	0.0286092	0.583704	0.315238	0.268467
TMEM184B	15.9408	1.38786	0.228425	6.07577	1.23394e-09	2.13018e-08	0.351847	0.0834893	0.268358
ZFAND2B	28.9798	0.724087	0.233241	3.10445	0.0019063	0.00743532	0.457165	0.188918	0.268247
AP3D1	44.4623	0.502603	0.139721	3.59719	0.000321668	0.00159074	0.524234	0.256009	0.268225
GREM2	11.6457	2.79329	0.825834	3.38238	0.000718603	0.00320981	0.317265	0.0492699	0.267995
PIAS4	13.6251	1.20094	0.194802	6.16491	7.05223e-10	1.27172e-08	0.353157	0.0852115	0.267945
FEM1C	23.6653	1.1878	0.381302	3.11512	0.00183868	0.00720667	0.371758	0.103931	0.267827
SMAD1	8.50584	2.39992	0.251695	9.53504	1.49824e-21	1.88523e-19	0.306523	0.0391614	0.267362
LONRF1	16.4402	1.23086	0.294944	4.17319	3.0036e-05	0.000197378	0.339534	0.0724822	0.267051
RYK	21.7249	0.923661	0.12542	7.36457	1.77719e-13	6.42321e-12	0.396385	0.12939	0.266995
GAR1	24.6136	0.938207	0.252492	3.71579	0.000202571	0.00106206	0.415772	0.149158	0.266614
ACAP3	12.3354	1.46256	0.134044	10.911	1.02099e-27	2.66825e-25	0.337962	0.0714339	0.266528
GPM6B	17.2113	1.59437	0.601226	2.65187	0.00800474	0.0250833	0.34163	0.0751778	0.266452
CEP170B	8.97066	2.30228	0.393707	5.84769	4.98444e-09	7.70433e-08	0.306261	0.0399101	0.266351
ZCCHC7	24.131	0.696188	0.186406	3.73479	0.000187874	0.000992973	0.377784	0.111494	0.26629
OSBPL10	11.8305	2.04536	0.639241	3.19967	0.00137586	0.00562766	0.321457	0.05541	0.266047
APP	81.7763	1.1657	0.418484	2.78553	0.00534409	0.0178596	0.625098	0.359116	0.265982
LIMCH1	13.3854	1.97261	0.787921	2.50357	0.0122949	0.0358669	0.324338	0.0584051	0.265933
PIGA	11.2231	2.04368	0.332969	6.13774	8.37012e-10	1.49039e-08	0.312287	0.0465743	0.265713
OXLD1	24.9211	0.503472	0.172991	2.9104	0.00360966	0.0128252	0.434111	0.168551	0.265559
TPM4	246.664	0.548036	0.216212	2.53472	0.0112538	0.0333162	0.801939	0.537402	0.264537
KLK8	31.4486	2.65189	0.96874	2.73746	0.00619148	0.0202026	0.399266	0.134856	0.264411
CCDC93	28.4491	0.731978	0.283117	2.58543	0.00972573	0.0294651	0.392979	0.129465	0.263514
SLC25A33	32.7843	0.481055	0.170571	2.82025	0.00479858	0.0162702	0.432277	0.168851	0.263426
DPH3	28.7796	0.648181	0.208382	3.11053	0.0018675	0.00729942	0.439088	0.175889	0.263199
DYNC1I2	107.669	0.424036	0.157233	2.69686	0.00699971	0.0223911	0.70841	0.445301	0.263108
IP6K2	26.4369	0.785824	0.174144	4.51249	6.40697e-06	5.06446e-05	0.389835	0.126844	0.262991
DEGS1	100.363	1.03902	0.216106	4.80794	1.52493e-06	1.39644e-05	0.705004	0.442231	0.262773
FOXP4	11.4894	1.76097	0.207104	8.50284	1.85015e-17	1.30408e-15	0.315169	0.0524897	0.262679
ZMYND19	11.7801	1.387	0.211157	6.56856	5.08045e-11	1.13555e-09	0.331412	0.0688132	0.262599
AEBP2	25.8366	0.668575	0.237805	2.81144	0.00493199	0.0166296	0.388525	0.126095	0.26243
ZSWIM8	26.7478	0.794546	0.264762	3.00098	0.00269114	0.0100229	0.403196	0.140771	0.262425
DDAH2	112.269	0.784828	0.32105	2.44457	0.0145026	0.0412104	0.742992	0.480569	0.262423
EIF4A3	76.7757	0.647461	0.158775	4.07784	4.54554e-05	0.000286088	0.582919	0.320704	0.262215
SETD6	9.10231	1.68593	0.244371	6.89908	5.23421e-12	1.42948e-10	0.309143	0.0470985	0.262045
TNFAIP1	11.0627	1.66736	0.23921	6.9703	3.16263e-12	9.05962e-11	0.32722	0.0654437	0.261777
PYROXD1	21.7784	0.750844	0.228569	3.28497	0.00101992	0.00434876	0.419963	0.158293	0.261671
PLLP	7.95935	1.79784	0.5949	3.02209	0.00251038	0.00944493	0.317789	0.0563085	0.26148
HPS5	27.2732	0.711467	0.27581	2.57956	0.00989269	0.0298644	0.410532	0.149158	0.261374
B3GALNT2	24.618	1.02223	0.244288	4.18452	2.85769e-05	0.000189254	0.359707	0.0983901	0.261316
NCOA2	23.6728	0.77818	0.274219	2.83781	0.00454245	0.0155194	0.372544	0.111644	0.2609
LEPROT	80.6099	0.954541	0.331608	2.87852	0.00399541	0.0139363	0.677233	0.416398	0.260835
HRAS	21.8096	0.787994	0.238779	3.30009	0.000966526	0.00415445	0.416819	0.156196	0.260623
AKAP8L	28.5762	0.808917	0.201721	4.01008	6.06987e-05	0.000369566	0.4011	0.140696	0.260404
BTG3	66.1887	0.809454	0.259766	3.11609	0.00183267	0.00718476	0.497773	0.237439	0.260334
NHLRC2	16.6977	1.06323	0.197562	5.38178	7.37547e-08	8.99405e-07	0.364946	0.104979	0.259967
PIK3C2A	32.5109	0.420069	0.117901	3.5629	0.000366786	0.00177263	0.435159	0.17529	0.259868
NCOA6	17.5533	0.97083	0.216258	4.48922	7.14837e-06	5.57601e-05	0.360755	0.101235	0.259519
MRPL15	29.1534	0.591523	0.175525	3.37002	0.000751633	0.00333804	0.474194	0.214676	0.259518
RANBP9	27.9151	0.449878	0.156515	2.87434	0.00404867	0.0140903	0.395075	0.13568	0.259395
ATG5	31.0878	0.413048	0.157739	2.61856	0.00883027	0.0272529	0.472622	0.213478	0.259144
AGFG1	40.5208	0.598996	0.236141	2.5366	0.0111935	0.0331724	0.463191	0.204118	0.259073
SLC6A8	12.7681	2.43377	0.390581	6.23116	4.63001e-10	8.66188e-09	0.302332	0.0432797	0.259052
ERO1A	75.916	0.833971	0.183336	4.54886	5.39368e-06	4.3562e-05	0.624312	0.365406	0.258906
NDUFAF4	24.9358	0.89086	0.261796	3.40288	0.000666805	0.00300725	0.415772	0.156945	0.258827
TAGLN2	179.319	0.617053	0.164426	3.75278	0.000174887	0.000935097	0.728583	0.470011	0.258571
FAM222B	12.0251	1.43052	0.292232	4.89515	9.82303e-07	9.4167e-06	0.319623	0.0611007	0.258522
PKP4	17.1743	1.63956	0.35752	4.58594	4.51949e-06	3.70882e-05	0.347131	0.0890303	0.258101
ATAD1	24.1596	0.792611	0.199595	3.9711	7.15407e-05	0.000425661	0.413414	0.155373	0.258041
COQ8A	20.0549	0.965798	0.345569	2.79481	0.00519309	0.0173994	0.388001	0.129989	0.258012
CASC3	28.1967	0.689852	0.191132	3.60929	0.000307033	0.00152681	0.394289	0.136279	0.25801
SPAG7	72.615	0.403068	0.126692	3.18147	0.00146529	0.00592357	0.638983	0.381131	0.257853
ATG9A	14.4554	1.19262	0.154423	7.72305	1.13577e-14	4.96461e-13	0.342677	0.084912	0.257765
PSMG3	23.6402	0.720752	0.195684	3.68324	0.000230287	0.00118686	0.419701	0.162186	0.257515
GPANK1	19.2081	0.828128	0.220078	3.76289	0.000167959	0.000903174	0.359707	0.102508	0.257198
LRRC41	24.7969	0.529672	0.142866	3.70748	0.000209332	0.00109111	0.425203	0.168326	0.256877
AC040970.1	12.4168	1.66476	0.506608	3.28609	0.0010159	0.00433706	0.326172	0.0694122	0.25676
SQOR	78.559	0.778103	0.256007	3.03939	0.0023706	0.00898872	0.635054	0.37851	0.256544
FLCN	15.64	1.28575	0.395193	3.25348	0.00114001	0.00479698	0.344773	0.0882815	0.256492
NXN	8.49284	1.80384	0.636442	2.83425	0.00459331	0.0156743	0.309143	0.0527143	0.256429
RNF146	17.1953	1.09864	0.244087	4.50102	6.76284e-06	5.31361e-05	0.354205	0.097866	0.256339
NAA35	18.9274	0.843194	0.122995	6.8555	7.10615e-12	1.88025e-10	0.365732	0.109472	0.25626
EIF2AK3	20.584	1.47504	0.336805	4.37951	1.18944e-05	8.79626e-05	0.348179	0.0920255	0.256154
STRN3	22.7303	1.01806	0.186644	5.45455	4.90984e-08	6.18326e-07	0.374902	0.119057	0.255845
ZNF91	27.4885	0.698793	0.215503	3.24262	0.00118437	0.00496149	0.391669	0.135904	0.255765
ACSL3	95.215	0.711846	0.253685	2.80603	0.00501564	0.0168848	0.646581	0.390865	0.255716
ACVR1B	9.8962	2.01192	0.345389	5.8251	5.70778e-09	8.73496e-08	0.314907	0.0592288	0.255678
LRRC42	12.6996	1.35808	0.216927	6.26056	3.83609e-10	7.30534e-09	0.33901	0.0839386	0.255071
GAS8	8.53407	2.19619	0.609907	3.60086	0.000317161	0.00157119	0.303904	0.0490453	0.254858
QDPR	31.7984	1.3389	0.419662	3.19043	0.00142059	0.00577865	0.458999	0.204268	0.254731
SLCO4C1	12.6509	2.36106	0.653965	3.61037	0.000305757	0.00152135	0.322767	0.0686634	0.254103
HGS	24.0375	0.8054	0.165837	4.85659	1.19426e-06	1.12455e-05	0.399266	0.145189	0.254077
SEC24D	28.3088	0.435	0.16108	2.70051	0.00692331	0.0222024	0.422845	0.168776	0.254069
COIL	17.6348	0.792752	0.307119	2.58125	0.0098443	0.0297713	0.33639	0.082441	0.253949
MTMR12	15.5108	1.01721	0.168125	6.05032	1.44555e-09	2.47038e-08	0.337962	0.0841632	0.253799
ZNHIT2	9.94594	1.41636	0.284651	4.97576	6.49931e-07	6.49816e-06	0.309667	0.0559341	0.253733
AHCYL1	91.2732	0.691291	0.202161	3.41951	0.000627329	0.00285237	0.679853	0.426133	0.253721
SCAMP4	20.5798	0.75947	0.148258	5.12262	3.01318e-07	3.25811e-06	0.387739	0.134182	0.253557
NFKBIB	27.148	0.696067	0.221111	3.14804	0.00164368	0.00654814	0.386429	0.133059	0.25337
SGSM2	16.0198	1.45612	0.211853	6.87329	6.27374e-12	1.6836e-10	0.334818	0.0816923	0.253126
SLC66A2	33.1614	0.461393	0.144304	3.19736	0.0013869	0.00566602	0.473408	0.220292	0.253116
RP9	20.6588	0.779688	0.189451	4.11551	3.86318e-05	0.000246985	0.351847	0.0988394	0.253008
SLC29A1	13.4313	2.23248	0.397336	5.61862	1.92486e-08	2.64758e-07	0.333246	0.0802696	0.252976
FAM110A	17.6348	0.903765	0.293817	3.07594	0.0020984	0.0080829	0.335342	0.082441	0.252901
VKORC1L1	20.7895	0.589544	0.170753	3.45261	0.000555188	0.00255929	0.37333	0.120479	0.252851
EIF2B2	16.1508	1.04876	0.244243	4.29393	1.75538e-05	0.000123883	0.370448	0.117709	0.252739
C11orf68	11.3327	1.12617	0.179045	6.28989	3.17697e-10	6.16767e-09	0.329578	0.0769	0.252678
CCDC137	18.4542	0.94604	0.22223	4.25704	2.07153e-05	0.000142987	0.344511	0.0918757	0.252636
ZC3H6	21.1939	0.924406	0.229757	4.0234	5.73638e-05	0.000351596	0.351323	0.0993635	0.251959
SLC19A2	12.9312	1.85896	0.506247	3.67203	0.000240628	0.00123156	0.308619	0.0567578	0.251862
TSFM	35.234	0.973455	0.304607	3.19577	0.00139458	0.00568781	0.477076	0.225459	0.251618
CLINT1	125.92	1.05637	0.249778	4.22923	2.3449e-05	0.000159459	0.765785	0.514189	0.251595
UBTD1	10.1264	1.28417	0.282875	4.53969	5.63368e-06	4.52479e-05	0.324076	0.0724822	0.251594
SP1	23.4607	0.885588	0.226253	3.91415	9.07237e-05	0.00052634	0.384333	0.132834	0.251499
C19orf12	13.0858	1.02158	0.172765	5.91311	3.3571e-09	5.37992e-08	0.330364	0.0790715	0.251293
BRD8	19.6269	1.08973	0.355478	3.06554	0.00217279	0.0083279	0.332984	0.0816923	0.251292
SLC35E1	36.1298	0.460311	0.191387	2.40513	0.0161665	0.0451456	0.420749	0.169749	0.251
FADS3	23.373	1.2899	0.236488	5.45439	4.91399e-08	6.18326e-07	0.358659	0.10775	0.250909
MED15	25.0584	0.570475	0.207915	2.7438	0.00607331	0.0198743	0.386167	0.13568	0.250488
ZNF639	17.7418	0.797174	0.152459	5.22877	1.70639e-07	1.93372e-06	0.347131	0.0970423	0.250089
DLG1	23.1816	0.664142	0.193639	3.4298	0.000604036	0.00276049	0.371758	0.121677	0.250081
GAS2L1	11.2579	1.49375	0.416546	3.58604	0.000335743	0.00164882	0.333508	0.083714	0.249794
ZNF579	10.1446	1.80646	0.236359	7.64285	2.12463e-14	8.84586e-13	0.307833	0.0581805	0.249653
HK2	24.6433	1.55959	0.507882	3.07076	0.00213513	0.00820203	0.372282	0.122651	0.249631
C2orf49	20.5696	0.753647	0.184503	4.08473	4.41277e-05	0.000278661	0.362064	0.112542	0.249522
GOLGA5	20.1218	0.720307	0.150575	4.7837	1.72101e-06	1.56169e-05	0.391407	0.142419	0.248988
DNAJB4	21.2142	1.50212	0.368959	4.07124	4.67634e-05	0.000293126	0.320933	0.0719581	0.248975
FOXK2	21.4564	0.550443	0.137061	4.01603	5.91863e-05	0.000361264	0.385643	0.136803	0.24884
HYAL2	11.6336	1.0596	0.245548	4.31525	1.59422e-05	0.000113786	0.343725	0.095395	0.24833
MAEA	25.7272	0.51522	0.11587	4.44655	8.72607e-06	6.67702e-05	0.416034	0.168252	0.247782
WDR60	12.0695	1.61891	0.334098	4.84561	1.26226e-06	1.18464e-05	0.303904	0.0561587	0.247745
PMM2	19.4174	0.607663	0.182326	3.33284	0.000859635	0.00374907	0.37857	0.130887	0.247682
EIF6	100.812	0.87574	0.226344	3.86907	0.000109253	0.000620074	0.713649	0.466417	0.247232
ZFPL1	18.1636	0.802577	0.306893	2.61517	0.00891825	0.0274745	0.386691	0.139498	0.247193
LYSMD3	20.0772	0.927872	0.227395	4.08044	4.49506e-05	0.00028333	0.347655	0.100711	0.246944
MTMR3	19.451	0.899376	0.257255	3.49605	0.000472197	0.00221092	0.358659	0.111868	0.24679
SPTSSA	384.339	2.65354	0.530532	5.00165	5.68405e-07	5.76104e-06	0.903327	0.656908	0.24642
CCDC71L	27.8099	1.57638	0.277968	5.67108	1.41904e-08	2.02224e-07	0.363636	0.117259	0.246377
APPBP2	19.8568	0.546185	0.200449	2.72481	0.00643394	0.0208535	0.380141	0.133882	0.246259
PAF1	26.6756	0.58066	0.214924	2.7017	0.00689861	0.0221399	0.37202	0.125796	0.246224
MOAP1	15.8331	0.693295	0.23538	2.94543	0.00322506	0.0116547	0.334556	0.0883564	0.2462
SARS	91.3788	0.523608	0.177123	2.95618	0.00311476	0.0113226	0.6754	0.429203	0.246197
E4F1	12.5436	1.50154	0.253734	5.91778	3.26311e-09	5.25407e-08	0.301808	0.0557095	0.246098
ANKZF1	13.2949	1.13708	0.323487	3.51507	0.000439631	0.00207733	0.309667	0.0636466	0.246021
PODXL	16.1889	1.73656	0.683105	2.54216	0.0110169	0.0327348	0.345297	0.0993635	0.245934
NME6	14.8084	0.670142	0.161042	4.16127	3.16478e-05	0.000206531	0.345559	0.0998128	0.245747
TRNAU1AP	24.9064	0.784421	0.142954	5.48724	4.08273e-08	5.22633e-07	0.388787	0.143317	0.24547
ACOX3	16.262	1.1922	0.471327	2.52946	0.0114238	0.0337313	0.36678	0.121453	0.245328
MTERF2	9.4665	1.394	0.458743	3.03874	0.00237568	0.00900595	0.303642	0.05848	0.245162
IGSF8	15.2205	0.965043	0.309936	3.11369	0.00184764	0.00723177	0.334818	0.0900786	0.244739
KRCC1	28.7851	0.460335	0.156678	2.9381	0.00330229	0.0118974	0.41289	0.168252	0.244638
TMUB1	30.699	0.447833	0.146992	3.04665	0.00231407	0.00879399	0.443804	0.199176	0.244628
FAM53C	23.314	0.903201	0.364578	2.47739	0.0132348	0.0381762	0.343463	0.0988394	0.244624
ZNF721	22.7811	0.71397	0.243823	2.92823	0.00340894	0.0122323	0.343201	0.0986148	0.244587
KLHL36	25.4652	0.894103	0.268919	3.32481	0.000884787	0.00384298	0.367566	0.123025	0.244541
IKZF5	14.6925	1.24219	0.309229	4.01707	5.89267e-05	0.000359938	0.311763	0.0673156	0.244448
WBP2	105.673	0.793918	0.287622	2.76028	0.00577521	0.0190751	0.757401	0.513216	0.244185
ZFAND3	31.9785	0.437166	0.146335	2.98742	0.0028134	0.0104098	0.431229	0.187046	0.244183
UBLCP1	35.4636	0.715566	0.258529	2.76783	0.00564307	0.0187051	0.461619	0.217671	0.243948
ZGPAT	22.8975	0.446605	0.105698	4.2253	2.38627e-05	0.000161754	0.392717	0.148933	0.243784
FAM76A	19.7191	0.756142	0.187415	4.0346	5.4696e-05	0.000336882	0.354205	0.11082	0.243385
TK2	16.3311	1.14103	0.304941	3.74181	0.000182696	0.000970136	0.356563	0.113216	0.243347
TBRG4	19.0903	0.780772	0.130635	5.97673	2.27666e-09	3.76203e-08	0.37333	0.129989	0.243341
CAPNS1	104.608	0.457452	0.185968	2.45984	0.0138997	0.0397633	0.705004	0.4617	0.243304
POLDIP3	21.705	0.82028	0.148229	5.53387	3.13248e-08	4.11853e-07	0.369138	0.12587	0.243268
SAMD4B	29.0909	0.675413	0.235486	2.86816	0.00412862	0.0143187	0.391145	0.14796	0.243185
BLZF1	16.3984	0.967017	0.175508	5.50982	3.59207e-08	4.65435e-07	0.346083	0.103781	0.242302
CIAO3	10.1994	1.37667	0.215951	6.37491	1.83068e-10	3.73323e-09	0.301284	0.059079	0.242205
MTAP	22.018	1.06811	0.313376	3.40841	0.000653433	0.00295602	0.394813	0.153201	0.241612
TMEM192	25.5792	0.502731	0.20304	2.47601	0.0132858	0.0382973	0.423893	0.182329	0.241564
FRMD8	14.6219	1.11167	0.209666	5.30211	1.14471e-07	1.34569e-06	0.315431	0.0743542	0.241077
LRIF1	18.5279	0.917675	0.195589	4.69187	2.70725e-06	2.35353e-05	0.330888	0.0901535	0.240735
PIEZO1	22.7162	0.788869	0.175355	4.49869	6.8372e-06	5.36212e-05	0.370186	0.129839	0.240347
GTF2H1	20.776	0.560064	0.160319	3.49343	0.000476853	0.00223149	0.375688	0.13553	0.240158
ARL5B	28.7918	0.90352	0.379975	2.37784	0.0174143	0.0479677	0.349489	0.109397	0.240092
DCAF6	30.4875	0.453558	0.168191	2.69669	0.00700334	0.0223911	0.427037	0.187196	0.239841
PFDN2	108.199	0.673582	0.11264	5.97994	2.23214e-09	3.69205e-08	0.681949	0.442231	0.239718
TRIM26	19.5259	0.673087	0.2111	3.18847	0.00143026	0.00580135	0.346607	0.107076	0.239531
INSIG2	23.0779	0.850309	0.218024	3.90007	9.61652e-05	0.00055491	0.394813	0.155373	0.23944
PPARA	18.285	0.749632	0.183404	4.08732	4.3638e-05	0.000275979	0.354729	0.115313	0.239416
NAT9	15.1481	0.886095	0.258876	3.42285	0.000619672	0.0028236	0.347917	0.108648	0.239269
RETSAT	16.6743	0.983652	0.372976	2.63731	0.0083567	0.0260373	0.370186	0.131112	0.239074
TMEM41B	27.7795	0.439986	0.159492	2.75867	0.00580373	0.0191507	0.397695	0.158667	0.239027
CAST	217.183	0.507585	0.139989	3.62589	0.000287968	0.00144256	0.781504	0.542493	0.23901
CREB3	29.9015	0.62643	0.228115	2.74611	0.00603058	0.0197541	0.458213	0.219618	0.238595
GTPBP4	30.7581	0.507361	0.20561	2.46759	0.0136025	0.0390909	0.39848	0.160165	0.238316
FMO5	17.3785	2.18983	0.616544	3.55179	0.000382625	0.00184022	0.330888	0.0926994	0.238189
CBWD1	39.6503	0.606329	0.161757	3.74839	0.00017797	0.000948597	0.452712	0.214601	0.23811
TSC2	23.335	0.595324	0.142568	4.17571	2.97053e-05	0.000195583	0.368876	0.130812	0.238064
TUSC1	9.9616	1.57065	0.590933	2.65791	0.00786262	0.0247063	0.311501	0.0734556	0.238046
PHF23	20.7005	0.717533	0.297715	2.41013	0.0159467	0.0446788	0.354467	0.116735	0.237732
C11orf54	19.1571	0.647589	0.211387	3.06352	0.00218752	0.00838244	0.380403	0.142718	0.237685
FBXW4	16.1031	1.17819	0.237487	4.96105	7.01146e-07	6.9692e-06	0.309405	0.0718083	0.237597
SMARCD2	26.3936	0.560929	0.224449	2.49914	0.0124494	0.0362492	0.424941	0.187346	0.237595
TMEM65	20.9193	0.546737	0.16937	3.22807	0.00124629	0.00516864	0.356039	0.118458	0.237581
SIK2	18.0597	1.00174	0.21295	4.70411	2.54977e-06	2.23377e-05	0.341106	0.103557	0.237549
MOGS	18.8693	0.929118	0.198926	4.67068	3.00198e-06	2.5703e-05	0.345821	0.108274	0.237547
MED19	21.2158	0.613026	0.129501	4.73376	2.204e-06	1.95608e-05	0.356563	0.119057	0.237506
TBK1	26.3884	0.690707	0.23937	2.88552	0.00390772	0.0136754	0.387215	0.150206	0.237009
ATF4	214.455	1.16394	0.21586	5.3921	6.964e-08	8.54134e-07	0.85486	0.61827	0.23659
CMTM7	43.5526	0.590959	0.176389	3.35031	0.000807197	0.00355206	0.461357	0.22486	0.236497
SAP30L	17.3787	0.580181	0.15683	3.69942	0.000216094	0.00112256	0.358397	0.121902	0.236495
YRDC	17.5342	0.990725	0.200219	4.9482	7.4904e-07	7.3762e-06	0.331936	0.0956196	0.236316
RAB11A	106.901	1.02734	0.295722	3.47402	0.000512717	0.0023803	0.726487	0.490228	0.236258
SBDS	168.753	1.35102	0.26698	5.0604	4.18389e-07	4.37364e-06	0.798795	0.562561	0.236234
NSMCE2	23.433	0.630845	0.113468	5.55965	2.70311e-08	3.62128e-07	0.388001	0.151853	0.236148
PTPA	20.4191	0.616709	0.245823	2.50875	0.012116	0.0354425	0.379094	0.143242	0.235851
ATE1	21.046	0.560176	0.143275	3.9098	9.23737e-05	0.000534634	0.3694	0.133658	0.235742
CARMIL1	12.5834	1.37159	0.520825	2.6335	0.00845111	0.0262736	0.305737	0.0704605	0.235277
PRRC1	29.1264	0.496348	0.165033	3.00757	0.00263345	0.00984473	0.420487	0.185474	0.235014
MIR29B2CHG	20.8404	1.79183	0.531287	3.37262	0.000744564	0.00331357	0.313859	0.0789966	0.234862
NOL12	16.7136	0.782227	0.179041	4.36898	1.24828e-05	9.19538e-05	0.355777	0.120928	0.234848
TIMM44	17.4757	0.850882	0.168824	5.04007	4.65364e-07	4.80662e-06	0.345559	0.110745	0.234814
FBXO28	17.8619	0.90514	0.18412	4.91603	8.83146e-07	8.56279e-06	0.33639	0.101909	0.23448
SEC24B	17.4399	0.980597	0.220187	4.45348	8.44887e-06	6.48536e-05	0.337176	0.103182	0.233993
HS6ST1	13.2191	1.32428	0.190489	6.95197	3.60211e-12	1.01982e-10	0.308357	0.0744291	0.233928
ARFIP2	21.2322	0.741608	0.252716	2.93455	0.00334028	0.0120139	0.384071	0.150505	0.233566
AC005261.1	24.7623	1.29872	0.347478	3.73757	0.000185808	0.00098389	0.32853	0.0951703	0.23336
RRP12	14.387	1.21332	0.297909	4.07277	4.64569e-05	0.000291635	0.316479	0.0834145	0.233064
THAP1	14.4113	0.949393	0.159338	5.95834	2.54806e-09	4.16993e-08	0.313859	0.0810932	0.232766
ZNF664	15.3214	0.903928	0.136834	6.606	3.94833e-11	8.96662e-10	0.326696	0.0939723	0.232724
RELL1	18.2991	1.02767	0.365228	2.81378	0.00489628	0.0165289	0.314383	0.0819918	0.232391
KAT8	20.4438	0.628058	0.150104	4.18414	2.86242e-05	0.000189493	0.375164	0.143018	0.232146
MAVS	20.3196	0.82022	0.210586	3.89495	9.82207e-05	0.000564628	0.352371	0.120704	0.231667
CLUH	13.7555	1.23454	0.186026	6.63635	3.21543e-11	7.40115e-10	0.310453	0.0789218	0.231531
THAP7	19.3567	0.451405	0.176906	2.55166	0.0107212	0.031951	0.365208	0.133733	0.231476
FAM98C	15.3843	0.679423	0.258188	2.63151	0.00850064	0.0264034	0.345559	0.114489	0.23107
PRKCI	16.1254	1.1033	0.179025	6.16284	7.14523e-10	1.28713e-08	0.333246	0.102733	0.230513
GPN2	12.7084	0.890153	0.198162	4.49204	7.05437e-06	5.5197e-05	0.306785	0.076301	0.230484
CCDC125	12.6855	1.03739	0.401639	2.5829	0.00979746	0.0296613	0.327482	0.0970423	0.23044
POLR3D	20.0179	0.830129	0.181791	4.5664	4.96171e-06	4.03662e-05	0.345821	0.115537	0.230284
TP53RK	19.7964	0.549351	0.168104	3.26792	0.00108341	0.00458605	0.347917	0.117634	0.230283
NELFB	20.9991	0.49598	0.12935	3.83441	0.000125864	0.00070377	0.381713	0.151703	0.23001
SNAPIN	22.7602	0.571956	0.137354	4.16411	3.12576e-05	0.000204299	0.387739	0.157844	0.229896
EFL1	13.5707	1.12716	0.205557	5.48343	4.17158e-08	5.32802e-07	0.314383	0.0849869	0.229396
RNF138	20.3463	0.822542	0.328085	2.5071	0.0121725	0.0355832	0.321457	0.0938225	0.227634
SMG9	12.6865	1.14706	0.28891	3.97029	7.17848e-05	0.000426964	0.303118	0.0757769	0.227341
KATNA1	16.1268	0.685089	0.216847	3.15932	0.00158139	0.00633561	0.312811	0.0856608	0.22715
ZBTB41	17.4806	0.731305	0.154577	4.731	2.23419e-06	1.97668e-05	0.33115	0.104156	0.226994
COG3	15.2148	0.935039	0.210899	4.43359	9.26787e-06	7.06295e-05	0.321195	0.0945713	0.226623
MTM1	14.0518	1.33716	0.163848	8.161	3.32257e-16	1.90035e-14	0.304166	0.0775739	0.226592
GLRX	204.051	1.76748	0.341867	5.17008	2.33993e-07	2.58947e-06	0.778884	0.552377	0.226507
CGRRF1	17.7864	0.583276	0.218603	2.6682	0.00762592	0.0240649	0.349751	0.123399	0.226352
ANXA2	641.567	2.08282	0.356249	5.84652	5.01966e-09	7.75172e-08	0.923238	0.696967	0.226271
GTPBP10	13.539	1.18975	0.179929	6.61234	3.78295e-11	8.62563e-10	0.301284	0.075702	0.225582
STK11	24.6597	0.513651	0.121669	4.2217	2.42468e-05	0.000163835	0.375164	0.149757	0.225407
B3GALT4	16.8667	0.44336	0.178977	2.47719	0.0132421	0.0381908	0.337962	0.112617	0.225345
ASNSD1	21.0661	0.479245	0.176858	2.70978	0.00673282	0.0216857	0.360755	0.135455	0.2253
SQSTM1	568.552	1.99426	0.223047	8.94098	3.85748e-19	3.46703e-17	0.940005	0.714714	0.225292
CIC	17.7525	0.910559	0.276276	3.29583	0.000981302	0.00421263	0.326172	0.101011	0.225162
C18orf21	16.9562	0.661257	0.156374	4.22868	2.35069e-05	0.000159725	0.33508	0.110071	0.225009
UBXN4	158.746	0.402642	0.070941	5.67573	1.38096e-08	1.97295e-07	0.753995	0.529165	0.22483
RRNAD1	12.6078	1.32771	0.215966	6.14778	7.85735e-10	1.40943e-08	0.309405	0.0846874	0.224718
ELL	16.387	0.942977	0.326756	2.88587	0.00390328	0.0136687	0.307309	0.0827405	0.224569
SELENOO	14.7518	1.0477	0.13775	7.6058	2.83144e-14	1.15342e-12	0.319361	0.0950955	0.224265
SH3GLB1	176.38	1.22798	0.232515	5.28131	1.28267e-07	1.49076e-06	0.8153	0.591988	0.223312
STN1	17.2167	0.770777	0.282342	2.72994	0.00633464	0.0205906	0.339272	0.116361	0.222911
CAAP1	19.648	0.43492	0.131999	3.29487	0.000984672	0.00422505	0.350799	0.127892	0.222907
DTX2	12.2373	1.27211	0.454044	2.80173	0.005083	0.0170777	0.301022	0.0786222	0.2224
SEC24A	22.3916	0.695901	0.142235	4.89262	9.95037e-07	9.5173e-06	0.346869	0.124598	0.222272
ERI1	16.8503	0.854004	0.169561	5.03655	4.73993e-07	4.88279e-06	0.326172	0.104605	0.221567
CD276	14.2744	1.16946	0.381141	3.0683	0.0021528	0.00826244	0.301808	0.0808686	0.220939
EIF4EBP1	91.9577	1.1016	0.426916	2.58036	0.00986965	0.0298267	0.691905	0.471584	0.220321
CDK16	24.4371	0.613884	0.236456	2.59619	0.0094263	0.0287374	0.385119	0.164807	0.220312
SCAF1	17.0295	0.915753	0.110985	8.25111	1.56931e-16	9.25948e-15	0.326172	0.106028	0.220145
PML	21.7991	0.766039	0.176631	4.33695	1.44476e-05	0.000104836	0.343725	0.123699	0.220026
NPLOC4	26.8303	0.506872	0.206933	2.44944	0.0143077	0.0407315	0.357873	0.138001	0.219872
RMND5B	13.4379	0.936343	0.219142	4.27278	1.93052e-05	0.000134291	0.319361	0.0995133	0.219847
GPATCH2	15.4698	0.754389	0.293671	2.56883	0.0102044	0.0306637	0.30469	0.0853613	0.219328
ZNF280D	24.4847	0.550697	0.200944	2.74055	0.00613365	0.020037	0.37857	0.159715	0.218854
LINC01003	11.4961	0.781549	0.210469	3.71337	0.000204515	0.0010706	0.301284	0.0827405	0.218543
DALRD3	19.3873	0.596064	0.202567	2.94255	0.00325521	0.0117427	0.346083	0.127593	0.218491
DCAF10	19.5655	0.606563	0.121301	5.00046	5.71939e-07	5.7934e-06	0.332984	0.114564	0.21842
STAM2	16.217	0.725024	0.164541	4.40635	1.05128e-05	7.88439e-05	0.34163	0.123549	0.21808
MAN1B1	20.9641	0.581317	0.216982	2.6791	0.00738197	0.0233936	0.387739	0.169674	0.218065
CLOCK	22.6627	0.883717	0.225317	3.92211	8.77767e-05	0.000511163	0.335604	0.117709	0.217895
ATF7	25.8821	0.432145	0.172362	2.5072	0.0121692	0.0355832	0.393241	0.176114	0.217127
C5orf51	12.8072	0.866763	0.175205	4.94714	7.53112e-07	7.412e-06	0.303642	0.0866342	0.217007
LRRC47	16.039	0.663022	0.175729	3.77298	0.000161309	0.000871026	0.321457	0.104979	0.216477
RNF141	23.1791	0.998831	0.338328	2.95226	0.00315462	0.0114503	0.386691	0.170348	0.216343
YDJC	17.387	0.585905	0.225107	2.60278	0.00924719	0.0282878	0.312025	0.0956945	0.216331
DGCR2	12.2622	0.893912	0.162124	5.51377	3.51223e-08	4.55884e-07	0.306523	0.0903033	0.21622
INPPL1	22.2406	0.53309	0.210789	2.52902	0.0114381	0.0337617	0.376212	0.160015	0.216197
SLC35D2	19.0076	0.739513	0.173731	4.25664	2.07518e-05	0.00014318	0.343987	0.128192	0.215796
UBL4A	15.5474	0.629765	0.234769	2.68249	0.0073077	0.0232073	0.330364	0.114863	0.215501
MFN1	20.1084	0.484232	0.119376	4.05635	4.98456e-05	0.000310157	0.328006	0.112767	0.21524
KRIT1	19.1737	0.434176	0.183189	2.3701	0.0177833	0.0487706	0.338224	0.12325	0.214974
VPS13D	24.0669	0.658888	0.249844	2.6372	0.00835942	0.026041	0.33508	0.120255	0.214825
HEBP2	157.303	1.5762	0.44045	3.57862	0.000345414	0.00168753	0.790935	0.576114	0.214821
PDHX	16.6693	0.682686	0.235171	2.90294	0.00369683	0.0130612	0.343201	0.128791	0.214411
USP25	21.4087	0.6442	0.253469	2.54153	0.0110368	0.0327881	0.342677	0.128341	0.214336
ARFRP1	17.5155	0.56914	0.214439	2.65409	0.00795238	0.0249376	0.342939	0.128866	0.214074
HSPB1	346.961	2.20871	0.404214	5.4642	4.64993e-08	5.88587e-07	0.857742	0.644103	0.213638
DNAJC5	28.3622	0.430247	0.171709	2.50568	0.0122216	0.0357022	0.40241	0.188843	0.213567
ZFAND2A	23.4097	0.940863	0.299405	3.14245	0.00167542	0.00666052	0.316741	0.103856	0.212885
FDX2	16.0963	0.603412	0.239268	2.52191	0.011672	0.0343388	0.336652	0.124223	0.212429
DNAJC25	17.3476	0.736217	0.194773	3.77988	0.000156906	0.000850566	0.312549	0.101685	0.210864
HEATR5A	22.657	0.642028	0.179045	3.58584	0.000335996	0.00164958	0.356825	0.146088	0.210737
AGPS	123.269	1.25022	0.498066	2.51014	0.0120683	0.0353394	0.725177	0.514714	0.210463
KLF11	15.4635	1.23085	0.399388	3.08184	0.00205727	0.0079497	0.303904	0.0934481	0.210455
BRPF3	15.1171	0.762072	0.249085	3.05948	0.00221719	0.00847704	0.302594	0.0921752	0.210418
CLASRP	15.8846	0.921986	0.148768	6.19748	5.73736e-10	1.0523e-08	0.300498	0.0903033	0.210195
RHEB	149.561	0.680492	0.248624	2.73704	0.00619951	0.0202249	0.760283	0.550206	0.210077
NSUN5	15.239	0.662158	0.173615	3.81393	0.000136773	0.000756056	0.312549	0.102583	0.209966
TAPT1	19.4189	0.509555	0.205634	2.47797	0.0132131	0.0381331	0.312549	0.103332	0.209217
FBXL6	12.3998	0.878125	0.169117	5.1924	2.07596e-07	2.32461e-06	0.30076	0.0916511	0.209109
FAHD1	13.9236	0.830683	0.242354	3.42756	0.00060903	0.00278033	0.32722	0.118682	0.208538
MED25	17.79	0.439422	0.121845	3.6064	0.000310476	0.00154167	0.32984	0.122052	0.207789
ASPSCR1	17.6487	0.419206	0.145054	2.88999	0.00385251	0.0135212	0.338224	0.130663	0.207561
PICK1	13.4871	1.04204	0.395703	2.63339	0.00845372	0.0262769	0.30338	0.0959191	0.20746
USP38	17.6144	0.646014	0.251722	2.56638	0.0102765	0.0308312	0.309143	0.101835	0.207309
TMEM168	15.786	0.824039	0.216248	3.81061	0.000138624	0.000765294	0.314645	0.107675	0.20697
C6orf226	15.595	0.701918	0.191018	3.67463	0.000238198	0.0012206	0.314121	0.107226	0.206895
SRI	79.7208	0.471606	0.172577	2.73273	0.00628113	0.0204562	0.5989	0.392213	0.206687
ARF4	162.734	1.25489	0.269291	4.65997	3.16253e-06	2.69688e-05	0.792769	0.586148	0.206622
MTG2	14.6177	0.654578	0.204472	3.20131	0.00136803	0.00560373	0.309405	0.104081	0.205324
PRCC	17.0581	0.469995	0.190375	2.46879	0.0135572	0.038987	0.312287	0.107525	0.204762
KDM4B	19.2044	0.639226	0.254264	2.51403	0.0119361	0.0349945	0.305476	0.101011	0.204465
CTBP1	24.7669	0.401592	0.157162	2.55527	0.0106105	0.0317102	0.36547	0.161138	0.204332
MED16	17.697	0.741267	0.230246	3.21945	0.00128435	0.00530444	0.335342	0.131037	0.204305
PPP1CB	247.986	0.656369	0.121618	5.39698	6.7772e-08	8.34839e-07	0.837569	0.633321	0.204248
MIB2	17.5528	0.666198	0.24449	2.72485	0.00643307	0.0208535	0.305999	0.101984	0.204015
SDR39U1	20.1319	0.574715	0.224846	2.55604	0.0105872	0.0316517	0.347917	0.144291	0.203627
CCDC126	13.8923	0.584362	0.196872	2.96823	0.00299519	0.0109606	0.301546	0.0986148	0.202931
MRFAP1	131.001	0.510993	0.188973	2.70405	0.00684996	0.0220088	0.745874	0.543766	0.202107
PDCL	21.3088	0.572053	0.183673	3.11453	0.0018424	0.00721624	0.3246	0.123175	0.201426
LAMB3	32.1004	2.47864	0.620231	3.99631	6.43366e-05	0.000388651	0.324862	0.124148	0.200714
TPRG1L	19.4029	0.400852	0.16407	2.44318	0.0145585	0.0413485	0.330102	0.129614	0.200488
ORC4	18.5063	0.544925	0.195946	2.781	0.00541921	0.0180645	0.331412	0.131411	0.200001
MROH1	19.3678	0.846824	0.174048	4.86545	1.14196e-06	1.0819e-05	0.310453	0.11082	0.199633
SPATS2	14.8715	0.702711	0.286555	2.45228	0.0141956	0.0404833	0.30207	0.103033	0.199037
CUTC	16.1673	0.531946	0.178298	2.98347	0.00285004	0.0105224	0.311239	0.113216	0.198023
VCL	21.4122	0.863954	0.298834	2.89108	0.00383915	0.0134882	0.30338	0.106177	0.197202
CHSY1	28.5374	0.636212	0.181422	3.50682	0.000453497	0.00213869	0.343725	0.146687	0.197039
RBM15B	16.5749	0.411787	0.159163	2.58719	0.00967613	0.0293568	0.314121	0.1231	0.191021
KIF13A	15.0244	0.924937	0.379317	2.43843	0.0147514	0.0418195	0.309667	0.119506	0.190161
RPRD1A	17.9783	0.569888	0.137759	4.13684	3.52114e-05	0.000226824	0.306523	0.117185	0.189339
SMS	137.429	1.15548	0.32462	3.55948	0.000371593	0.00179223	0.687713	0.501535	0.186178
WASHC1	23.2327	0.60625	0.142767	4.24642	2.17216e-05	0.000149145	0.327744	0.142718	0.185026
MT2A	4296.39	4.3543	0.395498	11.0097	3.43284e-28	9.6297e-26	0.979827	0.795957	0.183871
RRBP1	219.983	0.719591	0.294682	2.44192	0.0146094	0.0414791	0.82054	0.636765	0.183774
PYGB	18.1064	0.547239	0.209227	2.61552	0.00890904	0.0274511	0.308619	0.12602	0.182599
NIT1	19.5648	0.487239	0.184476	2.64121	0.00826109	0.0257725	0.325124	0.143916	0.181208
THUMPD3	20.2162	0.412859	0.147923	2.79104	0.00525392	0.0175845	0.310453	0.135605	0.174849
XBP1	227.339	0.816792	0.304073	2.68617	0.00722761	0.0230003	0.793817	0.622538	0.171279
PDCD4	375.983	1.41947	0.393969	3.603	0.000314565	0.00156015	0.884988	0.731262	0.153727
VAPA	221.891	0.659616	0.193974	3.40053	0.000672555	0.00302881	0.800891	0.656982	0.143908
DNAJB6	320.386	1.20068	0.302966	3.96307	7.39916e-05	0.000439014	0.884202	0.741071	0.143131
YBX3	316.203	1.12898	0.388786	2.90386	0.00368594	0.0130362	0.857742	0.717035	0.140707
H3F3B	1375.05	1.22083	0.227398	5.3687	7.93064e-08	9.60898e-07	0.968038	0.846574	0.121463
S100A9	784.394	1.66973	0.696579	2.39705	0.0165279	0.0458831	0.696358	0.583751	0.112607
CIRBP	308.847	0.783352	0.263071	2.97772	0.00290397	0.0106913	0.85224	0.769075	0.0831647
CALM2	555	0.965814	0.156963	6.15314	7.59623e-10	1.36547e-08	0.902803	0.823662	0.0791417
HSP90AB1	763.924	0.406435	0.165565	2.45483	0.014095	0.0402704	0.891538	0.873755	0.0177827
HSP90AA1	1196.15	0.618672	0.2392	2.58642	0.00969777	0.0294171	0.938957	0.921602	0.0173549
UBC	1920.28	0.914597	0.197891	4.62173	3.80559e-06	3.17825e-05	0.981399	0.977162	0.00423689

## Sheet: Dividing_Epithelial
	baseMean	log2FoldChange	lfcSE	stat	pvalue	padj	pts	pts_rest	pts_difference
CDC20	12.4533	6.51753	1.25922	5.17584	2.26885e-07	5.99563e-05	0.742857	0.0275991	0.715258
STMN1	98.8868	3.91237	0.827978	4.7252	2.29886e-06	0.000457593	0.914286	0.199041	0.715245
TYMS	11.8446	6.25726	1.25014	5.00527	5.57837e-07	0.000131538	0.7	0.0184189	0.681581
PCLAF	15.9056	7.11157	1.19646	5.94385	2.78404e-09	1.21917e-06	0.7	0.0186528	0.681347
CCNB1	24.6687	6.06987	0.839837	7.22743	4.92211e-13	7.00166e-10	0.728571	0.0502865	0.678285
NUSAP1	20.4085	5.57738	1.23929	4.50048	6.78011e-06	0.00122257	0.7	0.0252602	0.67474
BIRC5	10.5371	9.66776	1.39285	6.94098	3.89396e-12	4.97356e-09	0.671429	0.00344989	0.667979
PTTG1	30.8753	5.21561	1.36364	3.82477	0.000130896	0.0155523	0.685714	0.05245	0.633264
CDKN3	14.0922	5.93684	1.09369	5.42828	5.6899e-08	1.6771e-05	0.671429	0.0451409	0.626288
TOP2A	13.1689	7.42578	1.59109	4.66712	3.05455e-06	0.000585213	0.628571	0.00929716	0.619274
PRC1	14.8797	5.76052	1.01157	5.69466	1.23615e-08	4.40615e-06	0.642857	0.028944	0.613913
MAD2L1	14.8534	5.60518	0.967238	5.79504	6.83055e-09	2.75505e-06	0.642857	0.0382996	0.604558
CKS2	69.7712	3.81302	0.86457	4.41031	1.03224e-05	0.00179786	0.8	0.195591	0.604409
HMMR	11.3281	7.3114	0.89648	8.15567	3.47235e-16	1.06441e-12	0.614286	0.0119284	0.602357
TK1	11.1063	6.96264	1.04088	6.68921	2.2438e-11	2.02299e-08	0.585714	0.0182435	0.567471
MKI67	12.3899	8.42524	2.34617	3.59107	0.000329324	0.0333644	0.557143	0.00368378	0.553459
TPX2	7.51367	6.94217	1.72846	4.01639	5.90956e-05	0.00787616	0.557143	0.00672436	0.550418
UBE2S	63.8895	3.28706	0.815029	4.03306	5.50553e-05	0.00753421	0.757143	0.208864	0.548278
CENPF	17.7931	7.4058	1.94624	3.80519	0.000141694	0.0167057	0.557143	0.012747	0.544396
DEPDC1	7.3506	8.93626	0.992832	9.00078	2.24128e-19	1.14507e-15	0.514286	0.00473629	0.509549
CENPW	12.9432	4.13849	0.809521	5.11227	3.18309e-07	8.09975e-05	0.585714	0.0820372	0.503677
CCNB2	7.20908	7.21179	0.56378	12.7919	1.82068e-37	2.79056e-33	0.514286	0.0109929	0.503293
CCNA2	3.5042	7.00915	1.4513	4.82957	1.3683e-06	0.000283405	0.471429	0.00485323	0.466575
RRM2	7.86849	7.64374	1.42532	5.36284	8.19219e-08	2.32522e-05	0.471429	0.00567185	0.465757
CBX5	43.4127	2.68324	0.423722	6.33256	2.41134e-10	1.47835e-07	0.7	0.238101	0.461899
ZWINT	5.37693	5.531	0.890765	6.20927	5.32327e-10	2.91392e-07	0.485714	0.0260788	0.459635
TUBB4B	164.314	2.85075	0.754021	3.78073	0.000156368	0.0178855	0.885714	0.436323	0.449391
UBE2T	10.2242	5.0711	0.732167	6.92616	4.32431e-12	5.09836e-09	0.485714	0.0382996	0.447415
CEP55	5.6428	6.56187	1.77786	3.69088	0.000223482	0.0242929	0.442857	0.00473629	0.438121
NUF2	4.30847	6.325	1.74897	3.61642	0.0002987	0.030726	0.428571	0.00421003	0.424361
RPA3	66.0653	2.64052	0.551171	4.79074	1.66165e-06	0.000335107	0.771429	0.349608	0.42182
CENPA	2.44982	7.15505	1.97411	3.62444	0.000289589	0.0303553	0.414286	0.00315753	0.411128
ECT2	9.49063	4.71372	0.50546	9.32559	1.10364e-20	8.45775e-17	0.457143	0.0526254	0.404517
AURKA	5.87815	4.65834	0.735153	6.33656	2.34946e-10	1.47835e-07	0.428571	0.0291194	0.399452
FANCI	5.10778	4.79958	0.85845	5.59098	2.25791e-08	7.20978e-06	0.414286	0.0205239	0.393762
PCNA	37.453	3.21063	0.431864	7.43435	1.05081e-13	2.68428e-10	0.6	0.210794	0.389206
KNSTRN	9.21436	4.08354	0.829437	4.92327	8.51095e-07	0.000186353	0.457143	0.0712782	0.385865
SMC2	21.7919	3.29651	0.4969	6.63416	3.2635e-11	2.77887e-08	0.5	0.117472	0.382528
TUBB	141.683	2.48746	0.395206	6.2941	3.09192e-10	1.82269e-07	0.885714	0.505029	0.380686
CDCA3	2.75788	5.99128	1.00677	5.95102	2.66477e-09	1.20126e-06	0.385714	0.00590574	0.379809
SKA2	15.4219	2.90698	0.835254	3.48035	0.000500754	0.0476711	0.442857	0.0710443	0.371813
SGO2	6.62896	3.9518	1.06025	3.72722	0.000193603	0.0211953	0.4	0.0367793	0.363221
CDCA8	3.96827	5.93567	1.10233	5.38464	7.25912e-08	2.09925e-05	0.371429	0.00958952	0.361839
KIF11	5.48618	4.51508	1.08829	4.1488	3.34225e-05	0.0051744	0.371429	0.0152614	0.356167
CENPH	4.8327	4.49193	1.11717	4.0208	5.80017e-05	0.00779818	0.371429	0.0244416	0.346987
CENPN	7.46189	3.93481	0.582921	6.75017	1.47673e-11	1.41462e-08	0.385714	0.045024	0.34069
PLK1	3.25381	6.10798	1.00108	6.10141	1.05134e-09	5.55652e-07	0.342857	0.0087709	0.334086
SPDL1	7.49746	4.27162	0.757822	5.63671	1.73329e-08	5.79053e-06	0.371429	0.0375395	0.333889
MCM7	17.8038	2.88226	0.760657	3.78917	0.000151152	0.0174189	0.428571	0.0997544	0.328817
DUT	100.976	2.63068	0.640576	4.10674	4.01283e-05	0.00594611	0.814286	0.487311	0.326974
DTYMK	21.4636	2.93835	0.575032	5.10988	3.22362e-07	8.09975e-05	0.485714	0.168167	0.317547
CDKN2C	8.87608	3.62326	0.882541	4.10548	4.03468e-05	0.00594611	0.357143	0.040697	0.316446
ESCO2	2.94382	5.96047	1.00961	5.90373	3.55363e-09	1.51296e-06	0.314286	0.00894632	0.305339
H2AFZ	314.722	2.98354	0.453556	6.5781	4.76504e-11	3.65169e-08	0.928571	0.628172	0.300399
ITGB3BP	13.7494	3.24563	0.650961	4.98591	6.16713e-07	0.000143218	0.385714	0.0896971	0.296017
DHFR	7.19495	3.91501	1.01609	3.853	0.000116681	0.0140817	0.342857	0.0469536	0.295904
C19orf48	16.5169	2.85408	0.656025	4.35056	1.35788e-05	0.00231247	0.414286	0.120337	0.293949
RFC2	14.3119	2.59787	0.459131	5.65824	1.52934e-08	5.32731e-06	0.4	0.10759	0.29241
POC1A	3.78129	4.08342	0.965033	4.23138	2.32264e-05	0.00386947	0.314286	0.028944	0.285342
RANBP1	84.0754	2.08201	0.394025	5.28396	1.26423e-07	3.39945e-05	0.714286	0.42919	0.285096
SAE1	21.3634	2.08799	0.411867	5.06957	3.98715e-07	9.85661e-05	0.442857	0.168226	0.274631
DDX39A	34.7372	1.87889	0.469751	3.99976	6.34071e-05	0.00822218	0.485714	0.214595	0.27112
RRM1	16.9124	2.71626	0.547758	4.95887	7.09048e-07	0.000162203	0.385714	0.120688	0.265027
RFC4	8.14153	3.282	0.649698	5.05158	4.38169e-07	0.000104935	0.314286	0.0511051	0.263181
HDGF	65.196	1.56866	0.430259	3.64585	0.000266507	0.0287659	0.628571	0.365864	0.262708
BCL2L12	8.88447	2.60507	0.566077	4.60196	4.18525e-06	0.000791942	0.328571	0.0722722	0.256299
TUBG1	15.5224	2.60902	0.628554	4.15083	3.31273e-05	0.0051744	0.4	0.145422	0.254578
NUCKS1	215.33	1.84666	0.255607	7.22462	5.025e-13	7.00166e-10	0.842857	0.59724	0.245617
MZT1	30.6421	2.02041	0.351516	5.7477	9.04651e-09	3.38185e-06	0.457143	0.212724	0.244419
NUDT15	19.7652	2.53098	0.615372	4.11293	3.90667e-05	0.00587035	0.385714	0.148228	0.237486
RUVBL2	15.918	2.57606	0.719847	3.57863	0.000345406	0.0343768	0.385714	0.148404	0.237311
RAN	233.472	1.49218	0.264921	5.63255	1.77566e-08	5.79053e-06	0.9	0.676997	0.223003
MRPS12	41.6149	1.51259	0.418459	3.61467	0.000300725	0.0307281	0.528571	0.309964	0.218608
GMNN	23.5238	2.57683	0.615514	4.18647	2.83331e-05	0.0046198	0.328571	0.137937	0.190634
SNRPB	144.231	1.4022	0.285548	4.91057	9.08109e-07	0.000196036	0.757143	0.583733	0.17341
HMGN2	284.265	2.71737	0.434693	6.25125	4.07181e-10	2.31143e-07	0.9	0.728628	0.171372
PPM1G	97.42	1.02315	0.28235	3.62368	0.00029044	0.0303553	0.628571	0.458543	0.170029
H2AFV	135.703	1.19375	0.333805	3.57619	0.000348638	0.0344747	0.7	0.537598	0.162402
PTGES3	204.281	0.979802	0.25982	3.77109	0.000162539	0.0183179	0.8	0.668811	0.131189
PGP	60.3452	1.40535	0.30916	4.54572	5.47484e-06	0.001011	0.485714	0.365805	0.119909
HMGB1	650.737	1.38298	0.312075	4.43155	9.35595e-06	0.00164826	0.885714	0.782072	0.103642

## Sheet: Dendritic_cells
	baseMean	log2FoldChange	lfcSE	stat	pvalue	padj	pts	pts_rest	pts_difference
GPR183	349.344	2.94249	0.881459	3.3382	0.000843217	0.00665702	0.935007	0.162413	0.772595
CD83	207.969	3.19999	0.793238	4.03409	5.48141e-05	0.000854118	0.935007	0.16411	0.770897
NR4A3	102.29	4.32085	0.799111	5.40708	6.40621e-08	4.92054e-06	0.82127	0.0761443	0.745126
CD86	82.0711	2.91017	1.06954	2.72095	0.00650949	0.0298665	0.853767	0.124886	0.72888
CST7	163.432	3.64047	1.01861	3.57397	0.000351613	0.00347668	0.762186	0.0637163	0.69847
RGS2	181.757	2.27308	0.742751	3.06035	0.0022108	0.0135637	0.828656	0.144953	0.683703
REL	278.192	2.46409	0.58981	4.17776	2.94391e-05	0.000538284	0.957164	0.292028	0.665136
ETV3	59.5003	3.21146	0.54099	5.93626	2.91593e-09	4.05501e-07	0.771049	0.127372	0.643677
NFKB1	143.476	2.62984	0.507761	5.17928	2.22745e-07	1.29363e-05	0.874446	0.235283	0.639163
RGS1	202.545	2.17404	0.864392	2.51512	0.0118993	0.0469348	0.738552	0.106638	0.631914
CPVL	101.332	2.54903	0.955006	2.66912	0.00760502	0.0335595	0.781388	0.1515	0.629888
ACOT9	44.3817	2.08218	0.603899	3.4479	0.000564969	0.004902	0.774003	0.148287	0.625716
CSF2RA	70.7338	3.12161	0.58045	5.37791	7.53539e-08	5.46514e-06	0.871492	0.246984	0.624508
GRASP	32.9347	3.93621	0.816868	4.81865	1.4453e-06	5.39601e-05	0.664697	0.041164	0.623533
ALDH2	69.2971	2.82312	0.731001	3.862	0.000112464	0.00147468	0.78582	0.163928	0.621891
GSTP1	160.076	1.6593	0.513824	3.22931	0.00124089	0.00884731	0.870015	0.255471	0.614543
PTPN1	82.8644	1.74739	0.503937	3.46747	0.00052538	0.00467628	0.824225	0.212671	0.611554
JARID2	69.7527	1.60646	0.598521	2.68404	0.0072738	0.0324188	0.784343	0.175508	0.608835
STX11	44.958	2.06375	0.615619	3.35231	0.000801399	0.00642051	0.753323	0.144529	0.608795
TNFAIP8	98.1755	1.82903	0.701879	2.60591	0.00916313	0.0385604	0.771049	0.167081	0.603968
ATP1B1	62.1487	2.68157	0.577916	4.64007	3.4829e-06	0.000105587	0.722304	0.118763	0.603541
LGALS1	449.301	1.81647	0.602676	3.01401	0.00257817	0.015159	0.940916	0.340831	0.600085
BID	79.6647	2.54893	0.419287	6.0792	1.20782e-09	2.01189e-07	0.844904	0.24656	0.598344
DSE	54.2261	2.15	0.674104	3.18942	0.00142557	0.00983114	0.731167	0.136102	0.595065
GNA13	122.85	1.81172	0.50754	3.56961	0.000357517	0.0035076	0.88774	0.29324	0.5945
ENTPD1	29.3077	3.01359	0.853954	3.52898	0.000417158	0.00393974	0.642541	0.0508033	0.591737
RAPGEF1	61.4647	1.72186	0.414732	4.15175	3.29938e-05	0.000589107	0.805022	0.213883	0.591139
CIITA	38.9371	3.32633	0.734459	4.52895	5.92771e-06	0.000155973	0.661743	0.0726887	0.589054
FOXN3	75.4146	1.7223	0.354968	4.85199	1.22229e-06	4.69052e-05	0.846381	0.258442	0.587939
NFKBID	43.3653	2.02933	0.770475	2.63387	0.00844177	0.0363461	0.695716	0.107851	0.587866
C15orf48	349.416	2.8631	0.733717	3.90219	9.53258e-05	0.00131121	0.818316	0.231282	0.587034
FGL2	85.5658	2.89459	0.982895	2.94496	0.00322994	0.0177389	0.685377	0.101243	0.584134
CXCL16	114.971	2.17367	0.601693	3.6126	0.000303145	0.00311742	0.880355	0.297302	0.583052
RFTN1	36.7314	2.52612	0.931082	2.7131	0.00666562	0.0304329	0.642541	0.0625038	0.580037
IL13RA1	29.0149	3.10568	0.652872	4.75696	1.9653e-06	6.91184e-05	0.675037	0.0972416	0.577795
ALCAM	86.2924	2.06842	0.625483	3.30691	0.000943299	0.00722567	0.818316	0.240679	0.577637
ETS2	94.5699	2.68617	0.578764	4.64122	3.46357e-06	0.000105423	0.809453	0.238557	0.570896
CEP170	59.2792	1.84528	0.684763	2.69478	0.00704358	0.0317236	0.74003	0.16993	0.570099
MALT1	64.9841	2.42486	0.322317	7.52323	5.34377e-14	5.06255e-11	0.759232	0.189876	0.569356
MTHFD2	64.4782	1.90833	0.67514	2.82657	0.00470496	0.0235528	0.704579	0.139739	0.56484
MOB3B	18.3965	3.51763	0.686382	5.12488	2.97728e-07	1.58349e-05	0.618907	0.054077	0.56483
CTNNB1	134.492	1.49701	0.461471	3.244	0.00117864	0.0085116	0.871492	0.306941	0.56455
TRIB1	44.4185	2.19802	0.625887	3.51184	0.000445014	0.00414344	0.716396	0.15435	0.562046
REV3L	64.5082	2.09301	0.575963	3.63393	0.000279137	0.00292763	0.734121	0.174113	0.560008
GPR137B	32.2265	2.76274	0.819247	3.3723	0.00074544	0.00606207	0.657312	0.101122	0.55619
SIPA1L1	63.5357	1.70341	0.399988	4.25864	2.05677e-05	0.000409678	0.72969	0.17763	0.55206
EDEM1	52.315	1.82835	0.398526	4.58778	4.47993e-06	0.000127166	0.732644	0.180903	0.551741
AHR	71.9098	1.83503	0.666018	2.75522	0.00586521	0.0276258	0.701625	0.151925	0.5497
FAM49B	89.5337	1.26868	0.453662	2.79654	0.00516538	0.0251193	0.818316	0.269779	0.548537
IGFLR1	38.386	1.84636	0.619731	2.97928	0.00288923	0.016372	0.667651	0.119309	0.548343
TYMP	306.65	1.65136	0.542139	3.04602	0.00231893	0.0140153	0.955687	0.410488	0.545199
A2M	83.8398	2.98402	1.00307	2.97489	0.00293092	0.0165156	0.645495	0.102334	0.543161
GLS	111.523	1.4492	0.340492	4.2562	2.0793e-05	0.000412001	0.846381	0.305183	0.541198
SLC16A3	45.7554	1.68326	0.6364	2.64497	0.0081697	0.0354324	0.676514	0.136829	0.539685
NRP2	72.3505	2.95735	1.02697	2.8797	0.00398054	0.0208634	0.657312	0.118521	0.538791
SERPINB9	68.8431	2.46191	0.802522	3.06772	0.002157	0.013345	0.615953	0.0775386	0.538414
CFLAR	223.267	1.28668	0.382519	3.3637	0.000769053	0.00622387	0.95421	0.417217	0.536992
RGS10	147.205	1.60945	0.304462	5.28621	1.24874e-07	8.12576e-06	0.862629	0.330282	0.532347
CDKN1A	135.773	1.9397	0.603673	3.21316	0.00131284	0.00920874	0.778434	0.246317	0.532117
MAN2B1	58.529	1.32955	0.45655	2.91216	0.00358936	0.019232	0.771049	0.239345	0.531703
NR4A1	76.5581	1.9472	0.677024	2.87612	0.00402601	0.0210047	0.667651	0.136405	0.531246
CEBPD	199.173	1.70265	0.643045	2.64779	0.00810194	0.035199	0.856721	0.328039	0.528682
CTSZ	283.303	1.79337	0.681356	2.63207	0.00848673	0.0364574	0.942393	0.416429	0.525964
CLIC2	13.7956	4.28555	0.797957	5.37066	7.84495e-08	5.5986e-06	0.556869	0.0315853	0.525283
MS4A6A	57.4262	2.80369	1.12249	2.49775	0.0124985	0.0488657	0.608567	0.0836011	0.524966
GRB2	134.697	1.00156	0.39045	2.56514	0.0103134	0.0421111	0.901034	0.376175	0.524859
MAP4K4	85.5804	1.58729	0.505703	3.13877	0.00169659	0.0111667	0.742984	0.2194	0.523584
RIPK2	59.6861	2.05487	0.448987	4.57667	4.72431e-06	0.000132786	0.74003	0.219279	0.520751
TRIM38	60.2984	1.21951	0.406311	3.00142	0.00268724	0.0156245	0.728213	0.210185	0.518028
ABL2	44.6961	2.64381	0.675807	3.91208	9.15052e-05	0.00127204	0.654357	0.137132	0.517225
CBX6	40.0991	2.05324	0.347067	5.91596	3.2994e-09	4.47086e-07	0.675037	0.157927	0.51711
TUBA1A	138.588	1.69358	0.387763	4.36758	1.25632e-05	0.000280049	0.809453	0.29421	0.515243
SEL1L3	35.5669	2.52609	0.744911	3.39114	0.000696034	0.00575272	0.574594	0.0595332	0.515061
JAML	40.4299	2.55256	0.91233	2.79785	0.00514437	0.0250556	0.590842	0.0758412	0.515001
LGALS2	38.8135	4.04553	1.22426	3.30448	0.000951523	0.00726975	0.562777	0.0489845	0.513792
LIMS1	192.603	1.22999	0.485199	2.53503	0.0112438	0.0450523	0.892171	0.380843	0.511329
CERS6	25.1117	3.04575	0.715387	4.25748	2.06742e-05	0.000410292	0.579025	0.0685662	0.510459
PLSCR1	100.315	1.49734	0.454169	3.29687	0.000977681	0.00742098	0.794682	0.287117	0.507565
PDE4DIP	87.8692	1.76074	0.47227	3.72824	0.000192821	0.00222943	0.754801	0.248378	0.506422
NRARP	25.6768	4.69803	0.823442	5.70535	1.16102e-08	1.24813e-06	0.527326	0.0212186	0.506108
VEGFA	132.667	1.95534	0.698891	2.79777	0.00514568	0.0250556	0.816839	0.311428	0.505411
SH2B3	32.5126	1.98561	0.630496	3.14928	0.00163675	0.0109102	0.624815	0.119855	0.504961
PRCP	30.0946	1.77365	0.611797	2.89908	0.00374264	0.0199056	0.618907	0.115126	0.503781
PTPN2	89.2504	0.86433	0.284717	3.03575	0.00239934	0.0143412	0.825702	0.322098	0.503604
FAM49A	42.856	2.01758	0.446822	4.51539	6.31993e-06	0.00016182	0.71935	0.216308	0.503042
TET2	44.5126	1.59063	0.5274	3.01598	0.00256147	0.0151018	0.672083	0.170415	0.501667
HOOK3	73.1662	1.16161	0.254716	4.56041	5.10539e-06	0.000139437	0.813885	0.315308	0.498577
MOB1A	121.007	1.02539	0.36136	2.83758	0.00454565	0.0229522	0.855244	0.357381	0.497863
B3GNT5	32.7706	3.34395	0.750917	4.45316	8.46168e-06	0.000204239	0.584934	0.0885117	0.496422
GLA	41.6259	1.65285	0.567756	2.9112	0.0036004	0.0192708	0.649926	0.153925	0.496001
NFE2L2	169.857	0.891344	0.336084	2.65215	0.00799817	0.034829	0.895126	0.403274	0.491852
RBPJ	119.932	1.40696	0.368315	3.81999	0.000133457	0.00168018	0.819793	0.328342	0.491451
CCR7	97.8543	5.05977	0.959651	5.27251	1.34572e-07	8.64343e-06	0.522895	0.0315853	0.49131
RAB32	29.4874	1.77535	0.703269	2.52442	0.0115889	0.0460698	0.636632	0.14859	0.488042
GNA12	33.357	1.6788	0.527874	3.18031	0.00147118	0.010086	0.646972	0.159988	0.486984
SERPINB1	101.422	1.8807	0.324892	5.78869	7.09376e-09	8.34747e-07	0.776957	0.290815	0.486142
SULF2	32.9567	1.69213	0.424754	3.98379	6.78255e-05	0.000996219	0.633678	0.147742	0.485936
SAT1	1460.02	2.08417	0.522117	3.99176	6.5585e-05	0.000970837	0.994092	0.50876	0.485331
PAK1	22.5457	2.55373	0.548883	4.6526	3.2777e-06	0.000102426	0.562777	0.0819642	0.480813
GPR157	35.2581	4.00595	0.452176	8.85926	8.0547e-19	1.52616e-15	0.576071	0.0957866	0.480284
BLOC1S6	70.12	1.50371	0.241515	6.22617	4.77978e-10	9.53315e-08	0.769572	0.290027	0.479544
ZFAND5	148.3	1.04023	0.384027	2.70875	0.00675366	0.0307516	0.868538	0.389209	0.479329
OTUD1	42.6556	2.24172	0.456232	4.91355	8.94428e-07	3.74523e-05	0.655835	0.177872	0.477962
PABPC4	142.148	0.915971	0.341427	2.68277	0.00730149	0.0325107	0.871492	0.394847	0.476645
PICALM	89.2037	1.49496	0.228803	6.5338	6.41201e-11	2.09745e-08	0.834564	0.359624	0.47494
HGSNAT	33.8348	1.5855	0.293259	5.40648	6.42741e-08	4.92054e-06	0.660266	0.185571	0.474694
MOB1B	25.6231	1.89704	0.485958	3.9037	9.47323e-05	0.0013066	0.593796	0.120946	0.47285
GNAI2	181.765	1.02438	0.374494	2.73537	0.00623103	0.0289015	0.893648	0.422734	0.470914
GRINA	76.7814	1.55289	0.419247	3.704	0.00021223	0.00238648	0.800591	0.329797	0.470794
BCL2L11	62.9208	2.15132	0.519397	4.14195	3.44371e-05	0.000606974	0.611521	0.14174	0.469781
ATP1B3	215.44	1.72665	0.31629	5.4591	4.78567e-08	3.98578e-06	0.927622	0.459594	0.468028
PDE4A	33.0768	1.63515	0.534758	3.05773	0.00223017	0.013642	0.568685	0.100879	0.467806
MANBA	33.042	1.44954	0.537139	2.69864	0.00696241	0.0314846	0.608567	0.141619	0.466949
CEP350	82.1215	1.29418	0.353217	3.66399	0.000248315	0.00269239	0.756278	0.289906	0.466372
ASAP1	42.4982	1.60945	0.589264	2.73129	0.00630878	0.029155	0.612999	0.148105	0.464893
C12orf45	49.7745	2.32795	0.263525	8.83388	1.01109e-18	1.7029e-15	0.676514	0.211701	0.464814
STX4	70.3519	1.17534	0.353915	3.32096	0.00089707	0.00696608	0.779911	0.315793	0.464119
NINJ1	67.8571	1.31998	0.424002	3.11316	0.00185096	0.0119692	0.714919	0.251046	0.463873
C6orf62	100.433	0.916915	0.310302	2.95491	0.00312758	0.0173085	0.819793	0.356047	0.463746
RP2	29.4666	1.81273	0.391619	4.6288	3.67788e-06	0.000109743	0.614476	0.151319	0.463157
SPAG9	116.755	0.836281	0.271674	3.07826	0.00208216	0.0129906	0.849335	0.389633	0.459702
TAOK3	88.622	0.778275	0.280554	2.77407	0.00553606	0.0264634	0.793205	0.333919	0.459286
ARHGEF2	34.1735	1.23019	0.484366	2.53979	0.0110918	0.0446323	0.624815	0.16696	0.457856
MED13L	67.5266	1.28978	0.366529	3.51892	0.000433314	0.00406195	0.720827	0.26311	0.457717
ADPGK	44.111	1.04108	0.378434	2.75101	0.00594114	0.0279156	0.679468	0.222189	0.45728
PEA15	70.1759	1.48757	0.381778	3.89643	9.76194e-05	0.00133188	0.784343	0.328342	0.456001
CLEC4A	18.983	3.88322	0.807157	4.81099	1.50188e-06	5.55254e-05	0.493353	0.0375871	0.455766
AREG	149.262	3.04751	0.6987	4.36168	1.29068e-05	0.000284776	0.533235	0.0775386	0.455696
SRGAP2	23.0653	1.74658	0.639997	2.72905	0.0063517	0.0293176	0.542097	0.0866929	0.455405
ABI2	27.4854	1.5126	0.346184	4.36935	1.24616e-05	0.000279014	0.583456	0.129979	0.453478
RALA	113.631	1.91216	0.308261	6.20307	5.53711e-10	1.06242e-07	0.822747	0.370355	0.452393
NFKB2	45.3741	1.11045	0.424538	2.61566	0.00890549	0.0377804	0.623338	0.171022	0.452317
ETV6	56.8685	1.2787	0.267903	4.77301	1.81494e-06	6.51918e-05	0.703102	0.250925	0.452177
GRK3	35.299	1.69333	0.560981	3.01852	0.00254013	0.0150228	0.629247	0.17866	0.450586
EPB41L2	24.9627	2.89893	0.558481	5.19074	2.09463e-07	1.23543e-05	0.51551	0.065535	0.449975
ATF5	52.9855	2.09268	0.473786	4.41694	1.0011e-05	0.000234538	0.62777	0.181267	0.446503
PKIB	40.2254	3.20748	0.631556	5.0787	3.80025e-07	1.93302e-05	0.587888	0.141861	0.446027
LRRFIP1	212.83	1.13248	0.273408	4.1421	3.44147e-05	0.000606974	0.927622	0.481782	0.44584
CHML	34.623	2.05596	0.731808	2.80942	0.00496304	0.0244332	0.531758	0.0879661	0.443792
DAPP1	63.1595	2.71207	0.498423	5.44129	5.28953e-08	4.28496e-06	0.621861	0.180358	0.441503
TGFBR1	36.1685	1.80702	0.507208	3.56268	0.000367086	0.00357143	0.590842	0.149682	0.44116
OSBPL8	123.102	1.13499	0.280614	4.04467	5.23962e-05	0.000824736	0.836041	0.395029	0.441013
A1BG	36.2276	1.18168	0.338908	3.48674	0.000488939	0.00442468	0.602659	0.161867	0.440792
GPAT3	82.2365	1.92009	0.662187	2.89962	0.00373611	0.0198778	0.685377	0.24462	0.440757
CD58	57.9637	1.32899	0.339139	3.9187	8.90266e-05	0.00125214	0.707533	0.267293	0.44024
RCC2	47.1728	1.20879	0.279366	4.32689	1.5123e-05	0.000320554	0.655835	0.216793	0.439042
FAM102B	24.4192	1.82632	0.455207	4.01205	6.0193e-05	0.000909977	0.552437	0.113671	0.438766
SLC41A2	16.2855	3.1151	0.55426	5.62029	1.90641e-08	1.86435e-06	0.49483	0.056502	0.438328
FCGR2B	29.6146	3.83171	1.15076	3.32972	0.000869327	0.00679941	0.488922	0.0508033	0.438118
[truncated: 329 more rows]

## Sheet: B_cells
	baseMean	log2FoldChange	lfcSE	stat	pvalue	padj	pts	pts_rest	pts_difference
[truncated: 22 more rows]
