# Supplementary material for: Genomic characterization of normal and aberrant human milk production
Source: Sci Adv. 2025 Sep 10;11(37):eadr7174. doi: 10.1126/sciadv.adr7174 (PMC12422191; doi:10.1126/sciadv.adr7174)
Supplement: Supplementary file 2 — Tables S1 to S8 [file sciadv.adr7174_tables_s1_to_s8.zip › adr7174_table_s4.xlsx]

## Sheet: Description
Table S4: Differential expression and GO biological process annotation results on bulk RNA seq data from fat layer samples comparing milk production levelsusing DESeq2

## Sheet: Bulk_DEGs_for_High-Normal
	baseMean	log2FoldChange	lfcSE	stat	pvalue	padj	Group
ZRSR2P1	8.10168	-18.4902	3.52105	-5.25133	1.51007e-07	0.000161219	downregulated
OR2I1P	9.50901	-6.48524	1.64487	-3.94271	8.05677e-05	0.0196608	downregulated
MUC5B	240.864	-6.34387	1.3021	-4.87203	1.10457e-06	0.000857648	downregulated
NEK2	9.44448	-6.19696	1.59379	-3.8882	0.000100992	0.0226993	downregulated
ACOX2	16.6173	-6.16552	2.60579	-2.36609	0.0179771	0.34045	notsignificant
SAXO2	6.28547	-5.89572	1.97055	-2.99191	0.00277235	0.158385	notsignificant
LINC02562	5.47268	-5.66571	2.01118	-2.81711	0.00484585	0.201144	notsignificant
UBD	20.3117	-5.63338	1.18018	-4.77333	1.81203e-06	0.00134579	downregulated
PKMYT1	5.18376	-5.47037	1.68089	-3.25445	0.00113611	0.0933027	notsignificant
LINC00839	103.793	-5.45976	1.54039	-3.5444	0.000393508	0.0501634	notsignificant
PPP1R1A	162.306	-5.37374	0.700168	-7.67492	1.65517e-14	7.06839e-11	downregulated
C4orf36	4.10198	-5.21761	1.47093	-3.54715	0.000389428	0.0500236	notsignificant
AC099811.2	4.00019	-5.17331	3.0808	-1.67921	0.0931111	0.594004	notsignificant
VGLL1	3.80953	-5.09216	1.96028	-2.59767	0.0093858	0.267763	notsignificant
APBA2	3.80043	-5.03662	1.81654	-2.77265	0.0055602	0.212472	notsignificant
ANXA8L1	3.96883	-5.02591	1.74356	-2.88256	0.00394463	0.185053	notsignificant
FAXC	3.32788	-5.0005	1.68779	-2.96275	0.00304903	0.167872	notsignificant
MAGEB1	3.44628	-4.96363	1.6488	-3.01044	0.00260865	0.153659	notsignificant
KCNRG	6.01327	-4.91194	1.96552	-2.49905	0.0124528	0.294959	notsignificant
IQGAP3	3.94829	-4.89677	1.98342	-2.46885	0.0135548	0.305466	notsignificant
DPYSL4	3.16115	-4.89289	1.70759	-2.86537	0.00416516	NA	notsignificant
AC018362.3	4.6717	-4.86686	2.26946	-2.1445	0.0319927	0.417805	notsignificant
AC061958.1	3.35045	-4.81958	1.84107	-2.61782	0.00884938	0.26215	notsignificant
AC007032.1	3.5063	-4.81032	2.18837	-2.19813	0.0279402	0.401655	notsignificant
PBK	4.02924	-4.79246	1.65636	-2.89338	0.00381125	0.182876	notsignificant
AL133318.1	3.12431	-4.78328	2.56214	-1.86691	0.0619144	NA	notsignificant
SNORD87	3.41975	-4.7766	1.56936	-3.04367	0.00233712	0.147316	notsignificant
PALD1	4.06852	-4.74198	1.42808	-3.32054	0.000898451	0.0816348	notsignificant
LINC01266	3.2553	-4.69077	1.45525	-3.22333	0.00126708	0.101142	notsignificant
CPVL	37.0055	-4.66261	0.887279	-5.25495	1.48063e-07	0.000161219	downregulated
THSD4	2.78101	-4.62708	1.90684	-2.42657	0.0152425	NA	notsignificant
TP73	2.79345	-4.57971	1.97175	-2.32266	0.0201974	NA	notsignificant
LINC01915	2.90855	-4.55278	1.98828	-2.2898	0.0220327	NA	notsignificant
ATG9B	4.75966	-4.53525	1.73936	-2.60743	0.00912244	0.264908	notsignificant
GPM6A	3.11521	-4.509	1.54011	-2.92772	0.00341462	NA	notsignificant
NDC80	3.8198	-4.50749	1.78345	-2.5274	0.011491	0.293846	notsignificant
ANKRD20A1	10.9475	-4.50678	1.12462	-4.00737	6.1399e-05	0.0169164	downregulated
AL354718.1	2.85078	-4.4959	1.81538	-2.47656	0.0132654	NA	notsignificant
CD300LD	2.3904	-4.41904	1.78646	-2.47363	0.0133747	NA	notsignificant
KLHL6	5.90091	-4.39645	1.99222	-2.20681	0.0273272	0.399546	notsignificant
LIPJ	2.82965	-4.39584	1.69725	-2.58997	0.00959833	NA	notsignificant
AC004832.3	2.03775	-4.3753	3.47985	-1.25732	0.208637	NA	notsignificant
AC003101.3	2.66943	-4.34263	3.23447	-1.34261	0.179398	NA	notsignificant
AC020663.5	1.93632	-4.32103	2.63147	-1.64206	0.100578	NA	notsignificant
AC090197.1	2.27767	-4.30885	1.79921	-2.39485	0.016627	NA	notsignificant
CABCOCO1	2.10487	-4.29833	2.29538	-1.8726	0.061124	NA	notsignificant
NRGN	2.25923	-4.29261	2.02282	-2.12209	0.03383	NA	notsignificant
OR7E22P	4.43	-4.29154	1.4606	-2.93821	0.00330115	0.171935	notsignificant
NEURL1B	2.3177	-4.28222	2.00406	-2.13678	0.0326162	NA	notsignificant
AL022323.3	4.00529	-4.28139	2.10403	-2.03486	0.0418653	0.466217	notsignificant
ESCO2	8.2641	-4.27085	1.33717	-3.19395	0.0014034	0.107986	notsignificant
AL662884.4	2.10956	-4.25955	2.23853	-1.90283	0.0570629	NA	notsignificant
L1CAM	2.10394	-4.24308	2.70567	-1.56822	0.11683	NA	notsignificant
RGS6	5.50329	-4.19729	1.44099	-2.91278	0.00358221	0.177529	notsignificant
CCR1	7.23981	-4.18071	1.9548	-2.13869	0.0324608	0.421991	notsignificant
AL603832.1	2.23809	-4.15609	1.68046	-2.47319	0.0133913	NA	notsignificant
GPR160	3.26366	-4.14975	1.92612	-2.15446	0.0312042	0.415333	notsignificant
CD86	5.71467	-4.1407	2.09673	-1.97484	0.0482863	0.487774	notsignificant
THSD1	1.96968	-4.13379	2.01784	-2.04862	0.0404991	NA	notsignificant
AC104109.3	3.466	-4.12937	2.64106	-1.56353	0.117929	0.625394	notsignificant
AC231657.3	10.4772	-4.12161	1.66349	-2.47769	0.0132236	0.302216	notsignificant
AC015674.1	1.72425	-4.11696	3.48237	-1.18223	0.237114	NA	notsignificant
EGOT	3.7635	-4.11069	1.42788	-2.87889	0.00399083	0.185124	notsignificant
NEIL3	1.90013	-4.10582	2.30119	-1.78421	0.0743891	NA	notsignificant
SNORA24	4.13744	-4.08544	2.535	-1.61161	0.107047	0.616829	notsignificant
AC005162.2	3.27193	-4.08327	1.53628	-2.6579	0.00786301	0.248581	notsignificant
KRTAP5.1	2.015	-4.05087	1.82606	-2.21837	0.0265297	NA	notsignificant
PHLDB2	2.32491	-4.0477	2.25341	-1.79626	0.0724534	NA	notsignificant
Z95331.1	2.11843	-4.04759	1.74602	-2.31818	0.0204397	NA	notsignificant
BPTFP1	1.56397	-4.03724	3.42862	-1.17751	0.238991	NA	notsignificant
SGPP2	3.14836	-4.03255	2.13907	-1.88519	0.0594042	NA	notsignificant
BIRC5	22.9943	-4.00462	0.976125	-4.10257	4.08581e-05	0.0129248	downregulated
CLPSL1	6.7133	-4.00112	1.35861	-2.94502	0.00322938	0.171585	notsignificant
AL713852.1	1.85536	-3.99212	2.14719	-1.85923	0.0629939	NA	notsignificant
CDK1	7.66073	-3.96865	1.58672	-2.50117	0.0123785	0.294959	notsignificant
MTND4LP30	2.09952	-3.96029	1.72789	-2.29198	0.0219069	NA	notsignificant
DKK3	3.04241	-3.9539	1.82513	-2.16637	0.0302833	NA	notsignificant
PTTG1	7.23037	-3.94765	1.60893	-2.4536	0.0141436	0.310941	notsignificant
FERP1	1.7205	-3.94015	2.41004	-1.63489	0.102073	NA	notsignificant
AL162718.2	4.84402	-3.93972	1.36509	-2.88605	0.00390116	0.18358	notsignificant
BUB1	9.94242	-3.92653	1.45166	-2.70485	0.00683346	0.232992	notsignificant
PADI3	29.923	-3.92408	0.990167	-3.96305	7.39991e-05	0.0188665	downregulated
AC020907.6	2.88431	-3.89953	2.6532	-1.46975	0.14163	NA	notsignificant
SKA1	2.13811	-3.89857	2.01312	-1.93658	0.0527963	NA	notsignificant
HLA.DQA1	84.6849	-3.89783	0.754018	-5.16941	2.34834e-07	0.000235966	downregulated
RAD54L	2.28018	-3.88589	1.93302	-2.01027	0.0444027	NA	notsignificant
AC124068.1	9.03067	-3.85267	1.65271	-2.33112	0.0197471	0.353585	notsignificant
LINC02313	1.84172	-3.84961	2.07901	-1.85166	0.0640752	NA	notsignificant
RPL35AP32	1.7357	-3.82981	2.35317	-1.62751	0.103629	NA	notsignificant
AC012291.3	1.53467	-3.8297	2.44488	-1.56642	0.117251	NA	notsignificant
OXER1	1.64542	-3.82882	1.84511	-2.07511	0.037976	NA	notsignificant
CENPA	1.84369	-3.82494	2.3696	-1.61417	0.10649	NA	notsignificant
AL158157.1	2.03122	-3.81476	2.83831	-1.34402	0.178941	NA	notsignificant
AC068831.2	1.64272	-3.8086	2.21813	-1.71703	0.0859738	NA	notsignificant
FO393400.1	1.60327	-3.80322	2.39229	-1.58978	0.111884	NA	notsignificant
KCNS1	1.5097	-3.80238	2.08347	-1.82502	0.0679977	NA	notsignificant
LINC02620	1.54608	-3.79231	2.11227	-1.79537	0.0725946	NA	notsignificant
AP000688.1	1.60012	-3.79065	1.80251	-2.10298	0.0354671	NA	notsignificant
RGS20	2.52264	-3.78506	1.96315	-1.92806	0.0538479	NA	notsignificant
RN7SL444P	1.62496	-3.78206	2.16751	-1.74489	0.0810043	NA	notsignificant
SDS	13.0755	-3.77669	2.59407	-1.45589	0.145422	0.669601	notsignificant
CHIT1	3.04892	-3.759	2.21804	-1.69474	0.0901255	NA	notsignificant
ADGRA2	6.73383	-3.75799	1.50418	-2.49837	0.0124767	0.294959	notsignificant
AL390195.2	1.95928	-3.71774	2.3766	-1.56431	0.117746	NA	notsignificant
AC079336.5	14.5756	-3.71028	1.01393	-3.6593	0.00025291	0.0407566	downregulated
SULT1A4	7.59973	-3.70554	1.47015	-2.52052	0.0117182	0.294959	notsignificant
CASC9	1.87003	-3.70424	2.43368	-1.52208	0.12799	NA	notsignificant
CXCL10	1.57899	-3.69558	2.11992	-1.74327	0.081287	NA	notsignificant
RN7SL3	39420	-3.68923	1.23673	-2.98307	0.00285376	0.161417	notsignificant
CALHM6	1.47348	-3.68559	2.47974	-1.48628	0.137205	NA	notsignificant
TMEM163	1.54565	-3.67926	1.74555	-2.1078	0.0350484	NA	notsignificant
CD37	5.9463	-3.67701	1.64396	-2.23667	0.0253077	0.390521	notsignificant
PHACTR1	7.65943	-3.67574	1.87948	-1.95572	0.0504985	0.49608	notsignificant
NPHP3.ACAD11	9.36157	-3.66852	1.24017	-2.95808	0.00309564	0.167872	notsignificant
AL034397.3	1.5966	-3.66353	2.11159	-1.73496	0.0827472	NA	notsignificant
AC083862.3	1.59184	-3.65951	1.87514	-1.9516	0.0509859	NA	notsignificant
NETO1	1.43699	-3.65	2.44406	-1.49342	0.135328	NA	notsignificant
AC012464.2	2.45743	-3.64764	2.08638	-1.74831	0.08041	NA	notsignificant
AC021086.1	1.9002	-3.6465	3.32081	-1.09808	0.272171	NA	notsignificant
AC021237.1	3.69625	-3.64379	1.67473	-2.17575	0.029574	0.409124	notsignificant
LRRC37A17P	1.24867	-3.64274	3.48823	-1.0443	0.296348	NA	notsignificant
ULBP2	1.32176	-3.63967	2.14726	-1.69503	0.0900705	NA	notsignificant
ADCY7	1.6597	-3.63688	1.88459	-1.9298	0.0536319	NA	notsignificant
FLNC	1.45015	-3.6367	2.13776	-1.70117	0.0889103	NA	notsignificant
AC018653.3	1.41387	-3.624	2.50781	-1.44508	0.148434	NA	notsignificant
LINC02240	1.50177	-3.62175	2.12157	-1.70711	0.0878021	NA	notsignificant
IQCJ	1.54165	-3.6171	2.36438	-1.52983	0.126058	NA	notsignificant
AC090625.2	1.48152	-3.61382	1.89434	-1.90769	0.0564311	NA	notsignificant
AC008966.3	2.09421	-3.6094	3.22282	-1.11995	0.262734	NA	notsignificant
ATF7.NPFF	8.64039	-3.60583	1.71759	-2.09935	0.0357862	0.440924	notsignificant
ETV1	1.30473	-3.6033	2.06411	-1.74569	0.080864	NA	notsignificant
ARHGAP25	5.5869	-3.59741	1.3967	-2.57565	0.0100051	0.274805	notsignificant
FOXB2	2.08268	-3.59596	1.8982	-1.8944	0.0581717	NA	notsignificant
AC016682.1	3.12746	-3.58578	1.66516	-2.15341	0.0312865	NA	notsignificant
TNXA	1.61417	-3.58165	2.15783	-1.65983	0.0969479	NA	notsignificant
MAPK8IP1P1	1.28892	-3.58032	2.63237	-1.36011	0.173795	NA	notsignificant
NPM1P32	1.32983	-3.58025	1.93865	-1.84678	0.0647796	NA	notsignificant
MIR34AHG	1.34483	-3.57661	2.19333	-1.63067	0.102959	NA	notsignificant
AC002553.1	1.5298	-3.56988	2.50139	-1.42716	0.153535	NA	notsignificant
RAB42	3.8778	-3.55985	2.03065	-1.75306	0.0795913	0.568148	notsignificant
CASC11	1.2727	-3.5558	2.97918	-1.19355	0.232655	NA	notsignificant
AC090826.1	5.75128	-3.55057	1.21607	-2.9197	0.00350367	0.176029	notsignificant
LINC01291	4.80694	-3.54277	3.4779	-1.01865	0.308368	0.792232	notsignificant
LINC02731	1.94528	-3.54137	2.10875	-1.67936	0.0930811	NA	notsignificant
ANKRD36BP2	1.33712	-3.5364	2.05013	-1.72497	0.0845332	NA	notsignificant
AC097532.2	1.32062	-3.52571	2.12488	-1.65925	0.0970651	NA	notsignificant
LINC01115	24.5282	-3.52498	0.59021	-5.97242	2.33759e-09	3.99307e-06	downregulated
AC026191.1	2.86632	-3.51367	1.69142	-2.07735	0.0377695	NA	notsignificant
OR7E116P	1.83434	-3.51196	2.0492	-1.71382	0.0865619	NA	notsignificant
TTC29	3.80145	-3.50866	1.59215	-2.20372	0.0275441	0.400633	notsignificant
SNORD15A	1.81336	-3.5079	2.80148	-1.25216	0.210513	NA	notsignificant
B4GALNT4	1.41419	-3.50241	2.46037	-1.42353	0.154582	NA	notsignificant
CLEC10A	1.59778	-3.50187	2.80825	-1.24699	0.212399	NA	notsignificant
AC096720.2	1.43798	-3.49378	2.45123	-1.42532	0.154066	NA	notsignificant
GYG1P3	1.52251	-3.49114	1.9128	-1.82515	0.0679787	NA	notsignificant
AL138828.1	6.908	-3.4883	1.30744	-2.66804	0.00762942	0.246106	notsignificant
SNRPCP4	1.54645	-3.48374	2.2253	-1.56552	0.117461	NA	notsignificant
DHX40P1	2.56231	-3.48353	1.58148	-2.20269	0.0276163	NA	notsignificant
NQO1	143.055	-3.48036	1.3194	-2.63784	0.00834361	0.255177	notsignificant
KCNK3	6.32691	-3.47881	1.28745	-2.70208	0.00689062	0.233726	notsignificant
SNORA68	2.59124	-3.47479	1.94052	-1.79065	0.0733493	NA	notsignificant
H2BC3	3.81751	-3.46964	1.53391	-2.26196	0.0236997	0.381569	notsignificant
TNFSF15	1.85635	-3.46342	2.43961	-1.41966	0.155707	NA	notsignificant
NLGN4X	6.70478	-3.45995	1.1428	-3.02762	0.00246487	0.150069	notsignificant
FOLR2	2.08177	-3.45772	2.00716	-1.7227	0.0849434	NA	notsignificant
AL136164.3	2.74192	-3.45382	2.09362	-1.64969	0.0990063	NA	notsignificant
RN7SL124P	1.51474	-3.43792	2.37248	-1.44908	0.147315	NA	notsignificant
DTL	7.35657	-3.4375	1.39019	-2.47269	0.0134102	0.304214	notsignificant
NTN1	1.3934	-3.42409	1.91083	-1.79194	0.0731425	NA	notsignificant
SLC22A18AS	15.5438	-3.42136	1.36575	-2.50512	0.0122409	0.294959	notsignificant
AC018659.7	1.08313	-3.42057	3.4955	-0.978563	0.327796	NA	notsignificant
MRVI1.AS1	1.83036	-3.41637	2.41928	-1.41214	0.157908	NA	notsignificant
KRT8P13	1.2046	-3.41417	2.20316	-1.54967	0.12122	NA	notsignificant
CYP4A22.AS1	1.35233	-3.41331	3.01931	-1.1305	0.258267	NA	notsignificant
AC009955.4	1.59218	-3.41012	2.83966	-1.20089	0.229794	NA	notsignificant
ECM1	7.55417	-3.40863	1.28265	-2.65748	0.00787274	0.248581	notsignificant
AJ271736.1	2.19729	-3.40776	1.61701	-2.10745	0.0350784	NA	notsignificant
TLDC2	1.09725	-3.40771	3.49187	-0.975898	0.329115	NA	notsignificant
ADM	4.52441	-3.40701	1.47048	-2.31693	0.0205075	0.358423	notsignificant
KNL1	7.14272	-3.40463	1.66194	-2.04858	0.0405029	0.459104	notsignificant
NPIPA7	1.12829	-3.40408	3.12977	-1.08765	0.276752	NA	notsignificant
AL512356.2	1.80902	-3.40338	2.80712	-1.21241	0.225355	NA	notsignificant
GLP1R	89.6494	-3.39889	0.437532	-7.76832	7.95343e-15	4.52869e-11	downregulated
LINC02718	1.13073	-3.39224	2.24569	-1.51056	0.130901	NA	notsignificant
CFAP69	1.83599	-3.39135	1.7495	-1.93847	0.0525663	NA	notsignificant
CYP51A1.AS1	2.85507	-3.39069	1.95421	-1.73507	0.0827282	NA	notsignificant
KCNE5	1.63033	-3.38533	2.13541	-1.58533	0.112891	NA	notsignificant
ROR2	1.12897	-3.38278	2.14849	-1.5745	0.115373	NA	notsignificant
AC011825.1	2.69071	-3.37818	1.66681	-2.02673	0.04269	NA	notsignificant
AC090152.1	2.58786	-3.37171	1.64242	-2.05289	0.0400831	NA	notsignificant
RPL5P27	1.20813	-3.37115	2.17505	-1.54992	0.121162	NA	notsignificant
MEPE	1.77929	-3.3711	2.30584	-1.46199	0.143745	NA	notsignificant
AL356417.3	1.974	-3.37008	1.8887	-1.78435	0.0743676	NA	notsignificant
FAM162B	87.5191	-3.36379	0.629832	-5.34077	9.25521e-08	0.000112927	downregulated
DEPDC1B	1.15036	-3.36267	2.40198	-1.39996	0.161526	NA	notsignificant
MUC16	6.97421	-3.35338	1.14589	-2.92644	0.00342869	0.173795	notsignificant
AC002094.1	2.73926	-3.35198	2.33143	-1.43773	0.15051	NA	notsignificant
LINC00992	5.46341	-3.34771	1.5777	-2.12189	0.0338473	0.430193	notsignificant
POMC	3.63543	-3.34757	1.77271	-1.88839	0.0589736	0.513187	notsignificant
AC093809.1	1.5621	-3.34728	3.43947	-0.973198	0.330455	NA	notsignificant
SNORA63	2.94671	-3.34433	2.162	-1.54687	0.121895	NA	notsignificant
AC010504.1	1.19549	-3.33959	2.27211	-1.46981	0.141612	NA	notsignificant
BTK	1.76023	-3.33209	2.0505	-1.62502	0.104159	NA	notsignificant
AL445433.1	3.97925	-3.32795	1.34159	-2.48061	0.013116	0.301604	notsignificant
AC079336.2	1.0378	-3.32485	3.49329	-0.951783	0.341207	NA	notsignificant
BICD1	3.90146	-3.32232	1.69799	-1.95661	0.050393	0.49608	notsignificant
AFAP1L1	1.04908	-3.31574	3.03168	-1.0937	0.274088	NA	notsignificant
PRAM1	1.80232	-3.31478	2.34665	-1.41256	0.157785	NA	notsignificant
AC116562.4	1.06236	-3.31457	2.39787	-1.3823	0.16688	NA	notsignificant
AC099661.1	6.184	-3.31203	1.3641	-2.42799	0.0151827	0.319848	notsignificant
ADAMTSL4.AS2	1.25191	-3.30968	2.6252	-1.26073	0.207404	NA	notsignificant
AC005703.6	3.12674	-3.30807	1.68481	-1.96347	0.049592	NA	notsignificant
IKZF3	1.37216	-3.30252	2.16582	-1.52483	0.1273	NA	notsignificant
AL022157.1	1.1382	-3.30226	2.18807	-1.50921	0.131244	NA	notsignificant
POLE2	1.47542	-3.30034	2.44795	-1.34821	0.177592	NA	notsignificant
AL390195.3	1.12823	-3.30007	2.97615	-1.10884	0.267501	NA	notsignificant
AC074194.1	1.28926	-3.29706	2.22849	-1.4795	0.139006	NA	notsignificant
PKMP4	1.08698	-3.29705	2.18998	-1.50552	0.132191	NA	notsignificant
CCDC102A	3.94404	-3.2943	1.40342	-2.34733	0.0189085	0.34843	notsignificant
AC008033.1	1.52659	-3.29367	1.87497	-1.75665	0.0789769	NA	notsignificant
FAM96AP2	1.17533	-3.29057	2.22785	-1.47702	0.139672	NA	notsignificant
RN7SL738P	1.0104	-3.28977	2.53876	-1.29582	0.195038	NA	notsignificant
FAM72A	1.06708	-3.28589	2.5305	-1.29851	0.194111	NA	notsignificant
AL358075.4	46.8468	-3.27591	0.589598	-5.55617	2.75758e-08	3.92542e-05	downregulated
SLCO1A2	4.33516	-3.27558	1.43087	-2.28923	0.0220663	0.367893	notsignificant
BLM	1.10639	-3.27158	2.46203	-1.32881	0.18391	NA	notsignificant
AC090627.1	1.33812	-3.27148	2.19283	-1.4919	0.135726	NA	notsignificant
AC124290.1	1.42161	-3.26991	2.23701	-1.46174	0.143813	NA	notsignificant
GINS1	5.87707	-3.26904	1.23667	-2.64341	0.00820756	0.253071	notsignificant
LINC01348	2.80922	-3.2689	2.08338	-1.56903	0.11664	NA	notsignificant
PMS2P7	2.51913	-3.26707	1.93481	-1.68857	0.091302	NA	notsignificant
AC092153.1	3.146	-3.26168	1.68014	-1.94131	0.0522209	NA	notsignificant
CKAP2L	4.00565	-3.26092	1.79745	-1.81419	0.0696489	0.54407	notsignificant
AL121761.1	0.971585	-3.25912	3.0055	-1.08439	0.278194	NA	notsignificant
AC024940.2	1.00356	-3.25797	2.53508	-1.28516	0.198738	NA	notsignificant
GSG1	1.36933	-3.25762	2.93403	-1.11029	0.266875	NA	notsignificant
SCGB1D2	0.933099	-3.25425	3.49521	-0.931059	0.351823	NA	notsignificant
FLI1	1.21657	-3.25113	2.95992	-1.09838	0.272037	NA	notsignificant
KDR	1.06204	-3.2489	2.90705	-1.11759	0.263741	NA	notsignificant
EEF1A1P32	0.986797	-3.24526	3.05612	-1.06189	0.288287	NA	notsignificant
AC020594.1	2.27132	-3.24482	1.86077	-1.74381	0.0811928	NA	notsignificant
AC079140.3	1.0866	-3.2439	2.5522	-1.27102	0.203722	NA	notsignificant
AL049714.1	1.752	-3.23809	2.13044	-1.51992	0.128532	NA	notsignificant
MUC13	1.70433	-3.23802	1.80759	-1.79135	0.0732376	NA	notsignificant
RIMBP3B	0.95588	-3.23729	3.49659	-0.925844	0.354527	NA	notsignificant
SAP30L.AS1	2.23602	-3.23709	1.75674	-1.84267	0.0653767	NA	notsignificant
AC008764.8	1.45023	-3.237	2.45827	-1.31678	0.187912	NA	notsignificant
LILRB4	13.3282	-3.23341	1.5881	-2.03602	0.0417484	0.465775	notsignificant
APOBEC3A	1.09634	-3.23012	3.05071	-1.05881	0.289686	NA	notsignificant
BOK.AS1	2.1716	-3.22991	1.88078	-1.71732	0.0859199	NA	notsignificant
AC144831.1	2.38303	-3.2275	1.61889	-1.99365	0.0461901	NA	notsignificant
KCNK12	1.13421	-3.22248	2.67478	-1.20476	0.228294	NA	notsignificant
AURKB	6.13758	-3.21325	1.58125	-2.0321	0.0421439	0.466879	notsignificant
CORO1A	3.96169	-3.21221	1.41531	-2.26963	0.0232303	0.379075	notsignificant
AL031587.1	1.25634	-3.21216	3.49394	-0.919353	0.357911	NA	notsignificant
PCSK9	2.11649	-3.20377	2.18052	-1.46927	0.14176	NA	notsignificant
CHI3L2	40.2709	-3.20292	0.643117	-4.98032	6.34806e-07	0.000570724	downregulated
AL163051.1	2.61975	-3.19462	2.09611	-1.52407	0.127492	NA	notsignificant
AC017116.2	1.03632	-3.19102	2.74192	-1.16379	0.244509	NA	notsignificant
SERPINB5	14.3469	-3.19058	1.08591	-2.93815	0.00330176	0.171935	notsignificant
CD8B	1.30033	-3.18882	2.25589	-1.41356	0.157492	NA	notsignificant
TRIM50	1.03967	-3.18847	3.13687	-1.01645	0.309415	NA	notsignificant
AC132192.2	1.07863	-3.18634	2.59991	-1.22556	0.220364	NA	notsignificant
LINC01143	0.869565	-3.18416	3.49841	-0.910173	0.362731	NA	notsignificant
HASPIN	4.68301	-3.18029	1.43402	-2.21775	0.0265716	0.39435	notsignificant
AC027575.3	0.949786	-3.17714	2.50148	-1.2701	0.204048	NA	notsignificant
AC092098.1	0.992933	-3.17629	2.17962	-1.45727	0.145042	NA	notsignificant
JHY	2.24615	-3.17527	1.86239	-1.70494	0.0882047	NA	notsignificant
AP001021.3	2.31908	-3.17442	1.70061	-1.86663	0.0619529	NA	notsignificant
PTPN7	1.38033	-3.17417	2.86241	-1.10892	0.267466	NA	notsignificant
EVA1A	16.6953	-3.16982	0.884108	-3.58533	0.000336647	0.0474567	downregulated
KIF20A	9.17037	-3.16979	1.31515	-2.41021	0.0159434	0.32422	notsignificant
AC005521.1	0.988398	-3.16834	2.5056	-1.26451	0.206048	NA	notsignificant
AL160191.3	1.04227	-3.16829	2.36076	-1.34206	0.179575	NA	notsignificant
AL390955.1	0.87248	-3.16771	3.15142	-1.00517	0.314815	NA	notsignificant
CCN6	0.991067	-3.16759	2.2433	-1.41202	0.157944	NA	notsignificant
FAM167B	11.9442	-3.16272	1.36203	-2.32206	0.0202298	0.356729	notsignificant
AC125257.1	2.04443	-3.15958	2.68262	-1.1778	0.238877	NA	notsignificant
AC112247.1	1.05342	-3.15739	2.59534	-1.21656	0.223771	NA	notsignificant
AXIN2	1.41569	-3.15599	2.59857	-1.21451	0.224553	NA	notsignificant
AC092941.1	1.0457	-3.15261	2.54572	-1.23839	0.215571	NA	notsignificant
LINC01800	0.951724	-3.15037	3.06979	-1.02625	0.304774	NA	notsignificant
SMAD5.AS1	0.898504	-3.14861	3.49765	-0.900207	0.36801	NA	notsignificant
AC003958.2	0.990287	-3.14104	2.46594	-1.27377	0.202746	NA	notsignificant
LINC02773	2.12527	-3.13874	1.70395	-1.84204	0.0654697	NA	notsignificant
LCK	1.9885	-3.12564	1.82887	-1.70906	0.0874403	NA	notsignificant
Z83840.2	1.35735	-3.12523	2.54357	-1.22868	0.219192	NA	notsignificant
CLSPN	9.17967	-3.12217	1.4106	-2.21336	0.0268725	0.397067	notsignificant
LINC02208	1.2572	-3.12182	2.56802	-1.21565	0.224118	NA	notsignificant
RPL22P13	2.14428	-3.12027	1.75815	-1.77475	0.07594	NA	notsignificant
TSKS	0.984553	-3.11713	3.49608	-0.891607	0.372604	NA	notsignificant
LINC00881	1.05775	-3.11086	3.06209	-1.01593	0.309665	NA	notsignificant
TFF2	1.08213	-3.10805	2.86331	-1.08547	0.277712	NA	notsignificant
NXPH3	23.4197	-3.09969	0.90719	-3.4168	0.000633612	0.0693805	notsignificant
LACRT	1.82976	-3.09785	2.74093	-1.13022	0.258384	NA	notsignificant
ACSM5	0.931907	-3.09705	2.5909	-1.19536	0.231948	NA	notsignificant
MT.TM	7.22425	-3.09632	1.23782	-2.50143	0.0123694	0.294959	notsignificant
RNF148	0.995165	-3.09427	2.60703	-1.18689	0.23527	NA	notsignificant
AMPD3	10.2528	-3.09112	1.17717	-2.62589	0.00864218	0.259905	notsignificant
AC011447.7	1.38832	-3.08883	2.86405	-1.07848	0.280818	NA	notsignificant
HOPX	1.07745	-3.08453	2.24597	-1.37336	0.16964	NA	notsignificant
TRIB2	105.151	-3.08224	0.659967	-4.6703	3.00761e-06	0.00171253	downregulated
ARHGAP19.SLIT1	1.68308	-3.08066	2.21748	-1.38926	0.164753	NA	notsignificant
PIMREG	2.12295	-3.07962	1.67856	-1.83468	0.0665534	NA	notsignificant
PRR11	8.7497	-3.07827	1.08689	-2.83218	0.00462313	0.194993	notsignificant
FITM1	2.01592	-3.07803	1.72055	-1.78899	0.0736169	NA	notsignificant
FN1	35.631	-3.07475	0.9358	-3.28569	0.00101731	0.0884658	notsignificant
NRROS	3.34878	-3.07279	2.38978	-1.2858	0.198512	0.724388	notsignificant
H2BC19P	7.47377	-3.06589	1.67241	-1.83321	0.0667708	0.53473	notsignificant
PPIAP23	0.951441	-3.06113	2.57122	-1.19054	0.233834	NA	notsignificant
AC092299.1	0.881054	-3.05928	3.49814	-0.874545	0.381822	NA	notsignificant
LGR6	247.395	-3.058	1.05053	-2.9109	0.00360394	0.177926	notsignificant
AMY2A	0.872211	-3.0571	3.01745	-1.01314	0.310993	NA	notsignificant
CXXC4.AS1	3.60574	-3.0518	1.6736	-1.82349	0.0682286	0.539862	notsignificant
RPL12P2	1.23586	-3.05176	2.24844	-1.35727	0.174694	NA	notsignificant
GAB4	0.941235	-3.05141	2.27107	-1.3436	0.179078	NA	notsignificant
GPX1P2	1.17612	-3.0504	2.25203	-1.35451	0.175572	NA	notsignificant
POTEJ	4.12994	-3.04791	1.68179	-1.8123	0.0699394	0.54407	notsignificant
ATP6V1G3	1.62257	-3.04352	2.30489	-1.32047	0.18668	NA	notsignificant
INHBA	2.77035	-3.04337	2.1645	-1.40604	0.159712	NA	notsignificant
RPL7AP53	1.11493	-3.04322	2.21408	-1.37448	0.169291	NA	notsignificant
RNU5B.1	2.74048	-3.04013	2.17846	-1.39554	0.162853	NA	notsignificant
KRT84	1.3846	-3.0374	1.97883	-1.53495	0.124796	NA	notsignificant
AL133241.1	1.77991	-3.03644	2.82716	-1.07402	0.282812	NA	notsignificant
AC009690.1	2.60138	-3.03051	2.22359	-1.36289	0.172918	NA	notsignificant
AC116351.2	0.872893	-3.02999	2.62508	-1.15425	0.248399	NA	notsignificant
SLC26A9	1.88384	-3.02946	1.77175	-1.70987	0.0872902	NA	notsignificant
TREM2	3.57432	-3.02924	2.09686	-1.44466	0.148554	0.672394	notsignificant
GRIN3A	2.33162	-3.02005	1.6127	-1.87267	0.0611144	NA	notsignificant
AQP11	1.39947	-3.01791	2.20607	-1.368	0.171311	NA	notsignificant
TROAP	3.08087	-3.01646	2.11203	-1.42822	0.153227	NA	notsignificant
AC004982.2	3.71351	-3.01513	1.40276	-2.14942	0.031601	0.416621	notsignificant
MT.TF	1.19509	-3.01424	2.58219	-1.16732	0.243082	NA	notsignificant
SERPINB9P1	1.67617	-3.01399	1.67459	-1.79984	0.0718867	NA	notsignificant
AC025271.1	0.893468	-3.01308	2.27659	-1.32351	0.185667	NA	notsignificant
AC091563.1	2.18694	-3.01303	2.55255	-1.1804	0.237841	NA	notsignificant
PAICSP1	1.0202	-3.01261	2.54602	-1.18326	0.236705	NA	notsignificant
CADM2	0.993991	-3.01019	2.2703	-1.3259	0.184873	NA	notsignificant
AC009159.3	0.92448	-3.0094	2.27595	-1.32226	0.18608	NA	notsignificant
MS4A14	2.97422	-3.00818	2.44397	-1.23086	0.218376	NA	notsignificant
EREG	2.42217	-3.00796	2.24271	-1.34121	0.179851	NA	notsignificant
ABI3BP	1.0405	-3.00177	2.04083	-1.47086	0.141329	NA	notsignificant
YWHAQP6	1.0405	-3.00177	2.04083	-1.47086	0.141329	NA	notsignificant
TNNI2	1.81971	-3.00069	2.40762	-1.24633	0.212643	NA	notsignificant
SPOCD1	1.10846	-2.9979	3.49864	-0.856876	0.391513	NA	notsignificant
AC090971.5	2.1547	-2.99605	1.70418	-1.75805	0.0787383	NA	notsignificant
SLC30A8	0.97052	-2.99596	2.94633	-1.01684	0.309228	NA	notsignificant
AC069209.2	1.76299	-2.98994	3.28374	-0.910529	0.362544	NA	notsignificant
IL1RL1	10.9701	-2.98464	1.23155	-2.42348	0.0153726	0.319848	notsignificant
MCHR1	25.8291	-2.97952	0.719486	-4.14117	3.45533e-05	0.0111952	downregulated
ENHO	5.05134	-2.9781	1.57882	-1.88628	0.0592577	0.514088	notsignificant
GABRR2	1.02646	-2.97805	2.56893	-1.15926	0.246351	NA	notsignificant
AC020917.1	0.829943	-2.97789	3.49981	-0.850872	0.39484	NA	notsignificant
SARDH	1.3915	-2.97408	2.41479	-1.23161	0.218095	NA	notsignificant
CCL2	7.76842	-2.97135	1.62774	-1.82544	0.0679342	0.539243	notsignificant
AC069185.1	4.89714	-2.96932	1.3675	-2.17134	0.0299052	0.409502	notsignificant
CREB5	10.7247	-2.96712	1.14448	-2.59254	0.0095269	0.269881	notsignificant
SYCE3	5.99993	-2.96509	1.07356	-2.76192	0.00574628	0.21694	notsignificant
KIF23	5.47946	-2.96368	1.32244	-2.24107	0.0250218	0.38892	notsignificant
HMGB1P41	0.940978	-2.95185	2.65936	-1.10998	0.267006	NA	notsignificant
SNORD60	1.4943	-2.95136	2.12658	-1.38784	0.165186	NA	notsignificant
GPR37L1	1.4742	-2.94978	2.39576	-1.23125	0.21823	NA	notsignificant
VDAC1P8	1.83376	-2.94872	1.65748	-1.77904	0.0752336	NA	notsignificant
BX284668.4	0.773163	-2.9475	3.50313	-0.841392	0.400129	NA	notsignificant
LINC02019	0.773163	-2.9475	3.50313	-0.841392	0.400129	NA	notsignificant
DSTNP4	2.659	-2.94655	1.68932	-1.74423	0.0811194	NA	notsignificant
ADM5	1.21855	-2.9464	2.6244	-1.1227	0.261566	NA	notsignificant
APOBEC3G	2.38731	-2.93962	1.66961	-1.76066	0.0782957	NA	notsignificant
DHRS9	1.93655	-2.93811	2.29971	-1.2776	0.20139	NA	notsignificant
CCK	0.873724	-2.93567	2.65812	-1.10442	0.269412	NA	notsignificant
TERB1	0.894935	-2.93348	3.12595	-0.938428	0.348025	NA	notsignificant
CNMD	1.10182	-2.93228	3.01451	-0.972723	0.330691	NA	notsignificant
SH3RF3	3.33883	-2.93172	1.80019	-1.62856	0.103406	0.611058	notsignificant
GLYCAM1	3.56916	-2.93069	1.53366	-1.91091	0.0560158	0.506844	notsignificant
ADAM29	1.11292	-2.92998	3.02702	-0.967944	0.333072	NA	notsignificant
HIGD1AP14	0.774007	-2.92631	2.60656	-1.12267	0.261577	NA	notsignificant
DCAF12L2	2.02109	-2.92471	1.97968	-1.47737	0.139577	NA	notsignificant
AL161911.1	1.38587	-2.92183	2.5808	-1.13214	0.257574	NA	notsignificant
CCL20	0.846085	-2.92066	2.63531	-1.10828	0.267741	NA	notsignificant
AC007952.4	13.1457	-2.9203	1.06392	-2.74486	0.00605373	0.221297	notsignificant
HDGFP1	1.76164	-2.91481	1.62529	-1.79341	0.0729067	NA	notsignificant
GEM	3.37487	-2.91336	1.52327	-1.91257	0.055803	0.506497	notsignificant
MIA	7.0286	-2.91194	1.1306	-2.57557	0.0100074	0.274805	notsignificant
H4C13	1.94937	-2.91003	1.99753	-1.45681	0.145169	NA	notsignificant
AC023300.3	1.11916	-2.90866	1.97972	-1.46922	0.141772	NA	notsignificant
RLBP1	0.868813	-2.90804	3.1685	-0.917798	0.358725	NA	notsignificant
CHRNA7	3.6965	-2.90741	1.52825	-1.90244	0.0571132	0.507041	notsignificant
PIK3AP1	9.57023	-2.90423	1.47448	-1.96966	0.0488769	0.491078	notsignificant
CLIP3	0.90268	-2.90269	2.35482	-1.23266	0.217704	NA	notsignificant
LINC01520	0.738494	-2.9008	3.50195	-0.828339	0.407478	NA	notsignificant
HSPE1P8	0.918012	-2.90067	2.68775	-1.07922	0.280491	NA	notsignificant
OR2A12	0.920891	-2.89757	3.16179	-0.916434	0.359439	NA	notsignificant
AC007878.1	3.28541	-2.89715	2.21937	-1.30539	0.19176	0.718027	notsignificant
PLK1	11.6832	-2.89379	1.0807	-2.67769	0.00741312	0.241662	notsignificant
E2F2	4.96636	-2.89099	1.49355	-1.93565	0.0529108	0.498798	notsignificant
OR6J1	1.83708	-2.88936	1.97931	-1.45978	0.144349	NA	notsignificant
CLDND2	0.812754	-2.88852	3.14797	-0.917582	0.358838	NA	notsignificant
AL358176.3	0.997223	-2.88823	2.25223	-1.28239	0.199706	NA	notsignificant
MYLK.AS1	5.45489	-2.88179	1.33507	-2.15854	0.0308861	0.414887	notsignificant
UPP2	0.883885	-2.88162	2.67406	-1.07762	0.281204	NA	notsignificant
AC092881.1	1.11526	-2.8796	3.19055	-0.902539	0.366771	NA	notsignificant
SNORD116.24	3.78901	-2.87836	1.4925	-1.92855	0.0537866	0.500103	notsignificant
GEMIN2P2	0.817562	-2.87691	2.66613	-1.07906	0.280561	NA	notsignificant
AC015813.1	3.26527	-2.87383	1.97033	-1.45855	0.144689	0.669601	notsignificant
STAB1	4.57793	-2.8736	1.78695	-1.6081	0.107814	0.618575	notsignificant
AL355916.3	0.914735	-2.87132	3.501	-0.820142	0.412135	NA	notsignificant
LRRC43	7.71222	-2.87026	1.09543	-2.62021	0.00878763	0.261516	notsignificant
SLC25A52	0.792018	-2.86304	3.10832	-0.921089	0.357004	NA	notsignificant
LINC02198	2.94006	-2.8621	1.88222	-1.5206	0.12836	NA	notsignificant
UBE3D	12.2575	-2.85948	0.778141	-3.67476	0.000238076	0.0394837	downregulated
TYMS	22.1981	-2.85896	1.04648	-2.73199	0.00629536	0.222197	notsignificant
SLC25A21	1.80635	-2.85837	2.46991	-1.15728	0.247158	NA	notsignificant
TMEM191B	5.89885	-2.85739	1.32035	-2.16412	0.0304555	0.412629	notsignificant
GPR84	2.34562	-2.85624	2.08148	-1.37222	0.169996	NA	notsignificant
AP005403.1	1.77948	-2.85605	1.72525	-1.65543	0.0978364	NA	notsignificant
AC009220.2	0.741754	-2.85551	3.5036	-0.81502	0.415061	NA	notsignificant
AC067852.3	1.51565	-2.85534	2.93892	-0.971562	0.331269	NA	notsignificant
AC022336.2	0.783752	-2.85396	3.50231	-0.81488	0.415141	NA	notsignificant
TUBB2B	0.783752	-2.85396	3.50231	-0.81488	0.415141	NA	notsignificant
PRSS53	1.24058	-2.8514	2.61162	-1.09181	0.274915	NA	notsignificant
AC016394.3	2.04218	-2.84978	1.77161	-1.60858	0.107708	NA	notsignificant
SYCP3	2.40708	-2.84384	1.81219	-1.56928	0.116582	NA	notsignificant
S100A7	3.3655	-2.84337	1.80821	-1.57248	0.115839	0.622587	notsignificant
ZP3	24.6514	-2.84221	0.637394	-4.45911	8.23015e-06	0.00390521	downregulated
MARCO	4.64416	-2.84179	1.98399	-1.43236	0.15204	0.674935	notsignificant
LINC01315	14.6171	-2.84014	0.7106	-3.99682	6.41999e-05	0.0174073	downregulated
AL078459.1	1.97403	-2.83868	1.6042	-1.76953	0.076805	NA	notsignificant
FABP7	81.5412	-2.83801	0.747049	-3.79896	0.000145306	0.0285301	downregulated
AC006077.2	0.861178	-2.83743	3.16761	-0.895762	0.37038	NA	notsignificant
ADAMDEC1	3.63855	-2.83662	2.36675	-1.19853	0.230712	0.749903	notsignificant
AL133367.1	1.36952	-2.83329	2.57114	-1.10196	0.270479	NA	notsignificant
ANKRD62P1.PARP4P3	0.92617	-2.83157	2.68627	-1.05409	0.291842	NA	notsignificant
AC124916.1	0.784184	-2.82997	3.15686	-0.89645	0.370013	NA	notsignificant
SPART.AS1	0.716017	-2.82903	3.50469	-0.807212	0.419544	NA	notsignificant
AC025580.2	1.36554	-2.82885	2.53427	-1.11624	0.264319	NA	notsignificant
AC004967.1	1.82015	-2.82688	1.94741	-1.45161	0.146611	NA	notsignificant
AC007956.2	0.825338	-2.82664	3.1984	-0.883767	0.376822	NA	notsignificant
SHLD2P3	2.17749	-2.82412	1.79877	-1.57002	0.116409	NA	notsignificant
RIPPLY3	1.06117	-2.82388	3.01128	-0.937769	0.348363	NA	notsignificant
CHCHD2P8	0.842357	-2.81901	2.37537	-1.18677	0.23532	NA	notsignificant
AC024361.2	0.921588	-2.8161	2.81285	-1.00115	0.316752	NA	notsignificant
SNHG25	2.46172	-2.81232	1.70924	-1.64536	0.0998964	NA	notsignificant
MRPS18AP1	0.786337	-2.81216	3.18904	-0.881818	0.377875	NA	notsignificant
GYG1P1	2.99657	-2.80798	1.37622	-2.04036	0.0413145	NA	notsignificant
TFAP2B	1.17482	-2.80136	2.52039	-1.11148	0.266362	NA	notsignificant
LINC00265	1.0389	-2.80069	2.55626	-1.09562	0.273245	NA	notsignificant
AC009812.1	11.6945	-2.79899	0.786445	-3.55904	0.000372217	0.0489477	downregulated
AL391834.1	0.796175	-2.79511	2.70147	-1.03466	0.300827	NA	notsignificant
LINC01208	12.8741	-2.79429	0.871489	-3.20634	0.00134436	0.105341	notsignificant
AC211486.6	0.964612	-2.79174	2.28247	-1.22312	0.221285	NA	notsignificant
LSP1	13.2321	-2.79002	2.26473	-1.23194	0.21797	0.740822	notsignificant
PAPOLB	1.2865	-2.78797	2.56527	-1.08681	0.27712	NA	notsignificant
RBPMS.AS1	1.68392	-2.7874	2.1364	-1.30472	0.191989	NA	notsignificant
LINC02449	1.05586	-2.78641	2.73455	-1.01896	0.30822	NA	notsignificant
SHOC1	0.732597	-2.78532	2.60117	-1.07079	0.284262	NA	notsignificant
AC007448.5	0.890586	-2.78381	3.02641	-0.919839	0.357657	NA	notsignificant
SNORD63	1.01705	-2.78167	2.24322	-1.24004	0.214961	NA	notsignificant
CAMK1G	1.02494	-2.78077	3.50427	-0.793538	0.427464	NA	notsignificant
CCN2	2.59319	-2.78004	2.03827	-1.36392	0.172593	NA	notsignificant
CD300A	8.26674	-2.7799	1.26882	-2.19093	0.0284566	0.404148	notsignificant
TH	0.917703	-2.77937	3.13878	-0.885495	0.37589	NA	notsignificant
RNASE7	2.14347	-2.77647	2.09433	-1.3257	0.184938	NA	notsignificant
AC090617.10	1.32525	-2.77268	2.97872	-0.930829	0.351942	NA	notsignificant
CR392039.3	2.33219	-2.77264	1.6696	-1.66066	0.0967824	NA	notsignificant
BX005040.4	0.703612	-2.76722	3.5049	-0.78953	0.429802	NA	notsignificant
AC226119.2	2.56562	-2.7652	1.62136	-1.70548	0.0881047	NA	notsignificant
AL139353.1	5.54297	-2.76461	1.58757	-1.74141	0.0816115	0.570519	notsignificant
AC024940.1	0.992471	-2.76396	3.13853	-0.880654	0.378505	NA	notsignificant
MATK	1.21361	-2.76229	2.49306	-1.10799	0.267865	NA	notsignificant
C3orf35	5.90315	-2.76228	1.45664	-1.89633	0.0579164	0.509176	notsignificant
GPR156	11.1723	-2.76182	0.833201	-3.31471	0.000917388	0.082527	notsignificant
AL669831.3	0.9795	-2.76165	2.63828	-1.04676	0.295209	NA	notsignificant
AC009054.2	0.943582	-2.76003	3.12226	-0.883986	0.376704	NA	notsignificant
LINC02104	4.43491	-2.75947	1.44892	-1.9045	0.056845	0.507041	notsignificant
AC027796.3	9.92835	-2.75824	1.49387	-1.84638	0.0648373	0.529505	notsignificant
DCD	1.24112	-2.75677	2.57613	-1.07012	0.284565	NA	notsignificant
MRPS31P5	2.95906	-2.75355	1.70798	-1.61217	0.106925	NA	notsignificant
AC024610.2	7.01503	-2.75287	1.52318	-1.80732	0.070712	0.544837	notsignificant
KIF18A	2.86843	-2.75142	1.7766	-1.5487	0.121454	NA	notsignificant
KRT8P9	0.862179	-2.75098	2.10659	-1.30589	0.191589	NA	notsignificant
EDN1	1.65579	-2.75052	2.03636	-1.3507	0.176791	NA	notsignificant
CD5	0.987322	-2.75048	2.20586	-1.24689	0.212436	NA	notsignificant
RN7SL508P	1.42075	-2.74993	1.83087	-1.50197	0.133104	NA	notsignificant
AL020997.1	1.59259	-2.7489	1.68227	-1.63404	0.102251	NA	notsignificant
FAM86FP	1.85841	-2.74747	2.55647	-1.07471	0.282505	NA	notsignificant
TESC	1.9674	-2.74566	2.74701	-0.999508	0.317549	NA	notsignificant
AC024560.5	4.65263	-2.74418	1.87686	-1.46211	0.143711	0.669009	notsignificant
AC011511.1	1.4669	-2.74353	2.65277	-1.03421	0.301036	NA	notsignificant
AL512625.3	0.821382	-2.73993	2.38249	-1.15003	0.250132	NA	notsignificant
FRG1.DT	0.698598	-2.73932	2.78767	-0.982655	0.325777	NA	notsignificant
EFCAB10	0.749653	-2.7385	3.24	-0.845216	0.39799	NA	notsignificant
AC008753.1	1.6706	-2.73576	1.90608	-1.43529	0.151206	NA	notsignificant
SUMO2P6	1.28475	-2.73575	2.03143	-1.34671	0.178073	NA	notsignificant
AC245060.5	1.34823	-2.73469	2.58036	-1.05981	0.289232	NA	notsignificant
AC138776.1	0.723566	-2.72916	2.7327	-0.998704	0.317938	NA	notsignificant
Z73417.1	0.713363	-2.72449	2.66544	-1.02215	0.306708	NA	notsignificant
WNT7B	1.10073	-2.72368	3.04542	-0.89435	0.371135	NA	notsignificant
NCAPH	8.26852	-2.72367	1.15067	-2.36703	0.0179312	0.340314	notsignificant
AC127502.3	2.86159	-2.72021	1.69538	-1.60448	0.108608	NA	notsignificant
LINC01140	0.922411	-2.71962	2.73991	-0.992594	0.320908	NA	notsignificant
ALOX12	0.74327	-2.71803	2.74211	-0.991218	0.321579	NA	notsignificant
TLE6	1.37023	-2.71533	2.0889	-1.29988	0.193641	NA	notsignificant
AC126283.2	29.4385	-2.71506	1.49779	-1.8127	0.0698776	0.54407	notsignificant
AL138721.1	1.10966	-2.71366	2.27878	-1.19084	0.233718	NA	notsignificant
S100B	372.325	-2.71322	0.945899	-2.8684	0.00412552	0.188748	notsignificant
AC087343.1	1.66575	-2.71258	2.01513	-1.34611	0.178268	NA	notsignificant
AC008105.3	0.907352	-2.7121	2.69849	-1.00504	0.314876	NA	notsignificant
LINC01869	0.804246	-2.71106	3.50171	-0.774209	0.438807	NA	notsignificant
AL590617.1	0.690952	-2.70903	3.23462	-0.837512	0.402305	NA	notsignificant
AC074085.2	0.675221	-2.69879	2.66469	-1.0128	0.311157	NA	notsignificant
CNTF	1.56605	-2.69526	1.78662	-1.50858	0.131407	NA	notsignificant
STPG3.AS1	1.11585	-2.69474	3.20694	-0.840282	0.40075	NA	notsignificant
AL512306.2	5.73251	-2.69244	1.43431	-1.87717	0.0604954	0.517503	notsignificant
PKD1L2	0.724098	-2.69236	2.42078	-1.11219	0.266058	NA	notsignificant
IFIT1P1	3.71227	-2.68969	1.64054	-1.63952	0.101106	0.609201	notsignificant
AC130456.3	1.56218	-2.68754	1.83106	-1.46775	0.142172	NA	notsignificant
RN7SL587P	2.08532	-2.68593	1.60232	-1.67627	0.093685	NA	notsignificant
AL031778.1	27.2074	-2.68209	0.882718	-3.03844	0.00237804	0.148797	notsignificant
AC130343.2	3.26003	-2.68158	1.74057	-1.54063	0.123406	0.636292	notsignificant
AC022415.3	5.78556	-2.67999	1.63851	-1.63562	0.101919	0.610442	notsignificant
CLEC4A	1.43899	-2.67978	2.52072	-1.0631	0.287735	NA	notsignificant
AL137058.1	9.78742	-2.67976	0.88555	-3.02609	0.00247736	0.150069	notsignificant
AL137127.1	2.46803	-2.6773	1.5433	-1.73479	0.0827774	NA	notsignificant
TNFRSF10C	0.942838	-2.67562	3.50723	-0.762888	0.44553	NA	notsignificant
AL031600.3	0.953182	-2.67322	3.47328	-0.769653	0.441506	NA	notsignificant
AMY2B	144.818	-2.67186	0.600483	-4.44951	8.60652e-06	0.00397342	downregulated
PRR5.ARHGAP8	20.3564	-2.67162	1.04888	-2.54713	0.0108613	0.284676	notsignificant
EI24P1	0.943367	-2.66952	2.67163	-0.999212	0.317692	NA	notsignificant
DNAAF4	4.37816	-2.6687	1.49892	-1.78042	0.0750079	0.556959	notsignificant
CLEC2D	4.74094	-2.66772	1.38197	-1.93038	0.0535599	0.500103	notsignificant
ST13P11	0.656901	-2.66741	2.80616	-0.950553	0.341831	NA	notsignificant
RRM2	44.5934	-2.66576	0.994007	-2.68183	0.00732207	0.240494	notsignificant
MAP1A	0.860312	-2.6653	3.50672	-0.760054	0.447222	NA	notsignificant
KRT18P8	0.683966	-2.65858	3.23623	-0.821504	0.411359	NA	notsignificant
AC022079.2	0.787601	-2.65728	3.00429	-0.884497	0.376428	NA	notsignificant
GNRHR	0.997373	-2.6572	2.65187	-1.00201	0.316339	NA	notsignificant
ACTN2	1.06828	-2.65644	2.60879	-1.01827	0.308552	NA	notsignificant
AJUBA	1.31267	-2.6527	2.00657	-1.32201	0.186166	NA	notsignificant
SIGLEC9	1.31864	-2.65262	2.46212	-1.07737	0.281314	NA	notsignificant
OSBPL9P2	1.51841	-2.65071	1.79368	-1.47781	0.139459	NA	notsignificant
NCKAP1L	9.76308	-2.6505	1.42535	-1.85954	0.0629511	0.526043	notsignificant
CLIP1.AS1	1.14513	-2.6499	2.22645	-1.19019	0.233971	NA	notsignificant
GPR137C	2.98069	-2.64931	1.52329	-1.7392	0.0819987	NA	notsignificant
PRR26	7.48484	-2.64913	0.898872	-2.94717	0.00320692	0.171256	notsignificant
IMPDH1P10	4.42515	-2.64895	1.73273	-1.52877	0.126321	0.640852	notsignificant
AL049840.6	4.22937	-2.64618	1.28133	-2.06518	0.0389057	0.454271	notsignificant
CYTH4	7.00284	-2.6451	1.51918	-1.74113	0.0816602	0.570519	notsignificant
AC239799.2	0.719842	-2.64338	2.3959	-1.1033	0.269899	NA	notsignificant
ACTG1P17	0.806378	-2.64316	2.30884	-1.1448	0.252293	NA	notsignificant
LINC02680	2.85705	-2.63902	1.80411	-1.46278	0.143527	NA	notsignificant
AC131009.3	0.709859	-2.63901	3.07601	-0.857935	0.390928	NA	notsignificant
AL162311.2	2.01609	-2.63898	1.57377	-1.67686	0.0935704	NA	notsignificant
HHIPL2	79.3023	-2.63842	0.335789	-7.85739	3.92236e-15	3.5223e-11	downregulated
MS4A7	11.8578	-2.63757	1.61089	-1.63733	0.101561	0.609562	notsignificant
SUGT1P3	3.92779	-2.63648	1.49632	-1.76198	0.0780728	0.56456	notsignificant
SETP4	0.700321	-2.63292	2.39487	-1.0994	0.271593	NA	notsignificant
AC074183.2	2.09355	-2.63286	1.94781	-1.3517	0.176472	NA	notsignificant
KRT17	1.72431	-2.63101	2.2205	-1.18488	0.236066	NA	notsignificant
FES	0.809898	-2.62871	2.12893	-1.23475	0.216923	NA	notsignificant
AL162171.3	0.66013	-2.62826	2.79322	-0.940942	0.346734	NA	notsignificant
AC005050.1	4.64299	-2.625	1.42031	-1.84819	0.0645751	0.528862	notsignificant
AC020937.1	0.741731	-2.62303	2.4605	-1.06605	0.2864	NA	notsignificant
TBC1D3C	0.676992	-2.62246	3.21443	-0.815841	0.414591	NA	notsignificant
CEP55	13.4798	-2.62168	1.08326	-2.42018	0.0155127	0.320218	notsignificant
RN7SL679P	2.47169	-2.62134	1.73448	-1.51131	0.130709	NA	notsignificant
GOLGA7B	0.6425	-2.61547	3.41285	-0.766361	0.443461	NA	notsignificant
CACNA1C.AS2	3.50583	-2.61493	1.46256	-1.78792	0.073789	0.555348	notsignificant
AC004596.1	0.678441	-2.61313	3.50793	-0.744922	0.456319	NA	notsignificant
AC068831.8	13.8652	-2.61213	1.1222	-2.3277	0.0199283	0.355339	notsignificant
PIWIL4	7.42116	-2.61031	1.07183	-2.43538	0.0148761	0.316454	notsignificant
AC002470.1	1.41476	-2.60973	1.95051	-1.33798	0.180905	NA	notsignificant
APOOP5	1.5342	-2.60661	1.77137	-1.47152	0.14115	NA	notsignificant
MRPS30.DT	1.21589	-2.60601	2.38395	-1.09315	0.27433	NA	notsignificant
BMS1P11	1.04068	-2.60558	3.07833	-0.846426	0.397315	NA	notsignificant
RPL17P50	3.65848	-2.60443	1.66608	-1.56321	0.118002	0.625394	notsignificant
AL162832.1	0.740834	-2.60254	2.37767	-1.09458	0.273702	NA	notsignificant
CCDC167	2.00413	-2.60204	2.21053	-1.17711	0.239152	NA	notsignificant
SPATA9	2.87358	-2.60139	1.53609	-1.69351	0.0903575	NA	notsignificant
TPTE2P1	1.31337	-2.59838	1.77887	-1.46069	0.1441	NA	notsignificant
AF127936.1	0.737599	-2.59725	3.27622	-0.792757	0.42792	NA	notsignificant
VWDE	4.27542	-2.59611	1.49534	-1.73614	0.0825395	0.572681	notsignificant
TPX2	20.5359	-2.59467	0.963518	-2.69292	0.00708302	0.236775	notsignificant
PLAC8L1	0.581187	-2.59071	3.44572	-0.751864	0.452133	NA	notsignificant
AC009119.1	10.7601	-2.59048	0.72398	-3.57811	0.000346088	0.0476765	downregulated
MYCL	3.2898	-2.59043	1.50767	-1.71817	0.0857649	0.581904	notsignificant
HTRA1	2.94228	-2.58971	1.81661	-1.42557	0.153992	NA	notsignificant
AC245033.3	0.901141	-2.58934	2.43259	-1.06444	0.28713	NA	notsignificant
EFCAB5	5.26752	-2.58748	1.38497	-1.86825	0.0617268	0.522351	notsignificant
CDC25C	3.45951	-2.58679	1.67403	-1.54525	0.122287	0.633577	notsignificant
JPH3	7.42783	-2.58647	1.09811	-2.35539	0.0185031	0.344902	notsignificant
LRRC34	0.747534	-2.58248	3.30144	-0.782227	0.434081	NA	notsignificant
AL023581.2	5.78529	-2.58176	1.20024	-2.15105	0.0314726	0.416023	notsignificant
RN7SL753P	1.43404	-2.58112	2.49243	-1.03558	0.300396	NA	notsignificant
AL136419.3	0.692865	-2.58062	3.31381	-0.778748	0.436128	NA	notsignificant
ASIC3	2.38978	-2.5784	1.63924	-1.57293	0.115735	NA	notsignificant
AC025162.1	12.0751	-2.57738	1.17285	-2.19754	0.0279819	0.401655	notsignificant
EXOSC10.AS1	5.05159	-2.57712	1.18545	-2.17395	0.0297086	0.409146	notsignificant
TNC	965.653	-2.57707	1.36124	-1.89317	0.0583353	0.510756	notsignificant
N4BP2L2.IT2	3.64013	-2.57206	1.86394	-1.37991	0.167616	0.692709	notsignificant
AL365436.1	1.77496	-2.56889	2.76059	-0.930557	0.352083	NA	notsignificant
FAM107A	9.39131	-2.56823	1.19454	-2.14998	0.0315567	0.416577	notsignificant
FRG1JP	1.75436	-2.5666	1.89513	-1.35431	0.175637	NA	notsignificant
HJURP	6.60034	-2.56646	1.32066	-1.94332	0.0519778	0.498798	notsignificant
ATXN1.AS1	1.23528	-2.56627	2.4031	-1.0679	0.285566	NA	notsignificant
LILRB3	3.65405	-2.56236	1.9375	-1.32251	0.185999	0.712425	notsignificant
LINC00891	0.734162	-2.56135	3.06108	-0.836747	0.402735	NA	notsignificant
MTHFD2	5.08593	-2.55918	1.54078	-1.66097	0.09672	0.599917	notsignificant
DIPK1B	1.63612	-2.55616	2.57441	-0.992911	0.320753	NA	notsignificant
MYO1B	0.664405	-2.55594	3.51009	-0.728169	0.46651	NA	notsignificant
ASS1	36.5596	-2.55485	0.845275	-3.02251	0.00250684	0.150175	notsignificant
ACTA1	1.51875	-2.55183	1.77807	-1.43517	0.15124	NA	notsignificant
GRXCR2	2.56153	-2.55061	1.83583	-1.38935	0.164727	NA	notsignificant
RNA5SP368	1.32052	-2.54897	2.56505	-0.993732	0.320353	NA	notsignificant
TAGAP	15.5931	-2.54814	0.94335	-2.70116	0.00690971	0.233726	notsignificant
GPR155	323.588	-2.54589	0.388226	-6.55775	5.46243e-11	1.33299e-07	downregulated
PROCA1	1.38843	-2.54379	2.43278	-1.04563	0.295731	NA	notsignificant
AC087045.3	0.612883	-2.54366	3.5096	-0.724771	0.468592	NA	notsignificant
LINC02005	0.634707	-2.54327	3.17057	-0.802148	0.422467	NA	notsignificant
AL034548.2	2.35268	-2.54307	1.80905	-1.40575	0.159798	NA	notsignificant
AC012020.1	1.31859	-2.54136	2.34369	-1.08434	0.278214	NA	notsignificant
AC104164.1	0.778113	-2.54088	2.74974	-0.924044	0.355463	NA	notsignificant
IFFO1	3.58753	-2.51926	1.5113	-1.66694	0.0955257	0.596735	notsignificant
MIR100HG	5.74315	-2.51576	1.30404	-1.92921	0.053705	0.500103	notsignificant
TEAD4	5.0595	-2.51239	1.36005	-1.84729	0.0647058	0.529198	notsignificant
LAPTM5	33.1043	-2.51231	1.98256	-1.26721	0.205082	0.728411	notsignificant
SIRPB2	1.35721	-2.51224	2.83452	-0.886302	0.375455	NA	notsignificant
NFASC	62.4884	-2.50811	0.3874	-6.47421	9.53121e-11	2.03515e-07	downregulated
FAM111B	11.8882	-2.5044	0.882942	-2.83642	0.00456221	0.194386	notsignificant
AC007611.1	3.70304	-2.50282	1.30453	-1.91857	0.0550392	0.504114	notsignificant
AL121748.1	3.41403	-2.50085	1.64272	-1.52238	0.127913	0.643483	notsignificant
MMEL1	2.29708	-2.49939	1.52048	-1.64382	0.100214	NA	notsignificant
AL132671.2	2.17456	-2.49915	2.60248	-0.960296	0.336906	NA	notsignificant
AC107081.5	2.10753	-2.492	1.72531	-1.44437	0.148634	NA	notsignificant
PLEKHG1	0.918587	-2.48927	3.26993	-0.761263	0.4465	NA	notsignificant
LINC01702	4.70676	-2.48635	1.27893	-1.94409	0.0518848	0.498798	notsignificant
AC091132.3	2.47436	-2.48635	1.76716	-1.40698	0.159434	NA	notsignificant
PCBP3	0.695033	-2.48608	3.13943	-0.791889	0.428425	NA	notsignificant
BCL2L15	9.15994	-2.4851	1.35901	-1.8286	0.0674593	0.536721	notsignificant
RPS3AP36	0.723375	-2.47843	2.78117	-0.891147	0.37285	NA	notsignificant
SUSD2	1.2675	-2.47457	2.23274	-1.10831	0.267728	NA	notsignificant
GALR2	0.615473	-2.47357	3.24306	-0.762726	0.445627	NA	notsignificant
AC026367.2	1.43424	-2.47314	2.55838	-0.966679	0.333704	NA	notsignificant
ARNTL2	57.9388	-2.47166	0.560208	-4.41203	1.02405e-05	0.00448533	downregulated
CDKN2B.AS1	1.32937	-2.47142	2.13081	-1.15985	0.24611	NA	notsignificant
NUTF2P7	0.818039	-2.47028	2.69085	-0.918032	0.358602	NA	notsignificant
AC079414.3	0.663418	-2.46804	3.29172	-0.749772	0.453392	NA	notsignificant
KRT6A	3.20996	-2.46646	2.41956	-1.01938	0.30802	0.791933	notsignificant
AC008105.1	1.78502	-2.46407	2.44897	-1.00616	0.314337	NA	notsignificant
AC018868.1	1.35614	-2.4624	1.78937	-1.37613	0.168782	NA	notsignificant
GSTA1	41.7486	-2.46149	0.820907	-2.9985	0.00271313	0.157104	notsignificant
CCL4L2	0.648039	-2.46	2.85828	-0.860656	0.389427	NA	notsignificant
AC011498.1	1.54176	-2.45941	1.94682	-1.2633	0.206482	NA	notsignificant
ERMN	3.30756	-2.45923	1.44907	-1.69711	0.0896763	0.588519	notsignificant
PALM2AKAP2	5.60358	-2.45915	1.51413	-1.62413	0.104347	0.612739	notsignificant
ADRA2C	2.07345	-2.4589	1.61698	-1.52067	0.128342	NA	notsignificant
LERFS	0.583815	-2.458	3.51231	-0.699825	0.484037	NA	notsignificant
LINC01535	4.56633	-2.45647	1.46119	-1.68114	0.0927349	0.594004	notsignificant
AC063919.2	0.706764	-2.4525	3.51262	-0.698196	0.485055	NA	notsignificant
ARHGEF4	0.706764	-2.4525	3.51262	-0.698196	0.485055	NA	notsignificant
AC104051.2	1.61951	-2.45233	1.96613	-1.24729	0.212292	NA	notsignificant
AC243919.2	0.543889	-2.45178	3.51302	-0.697913	0.485231	NA	notsignificant
AC145285.5	1.17997	-2.45102	2.98438	-0.821284	0.411485	NA	notsignificant
RUNX3	1.35155	-2.4459	2.50388	-0.976844	0.328646	NA	notsignificant
C20orf144	0.539802	-2.44488	3.51188	-0.696175	0.486319	NA	notsignificant
PLEKHG4B	47.1862	-2.44397	0.892076	-2.73965	0.00615051	0.222197	notsignificant
RN7SL181P	1.15749	-2.44388	2.53367	-0.964559	0.334766	NA	notsignificant
FAR2P3	1.31644	-2.4406	2.71041	-0.900453	0.367879	NA	notsignificant
COL19A1	0.663636	-2.44027	2.84391	-0.85807	0.390854	NA	notsignificant
SLC7A7	3.39917	-2.43741	1.76922	-1.37768	0.168303	0.693034	notsignificant
HLX	22.8791	-2.43707	0.658788	-3.69933	0.000216171	0.0369763	downregulated
TOP2A	39.3439	-2.43706	1.32443	-1.84008	0.0657558	0.532847	notsignificant
AL021939.1	1.51603	-2.4366	1.7203	-1.41638	0.156666	NA	notsignificant
PARAL1	0.822847	-2.43334	3.17224	-0.767074	0.443038	NA	notsignificant
LARP4P	4.72619	-2.43264	1.2306	-1.9768	0.0480641	0.486969	notsignificant
C9orf135	0.589579	-2.43124	3.43097	-0.708616	0.478563	NA	notsignificant
MAGEB4	55.5096	-2.43069	0.579886	-4.19166	2.76916e-05	0.00946055	downregulated
SNORA2A	1.21828	-2.43032	2.8845	-0.842546	0.399483	NA	notsignificant
AC137770.1	0.56236	-2.42853	3.5136	-0.691179	0.489453	NA	notsignificant
AL035448.1	1.80424	-2.42752	2.56013	-0.948203	0.343026	NA	notsignificant
AL080312.2	1.65099	-2.42573	2.04991	-1.18333	0.236678	NA	notsignificant
OSTM1.AS1	1.46119	-2.42448	1.88893	-1.28352	0.199309	NA	notsignificant
RPS26P28	1.07949	-2.41962	2.09079	-1.15728	0.247159	NA	notsignificant
KRT8P11	0.667283	-2.4186	2.45556	-0.984949	0.324649	NA	notsignificant
AC093827.1	2.74523	-2.41843	1.4502	-1.66765	0.095386	NA	notsignificant
AC092851.1	3.6084	-2.4184	1.50571	-1.60615	0.10824	0.618575	notsignificant
AC104066.3	1.40145	-2.41682	2.04308	-1.18293	0.236836	NA	notsignificant
FABP4	13.0453	-2.41669	2.63619	-0.916735	0.359281	0.817428	notsignificant
RELN	2.96811	-2.41484	1.59646	-1.51262	0.130376	NA	notsignificant
NPIPB7	0.538318	-2.41377	3.49552	-0.690531	0.48986	NA	notsignificant
SNORA57	1.35658	-2.41341	2.41466	-0.999482	0.317561	NA	notsignificant
SCHIP1	0.837273	-2.41244	2.35954	-1.02242	0.306583	NA	notsignificant
AC138932.3	1.34574	-2.41233	2.32497	-1.03757	0.299468	NA	notsignificant
AC073321.1	0.704464	-2.41178	2.49145	-0.968023	0.333033	NA	notsignificant
AK5	1718.47	-2.41091	0.30708	-7.8511	4.12399e-15	3.5223e-11	downregulated
HCST	0.65953	-2.406	3.35842	-0.716409	0.473739	NA	notsignificant
CYCSP51	1.51055	-2.40272	1.8836	-1.2756	0.202097	NA	notsignificant
AC105052.2	0.666387	-2.40141	3.35308	-0.716182	0.473879	NA	notsignificant
SLC31A1P1	1.33114	-2.39952	1.81828	-1.31967	0.186945	NA	notsignificant
BCO2	1.25968	-2.39765	2.34577	-1.02211	0.306727	NA	notsignificant
AC073611.1	0.558684	-2.39672	2.84622	-0.842072	0.399748	NA	notsignificant
LINC01215	0.730512	-2.39623	3.51177	-0.682344	0.495022	NA	notsignificant
AC018737.2	1.40146	-2.38954	2.23859	-1.06743	0.285776	NA	notsignificant
CCDC13	0.66243	-2.38803	3.51448	-0.679484	0.496832	NA	notsignificant
KRT23	3.45102	-2.38619	1.57695	-1.51317	0.130237	0.646339	notsignificant
LILRA6	1.00962	-2.38563	2.67827	-0.890735	0.373071	NA	notsignificant
STX16.NPEPL1	8.75056	-2.38536	2.8541	-0.835768	0.403286	0.838997	notsignificant
VAT1L	1.76011	-2.38459	2.45061	-0.973057	0.330525	NA	notsignificant
SKIDA1	1.38449	-2.37745	2.2434	-1.05976	0.289256	NA	notsignificant
AC129507.1	1.6826	-2.37719	2.42171	-0.981617	0.326289	NA	notsignificant
AL162258.2	5.25267	-2.37709	1.11401	-2.13382	0.0328576	0.424484	notsignificant
HLA.DQA2	4.29879	-2.37643	2.56247	-0.927399	0.35372	0.81507	notsignificant
GUSBP4	0.658022	-2.37619	3.25015	-0.731101	0.464718	NA	notsignificant
AC002550.1	4.19256	-2.3738	1.91613	-1.23885	0.2154	0.73754	notsignificant
PRSS21	2.2357	-2.37178	1.85326	-1.27979	0.200619	NA	notsignificant
SCN2A	12.2719	-2.37176	0.936526	-2.53251	0.011325	0.292024	notsignificant
RN7SL689P	1.15545	-2.37169	2.71781	-0.872646	0.382856	NA	notsignificant
TM4SF1	110.067	-2.37077	0.712556	-3.32714	0.000877427	0.0805817	notsignificant
AC011447.3	3.32277	-2.36931	1.48925	-1.59094	0.111622	0.621163	notsignificant
BTG3	444.533	-2.36815	0.503148	-4.70666	2.51809e-06	0.00165439	downregulated
PIGUP1	1.27347	-2.36775	2.12534	-1.11406	0.265254	NA	notsignificant
CYP2D7	1.75196	-2.36566	2.25065	-1.0511	0.293212	NA	notsignificant
BMERB1	0.630325	-2.36538	3.46748	-0.682161	0.495137	NA	notsignificant
FABP5	4.39378	-2.36321	1.77267	-1.33313	0.182488	0.708821	notsignificant
KIF6	1.31025	-2.36279	1.81207	-1.30392	0.19226	NA	notsignificant
LINC02603	1.05438	-2.36253	2.55416	-0.924971	0.354981	NA	notsignificant
AL353705.3	1.62341	-2.36127	2.00473	-1.17785	0.238858	NA	notsignificant
SPON2	1.26811	-2.36083	2.61154	-0.904	0.365996	NA	notsignificant
HNRNPCL2	1.41062	-2.36021	2.06312	-1.144	0.252625	NA	notsignificant
SLC4A8	2.55819	-2.3601	1.50328	-1.56996	0.116424	NA	notsignificant
CDH24	2.83687	-2.35963	1.42149	-1.65997	0.0969207	NA	notsignificant
AL596202.1	1.76089	-2.35943	1.98725	-1.18728	0.235116	NA	notsignificant
CCDC150	0.752257	-2.35604	3.31008	-0.711778	0.476602	NA	notsignificant
SLC19A1	1.805	-2.3557	2.00682	-1.17385	0.240455	NA	notsignificant
AL031595.2	0.729699	-2.3552	3.5167	-0.669718	0.503038	NA	notsignificant
FOXC2	1.63947	-2.35447	3.44001	-0.684436	0.4937	NA	notsignificant
BX119904.3	1.08684	-2.35348	2.22255	-1.05891	0.289641	NA	notsignificant
UBE2C	2.90818	-2.35047	1.3958	-1.68396	0.0921893	NA	notsignificant
DAAM2	15.3605	-2.34925	0.642503	-3.65641	0.000255776	0.0408334	downregulated
ZNF774	5.49084	-2.34885	1.26392	-1.85839	0.0631142	0.526445	notsignificant
HSPA7	5.54317	-2.34866	1.65774	-1.41678	0.156547	0.680715	notsignificant
IL18R1	1.30501	-2.34838	2.20153	-1.0667	0.286106	NA	notsignificant
LINC01347	2.50625	-2.34833	1.38756	-1.69242	0.0905661	NA	notsignificant
BBOX1	59.1506	-2.34819	0.544372	-4.31358	1.60632e-05	0.00626281	downregulated
KATNAL2	1.93853	-2.34647	1.70303	-1.37782	0.168258	NA	notsignificant
LAMB1	1.48371	-2.34384	2.27508	-1.03022	0.302907	NA	notsignificant
MALL	1.1154	-2.343	2.00532	-1.16839	0.242648	NA	notsignificant
AC002116.2	1.30256	-2.34134	1.94619	-1.20304	0.22896	NA	notsignificant
AL022322.1	1.54226	-2.33691	2.54304	-0.918945	0.358124	NA	notsignificant
AC090398.2	3.53806	-2.33652	1.33686	-1.74777	0.0805046	0.569109	notsignificant
AP001357.2	0.933365	-2.33297	2.37576	-0.981989	0.326105	NA	notsignificant
TMEM31	1.24596	-2.33202	2.30413	-1.0121	0.31149	NA	notsignificant
AL132780.3	48.4371	-2.33191	0.786801	-2.96378	0.00303883	0.167872	notsignificant
AL139317.3	16.1893	-2.3318	1.10156	-2.11682	0.0342749	0.432731	notsignificant
CDCA5	15.6098	-2.32883	0.904922	-2.57352	0.010067	0.274805	notsignificant
RFTN1	5.10963	-2.32813	1.56352	-1.48903	0.136478	0.658938	notsignificant
POLQ	2.97503	-2.32735	1.92231	-1.2107	0.226009	NA	notsignificant
PREX1	162.287	-2.32296	0.554061	-4.1926	2.75769e-05	0.00946055	downregulated
SPDYE1	2.18484	-2.32211	1.97947	-1.1731	0.240758	NA	notsignificant
AC011379.2	0.54596	-2.32195	3.51646	-0.66031	0.509055	NA	notsignificant
KIF4A	5.50352	-2.31925	1.20957	-1.91742	0.055184	0.504114	notsignificant
AC010931.1	1.72091	-2.31789	2.37182	-0.977262	0.32844	NA	notsignificant
CLPSL2	21.8445	-2.31542	0.858498	-2.69706	0.00699537	0.235779	notsignificant
AC000068.2	0.526808	-2.31362	3.48709	-0.66348	0.507023	NA	notsignificant
H3C9P	0.522587	-2.31337	3.51584	-0.657984	0.510548	NA	notsignificant
CCDC144A	4.42466	-2.31283	1.60844	-1.43794	0.150452	0.672779	notsignificant
AL157786.1	0.871804	-2.31164	2.69382	-0.858127	0.390822	NA	notsignificant
AC008758.3	1.24083	-2.3114	2.26045	-1.02254	0.306526	NA	notsignificant
AC112484.5	0.946026	-2.31004	2.69192	-0.85814	0.390815	NA	notsignificant
AC073130.3	3.63914	-2.30936	1.35023	-1.71034	0.0872026	0.584115	notsignificant
TMEM256.PLSCR3	1.23357	-2.30798	2.91798	-0.79095	0.428973	NA	notsignificant
KIF2C	8.9066	-2.30434	1.04248	-2.21044	0.0270748	0.39803	notsignificant
CENPF	20.7835	-2.30315	0.898064	-2.56457	0.0103304	0.277023	notsignificant
MRC2	4.38971	-2.30293	1.45525	-1.5825	0.113536	0.622587	notsignificant
AC020978.4	1.40412	-2.30085	2.28353	-1.00759	0.313653	NA	notsignificant
RFPL2	3.13719	-2.30046	1.60243	-1.4356	0.151115	NA	notsignificant
FAM198B.AS1	0.832397	-2.2996	3.52228	-0.652872	0.513839	NA	notsignificant
LINC01422	1.36719	-2.2989	2.51764	-0.913116	0.361181	NA	notsignificant
HLA.DOA	3.16432	-2.29843	1.58969	-1.44584	0.148223	NA	notsignificant
AC011092.1	1.23595	-2.29612	2.62088	-0.876087	0.380983	NA	notsignificant
AL928970.1	3.51998	-2.29533	1.68837	-1.3595	0.173989	0.697839	notsignificant
AC114730.1	0.695697	-2.29482	3.30071	-0.69525	0.486899	NA	notsignificant
VSIG4	240.637	-2.2939	0.663501	-3.45727	0.000545687	0.0629826	notsignificant
SERHL2	526.668	-2.2907	0.590739	-3.87768	0.000105458	0.0233953	downregulated
CCNA2	11.4895	-2.28871	0.825491	-2.77254	0.00556209	0.212472	notsignificant
RPL5P28	1.22432	-2.28839	2.38722	-0.958603	0.337759	NA	notsignificant
PCDHA6	10.7247	-2.28794	1.22104	-1.87377	0.0609619	0.519446	notsignificant
OLFM2	5.59739	-2.28681	1.0645	-2.14825	0.0316937	0.416738	notsignificant
KRT18P20	3.06998	-2.28544	1.33704	-1.70932	0.0873914	NA	notsignificant
AC005070.3	1.67941	-2.2828	2.79443	-0.816912	0.413979	NA	notsignificant
EPHA3	1.18054	-2.28215	2.50302	-0.911759	0.361895	NA	notsignificant
FOXQ1	1.34108	-2.28127	2.90226	-0.786032	0.431849	NA	notsignificant
AL078602.1	2.33144	-2.27988	1.66807	-1.36677	0.171696	NA	notsignificant
TXNP4	1.05049	-2.27875	2.29157	-0.994406	0.320025	NA	notsignificant
PLGLB2	0.815396	-2.27846	2.71504	-0.839199	0.401357	NA	notsignificant
AC011337.1	1.64844	-2.27839	1.94225	-1.17307	0.240769	NA	notsignificant
SPRR2F	1.17145	-2.27796	2.53461	-0.898741	0.368791	NA	notsignificant
HNRNPABP1	3.04946	-2.27708	1.45968	-1.55999	0.118762	NA	notsignificant
AC007292.1	0.46112	-2.2763	3.51463	-0.647665	0.517202	NA	notsignificant
RPL21P39	1.65259	-2.27354	1.87323	-1.2137	0.224861	NA	notsignificant
MT1L	2.08814	-2.27269	2.82956	-0.803196	0.421861	NA	notsignificant
RN7SL263P	0.772053	-2.27224	2.73952	-0.82943	0.406861	NA	notsignificant
WFDC2	16.5417	-2.27194	0.725548	-3.13134	0.0017401	0.122828	notsignificant
SCUBE3	0.591977	-2.27121	3.46435	-0.655594	0.512085	NA	notsignificant
WFDC1	58.1005	-2.27071	0.670759	-3.38529	0.000711039	0.0727303	notsignificant
H3C2	14.0641	-2.2698	1.11869	-2.02898	0.0424601	0.467433	notsignificant
AC063944.1	1.91072	-2.26962	2.02746	-1.11944	0.262951	NA	notsignificant
AC114763.1	5.25353	-2.2681	1.25309	-1.81	0.0702953	0.54407	notsignificant
AC027020.2	1.2655	-2.26679	2.4377	-0.929886	0.35243	NA	notsignificant
LILRB1	2.75751	-2.26409	2.38966	-0.947451	0.343409	NA	notsignificant
AC073195.2	0.946415	-2.26366	3.0477	-0.742742	0.457638	NA	notsignificant
RN7SL499P	2.66362	-2.26355	1.67186	-1.35391	0.175765	NA	notsignificant
C6orf163	2.85598	-2.26334	1.32173	-1.71241	0.0868218	NA	notsignificant
KRTAP5.2	8.00522	-2.25944	1.5099	-1.49642	0.134544	0.654969	notsignificant
TRPV2	3.89577	-2.25845	1.9302	-1.17006	0.241975	0.758565	notsignificant
MSR1	34.5954	-2.25809	2.54729	-0.886469	0.375365	0.827272	notsignificant
AC073585.1	0.572743	-2.25792	2.9246	-0.772045	0.440088	NA	notsignificant
PRC1	17.6096	-2.25762	0.813961	-2.77362	0.00554361	0.212472	notsignificant
CDC45	3.46664	-2.25723	1.61062	-1.40146	0.161075	0.685474	notsignificant
KRT8P50	1.41722	-2.25324	2.51288	-0.896674	0.369893	NA	notsignificant
AC005519.1	0.563418	-2.25108	3.51895	-0.639704	0.522365	NA	notsignificant
AC107375.1	2.37397	-2.24944	1.59596	-1.40946	0.1587	NA	notsignificant
AC115522.1	1.20658	-2.2484	2.25408	-0.99748	0.318532	NA	notsignificant
VTI1BP2	4.39637	-2.24597	1.23123	-1.82416	0.0681277	0.539776	notsignificant
E2F8	0.511511	-2.24559	3.51854	-0.638215	0.523334	NA	notsignificant
AC005091.1	1.63527	-2.24549	2.18937	-1.02563	0.305066	NA	notsignificant
AL390728.5	0.487208	-2.24272	3.01778	-0.743169	0.457379	NA	notsignificant
CAP2	2.83508	-2.2374	1.52514	-1.46701	0.142373	NA	notsignificant
Z83844.3	3.54893	-2.23596	2.11046	-1.05947	0.289386	0.787114	notsignificant
AL139082.2	0.535946	-2.23426	3.51434	-0.635756	0.524936	NA	notsignificant
NUSAP1	16.1617	-2.23205	1.10053	-2.02816	0.0425442	0.467433	notsignificant
AC023300.2	4.20521	-2.23061	1.15835	-1.92568	0.0541442	0.500482	notsignificant
NFAM1	280.97	-2.23059	0.308428	-7.23213	4.75485e-13	1.62445e-09	downregulated
RPL21P120	0.851896	-2.22759	2.38888	-0.932483	0.351087	NA	notsignificant
MAPK4	4.21543	-2.22758	1.46313	-1.52248	0.127888	0.643483	notsignificant
C19orf71	2.09535	-2.22631	1.83304	-1.21454	0.22454	NA	notsignificant
LINC01063	1.23178	-2.22548	2.96232	-0.751265	0.452493	NA	notsignificant
CD101	230.424	-2.22458	0.476143	-4.67208	2.98169e-06	0.00171253	downregulated
CBX1P2	1.37635	-2.22284	1.85586	-1.19774	0.231019	NA	notsignificant
AC025165.5	1.81608	-2.22137	2.1515	-1.03248	0.301849	NA	notsignificant
AC120053.1	1.10025	-2.2213	2.5801	-0.860934	0.389274	NA	notsignificant
BVES	1.87314	-2.21946	2.48345	-0.893703	0.371481	NA	notsignificant
CUX2	0.537598	-2.21862	3.5202	-0.630254	0.528528	NA	notsignificant
LINC01179	0.482661	-2.2176	3.51849	-0.63027	0.528518	NA	notsignificant
CNN3	69.4793	-2.21656	0.623185	-3.55682	0.000375375	0.0489477	downregulated
AC107464.3	1.12643	-2.21587	2.71255	-0.816897	0.413988	NA	notsignificant
AC093151.7	0.963909	-2.2141	3.2868	-0.673633	0.500545	NA	notsignificant
PSMC1P8	0.809795	-2.21272	2.65453	-0.833564	0.404527	NA	notsignificant
AC027796.4	1.43051	-2.2124	2.30674	-0.959099	0.337509	NA	notsignificant
SLC28A3	68.9148	-2.21061	0.623216	-3.54711	0.000389483	0.0500236	notsignificant
EGFL8	4.63666	-2.21006	1.31212	-1.68434	0.0921152	0.594002	notsignificant
RPL22P8	0.831075	-2.20875	2.34001	-0.943909	0.345216	NA	notsignificant
PARVG	3.99085	-2.2087	1.58362	-1.39471	0.163102	0.687251	notsignificant
RGS7BP	14.4254	-2.20846	0.912597	-2.41997	0.0155216	0.320218	notsignificant
AL162718.1	0.937289	-2.20737	2.6744	-0.82537	0.409161	NA	notsignificant
GIPC3	1.72927	-2.20579	1.99067	-1.10806	0.267834	NA	notsignificant
NLRC4	3.27931	-2.20471	2.01241	-1.09556	0.273273	0.780107	notsignificant
AC023055.1	1.19218	-2.20469	2.09214	-1.0538	0.291975	NA	notsignificant
ENOX1	10.5022	-2.20427	1.10947	-1.98677	0.0469474	0.483185	notsignificant
AC022826.2	2.72933	-2.20424	2.35816	-0.934728	0.349928	NA	notsignificant
NAV2	7.22999	-2.20124	1.31483	-1.67417	0.0940976	0.594004	notsignificant
CCDC185	0.93143	-2.20113	2.29662	-0.958422	0.33785	NA	notsignificant
PODNL1	6.80658	-2.19947	1.10279	-1.99446	0.0461014	0.478737	notsignificant
SNORD116.23	0.787792	-2.19872	3.19962	-0.687183	0.491967	NA	notsignificant
AC147651.4	0.492277	-2.19745	3.51975	-0.624318	0.532419	NA	notsignificant
MKI67	89.8556	-2.19663	1.1754	-1.86883	0.0616463	0.522351	notsignificant
AC011270.2	100.242	-2.19619	0.67972	-3.23102	0.00123351	0.0993905	notsignificant
AP005717.1	0.707748	-2.19549	3.5124	-0.625069	0.531926	NA	notsignificant
LINC01763	0.5569	-2.1927	3.51623	-0.623594	0.532894	NA	notsignificant
AL731566.2	0.603641	-2.19185	3.45027	-0.635269	0.525253	NA	notsignificant
TRIM55	9.25984	-2.18837	1.05268	-2.07885	0.0376311	0.449752	notsignificant
AC063952.1	1.93156	-2.1883	2.13758	-1.02373	0.305963	NA	notsignificant
AL157400.5	0.938671	-2.18816	3.46383	-0.631717	0.527572	NA	notsignificant
AC138811.2	1.95459	-2.18805	2.43611	-0.898176	0.369092	NA	notsignificant
SLC12A9.AS1	4.65025	-2.1875	1.20057	-1.82206	0.068446	0.540567	notsignificant
FBXO41	2.18488	-2.18553	2.07616	-1.05268	0.292488	NA	notsignificant
MUC20.OT1	280.924	-2.18451	0.467588	-4.67187	2.98463e-06	0.00171253	downregulated
FABP5P7	17.3011	-2.18175	2.7446	-0.794925	0.426657	0.84783	notsignificant
SNORD116.20	1.88334	-2.18173	1.88246	-1.15898	0.246466	NA	notsignificant
GASK1B	6.68941	-2.18148	1.87402	-1.16407	0.244398	0.759883	notsignificant
AC253572.2	4.40824	-2.1814	1.49139	-1.46266	0.143562	0.669009	notsignificant
HS3ST1	3.81944	-2.18018	1.51096	-1.44291	0.149047	0.672394	notsignificant
IMMTP1	1.16875	-2.17935	2.39627	-0.909479	0.363097	NA	notsignificant
AC012531.3	0.486513	-2.17857	3.52056	-0.618814	0.536039	NA	notsignificant
AL158195.1	0.486513	-2.17857	3.52056	-0.618814	0.536039	NA	notsignificant
AP000781.2	0.486513	-2.17857	3.52056	-0.618814	0.536039	NA	notsignificant
CYBB	22.52	-2.17713	0.896253	-2.42914	0.0151346	0.319566	notsignificant
CR382285.1	0.522904	-2.17596	3.5121	-0.61956	0.535547	NA	notsignificant
AC211476.10	1.31602	-2.17578	2.93734	-0.740732	0.458856	NA	notsignificant
SERHL	25.7056	-2.17557	0.767822	-2.83343	0.00460512	0.194993	notsignificant
AL360012.1	1.63897	-2.1755	1.87328	-1.16134	0.245505	NA	notsignificant
CICP6	0.545668	-2.17135	3.52076	-0.616727	0.537415	NA	notsignificant
KIAA0319	1.2211	-2.1701	2.42657	-0.89431	0.371156	NA	notsignificant
ZEB2	32.7029	-2.16957	1.58213	-1.3713	0.170282	0.694546	notsignificant
LINC00513	1.52207	-2.16933	2.83957	-0.763966	0.444888	NA	notsignificant
RPL21P134	1.66754	-2.16929	1.94241	-1.1168	0.264079	NA	notsignificant
GOLGA6L5P	0.469431	-2.16815	3.52033	-0.615895	0.537964	NA	notsignificant
AC015712.7	1.09571	-2.1677	2.69119	-0.805483	0.420541	NA	notsignificant
PCDHAC2	0.980771	-2.16701	3.09088	-0.701097	0.483242	NA	notsignificant
AC084262.1	1.19841	-2.16293	2.33797	-0.925132	0.354897	NA	notsignificant
TCF19	8.45244	-2.16014	1.09889	-1.96574	0.0493282	0.493052	notsignificant
ATP6V1FNB	3.39147	-2.15841	1.52921	-1.41146	0.158109	0.682239	notsignificant
AC009065.3	1.11468	-2.15836	2.03207	-1.06215	0.288169	NA	notsignificant
LINC02328	0.526408	-2.15815	2.96592	-0.727648	0.466829	NA	notsignificant
AC007283.2	1.10869	-2.1577	2.30154	-0.937504	0.348499	NA	notsignificant
AL138895.2	1.46911	-2.1562	1.92673	-1.1191	0.263099	NA	notsignificant
NHP2P2	1.17769	-2.15571	1.87721	-1.14836	0.250822	NA	notsignificant
COL4A5	10.5391	-2.15405	0.701056	-3.07257	0.00212221	0.139662	notsignificant
AIF1	6.05862	-2.15356	1.14664	-1.87816	0.0603599	0.517503	notsignificant
AP000254.2	0.650372	-2.15267	3.51522	-0.612387	0.540282	NA	notsignificant
SERPINH1P1	0.604203	-2.15198	3.52416	-0.610636	0.54144	NA	notsignificant
AL391244.1	1.24589	-2.15138	2.66382	-0.807628	0.419305	NA	notsignificant
IGFBP7	0.468561	-2.15091	3.01668	-0.713006	0.475842	NA	notsignificant
RPS26P39	0.931074	-2.14976	2.58381	-0.832013	0.405401	NA	notsignificant
NCAPG	11.6823	-2.14744	1.44797	-1.48307	0.138056	0.661046	notsignificant
AGGF1P2	1.60066	-2.14727	1.96357	-1.09355	0.274152	NA	notsignificant
ZRANB2.AS2	5.15168	-2.14717	1.01067	-2.1245	0.033628	0.429142	notsignificant
AC010319.1	1.03303	-2.1461	2.09584	-1.02398	0.305844	NA	notsignificant
H3C7	4.98858	-2.1434	1.25072	-1.71374	0.0865773	0.583097	notsignificant
FAM92A1P1	2.3999	-2.14011	1.75164	-1.22178	0.221792	NA	notsignificant
AC005336.1	3.25555	-2.13752	1.51156	-1.41412	0.157327	0.680715	notsignificant
ANKRD20A3	7.55112	-2.1358	0.972046	-2.19723	0.0280044	0.401655	notsignificant
SEMA5A	1.12397	-2.13543	2.00967	-1.06258	0.287974	NA	notsignificant
STAR	4.05358	-2.13408	1.52671	-1.39783	0.162165	0.686745	notsignificant
LINC00638	0.643542	-2.13358	3.39153	-0.629092	0.529289	NA	notsignificant
AC107214.1	4.11517	-2.1329	1.38831	-1.53633	0.124458	0.637601	notsignificant
AC051619.5	0.67897	-2.12933	3.35769	-0.634166	0.525973	NA	notsignificant
RPL21P54	4.53211	-2.12858	1.31017	-1.62466	0.104234	0.61269	notsignificant
FAM201A	0.904064	-2.12736	2.67574	-0.795054	0.426582	NA	notsignificant
CNTLN	6.87674	-2.12496	1.03265	-2.05777	0.0396123	0.45751	notsignificant
PIEZO2	42.8248	-2.12487	0.975062	-2.17922	0.0293156	0.408791	notsignificant
SKOR2	1.18267	-2.12376	3.18362	-0.667089	0.504715	NA	notsignificant
POM121L9P	1.09157	-2.1232	2.71031	-0.783378	0.433405	NA	notsignificant
AC018638.5	6.99049	-2.11938	1.10687	-1.91474	0.0555253	0.50505	notsignificant
PASD1	3.20652	-2.11928	1.64627	-1.28732	0.197983	0.724184	notsignificant
AC092718.8	0.723385	-2.11809	2.80593	-0.754861	0.450332	NA	notsignificant
CBFA2T3	0.584698	-2.11797	3.47102	-0.610187	0.541738	NA	notsignificant
EPHB1	36.6275	-2.11771	0.684303	-3.0947	0.00197011	0.133868	notsignificant
AC020558.6	0.498936	-2.11692	3.5169	-0.601928	0.547222	NA	notsignificant
ISCA1P6	3.52865	-2.1137	1.40479	-1.50464	0.132417	0.650359	notsignificant
AL359513.1	0.978345	-2.11358	3.0974	-0.682374	0.495002	NA	notsignificant
SLC43A1	2.97541	-2.11252	1.69096	-1.2493	0.211555	NA	notsignificant
RPL7P47	1.07838	-2.11144	2.09	-1.01026	0.312371	NA	notsignificant
AC015563.3	13.3234	-2.11115	1.23227	-1.71321	0.0866737	0.583097	notsignificant
AC008676.3	0.422652	-2.11041	3.51769	-0.599942	0.548545	NA	notsignificant
PINLYP	2.17017	-2.11026	2.21135	-0.954285	0.339939	NA	notsignificant
SLC2A5	2.64687	-2.10986	1.83943	-1.14702	0.251374	NA	notsignificant
NAPSB	0.707091	-2.10834	3.52857	-0.597506	0.55017	NA	notsignificant
AP002387.2	14.3087	-2.1083	0.735361	-2.86702	0.00414356	0.188748	notsignificant
AC008073.3	1.15821	-2.10819	2.88513	-0.730707	0.464958	NA	notsignificant
VIM	159.939	-2.10806	1.2711	-1.65844	0.0972279	0.601394	notsignificant
URGCP.MRPS24	1.83528	-2.10779	2.97874	-0.70761	0.479187	NA	notsignificant
MXRA7	125.022	-2.10777	0.66862	-3.15242	0.00161922	0.118711	notsignificant
AC099494.2	0.914525	-2.10235	2.27225	-0.925229	0.354847	NA	notsignificant
WBP2NL	4.25081	-2.10199	1.23312	-1.70461	0.0882674	0.586686	notsignificant
SYCE1	12.2633	-2.10138	0.966871	-2.17338	0.0297518	0.409146	notsignificant
WASH4P	6.48761	-2.09879	1.53574	-1.36663	0.17174	0.696294	notsignificant
CENPI	1.21039	-2.09731	2.29899	-0.912275	0.361624	NA	notsignificant
MT.TA	8.12142	-2.09701	0.795141	-2.63728	0.00835742	0.255177	notsignificant
AC040977.1	1.63389	-2.09654	1.9065	-1.09968	0.27147	NA	notsignificant
BUB1B	15.0913	-2.0948	0.747653	-2.80183	0.00508132	0.207158	notsignificant
MIR181A2HG	2.04637	-2.09459	2.12978	-0.98348	0.325371	NA	notsignificant
TPTE2P5	2.13682	-2.0944	1.786	-1.17268	0.240926	NA	notsignificant
KRT16	3.0221	-2.09252	1.45052	-1.4426	0.149134	NA	notsignificant
KATNAL1	7.9293	-2.09237	0.858911	-2.43608	0.0148475	0.316241	notsignificant
HEPH	62.5673	-2.09116	0.864465	-2.41902	0.0155624	0.320561	notsignificant
AL365361.1	4.06104	-2.09028	1.35039	-1.5479	0.121645	0.632277	notsignificant
SYN3	16.9956	-2.08873	0.638574	-3.27092	0.00107197	0.0908501	notsignificant
CACNG8	1.22789	-2.08866	2.54705	-0.82003	0.412199	NA	notsignificant
KRT14	4.81599	-2.08777	1.5066	-1.38575	0.165823	0.690705	notsignificant
AC022034.1	7.232	-2.08618	1.19195	-1.75022	0.0800798	0.569109	notsignificant
CHAC1	8.83278	-2.08483	0.830829	-2.50934	0.0120957	0.294959	notsignificant
HLA.DRB5	749.251	-2.08459	0.922174	-2.26051	0.0237894	0.381569	notsignificant
AC018781.1	1.08064	-2.08341	2.62641	-0.793251	0.427631	NA	notsignificant
AC240565.3	0.751098	-2.08167	3.53034	-0.589652	0.555424	NA	notsignificant
AC008397.1	2.87858	-2.08075	1.76779	-1.17704	0.239181	NA	notsignificant
AC006128.1	2.57337	-2.08001	2.39705	-0.867739	0.385537	NA	notsignificant
Z84486.1	1.3947	-2.07958	2.65112	-0.784417	0.432796	NA	notsignificant
IQCJ.SCHIP1	5.76875	-2.07881	1.33721	-1.55458	0.120045	0.630321	notsignificant
AC104532.1	0.553222	-2.07824	3.48394	-0.596519	0.550828	NA	notsignificant
AC006213.3	2.49154	-2.077	1.3767	-1.50869	0.131379	NA	notsignificant
AC121338.1	3.20481	-2.07633	1.88395	-1.10211	0.270412	0.778467	notsignificant
TLR7	1.05909	-2.07243	2.66796	-0.776784	0.437286	NA	notsignificant
AC010894.3	1.08268	-2.07094	1.94286	-1.06593	0.286457	NA	notsignificant
IL11	0.383052	-2.07091	3.51817	-0.588633	0.556107	NA	notsignificant
SAXO1	1.04837	-2.07086	2.01295	-1.02877	0.303588	NA	notsignificant
PLAAT5	0.425285	-2.07023	3.52256	-0.587705	0.55673	NA	notsignificant
ANKRD31	1.28044	-2.06875	1.81904	-1.13728	0.255423	NA	notsignificant
AL009179.2	1.34892	-2.06815	1.97898	-1.04506	0.295996	NA	notsignificant
AL021578.1	0.887166	-2.06805	2.68417	-0.770461	0.441026	NA	notsignificant
SCRN1	42.8943	-2.06518	0.770066	-2.68183	0.00732212	0.240494	notsignificant
SERPINE2	33.5166	-2.06461	0.7396	-2.79152	0.00524616	0.209406	notsignificant
AC083843.2	0.423239	-2.0646	3.52013	-0.586513	0.557531	NA	notsignificant
SLAIN1	6.15513	-2.06361	1.2777	-1.6151	0.106289	0.615615	notsignificant
PAPPA	1.25671	-2.06223	2.65355	-0.77716	0.437065	NA	notsignificant
TOX3	2.14351	-2.06208	2.09155	-0.98591	0.324177	NA	notsignificant
GUSBP2	7.26361	-2.06185	1.0426	-1.9776	0.0479735	0.486341	notsignificant
AC012309.1	0.631138	-2.05456	3.51699	-0.584181	0.559099	NA	notsignificant
AC253536.7	0.631138	-2.05456	3.51699	-0.584181	0.559099	NA	notsignificant
SCN2B	0.631138	-2.05456	3.51699	-0.584181	0.559099	NA	notsignificant
CCL8	1.13437	-2.05443	2.48723	-0.825993	0.408808	NA	notsignificant
AC138207.6	0.468179	-2.05275	3.52273	-0.582717	0.560084	NA	notsignificant
AC087752.1	1.26982	-2.05236	1.78026	-1.15284	0.248974	NA	notsignificant
AL157813.1	1.11101	-2.05229	2.6144	-0.784995	0.432456	NA	notsignificant
PRRT2	1.01613	-2.05105	3.45682	-0.593333	0.552959	NA	notsignificant
KRBOX1	1.67563	-2.05037	2.48923	-0.823695	0.410113	NA	notsignificant
BTG3.AS1	27.5602	-2.04948	0.531426	-3.85657	0.000114988	0.0239928	downregulated
SLC25A3P2	0.856171	-2.0493	2.35441	-0.870408	0.384077	NA	notsignificant
AC008507.2	1.08768	-2.04895	2.65347	-0.772177	0.44001	NA	notsignificant
AL360181.3	1.99612	-2.04762	3.00121	-0.682266	0.49507	NA	notsignificant
CLDN16	2.03345	-2.04641	1.76833	-1.15725	0.247169	NA	notsignificant
TIMP2	20.6957	-2.04579	2.28704	-0.894516	0.371046	0.825229	notsignificant
CDH12P3	1.42965	-2.03994	2.66226	-0.766244	0.443531	NA	notsignificant
AC025458.1	1.67402	-2.03893	1.88567	-1.08127	0.279575	NA	notsignificant
AC009303.4	2.91531	-2.03873	1.79627	-1.13498	0.256383	NA	notsignificant
LRRC8C.DT	2.4474	-2.03743	2.76299	-0.737401	0.460879	NA	notsignificant
DOCK11	4.8103	-2.03646	1.93908	-1.05022	0.293617	0.787114	notsignificant
AL049650.2	1.08562	-2.03488	3.00475	-0.677221	0.498266	NA	notsignificant
SGCE	1.60607	-2.03349	1.89727	-1.0718	0.28381	NA	notsignificant
KRT83	0.576273	-2.03339	3.47555	-0.585056	0.55851	NA	notsignificant
C11orf94	0.940158	-2.03274	2.84097	-0.715509	0.474294	NA	notsignificant
ADAM20	1.77964	-2.02832	2.6703	-0.759586	0.447502	NA	notsignificant
MATN3	264.182	-2.02831	1.08517	-1.86911	0.061607	0.522351	notsignificant
AC012313.9	1.01443	-2.02735	2.6363	-0.769013	0.441885	NA	notsignificant
LINC02552	6.87971	-2.02708	1.10609	-1.83265	0.0668541	0.535146	notsignificant
AC138969.3	131.268	-2.02601	1.3269	-1.52688	0.126791	0.641732	notsignificant
RTN4RL2	1.30178	-2.02293	2.61459	-0.773709	0.439103	NA	notsignificant
AL669831.4	6.10451	-2.02263	1.24086	-1.63002	0.103097	0.611058	notsignificant
RPL39P5	0.403418	-2.02063	3.51947	-0.574131	0.565879	NA	notsignificant
LINC00689	1.0416	-2.02048	2.14193	-0.943298	0.345528	NA	notsignificant
ROCR	10.3535	-2.0186	0.659384	-3.06134	0.00220348	0.142865	notsignificant
HYDIN2	3.22076	-2.01755	1.52545	-1.32259	0.185972	0.712425	notsignificant
LEP	3.04179	-2.01602	2.29766	-0.877422	0.380258	NA	notsignificant
PIK3R6	3.04179	-2.01602	2.29766	-0.877422	0.380258	NA	notsignificant
AC106806.1	1.48688	-2.01527	1.99806	-1.00862	0.313158	NA	notsignificant
LINC00346	10.9148	-2.01527	0.833683	-2.4173	0.0156359	0.321411	notsignificant
AC087239.1	1	-2.01444	3.54334	-0.568515	0.569685	NA	notsignificant
ATP6V0A4	1.79507	-2.01433	1.94328	-1.03656	0.299939	NA	notsignificant
PSMC1P10	1.93539	-2.01384	1.90991	-1.05442	0.291692	NA	notsignificant
USP50	1.00241	-2.01149	1.871	-1.07509	0.282334	NA	notsignificant
RERG	0.779309	-2.01107	3.21973	-0.62461	0.532227	NA	notsignificant
CD109	2.45291	-2.01055	2.08296	-0.965241	0.334424	NA	notsignificant
AC091178.2	1.17614	-2.01044	2.66958	-0.753091	0.451395	NA	notsignificant
AC025362.1	0.533287	-2.01043	2.99106	-0.672146	0.501491	NA	notsignificant
AC018638.2	2.43903	-2.00933	1.60132	-1.2548	0.209552	NA	notsignificant
HNRNPA1P12	0.884882	-2.00889	2.17247	-0.924701	0.355121	NA	notsignificant
AC008687.4	1.01584	-2.00559	2.39521	-0.837334	0.402405	NA	notsignificant
RN7SL278P	1.50582	-2.00304	1.93702	-1.03409	0.301096	NA	notsignificant
IL15	7.03624	-2.00255	0.952023	-2.10347	0.0354248	0.439134	notsignificant
TM4SF18	8.40895	-2.00144	0.94734	-2.1127	0.0346266	0.434601	notsignificant
DLGAP5	7.17707	-2.00126	1.16619	-1.71607	0.086149	0.582349	notsignificant
NSMCE1.DT	1.51185	-2.00072	2.21684	-0.902508	0.366787	NA	notsignificant
AL353708.1	1.0546	-1.99949	2.3568	-0.848394	0.396219	NA	notsignificant
CD163	28.8359	-1.99883	2.33896	-0.85458	0.392784	0.833482	notsignificant
AC002470.2	7.72243	-1.9961	2.73509	-0.72981	0.465506	0.864262	notsignificant
AC073957.3	3.21569	-1.99568	1.60206	-1.2457	0.212876	0.735632	notsignificant
RNF126P1	0.924151	-1.99559	3.05478	-0.653269	0.513583	NA	notsignificant
CCL18	7.90898	-1.99468	2.80437	-0.711276	0.476914	0.868629	notsignificant
AL157904.1	0.386555	-1.99384	3.17969	-0.627054	0.530624	NA	notsignificant
ITGB2	36.8775	-1.99367	1.63333	-1.22061	0.222233	0.744023	notsignificant
CDH3	95.9818	-1.99216	0.555778	-3.58445	0.000337795	0.0474567	downregulated
LPCAT2	11.3477	-1.98999	0.69298	-2.87165	0.00408339	0.18788	notsignificant
RSKR	5.18388	-1.98967	1.27453	-1.5611	0.1185	0.626497	notsignificant
GBP4	10.3569	-1.98944	0.896193	-2.21988	0.0264272	0.393792	notsignificant
AC007666.1	4.32865	-1.98854	1.12664	-1.76502	0.07756	0.563329	notsignificant
RPS4XP22	3.72891	-1.98814	1.30568	-1.52269	0.127837	0.643483	notsignificant
COL25A1	1.31106	-1.9878	1.9899	-0.998947	0.31782	NA	notsignificant
ITGAX	29.8348	-1.98725	1.60593	-1.23744	0.215923	0.73754	notsignificant
HACD4	1.57903	-1.98703	1.72473	-1.15208	0.249287	NA	notsignificant
MAPK10	65.6761	-1.98677	0.521698	-3.80828	0.000139937	0.0277953	downregulated
AP003392.1	1.19723	-1.98562	2.35394	-0.84353	0.398932	NA	notsignificant
AC007342.8	1.16142	-1.98535	2.26351	-0.877112	0.380426	NA	notsignificant
SNORD116.3	4.14861	-1.98484	1.45177	-1.36719	0.171565	0.696286	notsignificant
SNORD116.9	4.14861	-1.98484	1.45177	-1.36719	0.171565	0.696286	notsignificant
AC009065.4	0.891336	-1.98113	2.68136	-0.738852	0.459997	NA	notsignificant
RAB32	12.7002	-1.97818	0.680282	-2.90788	0.00363887	0.178817	notsignificant
CIP2A	6.83285	-1.978	0.836998	-2.36321	0.0181175	0.341851	notsignificant
ABCC6	1.18914	-1.9759	3.4826	-0.567365	0.570466	NA	notsignificant
HECTD2	1.08292	-1.97564	2.34653	-0.841941	0.399821	NA	notsignificant
AC008937.3	1.22033	-1.97554	1.85645	-1.06415	0.287262	NA	notsignificant
EEF1A1P29	2.56872	-1.97507	1.25895	-1.56882	0.116689	NA	notsignificant
CU634019.6	10.2301	-1.97481	1.07248	-1.84135	0.0655704	0.532102	notsignificant
AL645939.2	3.69254	-1.97416	1.33679	-1.47679	0.139733	0.663584	notsignificant
RPS7P3	4.53737	-1.974	1.01719	-1.94064	0.0523022	0.498798	notsignificant
PROB1	3.04713	-1.97376	1.43172	-1.3786	0.168018	NA	notsignificant
MDH1B	1.49299	-1.97288	2.8316	-0.696736	0.485968	NA	notsignificant
JCAD	2.31281	-1.97256	1.81589	-1.08628	0.277357	NA	notsignificant
RBMXP4	2.94315	-1.97232	1.61532	-1.22101	0.222084	NA	notsignificant
RNF222	28.7147	-1.97202	0.550624	-3.58143	0.000341715	0.0474567	downregulated
GNG2	2.32523	-1.97196	1.57987	-1.24817	0.211968	NA	notsignificant
C2CD4A	2.56432	-1.9718	1.44702	-1.36266	0.172988	NA	notsignificant
SNORD116.8	2.94122	-1.96981	1.65233	-1.19214	0.233208	NA	notsignificant
NPIPA8	21.9889	-1.96928	1.01906	-1.93245	0.0533038	0.499673	notsignificant
AC011445.2	1.58985	-1.96771	1.68957	-1.16462	0.244172	NA	notsignificant
AC106795.2	1.47108	-1.96733	2.76653	-0.711118	0.477011	NA	notsignificant
AL161945.1	0.871427	-1.96691	3.13983	-0.626438	0.531028	NA	notsignificant
ADAP2	7.56305	-1.9666	1.05623	-1.86191	0.0626161	0.525343	notsignificant
AC006504.1	0.927365	-1.96629	2.34476	-0.838589	0.4017	NA	notsignificant
AC068987.1	1.39453	-1.96585	3.34233	-0.588169	0.556419	NA	notsignificant
NANOGP7	1.42477	-1.96524	3.35383	-0.585968	0.557897	NA	notsignificant
PAPSS2	31.6793	-1.96497	0.723654	-2.71535	0.00662057	0.228009	notsignificant
AL451042.1	1.99594	-1.96431	1.69368	-1.15978	0.246136	NA	notsignificant
AGAP7P	3.00972	-1.96425	1.36408	-1.43998	0.149872	NA	notsignificant
FCRL6	1.41359	-1.96304	3.07269	-0.638867	0.522909	NA	notsignificant
CRISPLD2	2.63896	-1.9628	1.89961	-1.03327	0.30148	NA	notsignificant
C6orf52	4.99585	-1.96057	1.11511	-1.75819	0.0787152	0.566463	notsignificant
SLC39A12.AS1	1.70369	-1.95955	1.8285	-1.07167	0.283868	NA	notsignificant
FOXH1	1.09686	-1.95901	3.14024	-0.623841	0.532732	NA	notsignificant
AC112497.2	6.87175	-1.95869	1.35262	-1.44807	0.147596	0.672261	notsignificant
AC105021.1	1.57005	-1.95713	1.57179	-1.24516	0.213074	NA	notsignificant
RBPMS	38.7987	-1.95706	0.676227	-2.89409	0.0038026	0.182876	notsignificant
OSTF1P1	1.067	-1.95701	2.59634	-0.753755	0.450996	NA	notsignificant
AC002400.1	1.1066	-1.95646	3.54469	-0.551942	0.580988	NA	notsignificant
AL137779.2	1.02659	-1.95635	2.33468	-0.837953	0.402057	NA	notsignificant
LIF	16.8294	-1.95545	1.23977	-1.57728	0.114732	0.622587	notsignificant
GOT2P3	1.23855	-1.95359	1.8542	-1.05361	0.292064	NA	notsignificant
PDE3B	1.4493	-1.95285	2.26923	-0.860581	0.389469	NA	notsignificant
GSTM1	41.3616	-1.95283	2.4942	-0.782951	0.433656	0.850711	notsignificant
EME1	2.6818	-1.95274	1.89583	-1.03002	0.303	NA	notsignificant
HLA.F.AS1	1.45677	-1.94944	2.09927	-0.928627	0.353082	NA	notsignificant
AP002026.1	1.75218	-1.94909	2.15277	-0.905388	0.36526	NA	notsignificant
CDCA7	1.16705	-1.94741	2.17705	-0.894522	0.371043	NA	notsignificant
SUGT1P2	3.10961	-1.94677	1.23903	-1.57121	0.116134	NA	notsignificant
AC002558.2	0.823502	-1.94638	2.34848	-0.828779	0.407229	NA	notsignificant
IGFBP5	0.99273	-1.94557	2.69244	-0.722605	0.469922	NA	notsignificant
PLAC4	4.75338	-1.9446	1.65207	-1.17707	0.239166	0.755723	notsignificant
CRABP1	737.863	-1.94404	0.830463	-2.34092	0.0192365	0.351066	notsignificant
PRNCR1	4.47736	-1.94248	1.21461	-1.59926	0.109763	0.619966	notsignificant
PTPRH	1.12751	-1.94238	2.66052	-0.730075	0.465344	NA	notsignificant
GHR	1.05972	-1.94229	2.32389	-0.835794	0.403271	NA	notsignificant
LPAR1	34.6152	-1.94195	0.528332	-3.67563	0.000237262	0.0394837	downregulated
AC010186.2	8.4283	-1.94088	1.00474	-1.93172	0.053394	0.499767	notsignificant
FOXCUT	1.34564	-1.94047	1.8764	-1.03414	0.30107	NA	notsignificant
ST8SIA1	8.56169	-1.93961	1.0772	-1.8006	0.0717654	0.548745	notsignificant
ZBTB45P2	4.62497	-1.93905	1.52262	-1.27349	0.202843	0.72717	notsignificant
LAIR1	9.28065	-1.93795	1.46943	-1.31884	0.187222	0.714347	notsignificant
AC012615.3	4.63783	-1.93748	3.42353	-0.56593	0.571442	0.899409	notsignificant
AC018413.1	0.443631	-1.9358	3.52124	-0.549751	0.58249	NA	notsignificant
SOX6	22.8201	-1.93469	0.766739	-2.52328	0.0116267	0.294959	notsignificant
SNORD116.16	4.6782	-1.93462	1.2499	-1.54782	0.121666	0.632277	notsignificant
DMC1	0.476898	-1.93371	3.52987	-0.547815	0.583819	NA	notsignificant
RN7SL494P	1.69209	-1.93332	1.91622	-1.00893	0.31301	NA	notsignificant
AC106799.3	13.694	-1.931	0.949737	-2.0332	0.0420326	0.466879	notsignificant
ITGB3	3.18616	-1.92893	2.05952	-0.936594	0.348967	NA	notsignificant
AC009237.15	1.71195	-1.92871	2.21773	-0.869677	0.384477	NA	notsignificant
G6PC2	0.858599	-1.9283	2.75391	-0.700204	0.4838	NA	notsignificant
AC024560.2	4.704	-1.92608	1.14539	-1.68159	0.0926474	0.594004	notsignificant
SNORA73A	80.5305	-1.92537	0.703753	-2.73586	0.00622171	0.222197	notsignificant
ULBP1	0.384183	-1.925	3.52146	-0.546649	0.58462	NA	notsignificant
GOLGA8T	1.23975	-1.92379	1.85013	-1.03981	0.298427	NA	notsignificant
GLRXP3	5.87405	-1.92242	1.07954	-1.78077	0.07495	0.556959	notsignificant
AC096736.3	6.31335	-1.92192	1.3412	-1.43299	0.15186	0.674916	notsignificant
GGT4P	2.38622	-1.92082	1.62122	-1.1848	0.236097	NA	notsignificant
AC018553.3	1.01399	-1.92029	2.33849	-0.821165	0.411552	NA	notsignificant
CCDC170	7.54984	-1.91999	1.14359	-1.67891	0.0931704	0.594004	notsignificant
RN7SL585P	2.00003	-1.91867	1.80419	-1.06345	0.287577	NA	notsignificant
AC007685.1	1.61668	-1.91714	1.73288	-1.10633	0.268583	NA	notsignificant
AC006042.2	0.954401	-1.91662	2.31544	-0.827754	0.40781	NA	notsignificant
MKRN3	0.976812	-1.91624	2.59784	-0.737627	0.460741	NA	notsignificant
AC110597.3	4.53569	-1.9162	1.95383	-0.980745	0.326718	0.801101	notsignificant
ATP5MC1P5	0.951094	-1.91511	2.74574	-0.697485	0.485499	NA	notsignificant
GAS2L3	3.6596	-1.91483	1.24414	-1.53908	0.123784	0.636292	notsignificant
TSHZ2	144.015	-1.91451	0.574195	-3.33425	0.000855288	0.0789732	notsignificant
LINC02765	2.15841	-1.91425	1.90974	-1.00236	0.316169	NA	notsignificant
HAAO	9.63585	-1.91299	1.04085	-1.83791	0.0660758	0.533069	notsignificant
DOK2	1.31037	-1.91018	2.43325	-0.785033	0.432435	NA	notsignificant
AC012488.2	1.09662	-1.90982	3.54129	-0.539301	0.589679	NA	notsignificant
ASPM	5.88667	-1.90813	1.27644	-1.49488	0.134945	0.655754	notsignificant
AC016596.3	1.73943	-1.90758	2.09823	-0.909141	0.363276	NA	notsignificant
EIF4A2P2	0.863136	-1.90705	2.36909	-0.804973	0.420835	NA	notsignificant
INHBE	0.894914	-1.90545	2.40939	-0.790844	0.429035	NA	notsignificant
ZNF578	0.681697	-1.90495	2.88915	-0.659347	0.509673	NA	notsignificant
AL645929.3	1.49871	-1.904	2.22342	-0.856338	0.391811	NA	notsignificant
FABP5P1	0.990646	-1.90279	2.72386	-0.698566	0.484823	NA	notsignificant
AC092296.2	2.42966	-1.90125	2.03525	-0.93416	0.350221	NA	notsignificant
AC096677.1	1.59709	-1.90081	2.21306	-0.858907	0.390392	NA	notsignificant
CDK5R1	72.7663	-1.89984	0.480392	-3.95477	7.66091e-05	0.0192447	downregulated
LINC01597	1.29475	-1.89562	2.33841	-0.810647	0.417569	NA	notsignificant
HAS3	2.05689	-1.89478	1.80789	-1.04806	0.294609	NA	notsignificant
CD28	1.00203	-1.89477	3.13762	-0.603887	0.545919	NA	notsignificant
CTAGE16P	0.95994	-1.89349	2.0745	-0.912743	0.361378	NA	notsignificant
HLA.U	2.32416	-1.89248	1.73411	-1.09132	0.275131	NA	notsignificant
AC007342.7	0.714941	-1.89209	2.39714	-0.789311	0.429931	NA	notsignificant
AP003120.1	0.447761	-1.89148	3.53189	-0.535542	0.592275	NA	notsignificant
LINC01152	6.96399	-1.89047	0.976626	-1.93571	0.0529028	0.498798	notsignificant
CD52	9.59918	-1.89012	2.50056	-0.755879	0.449722	0.857834	notsignificant
AGAP10P	1.87847	-1.8896	1.82766	-1.03389	0.301189	NA	notsignificant
FRMD6.AS1	0.544781	-1.88773	3.53676	-0.533745	0.593518	NA	notsignificant
IPO9.AS1	2.70763	-1.88711	1.49825	-1.25954	0.207834	NA	notsignificant
JAKMIP3	4.9857	-1.88689	1.14037	-1.65463	0.0980004	0.604186	notsignificant
AL359922.2	0.951058	-1.88581	2.29261	-0.822562	0.410757	NA	notsignificant
UBE2T	7.29009	-1.88467	0.971984	-1.939	0.0525018	0.498798	notsignificant
DYNLL1P1	3.00582	-1.88258	1.31578	-1.43077	0.152495	NA	notsignificant
AC007066.1	1.82833	-1.8813	1.81478	-1.03666	0.299896	NA	notsignificant
AC090559.1	0.551356	-1.8803	3.53673	-0.531649	0.594969	NA	notsignificant
NDUFB4P11	1.82673	-1.8797	2.08362	-0.902133	0.366986	NA	notsignificant
AC110769.2	0.839296	-1.8788	3.28562	-0.571825	0.56744	NA	notsignificant
AC073270.2	0.974179	-1.87846	2.17075	-0.865351	0.386846	NA	notsignificant
CCL17	1.60346	-1.8749	2.24903	-0.833648	0.404479	NA	notsignificant
ADGRF5P1	0.428253	-1.87317	3.52555	-0.531312	0.595202	NA	notsignificant
SIGLEC1	13.8748	-1.87242	2.41768	-0.774472	0.438652	0.85357	notsignificant
SIGLEC14	2.14252	-1.87099	2.73248	-0.684722	0.49352	NA	notsignificant
RPL12P13	0.941997	-1.86969	1.96096	-0.953458	0.340358	NA	notsignificant
LDHAL6B	1.31215	-1.86932	2.30621	-0.810559	0.417619	NA	notsignificant
SCIN	3.16985	-1.86861	1.57381	-1.18732	0.235103	NA	notsignificant
RPF2P1	9.16656	-1.86722	0.710212	-2.6291	0.00856111	0.2591	notsignificant
SP3P	0.936668	-1.8671	2.40264	-0.777106	0.437096	NA	notsignificant
TYROBP	21.8657	-1.86652	1.69693	-1.09994	0.27136	0.778757	notsignificant
AC009084.2	1.08452	-1.86637	2.27963	-0.818718	0.412947	NA	notsignificant
AC036108.2	7.06621	-1.8661	1.64233	-1.13625	0.255853	0.767903	notsignificant
PADI4	1.51197	-1.86495	1.98177	-0.941056	0.346676	NA	notsignificant
PARM1	11.6183	-1.86412	0.677192	-2.75272	0.00591023	0.220302	notsignificant
MT.TL1	6.375	-1.86378	1.05105	-1.77326	0.0761861	0.560018	notsignificant
AC073150.1	0.938987	-1.8633	2.13695	-0.871944	0.383239	NA	notsignificant
PTPRG.AS1	5.29704	-1.86327	1.05834	-1.76056	0.0783136	0.565109	notsignificant
KRT18P12	2.39005	-1.86251	1.60551	-1.16008	0.246018	NA	notsignificant
AC068620.3	1.85177	-1.85991	1.82295	-1.02028	0.307598	NA	notsignificant
DGAT2	108.224	-1.85915	0.370007	-5.02464	5.04382e-07	0.000478659	downregulated
LINC02029	0.675647	-1.85825	3.54507	-0.524179	0.600154	NA	notsignificant
ERICH2	5.86769	-1.85764	1.17158	-1.58558	0.112835	0.622587	notsignificant
AL162171.1	0.967982	-1.8576	2.01024	-0.924068	0.355451	NA	notsignificant
VN1R1	0.739168	-1.85714	2.17779	-0.85276	0.393792	NA	notsignificant
AC021066.1	5.94031	-1.85671	1.03717	-1.79017	0.0734271	0.554501	notsignificant
AC135048.1	3.80763	-1.85576	1.23602	-1.5014	0.133252	0.652207	notsignificant
GNAS.AS1	0.811979	-1.85504	2.6971	-0.68779	0.491585	NA	notsignificant
CASC2	1.56385	-1.85451	2.19455	-0.845054	0.398081	NA	notsignificant
AC009127.2	1.20108	-1.85417	2.06957	-0.895918	0.370297	NA	notsignificant
LINC02594	21.396	-1.85209	0.614411	-3.01441	0.00257477	0.152457	notsignificant
AL137100.2	0.713624	-1.8516	3.19873	-0.578854	0.562687	NA	notsignificant
AL672310.1	0.713624	-1.8516	3.19873	-0.578854	0.562687	NA	notsignificant
TAF9BP1	1.04427	-1.85152	1.8744	-0.987794	0.323254	NA	notsignificant
XKRX	0.459009	-1.84983	3.52042	-0.525457	0.599266	NA	notsignificant
AC116651.1	0.306442	-1.84818	3.52357	-0.524518	0.599918	NA	notsignificant
ABCC13	0.445967	-1.84786	3.52555	-0.524135	0.600185	NA	notsignificant
LINC00649	32.3062	-1.84308	0.512111	-3.59898	0.00031947	0.0458587	downregulated
AC091167.2	1.41619	-1.83945	3.28188	-0.560488	0.575146	NA	notsignificant
MTMR7	3.72276	-1.83903	1.16784	-1.57473	0.115318	0.622587	notsignificant
TMEM262	6.19936	-1.83872	0.916354	-2.00656	0.0447964	0.473901	notsignificant
DSCC1	8.01478	-1.83514	0.956361	-1.91887	0.0550003	0.504114	notsignificant
AC087468.2	0.975345	-1.83379	2.35094	-0.780024	0.435377	NA	notsignificant
RAMP1	2.7475	-1.83309	1.45296	-1.26162	0.207085	NA	notsignificant
FAM87B	1.2441	-1.82996	2.07509	-0.88187	0.377847	NA	notsignificant
ANXA1	241.548	-1.82983	0.502866	-3.6388	0.000273909	0.0421685	downregulated
SNORD116.1	3.16928	-1.82883	1.51226	-1.20934	0.226534	NA	notsignificant
AC090517.4	5.65423	-1.82875	1.22255	-1.49585	0.134694	0.655135	notsignificant
RNA5SP199	3.52956	-1.82844	1.9139	-0.955347	0.339402	0.809168	notsignificant
AC136285.3	2.22203	-1.82591	2.79875	-0.652401	0.514143	NA	notsignificant
CTAGE6	0.657095	-1.82556	3.3008	-0.553067	0.580218	NA	notsignificant
ASXL3	0.63019	-1.82487	2.90159	-0.628921	0.529401	NA	notsignificant
SNORA48	18.5468	-1.82381	0.95929	-1.90121	0.0572751	0.5074	notsignificant
Z98883.1	6.28326	-1.82256	1.765	-1.03261	0.301786	0.788225	notsignificant
SERPINB2	1.33007	-1.82173	3.38711	-0.53784	0.590687	NA	notsignificant
BTF3P13	1.2208	-1.82147	2.09567	-0.86916	0.38476	NA	notsignificant
GUSBP16	4.77587	-1.82136	1.55686	-1.16989	0.242044	0.758642	notsignificant
S1PR3	1.2391	-1.821	2.86393	-0.635838	0.524882	NA	notsignificant
AC005261.3	1.14407	-1.81797	3.15272	-0.576634	0.564187	NA	notsignificant
MOXD1	77.5137	-1.81744	1.23183	-1.4754	0.140106	0.663702	notsignificant
AL356019.2	1.17706	-1.8163	2.05611	-0.883367	0.377038	NA	notsignificant
AC004477.1	0.929814	-1.81589	3.16227	-0.574237	0.565807	NA	notsignificant
AC012603.1	0.980359	-1.81585	2.71464	-0.668911	0.503552	NA	notsignificant
AC068538.1	2.25267	-1.81489	1.49547	-1.21359	0.224904	NA	notsignificant
AC090686.1	1.91461	-1.81267	1.68041	-1.07871	0.280719	NA	notsignificant
PIK3R5	5.77036	-1.81089	1.75711	-1.03061	0.302723	0.788691	notsignificant
AC019080.5	0.94371	-1.81025	2.15927	-0.838366	0.401825	NA	notsignificant
CCDC78	0.87981	-1.8098	3.2927	-0.549641	0.582566	NA	notsignificant
SLC11A1	13.1093	-1.80701	1.22838	-1.47105	0.141277	0.665329	notsignificant
GUCA1B	2.33665	-1.80627	1.47582	-1.22391	0.220985	NA	notsignificant
TAFA3	1.56922	-1.80446	1.71444	-1.0525	0.292568	NA	notsignificant
PEAK3	1.31999	-1.80404	2.77337	-0.650486	0.515378	NA	notsignificant
PDE10A	0.921817	-1.80364	2.62093	-0.688166	0.491348	NA	notsignificant
HLA.G	4.27469	-1.80204	0.94908	-1.89873	0.0576005	0.508315	notsignificant
GPR183	6.52917	-1.79965	1.94416	-0.925667	0.354619	0.81507	notsignificant
AC010761.1	14.0258	-1.79909	0.738111	-2.43743	0.0147921	0.316241	notsignificant
AL590822.2	1.09576	-1.79848	2.0977	-0.857362	0.391245	NA	notsignificant
PARPBP	6.49468	-1.79842	0.922616	-1.94926	0.0512642	0.497554	notsignificant
AC022784.1	1.10145	-1.79833	3.12058	-0.576279	0.564426	NA	notsignificant
CCT6P1	0.885175	-1.79764	3.20686	-0.56056	0.575098	NA	notsignificant
LMCD1.AS1	2.25874	-1.79755	1.4583	-1.23264	0.217712	NA	notsignificant
FAM153B	0.326807	-1.79579	3.52465	-0.509494	0.610406	NA	notsignificant
AC006427.2	1.94934	-1.7952	1.93666	-0.926955	0.35395	NA	notsignificant
AC087481.1	1.70165	-1.79437	1.70171	-1.05445	0.291677	NA	notsignificant
AC011483.1	0.90769	-1.79385	2.38895	-0.750892	0.452717	NA	notsignificant
KCNE1	1.7529	-1.79377	2.22665	-0.805589	0.42048	NA	notsignificant
FAM186A	1.02434	-1.79283	2.07443	-0.864256	0.387447	NA	notsignificant
AC087441.2	0.820457	-1.7919	2.42075	-0.740227	0.459162	NA	notsignificant
TACC1	47.3851	-1.79018	1.22371	-1.46292	0.14349	0.669009	notsignificant
STARD9	0.963277	-1.79008	2.12172	-0.843691	0.398842	NA	notsignificant
SLC15A3	8.8727	-1.78906	1.04883	-1.70577	0.088051	0.585839	notsignificant
LINC01482	7.09304	-1.78716	0.79221	-2.25591	0.0240762	0.384723	notsignificant
LRP4	28.4829	-1.78671	0.809748	-2.2065	0.027349	0.399546	notsignificant
RN7SL411P	0.945746	-1.78534	2.71472	-0.657653	0.510761	NA	notsignificant
ADAMTS6	5.42079	-1.78504	1.23049	-1.45068	0.146868	0.671474	notsignificant
NMD3P1	4.18062	-1.7848	1.55416	-1.1484	0.250803	0.76586	notsignificant
ALOXE3	2.59466	-1.78461	1.88866	-0.944908	0.344706	NA	notsignificant
ANKRD20A17P	1.84301	-1.78364	2.11729	-0.842413	0.399557	NA	notsignificant
DOC2B	2.39793	-1.78316	2.11862	-0.841661	0.399978	NA	notsignificant
AL589666.1	2.70103	-1.77944	1.44509	-1.23137	0.218184	NA	notsignificant
LINC01351	1.18768	-1.77859	2.27554	-0.78161	0.434444	NA	notsignificant
C1orf61	0.363491	-1.77849	3.52257	-0.504885	0.61364	NA	notsignificant
CLDN1	47.4416	-1.77706	0.652077	-2.72524	0.00642554	0.224002	notsignificant
AC135279.4	2.17934	-1.77704	2.14235	-0.829483	0.406831	NA	notsignificant
AL589994.1	0.908497	-1.77662	2.71188	-0.655126	0.512387	NA	notsignificant
AC100797.5	1.02703	-1.77598	2.37648	-0.747316	0.454873	NA	notsignificant
AC004471.2	1.55107	-1.77547	2.10499	-0.843454	0.398975	NA	notsignificant
AL590617.2	0.878378	-1.77528	2.7104	-0.654991	0.512474	NA	notsignificant
DIAPH3	1743.74	-1.77502	0.460712	-3.85277	0.00011679	0.0240362	downregulated
ASF1B	8.10396	-1.77487	0.93571	-1.89682	0.0578521	0.509167	notsignificant
SEMA3E	3.12258	-1.77429	1.92741	-0.920558	0.357281	NA	notsignificant
RPL7P44	3.21799	-1.77399	1.27265	-1.39393	0.163339	0.687401	notsignificant
ABCA12	1.41696	-1.7736	1.9481	-0.910426	0.362598	NA	notsignificant
AL157394.3	0.955153	-1.77336	2.08045	-0.852393	0.393996	NA	notsignificant
AL109918.1	1.97042	-1.77294	2.05694	-0.861932	0.388725	NA	notsignificant
DTX3	1.98998	-1.7723	1.9115	-0.927178	0.353834	NA	notsignificant
PCDHA5	1.00827	-1.77215	3.10575	-0.570602	0.56827	NA	notsignificant
AC004967.2	3.31173	-1.77174	1.34033	-1.32186	0.186213	0.712425	notsignificant
SLC4A3	37.3067	-1.76984	0.521447	-3.39409	0.000688572	0.0717206	notsignificant
ZNRD2.AS1	8.92154	-1.76961	0.774728	-2.28417	0.0223615	0.370854	notsignificant
MT.TQ	9.4366	-1.76781	0.766481	-2.3064	0.0210881	0.359569	notsignificant
FAM166B	0.673154	-1.76585	2.74939	-0.642271	0.520697	NA	notsignificant
KCNJ4	0.401633	-1.76457	3.52208	-0.501003	0.616369	NA	notsignificant
AL139243.1	1.47866	-1.76396	1.99124	-0.88586	0.375693	NA	notsignificant
AL157838.1	1.72103	-1.76217	1.97108	-0.894015	0.371314	NA	notsignificant
MROH7.TTC4	3.83097	-1.76212	1.95251	-0.902491	0.366796	0.821419	notsignificant
SLC16A1.AS1	16.0946	-1.76061	0.715844	-2.45948	0.0139138	0.308056	notsignificant
KCNG1	4.112	-1.76052	1.44006	-1.22253	0.221506	0.743225	notsignificant
AC005082.2	0.578506	-1.76013	3.44342	-0.511158	0.60924	NA	notsignificant
AL021937.1	0.578506	-1.76013	3.44342	-0.511158	0.60924	NA	notsignificant
AC079142.1	0.781139	-1.7599	2.13713	-0.823489	0.41023	NA	notsignificant
NPIPB11	3.96909	-1.7596	1.20232	-1.46351	0.143329	0.668847	notsignificant
HCAR1	8.42508	-1.75916	0.906911	-1.93973	0.0524129	0.498798	notsignificant
IL1B	5.60226	-1.75884	1.61956	-1.086	0.277477	0.782025	notsignificant
AC007938.1	2.52817	-1.75562	1.55946	-1.12579	0.260256	NA	notsignificant
SNORD46	2.44341	-1.75499	1.67938	-1.04502	0.296013	NA	notsignificant
KCNJ5	3.54933	-1.75475	1.95812	-0.89614	0.370178	0.824193	notsignificant
CHN1	104.049	-1.75474	0.572017	-3.06764	0.00215759	0.14121	notsignificant
BX470102.2	3.81036	-1.75423	1.49019	-1.17718	0.239122	0.755723	notsignificant
CRLF1	1.89124	-1.75321	2.07411	-0.845286	0.397951	NA	notsignificant
SNHG10	6.50887	-1.7532	0.875126	-2.00337	0.0451376	0.475721	notsignificant
HPGD	262.996	-1.75251	1.05416	-1.66248	0.096417	0.59869	notsignificant
P2RY14	0.287207	-1.75186	3.52506	-0.496974	0.619208	NA	notsignificant
C1QB	11.8307	-1.7513	1.38224	-1.267	0.205156	0.728411	notsignificant
AC087280.1	1.97243	-1.75113	1.69809	-1.03123	0.302433	NA	notsignificant
AP005263.1	0.491908	-1.75112	3.54283	-0.494273	0.621113	NA	notsignificant
LINC01725	5.70524	-1.74996	0.865941	-2.02088	0.0432925	0.470867	notsignificant
AC116565.1	3.21508	-1.74765	1.52119	-1.14887	0.250611	0.765754	notsignificant
AC079145.1	9.81576	-1.7466	0.735652	-2.37422	0.0175861	0.339442	notsignificant
C1QC	18.0241	-1.74647	2.11193	-0.826955	0.408263	0.84157	notsignificant
AC064852.1	0.656862	-1.74495	2.35176	-0.741976	0.458102	NA	notsignificant
AL445238.1	12.1682	-1.74048	0.865504	-2.01094	0.0443319	0.473759	notsignificant
FAM229B	21.8903	-1.73997	0.642305	-2.70895	0.00674975	0.230799	notsignificant
MYL9	7.2565	-1.73871	0.991179	-1.75419	0.0793982	0.567244	notsignificant
TRPV3	37.756	-1.73815	0.856899	-2.02842	0.0425175	0.467433	notsignificant
SERPING1	70.3681	-1.7354	0.783343	-2.21538	0.026734	0.396239	notsignificant
AC025470.2	10.636	-1.73424	0.923459	-1.87799	0.0603829	0.517503	notsignificant
SLC26A4.AS1	11.2075	-1.73154	0.69794	-2.48093	0.0131039	0.301604	notsignificant
LINC02340	3.95832	-1.73134	1.14639	-1.51026	0.130977	0.647512	notsignificant
AL365436.2	1.43931	-1.73089	1.85492	-0.933132	0.350752	NA	notsignificant
MTCO2P2	1.77398	-1.73087	1.52534	-1.13474	0.256484	NA	notsignificant
MRPS31P4	3.04578	-1.73011	1.71242	-1.01033	0.312339	NA	notsignificant
DDX18P3	2.77595	-1.72934	1.41608	-1.22122	0.222001	NA	notsignificant
ST6GAL1	292.493	-1.72904	0.500635	-3.45369	0.000552982	0.0633962	notsignificant
CBX3P4	1.11395	-1.72884	2.39035	-0.723256	0.469522	NA	notsignificant
RN7SKP175	0.40961	-1.72485	3.53646	-0.487735	0.625738	NA	notsignificant
CBWD4P	0.327395	-1.72212	3.52849	-0.488062	0.625506	NA	notsignificant
PTP4A1P1	0.327395	-1.72212	3.52849	-0.488062	0.625506	NA	notsignificant
RPS4XP7	4.73768	-1.72193	1.01368	-1.6987	0.0893754	0.588519	notsignificant
LINC01409	1.01677	-1.71931	2.36608	-0.726649	0.467441	NA	notsignificant
ZFAND6P1	0.862647	-1.71874	2.73159	-0.629207	0.529213	NA	notsignificant
AC073349.5	1.29082	-1.71818	2.56764	-0.669169	0.503387	NA	notsignificant
ATP5MGP4	2.24145	-1.71798	1.58165	-1.08619	0.277394	NA	notsignificant
AC242376.1	0.933283	-1.71773	2.75365	-0.6238	0.532759	NA	notsignificant
LINC00888	17.3974	-1.71644	0.547012	-3.13784	0.00170196	0.12267	notsignificant
NPM1P19	3.75901	-1.7128	1.05168	-1.62864	0.103389	0.611058	notsignificant
PTPN13	23.2906	-1.71111	0.710916	-2.40691	0.0160882	0.326083	notsignificant
AC005538.2	2.46291	-1.70964	2.96497	-0.576612	0.564201	NA	notsignificant
EML4.AS1	1.63534	-1.709	1.77196	-0.964466	0.334812	NA	notsignificant
HMMR	10.7227	-1.70566	1.05667	-1.61418	0.106488	0.615615	notsignificant
AC145285.1	2.01336	-1.70432	1.85476	-0.918891	0.358153	NA	notsignificant
BOLA3.AS1	5.00377	-1.70296	1.17881	-1.44464	0.148559	0.672394	notsignificant
AC092641.1	2.5388	-1.70191	1.30013	-1.30903	0.190526	NA	notsignificant
AP001631.2	0.822524	-1.70164	2.4432	-0.696479	0.486129	NA	notsignificant
AL035458.2	4.51138	-1.7016	1.03971	-1.63661	0.101713	0.609562	notsignificant
AC073863.1	1.15335	-1.70153	2.72292	-0.624891	0.532042	NA	notsignificant
CAPSL	4.25539	-1.69956	1.1143	-1.52523	0.127201	0.642853	notsignificant
CD4	9.24895	-1.69912	1.52138	-1.11683	0.264067	0.77346	notsignificant
LINC02354	0.942898	-1.69778	2.34202	-0.72492	0.468501	NA	notsignificant
PIFO	1.28454	-1.69635	2.04321	-0.830236	0.406405	NA	notsignificant
RHEBP2	7.30334	-1.6958	1.49773	-1.13225	0.257531	0.768677	notsignificant
AC004882.4	25.604	-1.69559	0.489586	-3.4633	0.000533588	0.0624298	notsignificant
POLR3GP2	3.21214	-1.69488	1.68647	-1.00498	0.314904	0.7959	notsignificant
AC007541.1	1.94934	-1.69482	2.48551	-0.681877	0.495316	NA	notsignificant
LINC01151	29.4645	-1.69481	0.865385	-1.95845	0.0501777	0.495591	notsignificant
WDR62	11.8052	-1.69237	0.786596	-2.15151	0.0314361	0.416023	notsignificant
KRT5	6.06695	-1.6922	1.47612	-1.14639	0.251634	0.766229	notsignificant
CCDC200	6.33222	-1.69179	1.14492	-1.47765	0.139503	0.663281	notsignificant
AC104966.1	3.59073	-1.69156	1.68544	-1.00363	0.315558	0.796239	notsignificant
RCAN2	8.54195	-1.6911	1.1615	-1.45596	0.145404	0.669601	notsignificant
CHST11	6.46825	-1.69062	1.60174	-1.05549	0.291201	0.787114	notsignificant
AC005329.1	0.844022	-1.688	2.7251	-0.619427	0.535635	NA	notsignificant
AP002383.3	0.950658	-1.6874	2.05784	-0.819983	0.412226	NA	notsignificant
AC005034.5	1.75424	-1.68589	1.77597	-0.949277	0.34248	NA	notsignificant
PRDX2P4	1.51432	-1.68489	1.59154	-1.05865	0.289759	NA	notsignificant
MTMR8	7.75812	-1.68344	0.858387	-1.96116	0.04986	0.494791	notsignificant
RFX2	1.09338	-1.68278	2.02696	-0.830198	0.406427	NA	notsignificant
DMBX1	0.912588	-1.68264	2.70174	-0.622801	0.533415	NA	notsignificant
NRAP	1.71001	-1.68131	1.57384	-1.06829	0.285391	NA	notsignificant
AC112250.1	1.46422	-1.68082	1.93588	-0.868246	0.385259	NA	notsignificant
SND1.IT1	0.950699	-1.68052	3.0734	-0.546796	0.584519	NA	notsignificant
FOXM1	37.4926	-1.67637	0.658025	-2.54757	0.0108476	0.284676	notsignificant
LINC01783	7.20601	-1.67533	1.08174	-1.54873	0.121447	0.631719	notsignificant
MMP12	4.26483	-1.67073	2.0369	-0.820233	0.412083	0.843111	notsignificant
AC100854.1	0.306115	-1.66925	3.52509	-0.473535	0.635831	NA	notsignificant
CLDN2	0.57555	-1.66693	2.94428	-0.56616	0.571285	NA	notsignificant
SHANK2.AS1	0.344257	-1.66647	3.52418	-0.472867	0.636308	NA	notsignificant
PLA2G7	16.0561	-1.66583	1.41271	-1.17918	0.238327	0.755095	notsignificant
WDR63	13.6151	-1.665	0.997475	-1.66921	0.0950751	0.596222	notsignificant
AC009309.2	2.69403	-1.66487	1.70404	-0.977017	0.328561	NA	notsignificant
AC090013.1	1.30639	-1.66424	1.69208	-0.983544	0.32534	NA	notsignificant
RPL36AP26	5.78367	-1.66389	0.923473	-1.80178	0.0715803	0.547821	notsignificant
SLC35G1	3.03946	-1.66377	1.2651	-1.31513	0.188466	NA	notsignificant
AP000977.1	1.53623	-1.6623	2.50509	-0.663571	0.506965	NA	notsignificant
AP005482.4	2.45386	-1.66208	1.37111	-1.21222	0.225429	NA	notsignificant
AP003392.4	0.888974	-1.66197	2.58174	-0.643742	0.519743	NA	notsignificant
RIMKLBP1	0.979452	-1.66137	2.21962	-0.748491	0.454164	NA	notsignificant
LINC00601	0.836557	-1.66088	2.74412	-0.605252	0.545012	NA	notsignificant
RPS7P14	2.6795	-1.65946	1.53943	-1.07797	0.281047	NA	notsignificant
AC093908.1	1.16606	-1.65826	2.17554	-0.762228	0.445924	NA	notsignificant
SPAG5	17.935	-1.65801	0.661842	-2.50514	0.0122404	0.294959	notsignificant
SERPINE1	1.90761	-1.65777	2.14332	-0.77346	0.43925	NA	notsignificant
MTCO3P12	8.84903	-1.65535	0.819727	-2.01939	0.0434465	0.47104	notsignificant
KCNN1	1.06167	-1.65403	2.07491	-0.79716	0.425358	NA	notsignificant
SNCG	5.61801	-1.65348	1.35969	-1.21607	0.223959	0.746709	notsignificant
AL355581.1	15.6062	-1.65258	0.587429	-2.81324	0.00490458	0.201394	notsignificant
LAT2	3.2349	-1.65177	1.4163	-1.16626	0.243511	0.759163	notsignificant
GRM4	1.04689	-1.65095	2.94045	-0.561463	0.574482	NA	notsignificant
AC068547.1	27.7022	-1.65061	0.805515	-2.04914	0.0404487	0.459104	notsignificant
AC055876.4	1.69272	-1.6503	1.75109	-0.942442	0.345967	NA	notsignificant
AKR7A3	4.09498	-1.65009	1.04153	-1.58428	0.113129	0.622587	notsignificant
CU638689.1	3.51408	-1.64972	1.14869	-1.43617	0.150953	0.673788	notsignificant
AC108688.1	2.61038	-1.64815	1.37251	-1.20082	0.229819	NA	notsignificant
SLC2A3	7.81529	-1.64686	1.46159	-1.12677	0.259842	0.771159	notsignificant
KMO	14.4914	-1.64674	0.695782	-2.36675	0.017945	0.340314	notsignificant
A2M	34.3749	-1.64649	1.80534	-0.91201	0.361763	0.818172	notsignificant
C3orf33	21.4525	-1.64591	0.571903	-2.87796	0.00400253	0.185124	notsignificant
ADAM8	5.55881	-1.64483	1.93852	-0.848499	0.39616	0.836013	notsignificant
TPM3P4	1.78382	-1.64468	1.63142	-1.00813	0.313392	NA	notsignificant
PHOSPHO2	17.9465	-1.64452	0.613601	-2.68012	0.00735963	0.240494	notsignificant
HAVCR2	6.31506	-1.64369	1.48094	-1.1099	0.267043	0.775231	notsignificant
HLA.J	1.49254	-1.6435	2.62433	-0.626254	0.531148	NA	notsignificant
SEPHS1P2	0.314753	-1.64341	3.53679	-0.464662	0.642174	NA	notsignificant
RPL23AP48	4.20611	-1.64304	0.95147	-1.72684	0.0841957	0.576263	notsignificant
AC068587.4	3.28033	-1.64273	1.12144	-1.46484	0.142964	0.668311	notsignificant
LINC02256	1.78583	-1.64265	1.93763	-0.847763	0.39657	NA	notsignificant
AC011442.1	2.30459	-1.642	1.41357	-1.1616	0.245397	NA	notsignificant
SNORD35A	2.06345	-1.64177	3.04578	-0.53903	0.589866	NA	notsignificant
POTEM	0.599485	-1.64039	2.42588	-0.676207	0.498909	NA	notsignificant
H3C13	1.39783	-1.64012	1.92212	-0.853289	0.393499	NA	notsignificant
LINC02389	1.65664	-1.63999	2.91095	-0.563388	0.573171	NA	notsignificant
AC021016.3	0.658011	-1.63965	3.37731	-0.48549	0.627329	NA	notsignificant
AC243725.1	1.71716	-1.63916	1.58004	-1.03742	0.299542	NA	notsignificant
PI15	121.827	-1.63633	0.61848	-2.64573	0.00815156	0.251799	notsignificant
AC018697.1	1.38075	-1.6359	1.92925	-0.847946	0.396468	NA	notsignificant
AC005081.1	1.90437	-1.6353	3.09961	-0.527582	0.59779	NA	notsignificant
LINC01819	2.9736	-1.63364	1.44687	-1.12909	0.258861	NA	notsignificant
SNX32	0.972687	-1.63361	2.31739	-0.704936	0.48085	NA	notsignificant
RHOF	5.62846	-1.63331	0.962191	-1.69749	0.0896047	0.588519	notsignificant
PARP15	0.772424	-1.63283	2.35845	-0.692331	0.488729	NA	notsignificant
ITGA5	6.46239	-1.63243	1.25107	-1.30483	0.191952	0.718115	notsignificant
BRAFP1	2.88665	-1.63148	1.35731	-1.20199	0.229366	NA	notsignificant
AC004949.1	0.349001	-1.63107	3.54135	-0.460579	0.6451	NA	notsignificant
TMEM255B	11.5799	-1.63068	0.769015	-2.12048	0.0339655	0.431197	notsignificant
SERP2	1.29264	-1.62827	1.70163	-0.95689	0.338623	NA	notsignificant
AL035413.1	0.894901	-1.62748	2.09101	-0.778324	0.436378	NA	notsignificant
AC245096.1	2.23685	-1.62631	1.58188	-1.02809	0.303909	NA	notsignificant
SKA3	8.46655	-1.62603	0.922228	-1.76315	0.0778754	0.563551	notsignificant
AP000331.1	1.8757	-1.62582	2.36817	-0.686532	0.492378	NA	notsignificant
AC093525.8	0.71062	-1.62429	3.32754	-0.488135	0.625454	NA	notsignificant
PEBP4	16.349	-1.62279	0.70225	-2.31085	0.020841	0.358503	notsignificant
CNBD2	0.794682	-1.62249	2.33469	-0.694951	0.487086	NA	notsignificant
AL451081.2	1.40325	-1.62218	2.02143	-0.802492	0.422268	NA	notsignificant
AC123595.3	2.25124	-1.62119	2.62231	-0.618231	0.536423	NA	notsignificant
NELL2	4.32752	-1.62103	1.22251	-1.32598	0.184846	0.711477	notsignificant
SCIMP	1.35056	-1.62009	2.7524	-0.588611	0.556122	NA	notsignificant
EHD3	3.98909	-1.61918	1.30791	-1.23799	0.21572	0.73754	notsignificant
CYP46A1	1.91047	-1.61776	2.06996	-0.781543	0.434483	NA	notsignificant
AL117339.5	13.0439	-1.61691	1.1857	-1.36368	0.172668	0.697556	notsignificant
AL139801.1	2.43908	-1.61682	2.34518	-0.689425	0.490556	NA	notsignificant
AL359921.2	2.97029	-1.61678	1.5494	-1.04348	0.296724	NA	notsignificant
RIMS3	46.9278	-1.61624	0.55953	-2.88857	0.00387002	0.183026	notsignificant
TMPRSS13	2.88614	-1.61284	2.08218	-0.774593	0.43858	NA	notsignificant
PALM3	5.83827	-1.61182	0.999225	-1.61307	0.106729	0.61593	notsignificant
CCN1	36.959	-1.61117	0.638412	-2.52371	0.0116125	0.294959	notsignificant
AC012531.2	1.59182	-1.6103	2.37082	-0.679218	0.497	NA	notsignificant
AC112206.4	1.12172	-1.60849	2.10233	-0.765099	0.444212	NA	notsignificant
AC124862.1	0.309971	-1.60774	3.53268	-0.455105	0.649034	NA	notsignificant
AC007381.1	0.250523	-1.60774	3.53268	-0.455105	0.649034	NA	notsignificant
AL589182.1	0.250523	-1.60774	3.53268	-0.455105	0.649034	NA	notsignificant
SH3GL1P1	0.432925	-1.6075	3.54357	-0.453638	0.650089	NA	notsignificant
ATP5MDP1	14.9922	-1.60567	0.748161	-2.14616	0.0318601	0.417678	notsignificant
PCDHB15	1.15396	-1.6051	2.08386	-0.770252	0.44115	NA	notsignificant
CR381653.2	1.69744	-1.60451	1.61992	-0.990484	0.321937	NA	notsignificant
RNY3P1	1.65719	-1.60288	1.64561	-0.974032	0.33004	NA	notsignificant
AP000311.1	7.19079	-1.60178	1.12301	-1.42633	0.153772	0.676873	notsignificant
ARL11	1.50142	-1.60165	1.85976	-0.861215	0.38912	NA	notsignificant
LINC00472	27.9364	-1.60122	0.710225	-2.25453	0.0241629	0.385388	notsignificant
LRRC37A14P	1.58355	-1.60092	2.04745	-0.781909	0.434268	NA	notsignificant
MIR5689HG	0.804684	-1.60089	2.72315	-0.587883	0.556611	NA	notsignificant
OR7E26P	1.38414	-1.6005	2.25738	-0.709008	0.478319	NA	notsignificant
AC010460.4	2.06236	-1.59995	1.42809	-1.12034	0.262569	NA	notsignificant
KIF1A	0.967946	-1.59937	2.11325	-0.756831	0.449151	NA	notsignificant
RN7SL555P	12.6396	-1.59928	0.69092	-2.31471	0.0206286	0.358503	notsignificant
AL512625.1	2.58371	-1.59925	1.36064	-1.17536	0.23985	NA	notsignificant
OR7E7P	0.852031	-1.5992	2.76271	-0.578852	0.562689	NA	notsignificant
AC008066.1	1.37806	-1.59882	1.98165	-0.806814	0.419774	NA	notsignificant
NAV1	14.5955	-1.59762	0.913207	-1.74946	0.0802108	0.569109	notsignificant
AL158077.1	0.982131	-1.59633	2.3306	-0.684945	0.493378	NA	notsignificant
RN7SL481P	1.28579	-1.59588	2.03889	-0.782721	0.433791	NA	notsignificant
ZFP92	3.56946	-1.59574	1.84699	-0.863966	0.387606	0.830655	notsignificant
C22orf34	0.294061	-1.59531	3.53544	-0.451235	0.65182	NA	notsignificant
MMP9	7.76352	-1.59422	3.32847	-0.478963	0.631965	0.921016	notsignificant
ALX4	0.390111	-1.59403	3.53698	-0.450676	0.652223	NA	notsignificant
WDFY4	4.56827	-1.59178	1.8275	-0.871018	0.383745	0.829825	notsignificant
GLRA3	2.48967	-1.59149	1.85643	-0.857287	0.391287	NA	notsignificant
SNORD116.19	1.56978	-1.59141	1.7141	-0.92842	0.35319	NA	notsignificant
ETF1P3	1.34766	-1.59096	1.7691	-0.899306	0.36849	NA	notsignificant
SAMSN1	1.37328	-1.59016	2.48564	-0.63974	0.522342	NA	notsignificant
CD84	10.8379	-1.58847	1.25151	-1.26925	0.204353	0.727999	notsignificant
ARHGAP22	2.89187	-1.58757	1.6826	-0.943521	0.345414	NA	notsignificant
LINC01550	0.952333	-1.58725	2.28327	-0.695162	0.486954	NA	notsignificant
CYS1	44.0667	-1.58711	0.506476	-3.13362	0.00172663	0.122828	notsignificant
MAJIN	1.00588	-1.58648	2.37253	-0.668685	0.503696	NA	notsignificant
AC009948.2	1.90989	-1.58624	1.86031	-0.852677	0.393838	NA	notsignificant
MICU3	1.68216	-1.58612	1.50982	-1.05053	0.293473	NA	notsignificant
AC138969.4	0.679093	-1.58474	2.75812	-0.574572	0.565581	NA	notsignificant
AKR1B1	2.76251	-1.58432	1.93081	-0.820548	0.411904	NA	notsignificant
AC087283.1	1.22741	-1.58429	1.78359	-0.888259	0.374401	NA	notsignificant
LRP1	81.1724	-1.58402	1.38147	-1.14662	0.25154	0.766229	notsignificant
AC016405.2	0.541495	-1.58387	3.49491	-0.453192	0.65041	NA	notsignificant
NEURL2	6.70897	-1.58382	0.82221	-1.9263	0.0540668	0.500103	notsignificant
AC025165.3	11.6056	-1.5834	1.07526	-1.47257	0.140867	0.66417	notsignificant
AC246817.1	0.229831	-1.58256	3.53008	-0.448306	0.653932	NA	notsignificant
RPL23AP37	0.745904	-1.58132	2.46911	-0.640443	0.521885	NA	notsignificant
SNORA73B	186.998	-1.58114	0.61498	-2.57104	0.0101395	0.275362	notsignificant
AC119427.1	6.5204	-1.58057	0.798669	-1.979	0.0478158	0.485807	notsignificant
HEPACAM2	1.40922	-1.58043	2.18403	-0.723629	0.469294	NA	notsignificant
AC044802.1	0.636285	-1.57991	2.47789	-0.637605	0.523731	NA	notsignificant
HINT1P1	1.5324	-1.57865	1.58976	-0.993011	0.320705	NA	notsignificant
AC108050.1	2.15308	-1.57737	1.63995	-0.961839	0.33613	NA	notsignificant
FLNB.AS1	6.8458	-1.57627	1.06769	-1.47633	0.139855	0.663702	notsignificant
UBE2Q2P2	4.22663	-1.57621	1.18074	-1.33493	0.1819	0.708279	notsignificant
PTPRG	25.2517	-1.57581	0.528718	-2.98045	0.00287829	0.161734	notsignificant
AL354798.1	2.43991	-1.57577	1.44722	-1.08882	0.276233	NA	notsignificant
AC079922.2	1.46895	-1.57555	1.68199	-0.93672	0.348902	NA	notsignificant
AC091153.4	1.90041	-1.57548	1.80292	-0.873848	0.382201	NA	notsignificant
KIF15	5.22168	-1.57544	1.07013	-1.4722	0.140967	0.664459	notsignificant
AC018797.2	0.471394	-1.57428	3.55202	-0.443206	0.657617	NA	notsignificant
P2RX2	48.0592	-1.574	0.523414	-3.00718	0.00263683	0.154784	notsignificant
ZP2	1.80137	-1.5732	1.63639	-0.961387	0.336357	NA	notsignificant
AC069213.3	1.18382	-1.57179	2.18068	-0.720782	0.471044	NA	notsignificant
COLEC12	263.101	-1.57171	0.60484	-2.59855	0.00936174	0.267763	notsignificant
SNORD3A	95.0718	-1.57129	0.573698	-2.73889	0.00616478	0.222197	notsignificant
SLC25A21.AS1	1.24178	-1.57058	2.16024	-0.727041	0.467201	NA	notsignificant
AP001596.1	14.526	-1.57056	0.808608	-1.9423	0.0521006	0.498798	notsignificant
AC005280.1	0.448937	-1.57023	3.55208	-0.442059	0.658447	NA	notsignificant
SELPLG	8.25269	-1.56961	1.05409	-1.48906	0.136471	0.658938	notsignificant
GPR63	0.805397	-1.56911	3.55476	-0.441409	0.658917	NA	notsignificant
LINC02849	0.805397	-1.56911	3.55476	-0.441409	0.658917	NA	notsignificant
AL512310.8	2.51431	-1.56806	1.50565	-1.04145	0.297668	NA	notsignificant
HROB	2.25212	-1.56795	1.38464	-1.13239	0.257471	NA	notsignificant
TRNP1	4.93771	-1.56738	1.08275	-1.4476	0.147729	0.672394	notsignificant
AC068760.1	2.86152	-1.56737	1.25115	-1.25275	0.210298	NA	notsignificant
SNHG22	16.4249	-1.56615	1.06808	-1.46633	0.142558	0.667721	notsignificant
AL358178.1	2.48893	-1.56567	1.27547	-1.22752	0.219627	NA	notsignificant
TMEM191C	3.39229	-1.56544	1.58146	-0.989874	0.322236	0.800296	notsignificant
FREM3	122.562	-1.56462	1.13567	-1.37771	0.168294	0.693034	notsignificant
AC005726.1	2.27271	-1.56325	1.73814	-0.899378	0.368451	NA	notsignificant
CACNA1C	2.61286	-1.5627	1.38482	-1.12845	0.259129	NA	notsignificant
SNORD45A	4.40426	-1.56172	1.77316	-0.880755	0.37845	0.827565	notsignificant
AC011374.2	0.897776	-1.56163	2.12648	-0.734375	0.46272	NA	notsignificant
DYSF	12.345	-1.56143	1.13025	-1.38149	0.167128	0.691792	notsignificant
PPARGC1A	0.83265	-1.5608	3.12522	-0.49942	0.617483	NA	notsignificant
RRN3P1	1.03834	-1.55929	2.08582	-0.747567	0.454722	NA	notsignificant
RPS29P16	3.95297	-1.5591	1.05141	-1.48287	0.138109	0.661046	notsignificant
PRMT1P1	3.56721	-1.55777	1.08615	-1.43421	0.151512	0.674707	notsignificant
AC009299.2	38.8014	-1.55769	0.471842	-3.3013	0.000962385	0.0847395	notsignificant
GGH	23.1763	-1.55727	0.834944	-1.86511	0.0621655	0.523366	notsignificant
ACTBP12	1.27227	-1.55622	1.9973	-0.779165	0.435882	NA	notsignificant
AC009090.6	0.795501	-1.55585	2.74527	-0.566739	0.570892	NA	notsignificant
AL132639.3	2.51983	-1.55549	1.76209	-0.882752	0.37737	NA	notsignificant
FYN	5.15116	-1.55493	1.40166	-1.10935	0.26728	0.775288	notsignificant
GALNT18	1.48518	-1.55414	1.92112	-0.808979	0.418527	NA	notsignificant
POM121B	13.0883	-1.554	0.997564	-1.55779	0.119283	0.628497	notsignificant
C5orf17	4.74808	-1.55149	1.27685	-1.21508	0.224334	0.746709	notsignificant
AC073257.2	1.53319	-1.5514	2.99791	-0.517495	0.604811	NA	notsignificant
DUSP6	9.07251	-1.55124	1.20872	-1.28338	0.19936	0.724886	notsignificant
BORCS7.ASMT	0.286881	-1.5509	3.52696	-0.439728	0.660134	NA	notsignificant
AC113191.1	2.87667	-1.54917	1.41048	-1.09833	0.272062	NA	notsignificant
VCAN	5.9442	-1.54815	1.70002	-0.910666	0.362471	0.818897	notsignificant
FCGR2C	2.00863	-1.54803	2.32298	-0.666398	0.505157	NA	notsignificant
PKDCC	3.10178	-1.54802	1.35695	-1.14081	0.25395	NA	notsignificant
AC096533.1	3.82327	-1.54785	1.16203	-1.33202	0.182853	0.709334	notsignificant
AC104088.1	0.991276	-1.54586	2.96679	-0.521054	0.602329	NA	notsignificant
PAMR1	10.9584	-1.54579	0.974435	-1.58634	0.112662	0.622587	notsignificant
KRT8P51	6.16363	-1.54458	1.07633	-1.43504	0.151275	0.674114	notsignificant
AL731563.4	2.30249	-1.54383	1.40256	-1.10072	0.271017	NA	notsignificant
ADAMTSL1	12.3953	-1.5427	0.631288	-2.44373	0.0145362	0.314712	notsignificant
AL603756.1	1.28517	-1.54234	2.03277	-0.75874	0.448008	NA	notsignificant
H4C1	1.62114	-1.54185	1.85543	-0.830991	0.405979	NA	notsignificant
AC083855.2	3.0715	-1.53987	1.56043	-0.986819	0.323732	NA	notsignificant
AL358472.1	4.11028	-1.53978	1.04448	-1.4742	0.140427	0.663743	notsignificant
FP671120.5	5.48833	-1.53669	1.37541	-1.11726	0.263883	0.77346	notsignificant
AC009065.5	0.702699	-1.53666	3.5558	-0.432157	0.665627	NA	notsignificant
AL022345.4	1.6746	-1.53629	1.7615	-0.872146	0.383128	NA	notsignificant
AC092868.4	14.2471	-1.53599	0.81596	-1.88244	0.0597767	0.51597	notsignificant
PREX2	1.57915	-1.53573	2.87427	-0.534303	0.593132	NA	notsignificant
CDKN3	28.9345	-1.53569	0.577649	-2.65851	0.00784861	0.248581	notsignificant
ROBO3	8.47018	-1.5356	0.662346	-2.31842	0.0204265	0.35824	notsignificant
MESP2	6.73869	-1.53378	0.916409	-1.67368	0.0941929	0.594386	notsignificant
AC243571.2	1.56924	-1.53318	1.75001	-0.876097	0.380977	NA	notsignificant
AC079174.2	2.899	-1.53266	1.53432	-0.998918	0.317834	NA	notsignificant
PSME2P6	2.25292	-1.53235	1.52134	-1.00724	0.313819	NA	notsignificant
EIF2S2P2	1.1153	-1.53201	1.88004	-0.814883	0.415139	NA	notsignificant
RPS2P4	3.4468	-1.53152	1.11034	-1.37933	0.167794	0.692709	notsignificant
HAR1B	0.320148	-1.53049	3.54578	-0.431637	0.666005	NA	notsignificant
IGFBP4	0.320148	-1.53049	3.54578	-0.431637	0.666005	NA	notsignificant
SNHG3	164.269	-1.53005	0.623947	-2.45221	0.0141983	0.311743	notsignificant
MTCYBP18	7.19526	-1.52995	0.890309	-1.71845	0.0857146	0.581904	notsignificant
ARSJ	1.26933	-1.52893	2.15913	-0.70812	0.478871	NA	notsignificant
BCYRN1	3.14857	-1.52872	1.50358	-1.01672	0.309287	NA	notsignificant
CCIN	2.26799	-1.52813	1.3193	-1.15828	0.246748	NA	notsignificant
SPC24	12.0247	-1.52693	0.999539	-1.52763	0.126604	0.640974	notsignificant
LRRC37A15P	1.89249	-1.52656	2.1251	-0.718349	0.472542	NA	notsignificant
DOCK10	3.40741	-1.52642	1.65737	-0.920989	0.357056	0.816403	notsignificant
CAPN2	157.417	-1.52543	0.500532	-3.04762	0.00230663	0.145933	notsignificant
BTBD18	0.429141	-1.52464	3.55079	-0.429381	0.667646	NA	notsignificant
FCGR3A	14.9542	-1.52435	2.15112	-0.70863	0.478554	0.868932	notsignificant
IDSP1	7.23019	-1.52393	0.949465	-1.60504	0.108485	0.618575	notsignificant
GPSM1	2.0282	-1.52389	1.88518	-0.808353	0.418888	NA	notsignificant
GTSE1	4.33113	-1.5225	1.43767	-1.059	0.289599	0.787114	notsignificant
SNORA22C	1.5972	-1.52215	2.539	-0.59951	0.548833	NA	notsignificant
SAMD11	6.71144	-1.52181	0.76169	-1.99794	0.0457236	0.477999	notsignificant
LINC01504	5.52287	-1.52173	1.19224	-1.27636	0.201828	0.72658	notsignificant
SNORD33	1.69255	-1.52155	2.46965	-0.616099	0.537829	NA	notsignificant
MT.TV	25.1962	-1.52066	0.774684	-1.96294	0.0496526	0.493694	notsignificant
AC005632.6	1.26144	-1.52062	2.611	-0.582391	0.560304	NA	notsignificant
CCNB2	8.58728	-1.52033	0.980896	-1.54994	0.121156	0.63097	notsignificant
AC089984.2	1.14389	-1.51911	2.16288	-0.702357	0.482457	NA	notsignificant
EIF4A1P9	2.79731	-1.51864	1.37992	-1.10053	0.271103	NA	notsignificant
RPL17.C18orf32	105.281	-1.51835	0.544045	-2.79086	0.00525686	0.209406	notsignificant
AP005329.3	2.58786	-1.51715	2.08113	-0.729004	0.465999	NA	notsignificant
FAM122C	6.17247	-1.51626	0.828855	-1.82934	0.0673486	0.536721	notsignificant
COL24A1	2.02433	-1.51598	1.99941	-0.758214	0.448323	NA	notsignificant
TNFSF13B	75.7957	-1.51501	0.455757	-3.32416	0.000886857	0.0810122	notsignificant
FCGR2A	38.5839	-1.51458	0.860356	-1.76041	0.0783385	0.565109	notsignificant
AP000926.2	0.721897	-1.51455	2.86228	-0.529139	0.596709	NA	notsignificant
VNN1	3.87113	-1.5121	1.54783	-0.976917	0.32861	0.802453	notsignificant
CCR7	0.274826	-1.51141	3.5365	-0.427375	0.669106	NA	notsignificant
RIIAD1	1.25868	-1.5111	2.62805	-0.574989	0.565299	NA	notsignificant
MSTO2P	1.34225	-1.50924	3.06413	-0.49255	0.62233	NA	notsignificant
AL031727.1	11.2726	-1.50905	0.725644	-2.0796	0.037562	0.449752	notsignificant
EEF1A1P33	0.668367	-1.50857	3.33013	-0.453007	0.650544	NA	notsignificant
BCAT1	19.1389	-1.50792	0.862005	-1.74931	0.0802367	0.569109	notsignificant
MCMDC2	3.73483	-1.50764	1.24101	-1.21485	0.224421	0.746709	notsignificant
MND1	3.67344	-1.5076	1.70268	-0.885427	0.375926	0.827534	notsignificant
FGD3	3.35811	-1.50696	1.18252	-1.27436	0.202535	0.726981	notsignificant
RPL7AP60	1.36556	-1.50668	1.97018	-0.76474	0.444426	NA	notsignificant
CEP57L1P1	4.77609	-1.50555	1.10603	-1.36123	0.173442	0.6978	notsignificant
AC103758.1	0.944679	-1.50507	3.08858	-0.487301	0.626045	NA	notsignificant
HOXB8	6.15872	-1.50472	1.12575	-1.33664	0.181342	0.707232	notsignificant
AC093599.2	0.974732	-1.50446	2.68778	-0.55974	0.575657	NA	notsignificant
KCNC1	1.40614	-1.5037	2.28099	-0.659233	0.509746	NA	notsignificant
SH3GL2	0.854653	-1.50219	2.78919	-0.538575	0.59018	NA	notsignificant
RPS12P23	20.2449	-1.49899	0.704711	-2.1271	0.0334116	0.427839	notsignificant
MS4A6A	1.38383	-1.49644	2.56056	-0.584422	0.558937	NA	notsignificant
MTCO2P12	7.87264	-1.4962	0.805065	-1.85848	0.0631005	0.526445	notsignificant
NCF2	5.46926	-1.49614	1.42561	-1.04947	0.29396	0.787114	notsignificant
DDX50P1	4.57129	-1.49296	1.07019	-1.39503	0.163006	0.687182	notsignificant
SULT1A2	5.84966	-1.4929	1.32976	-1.12268	0.261573	0.772562	notsignificant
MT.TI	0.991573	-1.49241	3.15449	-0.473108	0.636136	NA	notsignificant
AC106782.1	1.094	-1.49221	2.7417	-0.544266	0.586258	NA	notsignificant
THNSL2	230.088	-1.49189	0.587333	-2.5401	0.011082	0.288132	notsignificant
GTF2IP7	2.95993	-1.49117	1.37048	-1.08807	0.276566	NA	notsignificant
RPL9	253.914	-1.49008	0.554286	-2.68829	0.0071819	0.238497	notsignificant
AC099343.3	0.760889	-1.48944	3.40146	-0.437883	0.661471	NA	notsignificant
AKT3	3.32979	-1.48896	1.43025	-1.04105	0.297851	0.787114	notsignificant
AL627309.6	4.19723	-1.48827	1.37765	-1.0803	0.28001	0.784384	notsignificant
AL022069.1	1.41378	-1.4881	2.22139	-0.669895	0.502925	NA	notsignificant
AC093575.1	4.52097	-1.48602	1.04954	-1.41587	0.156813	0.680715	notsignificant
AL031597.1	0.780162	-1.48433	2.65819	-0.558401	0.576571	NA	notsignificant
AL139246.5	2.38391	-1.48418	1.81602	-0.817269	0.413775	NA	notsignificant
AC009945.1	1.24322	-1.48322	1.77257	-0.836764	0.402725	NA	notsignificant
AL031119.1	1.3689	-1.48242	1.75766	-0.843408	0.399	NA	notsignificant
ALDH1A2	1.00453	-1.48228	2.31904	-0.639178	0.522707	NA	notsignificant
RN7SL329P	3.5181	-1.48123	1.36725	-1.08336	0.278647	0.783303	notsignificant
SPTB	4.07266	-1.47893	1.21475	-1.21747	0.223424	0.745706	notsignificant
H1FX.AS1	0.783799	-1.47889	2.45435	-0.602559	0.546802	NA	notsignificant
AL162258.1	2.90042	-1.47874	1.49016	-0.992336	0.321033	NA	notsignificant
AC098820.4	1.24559	-1.4787	2.01986	-0.73208	0.46412	NA	notsignificant
HELLS	8.42213	-1.47858	1.12248	-1.31725	0.187755	0.714786	notsignificant
RPS27AP6	0.856446	-1.47629	3.12469	-0.472459	0.636599	NA	notsignificant
AL356535.1	17.2286	-1.47583	0.779976	-1.89214	0.0584718	0.511165	notsignificant
SEPTIN3	1.79828	-1.47552	2.22081	-0.664409	0.506429	NA	notsignificant
GAPDHP69	0.829339	-1.47507	2.42754	-0.607638	0.543428	NA	notsignificant
PCDHA13	1.14626	-1.47327	2.56542	-0.57428	0.565778	NA	notsignificant
TFPI	3.42572	-1.47326	1.54998	-0.9505	0.341858	0.810687	notsignificant
AC006435.2	2.48067	-1.47153	1.66366	-0.884514	0.376419	NA	notsignificant
SNORD97	24.9068	-1.47108	0.839334	-1.75268	0.0796571	0.568198	notsignificant
RPL21P11	4.95339	-1.4685	1.1711	-1.25395	0.209859	0.732563	notsignificant
PCDHB12	1.02849	-1.46805	3.10367	-0.473004	0.63621	NA	notsignificant
AC093772.2	2.9142	-1.4668	1.55138	-0.94548	0.344414	NA	notsignificant
DPEP2	1.15998	-1.46655	2.89366	-0.506814	0.612285	NA	notsignificant
AL162274.3	2.13541	-1.4661	1.95594	-0.749561	0.453519	NA	notsignificant
FP236383.6	0.787511	-1.46588	2.42063	-0.605575	0.544797	NA	notsignificant
RAB11FIP1P1	1.15004	-1.46584	2.65924	-0.551223	0.581481	NA	notsignificant
AC119674.2	2.07724	-1.46303	1.27827	-1.14454	0.252399	NA	notsignificant
AC009802.1	1.44169	-1.46156	2.53951	-0.57553	0.564933	NA	notsignificant
EFEMP1	13.5898	-1.46084	1.15603	-1.26366	0.206352	0.729189	notsignificant
ATP2A3	4.94695	-1.46073	1.19698	-1.22035	0.222334	0.744023	notsignificant
OLFM4	1.55409	-1.45953	1.9508	-0.748169	0.454358	NA	notsignificant
AL008633.1	3.52592	-1.4594	1.25106	-1.16653	0.243399	0.759163	notsignificant
MMADHC.DT	0.807814	-1.45921	2.15674	-0.67658	0.498672	NA	notsignificant
PARP8	6.65039	-1.45862	0.991908	-1.47052	0.141421	0.665329	notsignificant
DAPL1	4.428	-1.45808	1.27116	-1.14705	0.251362	0.766229	notsignificant
PCOLCE.AS1	0.816519	-1.45787	2.77926	-0.524555	0.599893	NA	notsignificant
AC011530.1	0.903177	-1.45675	3.11615	-0.467483	0.640154	NA	notsignificant
CCDC192	3.11972	-1.45512	1.64664	-0.88369	0.376864	NA	notsignificant
AC090498.1	10.5816	-1.45376	1.39263	-1.0439	0.296533	0.787114	notsignificant
AL391261.4	0.736937	-1.45349	3.42381	-0.424523	0.671185	NA	notsignificant
KRT18P1	3.2797	-1.4531	1.0509	-1.38272	0.166751	0.691651	notsignificant
AC106872.2	3.7272	-1.45308	1.3536	-1.0735	0.283048	0.785952	notsignificant
TNFRSF9	1.03483	-1.45266	2.58783	-0.561342	0.574564	NA	notsignificant
ASPHD1	1.7508	-1.45247	1.43463	-1.01243	0.311331	NA	notsignificant
ERICH6B	0.584489	-1.45237	2.98371	-0.486768	0.626423	NA	notsignificant
CATSPER2	3.80498	-1.45206	1.18398	-1.22642	0.22004	0.74283	notsignificant
RPAP2P1	0.975306	-1.45142	2.09709	-0.692112	0.488867	NA	notsignificant
AC080013.4	2.08197	-1.45129	1.63372	-0.888334	0.374361	NA	notsignificant
AL353751.1	1.7547	-1.45118	2.14944	-0.675143	0.499585	NA	notsignificant
C12orf75	29.6261	-1.45094	1.63898	-0.885272	0.37601	0.827534	notsignificant
EFCAB2	49.4674	-1.449	0.434076	-3.33813	0.000843437	0.0784806	notsignificant
KIFC1	15.5303	-1.44814	0.648691	-2.2324	0.0255889	0.391889	notsignificant
AC127496.7	6.97312	-1.44807	0.892601	-1.62231	0.104737	0.613336	notsignificant
RN7SL704P	2.41365	-1.44749	1.71531	-0.843866	0.398744	NA	notsignificant
RPL7P32	2.54985	-1.44678	1.24055	-1.16624	0.243519	NA	notsignificant
WAKMAR2	4.04093	-1.4439	1.13294	-1.27447	0.202497	0.726981	notsignificant
ANKRD44	3.48909	-1.44328	1.68638	-0.855844	0.392084	0.833296	notsignificant
AL022318.4	0.291908	-1.44014	3.54829	-0.405868	0.68484	NA	notsignificant
LINC01606	0.470251	-1.44014	3.54829	-0.405868	0.68484	NA	notsignificant
PKHD1L1	0.470251	-1.44014	3.54829	-0.405868	0.68484	NA	notsignificant
RRM2P3	0.470251	-1.44014	3.54829	-0.405868	0.68484	NA	notsignificant
C3orf14	82.7098	-1.43952	0.646869	-2.22536	0.0260568	0.393163	notsignificant
MRPS21P3	0.804094	-1.43827	2.43207	-0.591377	0.554268	NA	notsignificant
SNORD116.22	1.87883	-1.43747	1.9635	-0.732095	0.464111	NA	notsignificant
CENPK	5.39227	-1.43727	1.18725	-1.21059	0.226054	0.748503	notsignificant
NAT8L	1.00549	-1.43618	3.25065	-0.441813	0.658625	NA	notsignificant
GCNT3	203.911	-1.43483	0.350781	-4.09038	4.30671e-05	0.013137	downregulated
PCDHGA1	5.40505	-1.43412	1.49993	-0.95612	0.339012	0.809168	notsignificant
DNAJC18	15.8666	-1.4326	0.982633	-1.45792	0.144862	0.669601	notsignificant
FO681492.1	28.9396	-1.43233	0.751381	-1.90626	0.0566163	0.507041	notsignificant
AL031123.5	43.7016	-1.43187	0.589856	-2.42749	0.0152036	0.319848	notsignificant
AP001972.5	50.8524	-1.43173	1.61327	-0.887474	0.374824	0.827028	notsignificant
AC110597.1	0.776907	-1.43089	2.37033	-0.603667	0.546065	NA	notsignificant
OMG	1.02105	-1.43088	2.91684	-0.490559	0.623738	NA	notsignificant
LIPC	1.22574	-1.43083	2.5979	-0.550763	0.581796	NA	notsignificant
MYBL2	25.849	-1.4301	1.09019	-1.31179	0.189592	0.716143	notsignificant
FCN1	1.6186	-1.4299	2.10935	-0.677884	0.497845	NA	notsignificant
IL32	61.5144	-1.42856	0.611449	-2.33635	0.0194731	0.353119	notsignificant
CBX3P1	7.26386	-1.4275	0.835386	-1.70879	0.0874893	0.584561	notsignificant
AC104771.1	6.27615	-1.42429	0.820631	-1.7356	0.0826348	0.572876	notsignificant
AC011481.2	1.12346	-1.42373	2.87946	-0.494442	0.620994	NA	notsignificant
CD53	6.72427	-1.4237	1.7915	-0.794701	0.426788	0.84783	notsignificant
NLRP7	1.81235	-1.42345	1.53494	-0.927361	0.353739	NA	notsignificant
AC146944.2	2.389	-1.42209	2.81632	-0.504947	0.613596	NA	notsignificant
C10orf25	3.66119	-1.42176	1.08158	-1.31452	0.18867	0.715556	notsignificant
AC130324.3	7.69538	-1.42144	0.986499	-1.4409	0.149614	0.672527	notsignificant
AC011468.2	4.11282	-1.42071	1.42081	-0.999925	0.317347	0.797324	notsignificant
AC018992.1	15.5094	-1.41981	0.582506	-2.43742	0.0147923	0.316241	notsignificant
CACNB4	0.76034	-1.41965	3.32691	-0.426716	0.669586	NA	notsignificant
AP005329.1	7.31486	-1.41792	0.786922	-1.80186	0.0715674	0.547821	notsignificant
AC073335.1	0.657672	-1.41632	2.47689	-0.571813	0.567449	NA	notsignificant
AC011632.1	2.13335	-1.41551	1.59375	-0.888167	0.374451	NA	notsignificant
AC010186.3	2.90549	-1.41546	1.39211	-1.01677	0.309261	NA	notsignificant
EXOSC3P1	3.15368	-1.41454	1.18878	-1.18991	0.234082	NA	notsignificant
CXCL5	8.08525	-1.4137	0.865483	-1.63343	0.102379	0.610892	notsignificant
DPYD.AS1	0.798196	-1.41367	2.43654	-0.580193	0.561784	NA	notsignificant
AC009061.2	4.79935	-1.41351	1.02268	-1.38217	0.16692	0.691651	notsignificant
CACNA1I	28.7182	-1.41345	0.632656	-2.23416	0.0254728	0.391301	notsignificant
AL591441.1	0.492086	-1.41163	3.56052	-0.396468	0.69176	NA	notsignificant
HMGA1P4	1.81014	-1.41081	1.67503	-0.842256	0.399645	NA	notsignificant
A1BG	22.4738	-1.41034	0.584875	-2.41136	0.0158934	0.323727	notsignificant
AC074212.1	8.13885	-1.4101	0.960783	-1.46765	0.142198	0.666767	notsignificant
RN7SL597P	1.47048	-1.41006	1.6571	-0.850925	0.394811	NA	notsignificant
TNFSF9	0.940269	-1.40928	2.29508	-0.614046	0.539185	NA	notsignificant
SNORA79B	2.30559	-1.40646	1.34961	-1.04212	0.297356	NA	notsignificant
HCG25	7.37693	-1.40614	0.888219	-1.5831	0.113399	0.622587	notsignificant
PAX8	25.8424	-1.40567	0.720999	-1.94962	0.0512217	0.497424	notsignificant
ERAP2	210.754	-1.40508	0.633149	-2.21919	0.026474	0.393792	notsignificant
KLHL29	1.1888	-1.40507	2.0834	-0.674413	0.500048	NA	notsignificant
CACNA1F	0.813565	-1.40453	2.69547	-0.521069	0.602318	NA	notsignificant
RPL7P6	2.2887	-1.40441	1.84081	-0.762932	0.445504	NA	notsignificant
HOXA.AS2	3.53619	-1.40427	1.28437	-1.09335	0.274238	0.780107	notsignificant
RNFT2	15.3431	-1.40381	0.716116	-1.96032	0.0499588	0.49501	notsignificant
DNAH10	1.51376	-1.40311	1.91864	-0.731304	0.464594	NA	notsignificant
RPL12P33	1.10787	-1.40269	1.65453	-0.847786	0.396557	NA	notsignificant
LILRB2	2.12521	-1.40112	2.27341	-0.616307	0.537692	NA	notsignificant
RPL3P1	1.13151	-1.401	2.03779	-0.68751	0.491761	NA	notsignificant
HSP90AA4P	4.84548	-1.40094	0.996436	-1.40595	0.15974	0.684116	notsignificant
AC093014.1	11.5751	-1.39809	0.6219	-2.24809	0.0245702	0.38675	notsignificant
AC005288.1	2.39285	-1.39788	1.61292	-0.866681	0.386117	NA	notsignificant
RSL24D1P2	1.17831	-1.39684	2.18361	-0.639693	0.522372	NA	notsignificant
C9orf50	1.71122	-1.39682	1.71258	-0.815622	0.414716	NA	notsignificant
HLA.DPB1	667.542	-1.39593	0.587732	-2.37511	0.0175436	0.339003	notsignificant
AC008687.3	0.616786	-1.39577	3.37242	-0.413878	0.678963	NA	notsignificant
AL049794.1	1.72175	-1.39476	2.17164	-0.642263	0.520702	NA	notsignificant
AC072061.1	6.06582	-1.39385	0.983639	-1.41704	0.156472	0.680715	notsignificant
CYP2G2P	2.1789	-1.39373	1.52657	-0.912983	0.361251	NA	notsignificant
SEMA3C	10.7079	-1.39304	1.07865	-1.29146	0.196543	0.723223	notsignificant
MSH5	13.4394	-1.39254	0.627419	-2.21947	0.0264547	0.393792	notsignificant
AC096564.1	16.9787	-1.39243	0.588678	-2.36536	0.0180127	0.340745	notsignificant
CDC42.AS1	2.04249	-1.39237	2.04249	-0.681702	0.495427	NA	notsignificant
GRIA4	71.2147	-1.39227	0.585285	-2.3788	0.0173692	0.337831	notsignificant
AP001269.4	1.86722	-1.39199	1.55726	-0.893871	0.371391	NA	notsignificant
TSACC	1.9388	-1.39096	1.71833	-0.809485	0.418236	NA	notsignificant
BASP1	10.9112	-1.38937	1.56139	-0.889826	0.37356	0.826063	notsignificant
AC108472.1	1.25541	-1.38931	2.09198	-0.664112	0.506619	NA	notsignificant
IL4I1	7.4566	-1.38917	1.03603	-1.34086	0.179965	0.70466	notsignificant
SNORA44	6.36373	-1.38666	1.05835	-1.31021	0.190125	0.716143	notsignificant
HEY2	15.3935	-1.386	0.653759	-2.12005	0.034002	0.431197	notsignificant
RPL23P2	2.68717	-1.38598	1.24969	-1.10906	0.267405	NA	notsignificant
AC016394.4	1.86039	-1.38557	2.15094	-0.644169	0.519466	NA	notsignificant
SMAGP	26.9363	-1.38544	0.507051	-2.73235	0.00628852	0.222197	notsignificant
AL121832.2	10.7534	-1.38495	0.716714	-1.93235	0.0533157	0.499673	notsignificant
SNORA61	2.40751	-1.38473	1.77311	-0.780964	0.434824	NA	notsignificant
FAM81B	4.24118	-1.38471	1.15545	-1.19842	0.230754	0.749903	notsignificant
NKX1.2	0.561605	-1.38457	2.91205	-0.475463	0.634457	NA	notsignificant
RPL38P4	1.22715	-1.38436	2.00248	-0.691324	0.489362	NA	notsignificant
MSX1	3.97919	-1.38383	1.16308	-1.1898	0.234126	0.751065	notsignificant
AC019197.1	16.7228	-1.38229	0.697544	-1.98165	0.0475182	0.48469	notsignificant
AC109460.3	4.04	-1.38081	1.22067	-1.13119	0.257975	0.769467	notsignificant
AC106028.3	1.01531	-1.38079	2.25492	-0.612345	0.540309	NA	notsignificant
FAM218A	40.5249	-1.37982	0.818239	-1.68633	0.0917318	0.592742	notsignificant
AC091042.1	6.67708	-1.37898	0.79522	-1.73408	0.0829035	0.573739	notsignificant
AC079601.1	2.75595	-1.37811	1.62275	-0.849242	0.395747	NA	notsignificant
AC005740.2	1.42443	-1.37775	1.97425	-0.697858	0.485266	NA	notsignificant
AC117394.1	2.31011	-1.37747	1.74153	-0.790953	0.428972	NA	notsignificant
AL359715.1	2.63639	-1.37714	1.46077	-0.942749	0.345809	NA	notsignificant
FAM83B	12.444	-1.37676	1.25608	-1.09608	0.273045	0.780107	notsignificant
SHANK3	15.7559	-1.37669	0.692717	-1.98738	0.0468806	0.483185	notsignificant
GOLGA8B	53.5215	-1.37652	0.811483	-1.6963	0.0898286	0.588519	notsignificant
RPL5P22	1.21256	-1.37598	1.9062	-0.721841	0.470392	NA	notsignificant
DRICH1	1.16478	-1.37559	2.24674	-0.612262	0.540365	NA	notsignificant
ICE2P1	0.893923	-1.37523	2.38315	-0.577066	0.563895	NA	notsignificant
HCK	4.02033	-1.37473	1.96624	-0.699164	0.48445	0.87073	notsignificant
AL096700.1	0.791852	-1.37456	2.39923	-0.572916	0.566702	NA	notsignificant
GIMAP4	1.66724	-1.37421	2.42703	-0.566211	0.57125	NA	notsignificant
HAS2.AS1	0.969182	-1.37288	2.53911	-0.540694	0.588719	NA	notsignificant
AP002893.1	0.603279	-1.37281	2.86212	-0.479649	0.631477	NA	notsignificant
RPL31P49	9.41928	-1.37118	0.748602	-1.83166	0.0670023	0.53583	notsignificant
EEF1B2P1	4.24821	-1.37088	1.00766	-1.36046	0.173683	0.6978	notsignificant
FAIM2	5.48662	-1.37037	1.14313	-1.19879	0.230609	0.749903	notsignificant
ASS1P1	2.85652	-1.36978	1.51002	-0.907124	0.364341	NA	notsignificant
AC114737.3	14.3653	-1.36971	0.957395	-1.43067	0.152526	0.675686	notsignificant
CYYR1	14.5875	-1.36949	1.01433	-1.35015	0.176969	0.701533	notsignificant
VDAC1P3	4.85106	-1.36877	0.971647	-1.40871	0.15892	0.682764	notsignificant
MTCO1P12	158.761	-1.36846	0.46505	-2.94262	0.0032545	0.171585	notsignificant
FBXO15	3.99254	-1.3681	1.09404	-1.2505	0.211115	0.734176	notsignificant
SPATA4	0.911103	-1.36765	3.09766	-0.441509	0.658845	NA	notsignificant
SLC9A9	10.1381	-1.36717	1.19238	-1.14659	0.251551	0.766229	notsignificant
EGR4	2.05085	-1.36712	1.80351	-0.758033	0.448431	NA	notsignificant
RPL37P6	5.65167	-1.36578	0.909728	-1.50131	0.133276	0.652207	notsignificant
SLC16A5	5.79021	-1.36544	1.09709	-1.2446	0.213279	0.735632	notsignificant
AC123768.3	1.64243	-1.36501	1.84288	-0.740698	0.458877	NA	notsignificant
AC132938.4	11.1988	-1.36472	0.629202	-2.16897	0.0300848	0.41047	notsignificant
PDE1C	3.06935	-1.36365	1.47534	-0.92429	0.355335	NA	notsignificant
ACAN	2.68169	-1.36221	1.81482	-0.750602	0.452892	NA	notsignificant
AL669830.2	7.40833	-1.36154	3.34716	-0.406774	0.684174	0.936538	notsignificant
AC008972.1	7.05548	-1.36146	0.714362	-1.90584	0.0566708	0.507041	notsignificant
ROBO1	3.254	-1.36064	1.03814	-1.31065	0.189976	0.716143	notsignificant
AC063952.2	0.777855	-1.36017	3.23036	-0.421059	0.673712	NA	notsignificant
KIF11	25.8193	-1.35966	0.664588	-2.04587	0.0407688	0.460305	notsignificant
AC068282.2	0.753298	-1.35937	2.64458	-0.514022	0.607237	NA	notsignificant
AURKAP1	1.01331	-1.35836	2.23391	-0.608065	0.543145	NA	notsignificant
AC239799.1	2.63015	-1.35793	1.67024	-0.813017	0.416208	NA	notsignificant
CNTN2	1.66282	-1.35638	2.19146	-0.618936	0.535958	NA	notsignificant
AC002116.1	1.25028	-1.35637	3.46799	-0.391113	0.695714	NA	notsignificant
LINC01186	0.987739	-1.35615	1.95121	-0.695029	0.487037	NA	notsignificant
AL031055.1	2.55609	-1.35492	1.56232	-0.867247	0.385807	NA	notsignificant
AC010240.4	0.902907	-1.35339	2.15686	-0.62748	0.530345	NA	notsignificant
AL121758.1	0.990037	-1.35331	3.54456	-0.3818	0.70261	NA	notsignificant
FUT8.AS1	0.967021	-1.35162	2.49978	-0.540695	0.588718	NA	notsignificant
PACRG	9.51771	-1.35137	0.658186	-2.05317	0.0400556	0.457975	notsignificant
AC092329.3	0.866484	-1.34971	3.07773	-0.438541	0.660994	NA	notsignificant
AC008619.1	0.312307	-1.34955	3.54979	-0.380176	0.703815	NA	notsignificant
CCDC38	1.61642	-1.34915	2.18202	-0.618302	0.536376	NA	notsignificant
SNORD116.6	0.938703	-1.34905	2.06605	-0.652962	0.513781	NA	notsignificant
SLC37A2	7.31389	-1.34657	1.40367	-0.959325	0.337395	0.808456	notsignificant
RGS10	150.298	-1.34652	0.506386	-2.65907	0.0078356	0.248581	notsignificant
PRPH2	0.587405	-1.34602	2.54054	-0.529817	0.596239	NA	notsignificant
ASB16	4.64594	-1.34492	1.00789	-1.33439	0.182076	0.708639	notsignificant
AC005351.1	1.09891	-1.34435	2.26677	-0.593069	0.553135	NA	notsignificant
FOSL1	11.9335	-1.34305	0.981337	-1.36859	0.171128	0.695669	notsignificant
RPL13P2	1.03272	-1.34257	2.08903	-0.642675	0.520435	NA	notsignificant
DPF1	1.17095	-1.34205	2.61548	-0.513117	0.607869	NA	notsignificant
AC099336.1	2.27697	-1.34132	1.59055	-0.84331	0.399055	NA	notsignificant
LINC01237	0.81651	-1.3413	2.35419	-0.569751	0.568847	NA	notsignificant
AL049636.1	4.07661	-1.3412	0.929104	-1.44354	0.148869	0.672394	notsignificant
AC007773.1	2.43709	-1.34065	1.49102	-0.899154	0.368571	NA	notsignificant
HSPE1P3	9.73306	-1.34027	0.721333	-1.85805	0.0631623	0.526569	notsignificant
ZNF878	1.13252	-1.33812	1.93301	-0.692249	0.488781	NA	notsignificant
WAS	5.3252	-1.33626	1.19349	-1.11963	0.262873	0.77346	notsignificant
RPS26P15	6.26033	-1.336	0.858523	-1.55616	0.119671	0.629764	notsignificant
AC138393.1	6.04886	-1.33557	0.857101	-1.55824	0.119177	0.628348	notsignificant
AC096540.1	2.95996	-1.33462	1.30812	-1.02026	0.307606	NA	notsignificant
SNORA16A	2.6592	-1.33428	1.69506	-0.787162	0.431187	NA	notsignificant
AP005264.3	4.66508	-1.3327	1.34988	-0.987272	0.323509	0.80109	notsignificant
TNNC2	1.4145	-1.33215	1.76128	-0.756352	0.449438	NA	notsignificant
AC087763.2	0.618333	-1.32948	2.49014	-0.533898	0.593412	NA	notsignificant
TSLP	44.2491	-1.32864	0.456143	-2.91277	0.00358235	0.177529	notsignificant
FAT1	50.4324	-1.32862	0.67752	-1.961	0.0498788	0.494791	notsignificant
PLCL1	13.1441	-1.3284	0.861695	-1.54162	0.123166	0.636173	notsignificant
LINC02355	0.509281	-1.32829	3.56194	-0.372912	0.709214	NA	notsignificant
SNX6P1	0.887122	-1.32779	2.66473	-0.498284	0.618284	NA	notsignificant
HNRNPA1P54	2.45042	-1.32636	1.39991	-0.947457	0.343406	NA	notsignificant
ETV4	6.16119	-1.32629	0.9166	-1.44697	0.147905	0.672394	notsignificant
S1PR4	1.39764	-1.32591	2.67359	-0.495927	0.619946	NA	notsignificant
SNORD116.17	1.37518	-1.32493	1.95598	-0.677374	0.498168	NA	notsignificant
RPL23AP87	1.32425	-1.32404	1.78201	-0.743001	0.457481	NA	notsignificant
SHISAL2B	85.6607	-1.32378	0.694903	-1.90498	0.0567829	0.507041	notsignificant
GAPDHP63	8.9298	-1.32359	0.688599	-1.92215	0.0545872	0.503027	notsignificant
MYH3	3.33	-1.32305	1.23222	-1.07371	0.282951	0.785915	notsignificant
GDI2P1	1.83684	-1.32274	1.6208	-0.816103	0.414441	NA	notsignificant
NPL	9.72905	-1.32224	0.851976	-1.55197	0.120669	0.630321	notsignificant
RPL38P3	3.46221	-1.32168	1.32614	-0.996637	0.318941	0.798725	notsignificant
AC027601.2	1.78097	-1.32118	1.95397	-0.676153	0.498943	NA	notsignificant
AP000593.4	20.021	-1.3211	0.604194	-2.18655	0.0287751	0.406112	notsignificant
BTF3P8	2.14057	-1.32098	1.29382	-1.021	0.307256	NA	notsignificant
CHRNB2	1.02179	-1.32018	2.65444	-0.49735	0.618942	NA	notsignificant
HOTAIRM1	58.3225	-1.31943	0.667138	-1.97774	0.0479577	0.486341	notsignificant
AC104459.1	2.53273	-1.31918	1.31095	-1.00628	0.314283	NA	notsignificant
NPM1P22	1.63852	-1.31911	1.85519	-0.711034	0.477063	NA	notsignificant
PLVAP	1.39197	-1.3191	1.96365	-0.671758	0.501738	NA	notsignificant
CAVIN3	9.79636	-1.31848	0.827248	-1.59382	0.110977	0.620551	notsignificant
FATE1	3.8477	-1.31836	1.15657	-1.13989	0.254333	0.767457	notsignificant
PTPN22	0.848537	-1.3179	2.64279	-0.498677	0.618007	NA	notsignificant
CARD16	56.551	-1.31789	0.617244	-2.13513	0.0327508	0.423504	notsignificant
DNLZ	38.6665	-1.31695	0.920109	-1.43129	0.152346	0.675655	notsignificant
CD300H	2.76387	-1.31694	1.91492	-0.687723	0.491627	NA	notsignificant
WDR66	1.15479	-1.31689	2.02998	-0.648722	0.516518	NA	notsignificant
RPL34P33	25.3461	-1.31607	0.581174	-2.2645	0.0235431	0.381569	notsignificant
AC104843.1	28.9374	-1.31568	0.530917	-2.47814	0.0132071	0.302216	notsignificant
MTHFD1L	52.685	-1.31471	0.463521	-2.83635	0.00456321	0.194386	notsignificant
KCNK7	0.947512	-1.31458	2.91831	-0.45046	0.652379	NA	notsignificant
AC114971.1	1.55566	-1.3141	2.49524	-0.526645	0.59844	NA	notsignificant
AL049792.1	2.83486	-1.3111	1.2974	-1.01056	0.312227	NA	notsignificant
AL590627.1	3.48341	-1.31085	1.52839	-0.857665	0.391078	0.832654	notsignificant
LAT	1.97011	-1.3108	2.52642	-0.518836	0.603875	NA	notsignificant
AC084125.1	2.49065	-1.31039	2.80847	-0.466586	0.640796	NA	notsignificant
AL671710.1	41.1496	-1.31027	0.79349	-1.65128	0.0986816	0.604858	notsignificant
CFAP65	11.8014	-1.31008	0.670552	-1.95373	0.0507331	0.49635	notsignificant
CCDC58P1	1.9482	-1.30986	1.53169	-0.855174	0.392455	NA	notsignificant
ERC2	0.672262	-1.30941	2.8541	-0.458783	0.64639	NA	notsignificant
DCST2	1.09389	-1.30937	2.32696	-0.562698	0.57364	NA	notsignificant
RN7SL617P	6.71865	-1.30932	1.06115	-1.23388	0.217249	0.739611	notsignificant
SRD5A1P1	2.7652	-1.30914	1.52685	-0.857414	0.391216	NA	notsignificant
PLAU	20.4459	-1.30881	1.02093	-1.28198	0.199848	0.725724	notsignificant
AC008840.1	16.0867	-1.30855	0.698026	-1.87465	0.0608415	0.519128	notsignificant
AC092506.1	0.483249	-1.30765	2.61904	-0.499286	0.617578	NA	notsignificant
AP1B1P1	0.483249	-1.30765	2.61904	-0.499286	0.617578	NA	notsignificant
CX3CL1	334.707	-1.30635	0.565609	-2.30963	0.0209088	0.358599	notsignificant
CRYM	2.57828	-1.30626	2.00857	-0.650345	0.515469	NA	notsignificant
Z82215.1	1.53172	-1.3062	2.91587	-0.447964	0.654179	NA	notsignificant
ASGR1	3.46765	-1.30527	1.16934	-1.11625	0.264315	0.77346	notsignificant
AC011466.1	0.578467	-1.30419	3.35714	-0.388482	0.69766	NA	notsignificant
AC093827.5	4.69427	-1.3038	1.48579	-0.877516	0.380206	0.827565	notsignificant
PPIEL	1.71641	-1.30369	1.65347	-0.788458	0.430429	NA	notsignificant
RAB41	0.971451	-1.30303	2.59884	-0.501389	0.616098	NA	notsignificant
DSEL	110.476	-1.302	0.46887	-2.77688	0.00548831	0.212472	notsignificant
MCUB	10.567	-1.30188	0.730449	-1.7823	0.0746999	0.556959	notsignificant
MRPL35P3	0.747435	-1.30169	2.85153	-0.456489	0.648038	NA	notsignificant
AC006970.2	0.659708	-1.30144	2.83109	-0.459697	0.645733	NA	notsignificant
AC020916.1	47.71	-1.30065	0.847799	-1.53415	0.124993	0.638689	notsignificant
ENO1.AS1	1.56617	-1.30064	1.97112	-0.659847	0.509352	NA	notsignificant
FAM166C	1.41767	-1.29954	2.17917	-0.596343	0.550946	NA	notsignificant
USH2A	3.13587	-1.29951	1.34133	-0.968829	0.332631	NA	notsignificant
PRAME	4.20329	-1.29943	1.39991	-0.92823	0.353288	0.81476	notsignificant
AC027281.2	1.5539	-1.29819	2.12053	-0.612202	0.540404	NA	notsignificant
AC032011.1	1.64769	-1.29762	1.76758	-0.734126	0.462872	NA	notsignificant
GPC6	11.0917	-1.29715	0.931247	-1.39291	0.163646	0.687401	notsignificant
SNORD3B.1	8.26825	-1.2971	1.47689	-0.878265	0.3798	0.827565	notsignificant
AC011416.4	1.74895	-1.2971	2.12234	-0.611165	0.54109	NA	notsignificant
JAKMIP2	1.91269	-1.29651	2.52403	-0.513666	0.607485	NA	notsignificant
SHCBP1	9.4301	-1.29605	0.972408	-1.33282	0.182589	0.708848	notsignificant
LINC00115	0.818878	-1.29514	2.42094	-0.534976	0.592667	NA	notsignificant
LINC01123	4.70532	-1.29323	1.35556	-0.954015	0.340076	0.809662	notsignificant
KRT18P21	0.507291	-1.29317	3.05726	-0.422983	0.672308	NA	notsignificant
SLC25A5P5	1.59387	-1.29252	1.90858	-0.677216	0.498269	NA	notsignificant
PTPRB	1.75096	-1.29209	2.10339	-0.614288	0.539025	NA	notsignificant
MT1G	66.4188	-1.29148	0.851361	-1.51696	0.129276	0.644899	notsignificant
AL513175.2	8.39476	-1.28947	0.701849	-1.83725	0.0661728	0.533069	notsignificant
AC016712.1	4.12737	-1.28924	1.16741	-1.10436	0.269438	0.777528	notsignificant
AC243960.3	1.8716	-1.28888	1.5858	-0.812762	0.416354	NA	notsignificant
[truncated: 19,734 more rows]

## Sheet: GOBP_enrich_down_High-Normal
ID	Description	GeneRatio	BgRatio	pvalue	p.adjust	qvalue	geneID	Count
GO:0045625	regulation of T-helper 1 cell differentiation	1949-02-01	10/18800	0.000295505	0.176694	0.155794	HLX/ANXA1	2
GO:0045628	regulation of T-helper 2 cell differentiation	1949-02-01	11/18800	0.000360571	0.176694	0.155794	HLX/ANXA1	2
GO:0002829	negative regulation of type 2 immune response	1949-02-01	14/18800	0.000593609	0.176694	0.155794	HLX/ANXA1	2
GO:0045064	T-helper 2 cell differentiation	1949-02-01	15/18800	0.000683794	0.176694	0.155794	HLX/ANXA1	2
GO:0051258	protein polymerization	1949-05-01	277/18800	0.000751856	0.176694	0.155794	DAAM2/PREX1/CDK5R1/DIAPH3/MAP1B	5
GO:0045623	negative regulation of T-helper cell differentiation	1949-02-01	17/18800	0.000882732	0.176694	0.155794	HLX/ANXA1	2
GO:0043371	negative regulation of CD4-positive, alpha-beta T cell differentiation	1949-02-01	21/18800	0.001354	0.198422	0.174953	HLX/ANXA1	2
GO:0045063	T-helper 1 cell differentiation	1949-02-01	21/18800	0.001354	0.198422	0.174953	HLX/ANXA1	2
GO:0045624	positive regulation of T-helper cell differentiation	1949-02-01	22/18800	0.00148693	0.198422	0.174953	HLX/ANXA1	2
GO:0046639	negative regulation of alpha-beta T cell differentiation	1949-02-01	25/18800	0.00192147	0.22184	0.195601	HLX/ANXA1	2
GO:0042501	serine phosphorylation of STAT protein	1949-02-01	27/18800	0.00224066	0.22184	0.195601	CDK5R1/GADD45A	2
GO:0018195	peptidyl-arginine modification	1949-02-01	28/18800	0.00240901	0.22184	0.195601	PADI3/PADI2	2
GO:0002825	regulation of T-helper 1 type immune response	1949-02-01	29/18800	0.00258317	0.22184	0.195601	HLX/ANXA1	2
GO:0090263	positive regulation of canonical Wnt signaling pathway	1949-03-01	109/18800	0.00287747	0.22184	0.195601	DAAM2/CDH3/TBL1X	3
GO:2000515	negative regulation of CD4-positive, alpha-beta T cell activation	1949-02-01	31/18800	0.00294874	0.22184	0.195601	HLX/ANXA1	2
GO:0002828	regulation of type 2 immune response	1949-02-01	32/18800	0.00314011	0.22184	0.195601	HLX/ANXA1	2
GO:0043372	positive regulation of CD4-positive, alpha-beta T cell differentiation	1949-02-01	32/18800	0.00314011	0.22184	0.195601	HLX/ANXA1	2
GO:0031116	positive regulation of microtubule polymerization	1949-02-01	33/18800	0.00333715	0.222662	0.196326	CDK5R1/MAP1B	2
GO:0031112	positive regulation of microtubule polymerization or depolymerization	1949-02-01	37/18800	0.00418152	0.251101	0.221401	CDK5R1/MAP1B	2
GO:0042092	type 2 immune response	1949-02-01	37/18800	0.00418152	0.251101	0.221401	HLX/ANXA1	2
GO:0045622	regulation of T-helper cell differentiation	1949-02-01	38/18800	0.00440652	0.252011	0.222203	HLX/ANXA1	2
GO:2000516	positive regulation of CD4-positive, alpha-beta T cell activation	1949-02-01	39/18800	0.00463701	0.253139	0.223198	HLX/ANXA1	2
GO:0042119	neutrophil activation	1949-02-01	41/18800	0.0051144	0.257553	0.22709	PREX1/ANXA1	2
GO:1903131	mononuclear cell differentiation	1949-05-01	433/18800	0.00525196	0.257553	0.22709	UBD/HLX/PREX1/NFAM1/ANXA1	5
GO:0046636	negative regulation of alpha-beta T cell activation	1949-02-01	42/18800	0.00536122	0.257553	0.22709	HLX/ANXA1	2
GO:0042088	T-helper 1 type immune response	1949-02-01	45/18800	0.00613391	0.273951	0.241549	HLX/ANXA1	2
GO:0030177	positive regulation of Wnt signaling pathway	1949-03-01	144/18800	0.006268	0.273951	0.241549	DAAM2/CDH3/TBL1X	3
GO:0045581	negative regulation of T cell differentiation	1949-02-01	46/18800	0.00640212	0.273951	0.241549	HLX/ANXA1	2
GO:0036230	granulocyte activation	1949-02-01	47/18800	0.00667559	0.273951	0.241549	PREX1/ANXA1	2
GO:0021700	developmental maturation	1949-04-01	296/18800	0.00731521	0.273951	0.241549	CDH3/CDK5R1/MAP1B/L3MBTL3	4
GO:0048511	rhythmic process	1949-04-01	297/18800	0.00740105	0.273951	0.241549	ZP3/ARNTL2/MAPK10/CDK5R1	4
GO:0043370	regulation of CD4-positive, alpha-beta T cell differentiation	1949-02-01	50/18800	0.00752738	0.273951	0.241549	HLX/ANXA1	2
GO:0046638	positive regulation of alpha-beta T cell differentiation	1949-02-01	50/18800	0.00752738	0.273951	0.241549	HLX/ANXA1	2
GO:0007346	regulation of mitotic cell cycle	1949-05-01	478/18800	0.00790889	0.277526	0.244701	NEK2/UBD/BTG3/ANXA1/OBSL1	5
GO:0022604	regulation of cell morphogenesis	1949-04-01	305/18800	0.00811191	0.277526	0.244701	PREX1/LPAR1/ANXA1/OBSL1	4
GO:0010638	positive regulation of organelle organization	1949-05-01	487/18800	0.00853541	0.277526	0.244701	NEK2/LPAR1/CDK5R1/ANXA1/MAP1B	5
GO:0031113	regulation of microtubule polymerization	1949-02-01	55/18800	0.00904988	0.277526	0.244701	CDK5R1/MAP1B	2
GO:0045620	negative regulation of lymphocyte differentiation	1949-02-01	55/18800	0.00904988	0.277526	0.244701	HLX/ANXA1	2
GO:0060326	cell chemotaxis	1949-04-01	315/18800	0.00906198	0.277526	0.244701	PREX1/LPAR1/ANXA1/PADI2	4
GO:0060284	regulation of cell development	1949-05-01	500/18800	0.00950031	0.277526	0.244701	DAAM2/PREX1/CDK5R1/MAP1B/OBSL1	5
GO:0030041	actin filament polymerization	1949-03-01	169/18800	0.00971339	0.277526	0.244701	DAAM2/PREX1/DIAPH3	3
GO:0048639	positive regulation of developmental growth	1949-03-01	169/18800	0.00971339	0.277526	0.244701	ZP3/HLX/MAP1B	3
GO:0002822	regulation of adaptive immune response based on somatic recombination of immune receptors built from immunoglobulin superfamily domains	1949-03-01	173/18800	0.0103486	0.277526	0.244701	ZP3/HLX/ANXA1	3
GO:0048638	regulation of developmental growth	1949-04-01	329/18800	0.0105105	0.277526	0.244701	ZP3/HLX/CDK5R1/MAP1B	4
GO:1902905	positive regulation of supramolecular fiber organization	1949-03-01	176/18800	0.0108406	0.277526	0.244701	LPAR1/CDK5R1/MAP1B	3
GO:0045619	regulation of lymphocyte differentiation	1949-03-01	181/18800	0.0116904	0.277526	0.244701	HLX/NFAM1/ANXA1	3
GO:0048857	neural nucleus development	1949-02-01	64/18800	0.0121046	0.277526	0.244701	CDK5R1/PADI2	2
GO:0042093	T-helper cell differentiation	1949-02-01	65/18800	0.0124683	0.277526	0.244701	HLX/ANXA1	2
GO:0010517	regulation of phospholipase activity	1949-02-01	66/18800	0.0128367	0.277526	0.244701	LPAR1/ANXA1	2
GO:2000514	regulation of CD4-positive, alpha-beta T cell activation	1949-02-01	66/18800	0.0128367	0.277526	0.244701	HLX/ANXA1	2
GO:0002819	regulation of adaptive immune response	1949-03-01	188/18800	0.0129432	0.277526	0.244701	ZP3/HLX/ANXA1	3
GO:0002294	CD4-positive, alpha-beta T cell differentiation involved in immune response	1949-02-01	67/18800	0.0132099	0.277526	0.244701	HLX/ANXA1	2
GO:0046637	regulation of alpha-beta T cell differentiation	1949-02-01	67/18800	0.0132099	0.277526	0.244701	HLX/ANXA1	2
GO:0002287	alpha-beta T cell activation involved in immune response	1949-02-01	68/18800	0.0135877	0.277526	0.244701	HLX/ANXA1	2
GO:0002293	alpha-beta T cell differentiation involved in immune response	1949-02-01	68/18800	0.0135877	0.277526	0.244701	HLX/ANXA1	2
GO:0046635	positive regulation of alpha-beta T cell activation	1949-02-01	69/18800	0.0139703	0.277526	0.244701	HLX/ANXA1	2
GO:0031334	positive regulation of protein-containing complex assembly	1949-03-01	194/18800	0.014076	0.277526	0.244701	CDK5R1/MAP1B/WARS1	3
GO:0051495	positive regulation of cytoskeleton organization	1949-03-01	195/18800	0.0142702	0.277526	0.244701	LPAR1/CDK5R1/MAP1B	3
GO:0050767	regulation of neurogenesis	1949-04-01	361/18800	0.0143659	0.277526	0.244701	DAAM2/CDK5R1/MAP1B/OBSL1	4
GO:0008154	actin polymerization or depolymerization	1949-03-01	199/18800	0.015062	0.277526	0.244701	DAAM2/PREX1/DIAPH3	3
GO:0031032	actomyosin structure organization	1949-03-01	199/18800	0.015062	0.277526	0.244701	CNN3/LPAR1/OBSL1	3
GO:0032271	regulation of protein polymerization	1949-03-01	201/18800	0.0154671	0.277526	0.244701	DAAM2/CDK5R1/MAP1B	3
GO:1902903	regulation of supramolecular fiber organization	1949-04-01	376/18800	0.016446	0.277526	0.244701	DAAM2/LPAR1/CDK5R1/MAP1B	4
GO:0002292	T cell differentiation involved in immune response	1949-02-01	76/18800	0.0167769	0.277526	0.244701	HLX/ANXA1	2
GO:0030098	lymphocyte differentiation	1949-04-01	382/18800	0.0173285	0.277526	0.244701	HLX/PREX1/NFAM1/ANXA1	4
GO:0007193	adenylate cyclase-inhibiting G protein-coupled receptor signaling pathway	1949-02-01	78/18800	0.0176194	0.277526	0.244701	MCHR1/LPAR1	2
GO:0050900	leukocyte migration	1949-04-01	384/18800	0.0176291	0.277526	0.244701	ZP3/PREX1/ANXA1/PADI2	4
GO:0006469	negative regulation of protein kinase activity	1949-03-01	213/18800	0.018027	0.277526	0.244701	TRIB2/GADD45A/WARS1	3
GO:0010770	positive regulation of cell morphogenesis involved in differentiation	1949-02-01	79/18800	0.0180473	0.277526	0.244701	PREX1/OBSL1	2
GO:0002685	regulation of leukocyte migration	1949-03-01	218/18800	0.0191594	0.277526	0.244701	ZP3/ANXA1/PADI2	3
GO:0043367	CD4-positive, alpha-beta T cell differentiation	1949-02-01	82/18800	0.0193574	0.277526	0.244701	HLX/ANXA1	2
GO:0046785	microtubule polymerization	1949-02-01	84/18800	0.0202524	0.277526	0.244701	CDK5R1/MAP1B	2
GO:0043254	regulation of protein-containing complex assembly	1949-04-01	401/18800	0.0203174	0.277526	0.244701	DAAM2/CDK5R1/MAP1B/WARS1	4
GO:0050870	positive regulation of T cell activation	1949-03-01	223/18800	0.0203305	0.277526	0.244701	ZP3/HLX/ANXA1	3
GO:0046889	positive regulation of lipid biosynthetic process	1949-02-01	85/18800	0.0207063	0.277526	0.244701	DGAT2/ANXA1	2
GO:0031110	regulation of microtubule polymerization or depolymerization	1949-02-01	88/18800	0.0220935	0.277526	0.244701	CDK5R1/MAP1B	2
GO:0016358	dendrite development	1949-03-01	231/18800	0.0222852	0.277526	0.244701	CDK5R1/MAP1B/OBSL1	3
GO:0002274	myeloid leukocyte activation	1949-03-01	232/18800	0.0225366	0.277526	0.244701	UBD/PREX1/ANXA1	3
GO:0060191	regulation of lipase activity	1949-02-01	90/18800	0.0230392	0.277526	0.244701	LPAR1/ANXA1	2
GO:0050808	synapse organization	1949-04-01	419/18800	0.0234271	0.277526	0.244701	NFASC/CDK5R1/MAP1B/OBSL1	4
GO:0030595	leukocyte chemotaxis	1949-03-01	236/18800	0.0235575	0.277526	0.244701	PREX1/ANXA1/PADI2	3
GO:0033673	negative regulation of kinase activity	1949-03-01	236/18800	0.0235575	0.277526	0.244701	TRIB2/GADD45A/WARS1	3
GO:0019217	regulation of fatty acid metabolic process	1949-02-01	92/18800	0.0240015	0.277526	0.244701	DGAT2/ANXA1	2
GO:0030516	regulation of axon extension	1949-02-01	93/18800	0.0244887	0.277526	0.244701	CDK5R1/MAP1B	2
GO:0032273	positive regulation of protein polymerization	1949-02-01	93/18800	0.0244887	0.277526	0.244701	CDK5R1/MAP1B	2
GO:0045582	positive regulation of T cell differentiation	1949-02-01	94/18800	0.02498	0.277526	0.244701	HLX/ANXA1	2
GO:0010975	regulation of neuron projection development	1949-04-01	431/18800	0.0256537	0.277526	0.244701	LPAR1/CDK5R1/MAP1B/OBSL1	4
GO:0007188	adenylate cyclase-modulating G protein-coupled receptor signaling pathway	1949-03-01	244/18800	0.0256742	0.277526	0.244701	GLP1R/MCHR1/LPAR1	3
GO:0021548	pons development	1949-01-01	10/18800	0.0257663	0.277526	0.244701	CDK5R1	1
GO:0050861	positive regulation of B cell receptor signaling pathway	1949-01-01	10/18800	0.0257663	0.277526	0.244701	NFAM1	1
GO:0070099	regulation of chemokine-mediated signaling pathway	1949-01-01	10/18800	0.0257663	0.277526	0.244701	PADI2	1
GO:1903039	positive regulation of leukocyte cell-cell adhesion	1949-03-01	245/18800	0.0259458	0.277526	0.244701	ZP3/HLX/ANXA1	3
GO:0010769	regulation of cell morphogenesis involved in differentiation	1949-02-01	96/18800	0.0259748	0.277526	0.244701	PREX1/OBSL1	2
GO:0071695	anatomical structure maturation	1949-03-01	246/18800	0.0262189	0.277526	0.244701	CDH3/CDK5R1/L3MBTL3	3
GO:0002699	positive regulation of immune effector process	1949-03-01	248/18800	0.0267699	0.277526	0.244701	ZP3/HLX/ANXA1	3
GO:0000079	regulation of cyclin-dependent protein serine/threonine kinase activity	1949-02-01	98/18800	0.0269854	0.277526	0.244701	CDK5R1/GADD45A	2
GO:0051960	regulation of nervous system development	1949-04-01	440/18800	0.0274051	0.277526	0.244701	DAAM2/CDK5R1/MAP1B/OBSL1	4
GO:0015908	fatty acid transport	1949-02-01	99/18800	0.0274967	0.277526	0.244701	FABP7/ANXA1	2
GO:0032429	regulation of phospholipase A2 activity	1949-01-01	11/18800	0.0283069	0.277526	0.244701	ANXA1	1
GO:0046940	nucleoside monophosphate phosphorylation	1949-01-01	11/18800	0.0283069	0.277526	0.244701	AK5	1
GO:0071377	cellular response to glucagon stimulus	1949-01-01	11/18800	0.0283069	0.277526	0.244701	GLP1R	1
GO:1904029	regulation of cyclin-dependent protein kinase activity	1949-02-01	101/18800	0.0285309	0.277526	0.244701	CDK5R1/GADD45A	2
GO:0045785	positive regulation of cell adhesion	1949-04-01	446/18800	0.028612	0.277526	0.244701	ZP3/HLX/PREX1/ANXA1	4
GO:0045927	positive regulation of growth	1949-03-01	256/18800	0.0290359	0.277526	0.244701	ZP3/HLX/MAP1B	3
GO:0035710	CD4-positive, alpha-beta T cell activation	1949-02-01	102/18800	0.0290539	0.277526	0.244701	HLX/ANXA1	2
GO:1902106	negative regulation of leukocyte differentiation	1949-02-01	102/18800	0.0290539	0.277526	0.244701	HLX/ANXA1	2
GO:0007015	actin filament organization	1949-04-01	450/18800	0.029434	0.277526	0.244701	DAAM2/PREX1/LPAR1/DIAPH3	4
GO:0042102	positive regulation of T cell proliferation	1949-02-01	103/18800	0.0295807	0.277526	0.244701	ZP3/ANXA1	2
GO:0060828	regulation of canonical Wnt signaling pathway	1949-03-01	261/18800	0.0305027	0.277526	0.244701	DAAM2/CDH3/TBL1X	3
GO:0046425	regulation of receptor signaling pathway via JAK-STAT	1949-02-01	105/18800	0.0306457	0.277526	0.244701	CDK5R1/GADD45A	2
GO:0046634	regulation of alpha-beta T cell activation	1949-02-01	105/18800	0.0306457	0.277526	0.244701	HLX/ANXA1	2
GO:0002863	positive regulation of inflammatory response to antigenic stimulus	1949-01-01	12/18800	0.030841	0.277526	0.244701	ZP3	1
GO:0038183	bile acid signaling pathway	1949-01-01	12/18800	0.030841	0.277526	0.244701	DGAT2	1
GO:0043568	positive regulation of insulin-like growth factor receptor signaling pathway	1949-01-01	12/18800	0.030841	0.277526	0.244701	CDH3	1
GO:0044848	biological phase	1949-01-01	12/18800	0.030841	0.277526	0.244701	CDH3	1
GO:0045815	epigenetic maintenance of chromatin in transcription-competent conformation	1949-01-01	12/18800	0.030841	0.277526	0.244701	PADI2	1
GO:0046322	negative regulation of fatty acid oxidation	1949-01-01	12/18800	0.030841	0.277526	0.244701	DGAT2	1
GO:0048715	negative regulation of oligodendrocyte differentiation	1949-01-01	12/18800	0.030841	0.277526	0.244701	DAAM2	1
GO:0071635	negative regulation of transforming growth factor beta production	1949-01-01	12/18800	0.030841	0.277526	0.244701	CDH3	1
GO:2000344	positive regulation of acrosome reaction	1949-01-01	12/18800	0.030841	0.277526	0.244701	ZP3	1
GO:0030217	T cell differentiation	1949-03-01	263/18800	0.0311002	0.277526	0.244701	HLX/PREX1/ANXA1	3
GO:1903707	negative regulation of hemopoiesis	1949-02-01	106/18800	0.0311839	0.277526	0.244701	HLX/ANXA1	2
GO:0045621	positive regulation of lymphocyte differentiation	1949-02-01	107/18800	0.0317259	0.277526	0.244701	HLX/ANXA1	2
GO:0061387	regulation of extent of cell growth	1949-02-01	108/18800	0.0322716	0.277526	0.244701	CDK5R1/MAP1B	2
GO:0051348	negative regulation of transferase activity	1949-03-01	270/18800	0.0332402	0.277526	0.244701	TRIB2/GADD45A/WARS1	3
GO:0002524	hypersensitivity	1949-01-01	13/18800	0.0333686	0.277526	0.244701	ZP3	1
GO:0009133	nucleoside diphosphate biosynthetic process	1949-01-01	13/18800	0.0333686	0.277526	0.244701	AK5	1
GO:0009437	carnitine metabolic process	1949-01-01	13/18800	0.0333686	0.277526	0.244701	BBOX1	1
GO:0021819	layer formation in cerebral cortex	1949-01-01	13/18800	0.0333686	0.277526	0.244701	CDK5R1	1
GO:0031392	regulation of prostaglandin biosynthetic process	1949-01-01	13/18800	0.0333686	0.277526	0.244701	ANXA1	1
GO:0051451	myoblast migration	1949-01-01	13/18800	0.0333686	0.277526	0.244701	ANXA1	1
GO:0051988	regulation of attachment of spindle microtubules to kinetochore	1949-01-01	13/18800	0.0333686	0.277526	0.244701	NEK2	1
GO:0007088	regulation of mitotic nuclear division	1949-02-01	111/18800	0.0339309	0.277526	0.244701	NEK2/OBSL1	2
GO:0046632	alpha-beta T cell differentiation	1949-02-01	111/18800	0.0339309	0.277526	0.244701	HLX/ANXA1	2
GO:0002698	negative regulation of immune effector process	1949-02-01	112/18800	0.0344914	0.277526	0.244701	HLX/ANXA1	2
GO:0001824	blastocyst development	1949-02-01	113/18800	0.0350554	0.277526	0.244701	NEK2/ZP3	2
GO:0002864	regulation of acute inflammatory response to antigenic stimulus	1949-01-01	14/18800	0.0358898	0.277526	0.244701	ZP3	1
GO:0007100	mitotic centrosome separation	1949-01-01	14/18800	0.0358898	0.277526	0.244701	NEK2	1
GO:0010457	centriole-centriole cohesion	1949-01-01	14/18800	0.0358898	0.277526	0.244701	NEK2	1
GO:0010838	positive regulation of keratinocyte proliferation	1949-01-01	14/18800	0.0358898	0.277526	0.244701	CDH3	1
GO:0010867	positive regulation of triglyceride biosynthetic process	1949-01-01	14/18800	0.0358898	0.277526	0.244701	DGAT2	1
GO:0043455	regulation of secondary metabolic process	1949-01-01	14/18800	0.0358898	0.277526	0.244701	CDH3	1
GO:0046348	amino sugar catabolic process	1949-01-01	14/18800	0.0358898	0.277526	0.244701	CHI3L2	1
GO:0046462	monoacylglycerol metabolic process	1949-01-01	14/18800	0.0358898	0.277526	0.244701	DGAT2	1
GO:0048021	regulation of melanin biosynthetic process	1949-01-01	14/18800	0.0358898	0.277526	0.244701	CDH3	1
GO:1900376	regulation of secondary metabolite biosynthetic process	1949-01-01	14/18800	0.0358898	0.277526	0.244701	CDH3	1
GO:0002286	T cell activation involved in immune response	1949-02-01	116/18800	0.0367692	0.277526	0.244701	HLX/ANXA1	2
GO:1904892	regulation of receptor signaling pathway via STAT	1949-02-01	116/18800	0.0367692	0.277526	0.244701	CDK5R1/GADD45A	2
GO:0042752	regulation of circadian rhythm	1949-02-01	117/18800	0.0373475	0.277526	0.244701	ARNTL2/MAPK10	2
GO:1902105	regulation of leukocyte differentiation	1949-03-01	283/18800	0.0374143	0.277526	0.244701	HLX/NFAM1/ANXA1	3
GO:0048484	enteric nervous system development	1949-01-01	15/18800	0.0384045	0.277526	0.244701	HLX	1
GO:0048820	hair follicle maturation	1949-01-01	15/18800	0.0384045	0.277526	0.244701	CDH3	1
GO:0051299	centrosome separation	1949-01-01	15/18800	0.0384045	0.277526	0.244701	NEK2	1
GO:0070365	hepatocyte differentiation	1949-01-01	15/18800	0.0384045	0.277526	0.244701	ANXA1	1
GO:2000402	negative regulation of lymphocyte migration	1949-01-01	15/18800	0.0384045	0.277526	0.244701	PADI2	1
GO:2001279	regulation of unsaturated fatty acid biosynthetic process	1949-01-01	15/18800	0.0384045	0.277526	0.244701	ANXA1	1
GO:0044089	positive regulation of cellular component biogenesis	1949-04-01	494/18800	0.0394099	0.277526	0.244701	LPAR1/CDK5R1/MAP1B/WARS1	4
GO:0048675	axon extension	1949-02-01	121/18800	0.0396959	0.277526	0.244701	CDK5R1/MAP1B	2
GO:0022409	positive regulation of cell-cell adhesion	1949-03-01	291/18800	0.0401113	0.277526	0.244701	ZP3/HLX/ANXA1	3
GO:0042063	gliogenesis	1949-03-01	291/18800	0.0401113	0.277526	0.244701	DAAM2/CDK5R1/ANXA1	3
GO:0031109	microtubule polymerization or depolymerization	1949-02-01	123/18800	0.0408908	0.277526	0.244701	CDK5R1/MAP1B	2
GO:0032355	response to estradiol	1949-02-01	123/18800	0.0408908	0.277526	0.244701	ANXA1/MAP1B	2
GO:0001780	neutrophil homeostasis	1949-01-01	16/18800	0.0409128	0.277526	0.244701	ANXA1	1
GO:0009151	purine deoxyribonucleotide metabolic process	1949-01-01	16/18800	0.0409128	0.277526	0.244701	AK5	1
GO:0009263	deoxyribonucleotide biosynthetic process	1949-01-01	16/18800	0.0409128	0.277526	0.244701	AK5	1
GO:0009265	2'-deoxyribonucleotide biosynthetic process	1949-01-01	16/18800	0.0409128	0.277526	0.244701	AK5	1
GO:0043249	erythrocyte maturation	1949-01-01	16/18800	0.0409128	0.277526	0.244701	L3MBTL3	1
GO:0046385	deoxyribose phosphate biosynthetic process	1949-01-01	16/18800	0.0409128	0.277526	0.244701	AK5	1
GO:0060046	regulation of acrosome reaction	1949-01-01	16/18800	0.0409128	0.277526	0.244701	ZP3	1
GO:0050868	negative regulation of T cell activation	1949-02-01	125/18800	0.0420992	0.277526	0.244701	HLX/ANXA1	2
GO:0010720	positive regulation of cell development	1949-03-01	297/18800	0.0421975	0.277526	0.244701	PREX1/MAP1B/OBSL1	3
GO:0006577	amino-acid betaine metabolic process	1949-01-01	17/18800	0.0434147	0.277526	0.244701	BBOX1	1
GO:0007158	neuron cell-cell adhesion	1949-01-01	17/18800	0.0434147	0.277526	0.244701	CDK5R1	1
GO:0033189	response to vitamin A	1949-01-01	17/18800	0.0434147	0.277526	0.244701	MAP1B	1
GO:0042753	positive regulation of circadian rhythm	1949-01-01	17/18800	0.0434147	0.277526	0.244701	ARNTL2	1
GO:0045956	positive regulation of calcium ion-dependent exocytosis	1949-01-01	17/18800	0.0434147	0.277526	0.244701	ZP3	1
GO:0048557	embryonic digestive tract morphogenesis	1949-01-01	17/18800	0.0434147	0.277526	0.244701	HLX	1
GO:0055089	fatty acid homeostasis	1949-01-01	17/18800	0.0434147	0.277526	0.244701	DGAT2	1
GO:0060192	negative regulation of lipase activity	1949-01-01	17/18800	0.0434147	0.277526	0.244701	ANXA1	1
GO:1904355	positive regulation of telomere capping	1949-01-01	17/18800	0.0434147	0.277526	0.244701	NEK2	1
GO:0071621	granulocyte chemotaxis	1949-02-01	128/18800	0.0439369	0.277526	0.244701	PREX1/ANXA1	2
GO:0007098	centrosome cycle	1949-02-01	131/18800	0.0458042	0.277526	0.244701	NEK2/GADD45A	2
GO:0043649	dicarboxylic acid catabolic process	1949-01-01	18/18800	0.0459101	0.277526	0.244701	QPRT	1
GO:0045722	positive regulation of gluconeogenesis	1949-01-01	18/18800	0.0459101	0.277526	0.244701	DGAT2	1
GO:0050746	regulation of lipoprotein metabolic process	1949-01-01	18/18800	0.0459101	0.277526	0.244701	DGAT2	1
GO:0090308	regulation of DNA methylation-dependent heterochromatin assembly	1949-01-01	18/18800	0.0459101	0.277526	0.244701	L3MBTL3	1
GO:0010565	regulation of cellular ketone metabolic process	1949-02-01	132/18800	0.0464332	0.277526	0.244701	DGAT2/ANXA1	2
GO:0001889	liver development	1949-02-01	134/18800	0.0477006	0.277526	0.244701	HLX/ANXA1	2
GO:0060070	canonical Wnt signaling pathway	1949-03-01	313/18800	0.0480244	0.277526	0.244701	DAAM2/CDH3/TBL1X	3
GO:0006071	glycerol metabolic process	1949-01-01	19/18800	0.0483992	0.277526	0.244701	DGAT2	1
GO:0007213	G protein-coupled acetylcholine receptor signaling pathway	1949-01-01	19/18800	0.0483992	0.277526	0.244701	CDK5R1	1
GO:0051797	regulation of hair follicle development	1949-01-01	19/18800	0.0483992	0.277526	0.244701	CDH3	1
GO:0055003	cardiac myofibril assembly	1949-01-01	19/18800	0.0483992	0.277526	0.244701	OBSL1	1
GO:0010977	negative regulation of neuron projection development	1949-02-01	136/18800	0.0489807	0.277526	0.244701	LPAR1/CDK5R1	2
GO:0061008	hepaticobiliary system development	1949-02-01	137/18800	0.0496254	0.277526	0.244701	HLX/ANXA1	2
GO:0021516	dorsal spinal cord development	1949-01-01	20/18800	0.050882	0.277526	0.244701	DAAM2	1
GO:0043011	myeloid dendritic cell differentiation	1949-01-01	20/18800	0.050882	0.277526	0.244701	UBD	1
GO:0070314	G1 to G0 transition	1949-01-01	20/18800	0.050882	0.277526	0.244701	CDK5R1	1
GO:0048813	dendrite morphogenesis	1949-02-01	139/18800	0.0509242	0.277526	0.244701	CDK5R1/OBSL1	2
GO:0051783	regulation of nuclear division	1949-02-01	139/18800	0.0509242	0.277526	0.244701	NEK2/OBSL1	2
GO:0050768	negative regulation of neurogenesis	1949-02-01	140/18800	0.0515782	0.277526	0.244701	DAAM2/CDK5R1	2
GO:0040029	regulation of gene expression, epigenetic	1949-02-01	141/18800	0.0522352	0.277526	0.244701	PADI2/L3MBTL3	2
GO:0050671	positive regulation of lymphocyte proliferation	1949-02-01	141/18800	0.0522352	0.277526	0.244701	ZP3/ANXA1	2
GO:0007204	positive regulation of cytosolic calcium ion concentration	1949-03-01	325/18800	0.0526426	0.277526	0.244701	GLP1R/MCHR1/LPAR1	3
GO:0010212	response to ionizing radiation	1949-02-01	142/18800	0.0528953	0.277526	0.244701	ANXA1/GADD45A	2
GO:0019400	alditol metabolic process	1949-01-01	21/18800	0.0533584	0.277526	0.244701	DGAT2	1
GO:0033762	response to glucagon	1949-01-01	21/18800	0.0533584	0.277526	0.244701	GLP1R	1
GO:0032946	positive regulation of mononuclear cell proliferation	1949-02-01	143/18800	0.0535583	0.277526	0.244701	ZP3/ANXA1	2
GO:1903038	negative regulation of leukocyte cell-cell adhesion	1949-02-01	144/18800	0.0542244	0.277526	0.244701	HLX/ANXA1	2
GO:0031023	microtubule organizing center organization	1949-02-01	145/18800	0.0548934	0.277526	0.244701	NEK2/GADD45A	2
GO:0051961	negative regulation of nervous system development	1949-02-01	145/18800	0.0548934	0.277526	0.244701	DAAM2/CDK5R1	2
GO:0062013	positive regulation of small molecule metabolic process	1949-02-01	146/18800	0.0555654	0.277526	0.244701	DGAT2/ANXA1	2
GO:0006925	inflammatory cell apoptotic process	1949-01-01	22/18800	0.0558285	0.277526	0.244701	ANXA1	1
GO:0007413	axonal fasciculation	1949-01-01	22/18800	0.0558285	0.277526	0.244701	CDK5R1	1
GO:0010866	regulation of triglyceride biosynthetic process	1949-01-01	22/18800	0.0558285	0.277526	0.244701	DGAT2	1
GO:0031338	regulation of vesicle fusion	1949-01-01	22/18800	0.0558285	0.277526	0.244701	ANXA1	1
GO:0032402	melanosome transport	1949-01-01	22/18800	0.0558285	0.277526	0.244701	CDH3	1
GO:0035235	ionotropic glutamate receptor signaling pathway	1949-01-01	22/18800	0.0558285	0.277526	0.244701	CDK5R1	1
GO:0106030	neuron projection fasciculation	1949-01-01	22/18800	0.0558285	0.277526	0.244701	CDK5R1	1
GO:1990806	ligand-gated ion channel signaling pathway	1949-01-01	22/18800	0.0558285	0.277526	0.244701	CDK5R1	1
GO:0030111	regulation of Wnt signaling pathway	1949-03-01	336/18800	0.0570592	0.277526	0.244701	DAAM2/CDH3/TBL1X	3
GO:0043535	regulation of blood vessel endothelial cell migration	1949-02-01	150/18800	0.0582824	0.277526	0.244701	ANXA1/GADD45A	2
GO:0002689	negative regulation of leukocyte chemotaxis	1949-01-01	23/18800	0.0582922	0.277526	0.244701	PADI2	1
GO:0009220	pyrimidine ribonucleotide biosynthetic process	1949-01-01	23/18800	0.0582922	0.277526	0.244701	AK5	1
GO:0032401	establishment of melanosome localization	1949-01-01	23/18800	0.0582922	0.277526	0.244701	CDH3	1
GO:0032693	negative regulation of interleukin-10 production	1949-01-01	23/18800	0.0582922	0.277526	0.244701	TRIB2	1
GO:0033139	regulation of peptidyl-serine phosphorylation of STAT protein	1949-01-01	23/18800	0.0582922	0.277526	0.244701	GADD45A	1
GO:0042438	melanin biosynthetic process	1949-01-01	23/18800	0.0582922	0.277526	0.244701	CDH3	1
GO:0045723	positive regulation of fatty acid biosynthetic process	1949-01-01	23/18800	0.0582922	0.277526	0.244701	ANXA1	1
GO:0051904	pigment granule transport	1949-01-01	23/18800	0.0582922	0.277526	0.244701	CDH3	1
GO:0090208	positive regulation of triglyceride metabolic process	1949-01-01	23/18800	0.0582922	0.277526	0.244701	DGAT2	1
GO:0008360	regulation of cell shape	1949-02-01	151/18800	0.0589689	0.277526	0.244701	LPAR1/ANXA1	2
GO:0045580	regulation of T cell differentiation	1949-02-01	151/18800	0.0589689	0.277526	0.244701	HLX/ANXA1	2
GO:0001933	negative regulation of protein phosphorylation	1949-03-01	341/18800	0.0591238	0.277526	0.244701	TRIB2/GADD45A/WARS1	3
GO:0050863	regulation of T cell activation	1949-03-01	342/18800	0.059541	0.277526	0.244701	ZP3/HLX/ANXA1	3
GO:0070507	regulation of microtubule cytoskeleton organization	1949-02-01	152/18800	0.0596581	0.277526	0.244701	CDK5R1/MAP1B	2
GO:0045834	positive regulation of lipid metabolic process	1949-02-01	153/18800	0.0603502	0.277526	0.244701	DGAT2/ANXA1	2
GO:1903037	regulation of leukocyte cell-cell adhesion	1949-03-01	344/18800	0.0603796	0.277526	0.244701	ZP3/HLX/ANXA1	3
GO:0002922	positive regulation of humoral immune response	1949-01-01	24/18800	0.0607497	0.277526	0.244701	ZP3	1
GO:0006346	DNA methylation-dependent heterochromatin assembly	1949-01-01	24/18800	0.0607497	0.277526	0.244701	L3MBTL3	1
GO:0006582	melanin metabolic process	1949-01-01	24/18800	0.0607497	0.277526	0.244701	CDH3	1
GO:0021801	cerebral cortex radial glia-guided migration	1949-01-01	24/18800	0.0607497	0.277526	0.244701	CDK5R1	1
GO:0022030	telencephalon glial cell migration	1949-01-01	24/18800	0.0607497	0.277526	0.244701	CDK5R1	1
GO:0038095	Fc-epsilon receptor signaling pathway	1949-01-01	24/18800	0.0607497	0.277526	0.244701	MAPK10	1
GO:0043567	regulation of insulin-like growth factor receptor signaling pathway	1949-01-01	24/18800	0.0607497	0.277526	0.244701	CDH3	1
GO:0050855	regulation of B cell receptor signaling pathway	1949-01-01	24/18800	0.0607497	0.277526	0.244701	NFAM1	1
GO:0051905	establishment of pigment granule localization	1949-01-01	24/18800	0.0607497	0.277526	0.244701	CDH3	1
GO:0060563	neuroepithelial cell differentiation	1949-01-01	24/18800	0.0607497	0.277526	0.244701	MAP1B	1
GO:0061162	establishment of monopolar cell polarity	1949-01-01	24/18800	0.0607497	0.277526	0.244701	MAP1B	1
GO:0070841	inclusion body assembly	1949-01-01	24/18800	0.0607497	0.277526	0.244701	UBD	1
GO:0071676	negative regulation of mononuclear cell migration	1949-01-01	24/18800	0.0607497	0.277526	0.244701	PADI2	1
GO:0050770	regulation of axonogenesis	1949-02-01	154/18800	0.0610451	0.277526	0.244701	CDK5R1/MAP1B	2
GO:0097530	granulocyte migration	1949-02-01	154/18800	0.0610451	0.277526	0.244701	PREX1/ANXA1	2
GO:0007189	adenylate cyclase-activating G protein-coupled receptor signaling pathway	1949-02-01	155/18800	0.0617428	0.277526	0.244701	GLP1R/LPAR1	2
GO:0007605	sensory perception of sound	1949-02-01	156/18800	0.0624432	0.277526	0.244701	BIRC5/TBL1X	2
GO:1902107	positive regulation of leukocyte differentiation	1949-02-01	157/18800	0.0631464	0.277526	0.244701	HLX/ANXA1	2
GO:1903708	positive regulation of hemopoiesis	1949-02-01	157/18800	0.0631464	0.277526	0.244701	HLX/ANXA1	2
GO:0002438	acute inflammatory response to antigenic stimulus	1949-01-01	25/18800	0.0632008	0.277526	0.244701	ZP3	1
GO:0010842	retina layer formation	1949-01-01	25/18800	0.0632008	0.277526	0.244701	OBSL1	1
GO:0032400	melanosome localization	1949-01-01	25/18800	0.0632008	0.277526	0.244701	CDH3	1
GO:0032753	positive regulation of interleukin-4 production	1949-01-01	25/18800	0.0632008	0.277526	0.244701	ZP3	1
GO:0035336	long-chain fatty-acyl-CoA metabolic process	1949-01-01	25/18800	0.0632008	0.277526	0.244701	DGAT2	1
GO:0044550	secondary metabolite biosynthetic process	1949-01-01	25/18800	0.0632008	0.277526	0.244701	CDH3	1
GO:0061339	establishment or maintenance of monopolar cell polarity	1949-01-01	25/18800	0.0632008	0.277526	0.244701	MAP1B	1
GO:1901071	glucosamine-containing compound metabolic process	1949-01-01	25/18800	0.0632008	0.277526	0.244701	CHI3L2	1
GO:0032535	regulation of cellular component size	1949-03-01	351/18800	0.0633586	0.277526	0.244701	DAAM2/CDK5R1/MAP1B	3
GO:0032956	regulation of actin cytoskeleton organization	1949-03-01	352/18800	0.0637898	0.277526	0.244701	DAAM2/LPAR1/CDK5R1	3
GO:0046631	alpha-beta T cell activation	1949-02-01	158/18800	0.0638522	0.277526	0.244701	HLX/ANXA1	2
GO:0070665	positive regulation of leukocyte proliferation	1949-02-01	158/18800	0.0638522	0.277526	0.244701	ZP3/ANXA1	2
GO:0002697	regulation of immune effector process	1949-03-01	353/18800	0.0642223	0.277526	0.244701	ZP3/HLX/ANXA1	3
GO:0002262	myeloid cell homeostasis	1949-02-01	160/18800	0.0652721	0.277526	0.244701	ANXA1/L3MBTL3	2
GO:0051480	regulation of cytosolic calcium ion concentration	1949-03-01	356/18800	0.0655281	0.277526	0.244701	GLP1R/MCHR1/LPAR1	3
GO:0009435	NAD biosynthetic process	1949-01-01	26/18800	0.0656458	0.277526	0.244701	QPRT	1
GO:0034643	establishment of mitochondrion localization, microtubule-mediated	1949-01-01	26/18800	0.0656458	0.277526	0.244701	MAP1B	1
GO:0046339	diacylglycerol metabolic process	1949-01-01	26/18800	0.0656458	0.277526	0.244701	DGAT2	1
GO:0047497	mitochondrion transport along microtubule	1949-01-01	26/18800	0.0656458	0.277526	0.244701	MAP1B	1
GO:0050857	positive regulation of antigen receptor-mediated signaling pathway	1949-01-01	26/18800	0.0656458	0.277526	0.244701	NFAM1	1
GO:0051875	pigment granule localization	1949-01-01	26/18800	0.0656458	0.277526	0.244701	CDH3	1
GO:1901623	regulation of lymphocyte chemotaxis	1949-01-01	26/18800	0.0656458	0.277526	0.244701	PADI2	1
GO:1904353	regulation of telomere capping	1949-01-01	26/18800	0.0656458	0.277526	0.244701	NEK2	1
GO:2000050	regulation of non-canonical Wnt signaling pathway	1949-01-01	26/18800	0.0656458	0.277526	0.244701	DAAM2	1
GO:0051250	negative regulation of lymphocyte activation	1949-02-01	161/18800	0.0659861	0.277526	0.244701	HLX/ANXA1	2
GO:0010631	epithelial cell migration	1949-03-01	358/18800	0.0664055	0.277526	0.244701	DAAM2/ANXA1/GADD45A	3
GO:0090132	epithelium migration	1949-03-01	361/18800	0.0677319	0.277526	0.244701	DAAM2/ANXA1/GADD45A	3
GO:0002675	positive regulation of acute inflammatory response	1949-01-01	27/18800	0.0680844	0.277526	0.244701	ZP3	1
GO:0007026	negative regulation of microtubule depolymerization	1949-01-01	27/18800	0.0680844	0.277526	0.244701	MAP1B	1
GO:0031445	regulation of heterochromatin assembly	1949-01-01	27/18800	0.0680844	0.277526	0.244701	L3MBTL3	1
GO:0033032	regulation of myeloid cell apoptotic process	1949-01-01	27/18800	0.0680844	0.277526	0.244701	ANXA1	1
GO:0045686	negative regulation of glial cell differentiation	1949-01-01	27/18800	0.0680844	0.277526	0.244701	DAAM2	1
GO:0120261	regulation of heterochromatin organization	1949-01-01	27/18800	0.0680844	0.277526	0.244701	L3MBTL3	1
GO:2000108	positive regulation of leukocyte apoptotic process	1949-01-01	27/18800	0.0680844	0.277526	0.244701	ANXA1	1
GO:0001764	neuron migration	1949-02-01	164/18800	0.0681437	0.277526	0.244701	CDK5R1/MAP1B	2
GO:0001818	negative regulation of cytokine production	1949-03-01	363/18800	0.068623	0.277526	0.244701	TRIB2/CDH3/ANXA1	3
GO:0090130	tissue migration	1949-03-01	366/18800	0.0699697	0.277526	0.244701	DAAM2/ANXA1/GADD45A	3
GO:0030216	keratinocyte differentiation	1949-02-01	167/18800	0.0703248	0.277526	0.244701	CDH3/ANXA1	2
GO:0019359	nicotinamide nucleotide biosynthetic process	1949-01-01	28/18800	0.0705168	0.277526	0.244701	QPRT	1
GO:0019363	pyridine nucleotide biosynthetic process	1949-01-01	28/18800	0.0705168	0.277526	0.244701	QPRT	1
GO:0042634	regulation of hair cycle	1949-01-01	28/18800	0.0705168	0.277526	0.244701	CDH3	1
GO:0090314	positive regulation of protein targeting to membrane	1949-01-01	28/18800	0.0705168	0.277526	0.244701	CDK5R1	1
GO:0007156	homophilic cell adhesion via plasma membrane adhesion molecules	1949-02-01	168/18800	0.0710569	0.277526	0.244701	CDH3/OBSL1	2
GO:0002460	adaptive immune response based on somatic recombination of immune receptors built from immunoglobulin superfamily domains	1949-03-01	370/18800	0.0717841	0.277526	0.244701	ZP3/HLX/ANXA1	3
GO:0051251	positive regulation of lymphocyte activation	1949-03-01	371/18800	0.072241	0.277526	0.244701	ZP3/HLX/ANXA1	3
GO:1903706	regulation of hemopoiesis	1949-03-01	371/18800	0.072241	0.277526	0.244701	HLX/NFAM1/ANXA1	3
GO:0071900	regulation of protein serine/threonine kinase activity	1949-03-01	372/18800	0.0726993	0.277526	0.244701	TRIB2/CDK5R1/GADD45A	3
GO:0001773	myeloid dendritic cell activation	1949-01-01	29/18800	0.072943	0.277526	0.244701	UBD	1
GO:0019674	NAD metabolic process	1949-01-01	29/18800	0.072943	0.277526	0.244701	QPRT	1
GO:0034067	protein localization to Golgi apparatus	1949-01-01	29/18800	0.072943	0.277526	0.244701	OBSL1	1
GO:0051654	establishment of mitochondrion localization	1949-01-01	29/18800	0.072943	0.277526	0.244701	MAP1B	1
GO:0095500	acetylcholine receptor signaling pathway	1949-01-01	29/18800	0.072943	0.277526	0.244701	CDK5R1	1
GO:1990138	neuron projection extension	1949-02-01	172/18800	0.0740105	0.277526	0.244701	CDK5R1/MAP1B	2
GO:0007259	receptor signaling pathway via JAK-STAT	1949-02-01	173/18800	0.0747551	0.277526	0.244701	CDK5R1/GADD45A	2
GO:0007190	activation of adenylate cyclase activity	1949-01-01	30/18800	0.075363	0.277526	0.244701	GLP1R	1
GO:0007202	activation of phospholipase C activity	1949-01-01	30/18800	0.075363	0.277526	0.244701	LPAR1	1
GO:0009218	pyrimidine ribonucleotide metabolic process	1949-01-01	30/18800	0.075363	0.277526	0.244701	AK5	1
GO:0010847	regulation of chromatin assembly	1949-01-01	30/18800	0.075363	0.277526	0.244701	L3MBTL3	1
GO:0042129	regulation of T cell proliferation	1949-02-01	174/18800	0.0755021	0.277526	0.244701	ZP3/ANXA1	2
GO:0007254	JNK cascade	1949-02-01	175/18800	0.0762516	0.277526	0.244701	MAPK10/GADD45A	2
GO:0043534	blood vessel endothelial cell migration	1949-02-01	175/18800	0.0762516	0.277526	0.244701	ANXA1/GADD45A	2
GO:0046890	regulation of lipid biosynthetic process	1949-02-01	175/18800	0.0762516	0.277526	0.244701	DGAT2/ANXA1	2
GO:0007159	leukocyte cell-cell adhesion	1949-03-01	381/18800	0.0768831	0.277526	0.244701	ZP3/HLX/ANXA1	3
GO:0042326	negative regulation of phosphorylation	1949-03-01	382/18800	0.0773545	0.277526	0.244701	TRIB2/GADD45A/WARS1	3
GO:0050954	sensory perception of mechanical stimulus	1949-02-01	177/18800	0.0777576	0.277526	0.244701	BIRC5/TBL1X	2
GO:0031114	regulation of microtubule depolymerization	1949-01-01	31/18800	0.0777768	0.277526	0.244701	MAP1B	1
GO:0033137	negative regulation of peptidyl-serine phosphorylation	1949-01-01	31/18800	0.0777768	0.277526	0.244701	GADD45A	1
GO:0045577	regulation of B cell differentiation	1949-01-01	31/18800	0.0777768	0.277526	0.244701	NFAM1	1
GO:0045737	positive regulation of cyclin-dependent protein serine/threonine kinase activity	1949-01-01	31/18800	0.0777768	0.277526	0.244701	CDK5R1	1
GO:0050482	arachidonic acid secretion	1949-01-01	31/18800	0.0777768	0.277526	0.244701	ANXA1	1
GO:0072525	pyridine-containing compound biosynthetic process	1949-01-01	31/18800	0.0777768	0.277526	0.244701	QPRT	1
GO:0140718	facultative heterochromatin assembly	1949-01-01	31/18800	0.0777768	0.277526	0.244701	L3MBTL3	1
GO:1903963	arachidonate transport	1949-01-01	31/18800	0.0777768	0.277526	0.244701	ANXA1	1
GO:1905145	cellular response to acetylcholine	1949-01-01	31/18800	0.0777768	0.277526	0.244701	CDK5R1	1
GO:0008361	regulation of cell size	1949-02-01	179/18800	0.0792732	0.277526	0.244701	CDK5R1/MAP1B	2
GO:0050777	negative regulation of immune response	1949-02-01	179/18800	0.0792732	0.277526	0.244701	HLX/ANXA1	2
GO:0007416	synapse assembly	1949-02-01	180/18800	0.0800345	0.277526	0.244701	MAP1B/OBSL1	2
GO:0001516	prostaglandin biosynthetic process	1949-01-01	32/18800	0.0801845	0.277526	0.244701	ANXA1	1
GO:0006026	aminoglycan catabolic process	1949-01-01	32/18800	0.0801845	0.277526	0.244701	CHI3L2	1
GO:0006221	pyrimidine nucleotide biosynthetic process	1949-01-01	32/18800	0.0801845	0.277526	0.244701	AK5	1
GO:0010165	response to X-ray	1949-01-01	32/18800	0.0801845	0.277526	0.244701	ANXA1	1
GO:0019362	pyridine nucleotide metabolic process	1949-01-01	32/18800	0.0801845	0.277526	0.244701	QPRT	1
GO:0032770	positive regulation of monooxygenase activity	1949-01-01	32/18800	0.0801845	0.277526	0.244701	CDH3	1
GO:0033028	myeloid cell apoptotic process	1949-01-01	32/18800	0.0801845	0.277526	0.244701	ANXA1	1
GO:0046320	regulation of fatty acid oxidation	1949-01-01	32/18800	0.0801845	0.277526	0.244701	DGAT2	1
GO:0046457	prostanoid biosynthetic process	1949-01-01	32/18800	0.0801845	0.277526	0.244701	ANXA1	1
GO:0046496	nicotinamide nucleotide metabolic process	1949-01-01	32/18800	0.0801845	0.277526	0.244701	QPRT	1
GO:0051482	positive regulation of cytosolic calcium ion concentration involved in phospholipase C-activating G protein-coupled signaling pathway	1949-01-01	32/18800	0.0801845	0.277526	0.244701	LPAR1	1
GO:1900745	positive regulation of p38MAPK cascade	1949-01-01	32/18800	0.0801845	0.277526	0.244701	GADD45A	1
GO:1905144	response to acetylcholine	1949-01-01	32/18800	0.0801845	0.277526	0.244701	CDK5R1	1
GO:0010721	negative regulation of cell development	1949-02-01	181/18800	0.0807981	0.278846	0.245865	DAAM2/CDK5R1	2
GO:0021799	cerebral cortex radially oriented cell migration	1949-01-01	33/18800	0.082586	0.281112	0.247862	CDK5R1	1
GO:0032633	interleukin-4 production	1949-01-01	33/18800	0.082586	0.281112	0.247862	ZP3	1
GO:0032673	regulation of interleukin-4 production	1949-01-01	33/18800	0.082586	0.281112	0.247862	ZP3	1
GO:0048566	embryonic digestive tract development	1949-01-01	33/18800	0.082586	0.281112	0.247862	HLX	1
GO:0032970	regulation of actin filament-based process	1949-03-01	393/18800	0.0826249	0.281112	0.247862	DAAM2/LPAR1/CDK5R1	3
GO:0097696	receptor signaling pathway via STAT	1949-02-01	184/18800	0.0831028	0.281939	0.248592	CDK5R1/GADD45A	2
GO:0009649	entrainment of circadian clock	1949-01-01	34/18800	0.0849813	0.282722	0.249282	ARNTL2	1
GO:0032212	positive regulation of telomere maintenance via telomerase	1949-01-01	34/18800	0.0849813	0.282722	0.249282	NEK2	1
GO:0032743	positive regulation of interleukin-2 production	1949-01-01	34/18800	0.0849813	0.282722	0.249282	ANXA1	1
GO:0034383	low-density lipoprotein particle clearance	1949-01-01	34/18800	0.0849813	0.282722	0.249282	DGAT2	1
GO:0035025	positive regulation of Rho protein signal transduction	1949-01-01	34/18800	0.0849813	0.282722	0.249282	LPAR1	1
GO:0051973	positive regulation of telomerase activity	1949-01-01	34/18800	0.0849813	0.282722	0.249282	NEK2	1
GO:0090313	regulation of protein targeting to membrane	1949-01-01	34/18800	0.0849813	0.282722	0.249282	CDK5R1	1
GO:0031099	regeneration	1949-02-01	188/18800	0.0862071	0.282836	0.249382	ANXA1/MAP1B	2
GO:0031345	negative regulation of cell projection organization	1949-02-01	188/18800	0.0862071	0.282836	0.249382	LPAR1/CDK5R1	2
GO:0043123	positive regulation of I-kappaB kinase/NF-kappaB signaling	1949-02-01	188/18800	0.0862071	0.282836	0.249382	UBD/LPAR1	2
GO:0006471	protein ADP-ribosylation	1949-01-01	35/18800	0.0873705	0.282836	0.249382	WARS1	1
GO:0045920	negative regulation of exocytosis	1949-01-01	35/18800	0.0873705	0.282836	0.249382	ANXA1	1
GO:0045922	negative regulation of fatty acid metabolic process	1949-01-01	35/18800	0.0873705	0.282836	0.249382	DGAT2	1
GO:0050775	positive regulation of dendrite morphogenesis	1949-01-01	35/18800	0.0873705	0.282836	0.249382	OBSL1	1
GO:0071398	cellular response to fatty acid	1949-01-01	35/18800	0.0873705	0.282836	0.249382	DGAT2	1
GO:0090050	positive regulation of cell migration involved in sprouting angiogenesis	1949-01-01	35/18800	0.0873705	0.282836	0.249382	ANXA1	1
GO:1904031	positive regulation of cyclin-dependent protein kinase activity	1949-01-01	35/18800	0.0873705	0.282836	0.249382	CDK5R1	1
GO:0043434	response to peptide hormone	1949-03-01	404/18800	0.0880483	0.284264	0.250641	GLP1R/ANXA1/MAP1B	3
GO:0045664	regulation of neuron differentiation	1949-02-01	192/18800	0.0893464	0.285926	0.252107	CDK5R1/MAP1B	2
GO:0010837	regulation of keratinocyte proliferation	1949-01-01	36/18800	0.0897536	0.285926	0.252107	CDH3	1
GO:0018149	peptide cross-linking	1949-01-01	36/18800	0.0897536	0.285926	0.252107	ANXA1	1
GO:0030851	granulocyte differentiation	1949-01-01	36/18800	0.0897536	0.285926	0.252107	L3MBTL3	1
GO:0045777	positive regulation of blood pressure	1949-01-01	36/18800	0.0897536	0.285926	0.252107	GLP1R	1
GO:0002695	negative regulation of leukocyte activation	1949-02-01	193/18800	0.0901366	0.286386	0.252513	HLX/ANXA1	2
GO:0008608	attachment of spindle microtubules to kinetochore	1949-01-01	37/18800	0.0921306	0.2874	0.253406	NEK2	1
GO:0045762	positive regulation of adenylate cyclase activity	1949-01-01	37/18800	0.0921306	0.2874	0.253406	GLP1R	1
GO:0048009	insulin-like growth factor receptor signaling pathway	1949-01-01	37/18800	0.0921306	0.2874	0.253406	CDH3	1
GO:0048821	erythrocyte development	1949-01-01	37/18800	0.0921306	0.2874	0.253406	L3MBTL3	1
GO:0072528	pyrimidine-containing compound biosynthetic process	1949-01-01	37/18800	0.0921306	0.2874	0.253406	AK5	1
GO:0090181	regulation of cholesterol metabolic process	1949-01-01	37/18800	0.0921306	0.2874	0.253406	DGAT2	1
GO:1904358	positive regulation of telomere maintenance via telomere lengthening	1949-01-01	37/18800	0.0921306	0.2874	0.253406	NEK2	1
GO:0043161	proteasome-mediated ubiquitin-dependent protein catabolic process	1949-03-01	414/18800	0.0931078	0.289342	0.255119	TRIB2/UBE3D/TBL1X	3
GO:0007340	acrosome reaction	1949-01-01	38/18800	0.0945015	0.289342	0.255119	ZP3	1
GO:0032717	negative regulation of interleukin-8 production	1949-01-01	38/18800	0.0945015	0.289342	0.255119	ANXA1	1
GO:0035337	fatty-acyl-CoA metabolic process	1949-01-01	38/18800	0.0945015	0.289342	0.255119	DGAT2	1
GO:0043403	skeletal muscle tissue regeneration	1949-01-01	38/18800	0.0945015	0.289342	0.255119	ANXA1	1
GO:0072524	pyridine-containing compound metabolic process	1949-01-01	38/18800	0.0945015	0.289342	0.255119	QPRT	1
GO:0098926	postsynaptic signal transduction	1949-01-01	38/18800	0.0945015	0.289342	0.255119	CDK5R1	1
GO:0022408	negative regulation of cell-cell adhesion	1949-02-01	199/18800	0.0949215	0.289342	0.255119	HLX/ANXA1	2
GO:0071674	mononuclear cell migration	1949-02-01	199/18800	0.0949215	0.289342	0.255119	ANXA1/PADI2	2
GO:0002285	lymphocyte activation involved in immune response	1949-02-01	201/18800	0.0965327	0.28995	0.255655	HLX/ANXA1	2
GO:0009612	response to mechanical stimulus	1949-02-01	201/18800	0.0965327	0.28995	0.255655	MAP1B/GADD45A	2
GO:0002696	positive regulation of leukocyte activation	1949-03-01	421/18800	0.0967209	0.28995	0.255655	ZP3/HLX/ANXA1	3
GO:0045773	positive regulation of axon extension	1949-01-01	39/18800	0.0968664	0.28995	0.255655	MAP1B	1
GO:0045923	positive regulation of fatty acid metabolic process	1949-01-01	39/18800	0.0968664	0.28995	0.255655	ANXA1	1
GO:0071634	regulation of transforming growth factor beta production	1949-01-01	39/18800	0.0968664	0.28995	0.255655	CDH3	1
GO:1902275	regulation of chromatin organization	1949-01-01	39/18800	0.0968664	0.28995	0.255655	L3MBTL3	1
GO:0071383	cellular response to steroid hormone stimulus	1949-02-01	203/18800	0.0981519	0.28995	0.255655	ANXA1/PADI2	2
GO:0002683	negative regulation of immune system process	1949-03-01	425/18800	0.0988114	0.28995	0.255655	HLX/ANXA1/PADI2	3
GO:0017157	regulation of exocytosis	1949-02-01	204/18800	0.0989644	0.28995	0.255655	ZP3/ANXA1	2
GO:0042098	T cell proliferation	1949-02-01	204/18800	0.0989644	0.28995	0.255655	ZP3/ANXA1	2
GO:0010863	positive regulation of phospholipase C activity	1949-01-01	40/18800	0.0992252	0.28995	0.255655	LPAR1	1
GO:0016233	telomere capping	1949-01-01	40/18800	0.0992252	0.28995	0.255655	NEK2	1
GO:0017158	regulation of calcium ion-dependent exocytosis	1949-01-01	40/18800	0.0992252	0.28995	0.255655	ZP3	1
GO:0019432	triglyceride biosynthetic process	1949-01-01	40/18800	0.0992252	0.28995	0.255655	DGAT2	1
GO:0031111	negative regulation of microtubule polymerization or depolymerization	1949-01-01	40/18800	0.0992252	0.28995	0.255655	MAP1B	1
GO:0048713	regulation of oligodendrocyte differentiation	1949-01-01	40/18800	0.0992252	0.28995	0.255655	DAAM2	1
GO:0007623	circadian rhythm	1949-02-01	205/18800	0.0997789	0.29086	0.256458	ARNTL2/MAPK10	2
GO:0007409	axonogenesis	1949-03-01	430/18800	0.101451	0.291854	0.257334	NFASC/CDK5R1/MAP1B	3
GO:0006040	amino sugar metabolic process	1949-01-01	41/18800	0.101578	0.291854	0.257334	CHI3L2	1
GO:0006418	tRNA aminoacylation for protein translation	1949-01-01	41/18800	0.101578	0.291854	0.257334	WARS1	1
GO:0007339	binding of sperm to zona pellucida	1949-01-01	41/18800	0.101578	0.291854	0.257334	ZP3	1
GO:0014014	negative regulation of gliogenesis	1949-01-01	41/18800	0.101578	0.291854	0.257334	DAAM2	1
GO:0050892	intestinal absorption	1949-01-01	41/18800	0.101578	0.291854	0.257334	GCNT3	1
GO:0002573	myeloid leukocyte differentiation	1949-02-01	210/18800	0.10388	0.293679	0.258943	UBD/L3MBTL3	2
GO:0010907	positive regulation of glucose metabolic process	1949-01-01	42/18800	0.103925	0.293679	0.258943	DGAT2	1
GO:0055090	acylglycerol homeostasis	1949-01-01	42/18800	0.103925	0.293679	0.258943	DGAT2	1
GO:0070328	triglyceride homeostasis	1949-01-01	42/18800	0.103925	0.293679	0.258943	DGAT2	1
GO:0090207	regulation of triglyceride metabolic process	1949-01-01	42/18800	0.103925	0.293679	0.258943	DGAT2	1
GO:1900026	positive regulation of substrate adhesion-dependent cell spreading	1949-01-01	42/18800	0.103925	0.293679	0.258943	PREX1	1
GO:1900274	regulation of phospholipase C activity	1949-01-01	42/18800	0.103925	0.293679	0.258943	LPAR1	1
GO:0050867	positive regulation of cell activation	1949-03-01	436/18800	0.104655	0.2945	0.259667	ZP3/HLX/ANXA1	3
GO:0042180	cellular ketone metabolic process	1949-02-01	211/18800	0.104706	0.2945	0.259667	DGAT2/ANXA1	2
GO:0009314	response to radiation	1949-03-01	438/18800	0.105733	0.295428	0.260485	MAPK10/ANXA1/GADD45A	3
GO:0001825	blastocyst formation	1949-01-01	43/18800	0.106265	0.295428	0.260485	ZP3	1
GO:0009394	2'-deoxyribonucleotide metabolic process	1949-01-01	43/18800	0.106265	0.295428	0.260485	AK5	1
GO:0016266	O-glycan processing	1949-01-01	43/18800	0.106265	0.295428	0.260485	GCNT3	1
GO:0071604	transforming growth factor beta production	1949-01-01	43/18800	0.106265	0.295428	0.260485	CDH3	1
GO:0045936	negative regulation of phosphate metabolic process	1949-03-01	440/18800	0.106814	0.296268	0.261226	TRIB2/GADD45A/WARS1	3
GO:0010563	negative regulation of phosphorus metabolic process	1949-03-01	441/18800	0.107357	0.296429	0.261368	TRIB2/GADD45A/WARS1	3
GO:0009262	deoxyribonucleotide metabolic process	1949-01-01	44/18800	0.1086	0.296429	0.261368	AK5	1
GO:0021762	substantia nigra development	1949-01-01	44/18800	0.1086	0.296429	0.261368	PADI2	1
GO:0021795	cerebral cortex cell migration	1949-01-01	44/18800	0.1086	0.296429	0.261368	CDK5R1	1
GO:0030517	negative regulation of axon extension	1949-01-01	44/18800	0.1086	0.296429	0.261368	CDK5R1	1
GO:0043039	tRNA aminoacylation	1949-01-01	44/18800	0.1086	0.296429	0.261368	WARS1	1
GO:0061001	regulation of dendritic spine morphogenesis	1949-01-01	44/18800	0.1086	0.296429	0.261368	CDK5R1	1
GO:0050866	negative regulation of cell activation	1949-02-01	216/18800	0.108862	0.296469	0.261403	HLX/ANXA1	2
GO:0010876	lipid localization	1949-03-01	446/18800	0.110086	0.298044	0.262792	FABP7/DGAT2/ANXA1	3
GO:0002861	regulation of inflammatory response to antigenic stimulus	1949-01-01	45/18800	0.110929	0.298044	0.262792	ZP3	1
GO:0002920	regulation of humoral immune response	1949-01-01	45/18800	0.110929	0.298044	0.262792	ZP3	1
GO:0019692	deoxyribose phosphate metabolic process	1949-01-01	45/18800	0.110929	0.298044	0.262792	AK5	1
GO:0043038	amino acid activation	1949-01-01	45/18800	0.110929	0.298044	0.262792	WARS1	1
GO:0060612	adipose tissue development	1949-01-01	45/18800	0.110929	0.298044	0.262792	DGAT2	1
GO:0007019	microtubule depolymerization	1949-01-01	46/18800	0.113252	0.299812	0.264351	MAP1B	1
GO:0031018	endocrine pancreas development	1949-01-01	46/18800	0.113252	0.299812	0.264351	ANXA1	1
GO:0032309	icosanoid secretion	1949-01-01	46/18800	0.113252	0.299812	0.264351	ANXA1	1
GO:0042398	cellular modified amino acid biosynthetic process	1949-01-01	46/18800	0.113252	0.299812	0.264351	BBOX1	1
GO:1900744	regulation of p38MAPK cascade	1949-01-01	46/18800	0.113252	0.299812	0.264351	GADD45A	1
GO:0016055	Wnt signaling pathway	1949-03-01	452/18800	0.113397	0.299812	0.264351	DAAM2/CDH3/TBL1X	3
GO:0050769	positive regulation of neurogenesis	1949-02-01	222/18800	0.113907	0.299812	0.264351	MAP1B/OBSL1	2
GO:0198738	cell-cell signaling by wnt	1949-03-01	454/18800	0.114509	0.299812	0.264351	DAAM2/CDH3/TBL1X	3
GO:0002673	regulation of acute inflammatory response	1949-01-01	47/18800	0.115569	0.299812	0.264351	ZP3	1
GO:0043616	keratinocyte proliferation	1949-01-01	47/18800	0.115569	0.299812	0.264351	CDH3	1
GO:0046189	phenol-containing compound biosynthetic process	1949-01-01	47/18800	0.115569	0.299812	0.264351	CDH3	1
GO:0051972	regulation of telomerase activity	1949-01-01	47/18800	0.115569	0.299812	0.264351	NEK2	1
GO:0097028	dendritic cell differentiation	1949-01-01	47/18800	0.115569	0.299812	0.264351	UBD	1
GO:0006874	cellular calcium ion homeostasis	1949-03-01	456/18800	0.115626	0.299812	0.264351	GLP1R/MCHR1/LPAR1	3
GO:0022407	regulation of cell-cell adhesion	1949-03-01	456/18800	0.115626	0.299812	0.264351	ZP3/HLX/ANXA1	3
GO:0046460	neutral lipid biosynthetic process	1949-01-01	48/18800	0.11788	0.299812	0.264351	DGAT2	1
GO:0046463	acylglycerol biosynthetic process	1949-01-01	48/18800	0.11788	0.299812	0.264351	DGAT2	1
GO:0048483	autonomic nervous system development	1949-01-01	48/18800	0.11788	0.299812	0.264351	HLX	1
GO:0048588	developmental cell growth	1949-02-01	227/18800	0.118158	0.299812	0.264351	CDK5R1/MAP1B	2
GO:0008037	cell recognition	1949-02-01	228/18800	0.119013	0.299812	0.264351	ZP3/CDK5R1	2
GO:0097529	myeloid leukocyte migration	1949-02-01	229/18800	0.11987	0.299812	0.264351	PREX1/ANXA1	2
GO:0008038	neuron recognition	1949-01-01	49/18800	0.120185	0.299812	0.264351	CDK5R1	1
GO:0022602	ovulation cycle process	1949-01-01	49/18800	0.120185	0.299812	0.264351	ZP3	1
GO:0030225	macrophage differentiation	1949-01-01	49/18800	0.120185	0.299812	0.264351	L3MBTL3	1
GO:0030850	prostate gland development	1949-01-01	49/18800	0.120185	0.299812	0.264351	ANXA1	1
GO:0035036	sperm-egg recognition	1949-01-01	49/18800	0.120185	0.299812	0.264351	ZP3	1
GO:0042304	regulation of fatty acid biosynthetic process	1949-01-01	49/18800	0.120185	0.299812	0.264351	ANXA1	1
GO:0048546	digestive tract morphogenesis	1949-01-01	49/18800	0.120185	0.299812	0.264351	HLX	1
GO:0051489	regulation of filopodium assembly	1949-01-01	49/18800	0.120185	0.299812	0.264351	DAAM2	1
GO:0009913	epidermal cell differentiation	1949-02-01	230/18800	0.120728	0.299812	0.264351	CDH3/ANXA1	2
GO:0010594	regulation of endothelial cell migration	1949-02-01	230/18800	0.120728	0.299812	0.264351	ANXA1/GADD45A	2
GO:0050670	regulation of lymphocyte proliferation	1949-02-01	230/18800	0.120728	0.299812	0.264351	ZP3/ANXA1	2
GO:0072593	reactive oxygen species metabolic process	1949-02-01	231/18800	0.121587	0.299812	0.264351	PREX1/GADD45A	2
GO:0055074	calcium ion homeostasis	1949-03-01	468/18800	0.122412	0.299812	0.264351	GLP1R/MCHR1/LPAR1	3
GO:0006692	prostanoid metabolic process	1949-01-01	50/18800	0.122484	0.299812	0.264351	ANXA1	1
GO:0006693	prostaglandin metabolic process	1949-01-01	50/18800	0.122484	0.299812	0.264351	ANXA1	1
GO:0019933	cAMP-mediated signaling	1949-01-01	50/18800	0.122484	0.299812	0.264351	GLP1R	1
GO:0031281	positive regulation of cyclase activity	1949-01-01	50/18800	0.122484	0.299812	0.264351	GLP1R	1
GO:0051646	mitochondrion localization	1949-01-01	50/18800	0.122484	0.299812	0.264351	MAP1B	1
GO:1903307	positive regulation of regulated secretory pathway	1949-01-01	50/18800	0.122484	0.299812	0.264351	ZP3	1
GO:0032944	regulation of mononuclear cell proliferation	1949-02-01	233/18800	0.123312	0.299812	0.264351	ZP3/ANXA1	2
GO:0007411	axon guidance	1949-02-01	234/18800	0.124176	0.299812	0.264351	NFASC/CDK5R1	2
GO:0060560	developmental growth involved in morphogenesis	1949-02-01	234/18800	0.124176	0.299812	0.264351	CDK5R1/MAP1B	2
GO:0006111	regulation of gluconeogenesis	1949-01-01	51/18800	0.124777	0.299812	0.264351	DGAT2	1
GO:0008347	glial cell migration	1949-01-01	51/18800	0.124777	0.299812	0.264351	CDK5R1	1
GO:0042572	retinol metabolic process	1949-01-01	51/18800	0.124777	0.299812	0.264351	DGAT2	1
GO:0043277	apoptotic cell clearance	1949-01-01	51/18800	0.124777	0.299812	0.264351	ANXA1	1
GO:0051349	positive regulation of lyase activity	1949-01-01	51/18800	0.124777	0.299812	0.264351	GLP1R	1
GO:0051496	positive regulation of stress fiber assembly	1949-01-01	51/18800	0.124777	0.299812	0.264351	LPAR1	1
GO:0097485	neuron projection guidance	1949-02-01	235/18800	0.125042	0.299812	0.264351	NFASC/CDK5R1	2
GO:0001819	positive regulation of cytokine production	1949-03-01	475/18800	0.126439	0.299812	0.264351	ZP3/NFAM1/ANXA1	3
GO:0002686	negative regulation of leukocyte migration	1949-01-01	52/18800	0.127064	0.299812	0.264351	PADI2	1
GO:0006220	pyrimidine nucleotide metabolic process	1949-01-01	52/18800	0.127064	0.299812	0.264351	AK5	1
GO:0006636	unsaturated fatty acid biosynthetic process	1949-01-01	52/18800	0.127064	0.299812	0.264351	ANXA1	1
GO:0007215	glutamate receptor signaling pathway	1949-01-01	52/18800	0.127064	0.299812	0.264351	CDK5R1	1
GO:0031103	axon regeneration	1949-01-01	52/18800	0.127064	0.299812	0.264351	MAP1B	1
GO:0032206	positive regulation of telomere maintenance	1949-01-01	52/18800	0.127064	0.299812	0.264351	NEK2	1
GO:0038093	Fc receptor signaling pathway	1949-01-01	52/18800	0.127064	0.299812	0.264351	MAPK10	1
GO:0043392	negative regulation of DNA binding	1949-01-01	52/18800	0.127064	0.299812	0.264351	NEK2	1
GO:0043525	positive regulation of neuron apoptotic process	1949-01-01	52/18800	0.127064	0.299812	0.264351	CDK5R1	1
GO:0046622	positive regulation of organ growth	1949-01-01	52/18800	0.127064	0.299812	0.264351	HLX	1
GO:0048013	ephrin receptor signaling pathway	1949-01-01	52/18800	0.127064	0.299812	0.264351	CDK5R1	1
GO:0061564	axon development	1949-03-01	479/18800	0.128761	0.301055	0.265447	NFASC/CDK5R1/MAP1B	3
GO:0001667	ameboidal-type cell migration	1949-03-01	480/18800	0.129344	0.301055	0.265447	DAAM2/ANXA1/GADD45A	3
GO:0032210	regulation of telomere maintenance via telomerase	1949-01-01	53/18800	0.129346	0.301055	0.265447	NEK2	1
GO:0033059	cellular pigmentation	1949-01-01	53/18800	0.129346	0.301055	0.265447	CDH3	1
GO:0034381	plasma lipoprotein particle clearance	1949-01-01	53/18800	0.129346	0.301055	0.265447	DGAT2	1
GO:0071385	cellular response to glucocorticoid stimulus	1949-01-01	53/18800	0.129346	0.301055	0.265447	ANXA1	1
GO:1900087	positive regulation of G1/S transition of mitotic cell cycle	1949-01-01	53/18800	0.129346	0.301055	0.265447	ANXA1	1
GO:0030520	intracellular estrogen receptor signaling pathway	1949-01-01	54/18800	0.131622	0.304581	0.268556	PADI2	1
GO:0048599	oocyte development	1949-01-01	54/18800	0.131622	0.304581	0.268556	ZP3	1
GO:0071715	icosanoid transport	1949-01-01	54/18800	0.131622	0.304581	0.268556	ANXA1	1
GO:0009117	nucleotide metabolic process	1949-03-01	487/18800	0.133453	0.307464	0.271097	AK5/DGAT2/QPRT	3
GO:0090066	regulation of anatomical structure size	1949-03-01	487/18800	0.133453	0.307464	0.271097	DAAM2/CDK5R1/MAP1B	3
GO:0051403	stress-activated MAPK cascade	1949-02-01	245/18800	0.133781	0.307464	0.271097	MAPK10/GADD45A	2
GO:0010518	positive regulation of phospholipase activity	1949-01-01	55/18800	0.133891	0.307464	0.271097	LPAR1	1
GO:1901652	response to peptide	1949-03-01	491/18800	0.135822	0.310719	0.273968	GLP1R/ANXA1/MAP1B	3
GO:0010676	positive regulation of cellular carbohydrate metabolic process	1949-01-01	56/18800	0.136155	0.310719	0.273968	DGAT2	1
GO:0046148	pigment biosynthetic process	1949-01-01	56/18800	0.136155	0.310719	0.273968	CDH3	1
GO:0032886	regulation of microtubule-based process	1949-02-01	249/18800	0.137316	0.310719	0.273968	CDK5R1/MAP1B	2
GO:0016570	histone modification	1949-03-01	494/18800	0.137608	0.310719	0.273968	PADI3/PADI2/TBL1X	3
GO:0072503	cellular divalent inorganic cation homeostasis	1949-03-01	494/18800	0.137608	0.310719	0.273968	GLP1R/MCHR1/LPAR1	3
GO:0006753	nucleoside phosphate metabolic process	1949-03-01	495/18800	0.138205	0.310719	0.273968	AK5/DGAT2/QPRT	3
GO:0001541	ovarian follicle development	1949-01-01	57/18800	0.138414	0.310719	0.273968	ZP3	1
GO:0032768	regulation of monooxygenase activity	1949-01-01	57/18800	0.138414	0.310719	0.273968	CDH3	1
GO:0038066	p38MAPK cascade	1949-01-01	57/18800	0.138414	0.310719	0.273968	GADD45A	1
GO:0046456	icosanoid biosynthetic process	1949-01-01	57/18800	0.138414	0.310719	0.273968	ANXA1	1
GO:0060042	retina morphogenesis in camera-type eye	1949-01-01	57/18800	0.138414	0.310719	0.273968	OBSL1	1
GO:0010498	proteasomal protein catabolic process	1949-03-01	496/18800	0.138803	0.310939	0.274162	TRIB2/UBE3D/TBL1X	3
GO:0031098	stress-activated protein kinase signaling cascade	1949-02-01	252/18800	0.139981	0.310939	0.274162	MAPK10/GADD45A	2
GO:0009994	oocyte differentiation	1949-01-01	58/18800	0.140666	0.310939	0.274162	ZP3	1
GO:0022029	telencephalon cell migration	1949-01-01	58/18800	0.140666	0.310939	0.274162	CDK5R1	1
GO:0045761	regulation of adenylate cyclase activity	1949-01-01	58/18800	0.140666	0.310939	0.274162	GLP1R	1
GO:0060997	dendritic spine morphogenesis	1949-01-01	58/18800	0.140666	0.310939	0.274162	CDK5R1	1
GO:0090303	positive regulation of wound healing	1949-01-01	58/18800	0.140666	0.310939	0.274162	ANXA1	1
GO:1900024	regulation of substrate adhesion-dependent cell spreading	1949-01-01	58/18800	0.140666	0.310939	0.274162	PREX1	1
GO:0043122	regulation of I-kappaB kinase/NF-kappaB signaling	1949-02-01	254/18800	0.141764	0.310939	0.274162	UBD/LPAR1	2
GO:0070663	regulation of leukocyte proliferation	1949-02-01	254/18800	0.141764	0.310939	0.274162	ZP3/ANXA1	2
GO:0009165	nucleotide biosynthetic process	1949-02-01	255/18800	0.142657	0.310939	0.274162	AK5/QPRT	2
GO:0002711	positive regulation of T cell mediated immunity	1949-01-01	59/18800	0.142913	0.310939	0.274162	ZP3	1
GO:0019748	secondary metabolic process	1949-01-01	59/18800	0.142913	0.310939	0.274162	CDH3	1
GO:0031102	neuron projection regeneration	1949-01-01	59/18800	0.142913	0.310939	0.274162	MAP1B	1
GO:0045599	negative regulation of fat cell differentiation	1949-01-01	59/18800	0.142913	0.310939	0.274162	TRIB2	1
GO:0051353	positive regulation of oxidoreductase activity	1949-01-01	59/18800	0.142913	0.310939	0.274162	CDH3	1
GO:0071384	cellular response to corticosteroid stimulus	1949-01-01	59/18800	0.142913	0.310939	0.274162	ANXA1	1
GO:1901293	nucleoside phosphate biosynthetic process	1949-02-01	257/18800	0.144448	0.31371	0.276605	AK5/QPRT	2
GO:0021885	forebrain cell migration	1949-01-01	61/18800	0.147389	0.317799	0.28021	CDK5R1	1
GO:0032233	positive regulation of actin filament bundle assembly	1949-01-01	61/18800	0.147389	0.317799	0.28021	LPAR1	1
GO:0032387	negative regulation of intracellular transport	1949-01-01	61/18800	0.147389	0.317799	0.28021	MAP1B	1
GO:1904356	regulation of telomere maintenance via telomere lengthening	1949-01-01	61/18800	0.147389	0.317799	0.28021	NEK2	1
GO:0046579	positive regulation of Ras protein signal transduction	1949-01-01	62/18800	0.149618	0.322028	0.283939	LPAR1	1
GO:0032613	interleukin-10 production	1949-01-01	63/18800	0.151842	0.322765	0.284589	TRIB2	1
GO:0032623	interleukin-2 production	1949-01-01	63/18800	0.151842	0.322765	0.284589	ANXA1	1
GO:0032653	regulation of interleukin-10 production	1949-01-01	63/18800	0.151842	0.322765	0.284589	TRIB2	1
GO:0032663	regulation of interleukin-2 production	1949-01-01	63/18800	0.151842	0.322765	0.284589	ANXA1	1
GO:0070542	response to fatty acid	1949-01-01	63/18800	0.151842	0.322765	0.284589	DGAT2	1
GO:2000242	negative regulation of reproductive process	1949-01-01	63/18800	0.151842	0.322765	0.284589	ZP3	1
GO:2000401	regulation of lymphocyte migration	1949-01-01	63/18800	0.151842	0.322765	0.284589	PADI2	1
GO:0048247	lymphocyte chemotaxis	1949-01-01	64/18800	0.15406	0.325751	0.287221	PADI2	1
GO:0048814	regulation of dendrite morphogenesis	1949-01-01	64/18800	0.15406	0.325751	0.287221	OBSL1	1
GO:0050771	negative regulation of axonogenesis	1949-01-01	64/18800	0.15406	0.325751	0.287221	CDK5R1	1
GO:0051962	positive regulation of nervous system development	1949-02-01	270/18800	0.156201	0.328692	0.289815	MAP1B/OBSL1	2
GO:0110053	regulation of actin filament organization	1949-02-01	270/18800	0.156201	0.328692	0.289815	DAAM2/LPAR1	2
GO:0017156	calcium-ion regulated exocytosis	1949-01-01	65/18800	0.156273	0.328692	0.289815	ZP3	1
GO:0015909	long-chain fatty acid transport	1949-01-01	66/18800	0.158479	0.33044	0.291356	ANXA1	1
GO:0030239	myofibril assembly	1949-01-01	66/18800	0.158479	0.33044	0.291356	OBSL1	1
GO:0046847	filopodium assembly	1949-01-01	66/18800	0.158479	0.33044	0.291356	DAAM2	1
GO:0050854	regulation of antigen receptor-mediated signaling pathway	1949-01-01	66/18800	0.158479	0.33044	0.291356	NFAM1	1
GO:1902808	positive regulation of cell cycle G1/S phase transition	1949-01-01	66/18800	0.158479	0.33044	0.291356	ANXA1	1
GO:0007187	G protein-coupled receptor signaling pathway, coupled to cyclic nucleotide second messenger	1949-01-01	67/18800	0.16068	0.33387	0.294381	ANXA1	1
GO:0055002	striated muscle cell development	1949-01-01	67/18800	0.16068	0.33387	0.294381	OBSL1	1
GO:0060193	positive regulation of lipase activity	1949-01-01	68/18800	0.162876	0.337848	0.297888	LPAR1	1
GO:0043542	endothelial cell migration	1949-02-01	279/18800	0.164445	0.3383	0.298286	ANXA1/GADD45A	2
GO:0098742	cell-cell adhesion via plasma-membrane adhesion molecules	1949-02-01	279/18800	0.164445	0.3383	0.298286	CDH3/OBSL1	2
GO:0007004	telomere maintenance via telomerase	1949-01-01	69/18800	0.165066	0.3383	0.298286	NEK2	1
GO:0009988	cell-cell recognition	1949-01-01	69/18800	0.165066	0.3383	0.298286	ZP3	1
GO:0032922	circadian regulation of gene expression	1949-01-01	69/18800	0.165066	0.3383	0.298286	ARNTL2	1
GO:0050922	negative regulation of chemotaxis	1949-01-01	69/18800	0.165066	0.3383	0.298286	PADI2	1
GO:0090307	mitotic spindle assembly	1949-01-01	69/18800	0.165066	0.3383	0.298286	NEK2	1
GO:0048872	homeostasis of number of cells	1949-02-01	282/18800	0.167211	0.339302	0.29917	ANXA1/L3MBTL3	2
GO:0002548	monocyte chemotaxis	1949-01-01	70/18800	0.16725	0.339302	0.29917	ANXA1	1
GO:0003407	neural retina development	1949-01-01	70/18800	0.16725	0.339302	0.29917	OBSL1	1
GO:0042698	ovulation cycle	1949-01-01	70/18800	0.16725	0.339302	0.29917	ZP3	1
GO:0051057	positive regulation of small GTPase mediated signal transduction	1949-01-01	70/18800	0.16725	0.339302	0.29917	LPAR1	1
GO:0071260	cellular response to mechanical stimulus	1949-01-01	70/18800	0.16725	0.339302	0.29917	GADD45A	1
GO:0031507	heterochromatin assembly	1949-01-01	71/18800	0.169428	0.342565	0.302047	L3MBTL3	1
GO:2000379	positive regulation of reactive oxygen species metabolic process	1949-01-01	71/18800	0.169428	0.342565	0.302047	GADD45A	1
GO:0002366	leukocyte activation involved in immune response	1949-02-01	285/18800	0.169985	0.343112	0.30253	HLX/ANXA1	2
GO:0006801	superoxide metabolic process	1949-01-01	72/18800	0.171601	0.343392	0.302776	PREX1	1
GO:0035567	non-canonical Wnt signaling pathway	1949-01-01	72/18800	0.171601	0.343392	0.302776	DAAM2	1
GO:0042246	tissue regeneration	1949-01-01	72/18800	0.171601	0.343392	0.302776	ANXA1	1
GO:1901880	negative regulation of protein depolymerization	1949-01-01	72/18800	0.171601	0.343392	0.302776	MAP1B	1
GO:1903036	positive regulation of response to wounding	1949-01-01	72/18800	0.171601	0.343392	0.302776	ANXA1	1
GO:0044262	cellular carbohydrate metabolic process	1949-02-01	287/18800	0.171839	0.343392	0.302776	PPP1R1A/DGAT2	2
GO:0007249	I-kappaB kinase/NF-kappaB signaling	1949-02-01	288/18800	0.172767	0.344383	0.30365	UBD/LPAR1	2
GO:0002263	cell activation involved in immune response	1949-02-01	289/18800	0.173696	0.344383	0.30365	HLX/ANXA1	2
GO:0005977	glycogen metabolic process	1949-01-01	73/18800	0.173769	0.344383	0.30365	PPP1R1A	1
GO:0019226	transmission of nerve impulse	1949-01-01	73/18800	0.173769	0.344383	0.30365	NFASC	1
GO:2000573	positive regulation of DNA biosynthetic process	1949-01-01	73/18800	0.173769	0.344383	0.30365	NEK2	1
GO:0010632	regulation of epithelial cell migration	1949-02-01	290/18800	0.174627	0.345249	0.304414	ANXA1/GADD45A	2
GO:0006073	cellular glucan metabolic process	1949-01-01	74/18800	0.175931	0.345249	0.304414	PPP1R1A	1
GO:0035924	cellular response to vascular endothelial growth factor stimulus	1949-01-01	74/18800	0.175931	0.345249	0.304414	ANXA1	1
GO:0044042	glucan metabolic process	1949-01-01	74/18800	0.175931	0.345249	0.304414	PPP1R1A	1
GO:0061515	myeloid cell development	1949-01-01	74/18800	0.175931	0.345249	0.304414	L3MBTL3	1
GO:1901568	fatty acid derivative metabolic process	1949-01-01	74/18800	0.175931	0.345249	0.304414	DGAT2	1
GO:0140014	mitotic nuclear division	1949-02-01	293/18800	0.177422	0.345491	0.304627	NEK2/OBSL1	2
GO:0002437	inflammatory response to antigenic stimulus	1949-01-01	75/18800	0.178087	0.345491	0.304627	ZP3	1
GO:0006278	RNA-templated DNA biosynthetic process	1949-01-01	75/18800	0.178087	0.345491	0.304627	NEK2	1
GO:0043536	positive regulation of blood vessel endothelial cell migration	1949-01-01	75/18800	0.178087	0.345491	0.304627	ANXA1	1
GO:0045685	regulation of glial cell differentiation	1949-01-01	75/18800	0.178087	0.345491	0.304627	DAAM2	1
GO:0051865	protein autoubiquitination	1949-01-01	75/18800	0.178087	0.345491	0.304627	UBE3D	1
GO:0071479	cellular response to ionizing radiation	1949-01-01	75/18800	0.178087	0.345491	0.304627	GADD45A	1
GO:0071375	cellular response to peptide hormone stimulus	1949-02-01	294/18800	0.178355	0.345491	0.304627	GLP1R/MAP1B	2
GO:0043588	skin development	1949-02-01	296/18800	0.180224	0.347899	0.30675	CDH3/ANXA1	2
GO:0046651	lymphocyte proliferation	1949-02-01	296/18800	0.180224	0.347899	0.30675	ZP3/ANXA1	2
GO:0032729	positive regulation of interferon-gamma production	1949-01-01	77/18800	0.182383	0.347899	0.30675	ZP3	1
GO:0043154	negative regulation of cysteine-type endopeptidase activity involved in apoptotic process	1949-01-01	77/18800	0.182383	0.347899	0.30675	BIRC5	1
GO:0045913	positive regulation of carbohydrate metabolic process	1949-01-01	77/18800	0.182383	0.347899	0.30675	DGAT2	1
GO:0050772	positive regulation of axonogenesis	1949-01-01	77/18800	0.182383	0.347899	0.30675	MAP1B	1
GO:0051339	regulation of lyase activity	1949-01-01	77/18800	0.182383	0.347899	0.30675	GLP1R	1
GO:0051056	regulation of small GTPase mediated signal transduction	1949-02-01	299/18800	0.183034	0.347899	0.30675	PREX1/LPAR1	2
GO:0032943	mononuclear cell proliferation	1949-02-01	300/18800	0.183972	0.347899	0.30675	ZP3/ANXA1	2
GO:0006513	protein monoubiquitination	1949-01-01	78/18800	0.184523	0.347899	0.30675	UBE3D	1
GO:0007422	peripheral nervous system development	1949-01-01	78/18800	0.184523	0.347899	0.30675	NFASC	1
GO:0009123	nucleoside monophosphate metabolic process	1949-01-01	78/18800	0.184523	0.347899	0.30675	AK5	1
GO:0031279	regulation of cyclase activity	1949-01-01	78/18800	0.184523	0.347899	0.30675	GLP1R	1
GO:0042440	pigment metabolic process	1949-01-01	78/18800	0.184523	0.347899	0.30675	CDH3	1
GO:0043537	negative regulation of blood vessel endothelial cell migration	1949-01-01	78/18800	0.184523	0.347899	0.30675	GADD45A	1
GO:0090049	regulation of cell migration involved in sprouting angiogenesis	1949-01-01	78/18800	0.184523	0.347899	0.30675	ANXA1	1
GO:1903533	regulation of protein targeting	1949-01-01	78/18800	0.184523	0.347899	0.30675	CDK5R1	1
GO:0006094	gluconeogenesis	1949-01-01	79/18800	0.186657	0.350822	0.309327	DGAT2	1
GO:0070828	heterochromatin organization	1949-01-01	79/18800	0.186657	0.350822	0.309327	L3MBTL3	1
GO:0007162	negative regulation of cell adhesion	1949-02-01	305/18800	0.188673	0.351522	0.309945	HLX/ANXA1	2
GO:0001895	retina homeostasis	1949-01-01	80/18800	0.188786	0.351522	0.309945	CDH3	1
GO:0021766	hippocampus development	1949-01-01	80/18800	0.188786	0.351522	0.309945	CDK5R1	1
GO:0032204	regulation of telomere maintenance	1949-01-01	80/18800	0.188786	0.351522	0.309945	NEK2	1
GO:0045814	negative regulation of gene expression, epigenetic	1949-01-01	80/18800	0.188786	0.351522	0.309945	L3MBTL3	1
GO:0097061	dendritic spine organization	1949-01-01	80/18800	0.188786	0.351522	0.309945	CDK5R1	1
GO:0050890	cognition	1949-02-01	306/18800	0.189616	0.352521	0.310825	GLP1R/GPR155	2
GO:0010833	telomere maintenance via telomere lengthening	1949-01-01	81/18800	0.190909	0.353285	0.311499	NEK2	1
GO:0031016	pancreas development	1949-01-01	81/18800	0.190909	0.353285	0.311499	ANXA1	1
GO:0055013	cardiac muscle cell development	1949-01-01	81/18800	0.190909	0.353285	0.311499	OBSL1	1
GO:0019319	hexose biosynthetic process	1949-01-01	82/18800	0.193027	0.355561	0.313506	DGAT2	1
GO:0043242	negative regulation of protein-containing complex disassembly	1949-01-01	82/18800	0.193027	0.355561	0.313506	MAP1B	1
GO:0072527	pyrimidine-containing compound metabolic process	1949-01-01	82/18800	0.193027	0.355561	0.313506	AK5	1
GO:0019935	cyclic-nucleotide-mediated signaling	1949-01-01	83/18800	0.19514	0.35726	0.315004	GLP1R	1
GO:0033273	response to vitamin	1949-01-01	83/18800	0.19514	0.35726	0.315004	MAP1B	1
GO:0045921	positive regulation of exocytosis	1949-01-01	83/18800	0.19514	0.35726	0.315004	ZP3	1
GO:0048678	response to axon injury	1949-01-01	83/18800	0.19514	0.35726	0.315004	MAP1B	1
GO:0001523	retinoid metabolic process	1949-01-01	84/18800	0.197247	0.36002	0.317438	DGAT2	1
GO:0097006	regulation of plasma lipoprotein particle levels	1949-01-01	84/18800	0.197247	0.36002	0.317438	DGAT2	1
GO:0018105	peptidyl-serine phosphorylation	1949-02-01	315/18800	0.198127	0.360026	0.317443	CDK5R1/GADD45A	2
GO:0009142	nucleoside triphosphate biosynthetic process	1949-01-01	85/18800	0.199348	0.360026	0.317443	AK5	1
GO:0031424	keratinization	1949-01-01	85/18800	0.199348	0.360026	0.317443	CDH3	1
GO:0072384	organelle transport along microtubule	1949-01-01	85/18800	0.199348	0.360026	0.317443	MAP1B	1
GO:2000106	regulation of leukocyte apoptotic process	1949-01-01	85/18800	0.199348	0.360026	0.317443	ANXA1	1
GO:2000117	negative regulation of cysteine-type endopeptidase activity	1949-01-01	85/18800	0.199348	0.360026	0.317443	BIRC5	1
GO:2000243	positive regulation of reproductive process	1949-01-01	85/18800	0.199348	0.360026	0.317443	ZP3	1
GO:0015849	organic acid transport	1949-02-01	318/18800	0.200975	0.361097	0.318387	FABP7/ANXA1	2
GO:0006112	energy reserve metabolic process	1949-01-01	86/18800	0.201445	0.361097	0.318387	PPP1R1A	1
GO:0019915	lipid storage	1949-01-01	86/18800	0.201445	0.361097	0.318387	DGAT2	1
GO:0046364	monosaccharide biosynthetic process	1949-01-01	86/18800	0.201445	0.361097	0.318387	DGAT2	1
GO:0099175	regulation of postsynapse organization	1949-01-01	86/18800	0.201445	0.361097	0.318387	CDK5R1	1
GO:0001960	negative regulation of cytokine-mediated signaling pathway	1949-01-01	87/18800	0.203536	0.362128	0.319296	PADI2	1
GO:0016101	diterpenoid metabolic process	1949-01-01	87/18800	0.203536	0.362128	0.319296	DGAT2	1
GO:0035023	regulation of Rho protein signal transduction	1949-01-01	87/18800	0.203536	0.362128	0.319296	LPAR1	1
GO:0055006	cardiac cell development	1949-01-01	87/18800	0.203536	0.362128	0.319296	OBSL1	1
GO:1901216	positive regulation of neuron death	1949-01-01	87/18800	0.203536	0.362128	0.319296	CDK5R1	1
GO:1901990	regulation of mitotic cell cycle phase transition	1949-02-01	321/18800	0.203829	0.362128	0.319296	UBD/ANXA1	2
GO:0002709	regulation of T cell mediated immunity	1949-01-01	88/18800	0.205621	0.364235	0.321153	ZP3	1
GO:1901879	regulation of protein depolymerization	1949-01-01	88/18800	0.205621	0.364235	0.321153	MAP1B	1
GO:0001776	leukocyte homeostasis	1949-01-01	89/18800	0.207701	0.364692	0.321557	ANXA1	1
GO:0001942	hair follicle development	1949-01-01	89/18800	0.207701	0.364692	0.321557	CDH3	1
GO:0006493	protein O-linked glycosylation	1949-01-01	89/18800	0.207701	0.364692	0.321557	GCNT3	1
GO:0070098	chemokine-mediated signaling pathway	1949-01-01	89/18800	0.207701	0.364692	0.321557	PADI2	1
GO:0106027	neuron projection organization	1949-01-01	89/18800	0.207701	0.364692	0.321557	CDK5R1	1
GO:2001252	positive regulation of chromosome organization	1949-01-01	89/18800	0.207701	0.364692	0.321557	NEK2	1
GO:0030901	midbrain development	1949-01-01	90/18800	0.209776	0.366194	0.322881	PADI2	1
GO:0032508	DNA duplex unwinding	1949-01-01	90/18800	0.209776	0.366194	0.322881	ANXA1	1
GO:0046031	ADP metabolic process	1949-01-01	90/18800	0.209776	0.366194	0.322881	AK5	1
GO:0070301	cellular response to hydrogen peroxide	1949-01-01	90/18800	0.209776	0.366194	0.322881	ANXA1	1
GO:0002768	immune response-regulating cell surface receptor signaling pathway	1949-02-01	328/18800	0.210506	0.366485	0.323138	NFAM1/MAPK10	2
GO:0045787	positive regulation of cell cycle	1949-02-01	329/18800	0.211461	0.366485	0.323138	CDK5R1/ANXA1	2
GO:0045666	positive regulation of neuron differentiation	1949-01-01	91/18800	0.211846	0.366485	0.323138	MAP1B	1
GO:0060996	dendritic spine development	1949-01-01	91/18800	0.211846	0.366485	0.323138	CDK5R1	1
GO:0090398	cellular senescence	1949-01-01	91/18800	0.211846	0.366485	0.323138	MAPK10	1
GO:0048545	response to steroid hormone	1949-02-01	330/18800	0.212418	0.366485	0.323138	ANXA1/PADI2	2
GO:0070661	leukocyte proliferation	1949-02-01	330/18800	0.212418	0.366485	0.323138	ZP3/ANXA1	2
GO:0002065	columnar/cuboidal epithelial cell differentiation	1949-01-01	92/18800	0.21391	0.366485	0.323138	MAP1B	1
GO:0022404	molting cycle process	1949-01-01	92/18800	0.21391	0.366485	0.323138	CDH3	1
GO:0022405	hair cycle process	1949-01-01	92/18800	0.21391	0.366485	0.323138	CDH3	1
GO:0032436	positive regulation of proteasomal ubiquitin-dependent protein catabolic process	1949-01-01	92/18800	0.21391	0.366485	0.323138	TRIB2	1
GO:0051492	regulation of stress fiber assembly	1949-01-01	92/18800	0.21391	0.366485	0.323138	LPAR1	1
GO:0060761	negative regulation of response to cytokine stimulus	1949-01-01	92/18800	0.21391	0.366485	0.323138	PADI2	1
GO:0032386	regulation of intracellular transport	1949-02-01	332/18800	0.214332	0.366684	0.323313	CDK5R1/MAP1B	2
GO:0006637	acyl-CoA metabolic process	1949-01-01	93/18800	0.215969	0.367392	0.323937	DGAT2	1
GO:0035383	thioester metabolic process	1949-01-01	93/18800	0.215969	0.367392	0.323937	DGAT2	1
GO:0060993	kidney morphogenesis	1949-01-01	93/18800	0.215969	0.367392	0.323937	GCNT3	1
GO:0098773	skin epidermis development	1949-01-01	93/18800	0.215969	0.367392	0.323937	CDH3	1
GO:0002042	cell migration involved in sprouting angiogenesis	1949-01-01	94/18800	0.218023	0.369838	0.326094	ANXA1	1
GO:0048709	oligodendrocyte differentiation	1949-01-01	94/18800	0.218023	0.369838	0.326094	DAAM2	1
GO:0043648	dicarboxylic acid metabolic process	1949-01-01	95/18800	0.220071	0.372283	0.32825	QPRT	1
GO:0018209	peptidyl-serine modification	1949-02-01	338/18800	0.220084	0.372283	0.32825	CDK5R1/GADD45A	2
GO:0019216	regulation of lipid metabolic process	1949-02-01	339/18800	0.221044	0.373381	0.329218	DGAT2/ANXA1	2
GO:0032392	DNA geometric change	1949-01-01	96/18800	0.222114	0.374136	0.329884	ANXA1	1
GO:0046330	positive regulation of JNK cascade	1949-01-01	96/18800	0.222114	0.374136	0.329884	GADD45A	1
GO:0031346	positive regulation of cell projection organization	1949-02-01	341/18800	0.222966	0.374418	0.330132	MAP1B/OBSL1	2
GO:0062012	regulation of small molecule metabolic process	1949-02-01	342/18800	0.223927	0.374418	0.330132	DGAT2/ANXA1	2
GO:0010596	negative regulation of endothelial cell migration	1949-01-01	97/18800	0.224152	0.374418	0.330132	GADD45A	1
GO:0044264	cellular polysaccharide metabolic process	1949-01-01	97/18800	0.224152	0.374418	0.330132	PPP1R1A	1
GO:1990868	response to chemokine	1949-01-01	97/18800	0.224152	0.374418	0.330132	PADI2	1
GO:1990869	cellular response to chemokine	1949-01-01	97/18800	0.224152	0.374418	0.330132	PADI2	1
GO:0006721	terpenoid metabolic process	1949-01-01	98/18800	0.226185	0.375204	0.330825	DGAT2	1
GO:0016575	histone deacetylation	1949-01-01	98/18800	0.226185	0.375204	0.330825	TBL1X	1
GO:0021549	cerebellum development	1949-01-01	98/18800	0.226185	0.375204	0.330825	CDK5R1	1
GO:0042632	cholesterol homeostasis	1949-01-01	98/18800	0.226185	0.375204	0.330825	DGAT2	1
GO:0050773	regulation of dendrite development	1949-01-01	98/18800	0.226185	0.375204	0.330825	OBSL1	1
GO:0045765	regulation of angiogenesis	1949-02-01	345/18800	0.226813	0.375456	0.331047	GADD45A/WARS1	2
GO:0030336	negative regulation of cell migration	1949-02-01	346/18800	0.227776	0.375456	0.331047	PADI2/GADD45A	2
GO:0006165	nucleoside diphosphate phosphorylation	1949-01-01	99/18800	0.228212	0.375456	0.331047	AK5	1
GO:0021510	spinal cord development	1949-01-01	99/18800	0.228212	0.375456	0.331047	DAAM2	1
GO:0055092	sterol homeostasis	1949-01-01	99/18800	0.228212	0.375456	0.331047	DGAT2	1
GO:1990830	cellular response to leukemia inhibitory factor	1949-01-01	99/18800	0.228212	0.375456	0.331047	PADI2	1
GO:0014013	regulation of gliogenesis	1949-01-01	100/18800	0.230234	0.376718	0.332161	DAAM2	1
GO:0046939	nucleotide phosphorylation	1949-01-01	100/18800	0.230234	0.376718	0.332161	AK5	1
GO:1901992	positive regulation of mitotic cell cycle phase transition	1949-01-01	100/18800	0.230234	0.376718	0.332161	ANXA1	1
GO:1990823	response to leukemia inhibitory factor	1949-01-01	100/18800	0.230234	0.376718	0.332161	PADI2	1
GO:0043473	pigmentation	1949-01-01	101/18800	0.232251	0.377959	0.333255	CDH3	1
GO:0046620	regulation of organ growth	1949-01-01	101/18800	0.232251	0.377959	0.333255	HLX	1
GO:0048477	oogenesis	1949-01-01	101/18800	0.232251	0.377959	0.333255	ZP3	1
GO:0110020	regulation of actomyosin structure organization	1949-01-01	101/18800	0.232251	0.377959	0.333255	LPAR1	1
GO:1901342	regulation of vasculature development	1949-02-01	351/18800	0.232594	0.378005	0.333295	GADD45A/WARS1	2
GO:0001655	urogenital system development	1949-02-01	352/18800	0.233559	0.378643	0.333857	ANXA1/GCNT3	2
GO:0032677	regulation of interleukin-8 production	1949-01-01	102/18800	0.234263	0.378643	0.333857	ANXA1	1
GO:0043255	regulation of carbohydrate biosynthetic process	1949-01-01	102/18800	0.234263	0.378643	0.333857	DGAT2	1
GO:0062014	negative regulation of small molecule metabolic process	1949-01-01	102/18800	0.234263	0.378643	0.333857	DGAT2	1
GO:0006641	triglyceride metabolic process	1949-01-01	103/18800	0.23627	0.378643	0.333857	DGAT2	1
GO:0009135	purine nucleoside diphosphate metabolic process	1949-01-01	103/18800	0.23627	0.378643	0.333857	AK5	1
GO:0009179	purine ribonucleoside diphosphate metabolic process	1949-01-01	103/18800	0.23627	0.378643	0.333857	AK5	1
GO:0032637	interleukin-8 production	1949-01-01	103/18800	0.23627	0.378643	0.333857	ANXA1	1
GO:0071103	DNA conformation change	1949-01-01	103/18800	0.23627	0.378643	0.333857	ANXA1	1
GO:1905477	positive regulation of protein localization to membrane	1949-01-01	103/18800	0.23627	0.378643	0.333857	CDK5R1	1
GO:0008544	epidermis development	1949-02-01	355/18800	0.236455	0.378643	0.333857	CDH3/ANXA1	2
GO:0007200	phospholipase C-activating G protein-coupled receptor signaling pathway	1949-01-01	104/18800	0.238271	0.379208	0.334356	LPAR1	1
GO:0014812	muscle cell migration	1949-01-01	104/18800	0.238271	0.379208	0.334356	ANXA1	1
GO:0019218	regulation of steroid metabolic process	1949-01-01	104/18800	0.238271	0.379208	0.334356	DGAT2	1
GO:0022600	digestive system process	1949-01-01	104/18800	0.238271	0.379208	0.334356	GCNT3	1
GO:0006887	exocytosis	1949-02-01	357/18800	0.238386	0.379208	0.334356	ZP3/ANXA1	2
GO:0006906	vesicle fusion	1949-01-01	105/18800	0.240268	0.379834	0.334908	ANXA1	1
GO:0008585	female gonad development	1949-01-01	105/18800	0.240268	0.379834	0.334908	ZP3	1
GO:0034308	primary alcohol metabolic process	1949-01-01	105/18800	0.240268	0.379834	0.334908	DGAT2	1
GO:0045833	negative regulation of lipid metabolic process	1949-01-01	105/18800	0.240268	0.379834	0.334908	DGAT2	1
GO:1901653	cellular response to peptide	1949-02-01	361/18800	0.242252	0.379834	0.334908	GLP1R/MAP1B	2
GO:2000146	negative regulation of cell motility	1949-02-01	361/18800	0.242252	0.379834	0.334908	PADI2/GADD45A	2
GO:0007631	feeding behavior	1949-01-01	106/18800	0.242259	0.379834	0.334908	MCHR1	1
GO:0019395	fatty acid oxidation	1949-01-01	106/18800	0.242259	0.379834	0.334908	DGAT2	1
GO:0030593	neutrophil chemotaxis	1949-01-01	106/18800	0.242259	0.379834	0.334908	PREX1	1
GO:0032231	regulation of actin filament bundle assembly	1949-01-01	106/18800	0.242259	0.379834	0.334908	LPAR1	1
GO:0051341	regulation of oxidoreductase activity	1949-01-01	106/18800	0.242259	0.379834	0.334908	CDH3	1
GO:0022037	metencephalon development	1949-01-01	107/18800	0.244245	0.381454	0.336337	CDK5R1	1
GO:0030038	contractile actin filament bundle assembly	1949-01-01	107/18800	0.244245	0.381454	0.336337	LPAR1	1
GO:0043149	stress fiber assembly	1949-01-01	107/18800	0.244245	0.381454	0.336337	LPAR1	1
GO:0005976	polysaccharide metabolic process	1949-01-01	108/18800	0.246226	0.382559	0.33731	PPP1R1A	1
GO:0007218	neuropeptide signaling pathway	1949-01-01	108/18800	0.246226	0.382559	0.33731	MCHR1	1
GO:0021761	limbic system development	1949-01-01	108/18800	0.246226	0.382559	0.33731	CDK5R1	1
GO:2000060	positive regulation of ubiquitin-dependent protein catabolic process	1949-01-01	108/18800	0.246226	0.382559	0.33731	TRIB2	1
GO:0009150	purine ribonucleotide metabolic process	1949-02-01	366/18800	0.24709	0.38315	0.337832	AK5/DGAT2	2
GO:0034446	substrate adhesion-dependent cell spreading	1949-01-01	109/18800	0.248202	0.38315	0.337832	PREX1	1
GO:0046545	development of primary female sexual characteristics	1949-01-01	109/18800	0.248202	0.38315	0.337832	ZP3	1
GO:0071887	leukocyte apoptotic process	1949-01-01	109/18800	0.248202	0.38315	0.337832	ANXA1	1
GO:0090174	organelle membrane fusion	1949-01-01	109/18800	0.248202	0.38315	0.337832	ANXA1	1
GO:0051271	negative regulation of cellular component movement	1949-02-01	369/18800	0.249994	0.385203	0.339641	PADI2/GADD45A	2
GO:0002824	positive regulation of adaptive immune response based on somatic recombination of immune receptors built from immunoglobulin superfamily domains	1949-01-01	110/18800	0.250173	0.385203	0.339641	ZP3	1
GO:0051346	negative regulation of hydrolase activity	1949-02-01	371/18800	0.251932	0.386249	0.340564	BIRC5/ANXA1	2
GO:0009141	nucleoside triphosphate metabolic process	1949-01-01	111/18800	0.252139	0.386249	0.340564	AK5	1
GO:0031532	actin cytoskeleton reorganization	1949-01-01	111/18800	0.252139	0.386249	0.340564	ANXA1	1
GO:0048640	negative regulation of developmental growth	1949-01-01	111/18800	0.252139	0.386249	0.340564	CDK5R1	1
GO:0002456	T cell mediated immunity	1949-01-01	112/18800	0.2541	0.386296	0.340605	ZP3	1
GO:0009185	ribonucleoside diphosphate metabolic process	1949-01-01	112/18800	0.2541	0.386296	0.340605	AK5	1
GO:0010633	negative regulation of epithelial cell migration	1949-01-01	112/18800	0.2541	0.386296	0.340605	GADD45A	1
GO:0010927	cellular component assembly involved in morphogenesis	1949-01-01	112/18800	0.2541	0.386296	0.340605	OBSL1	1
GO:0021987	cerebral cortex development	1949-01-01	112/18800	0.2541	0.386296	0.340605	CDK5R1	1
GO:0034440	lipid oxidation	1949-01-01	112/18800	0.2541	0.386296	0.340605	DGAT2	1
GO:0002526	acute inflammatory response	1949-01-01	113/18800	0.256056	0.388286	0.34236	ZP3	1
GO:0018958	phenol-containing compound metabolic process	1949-01-01	113/18800	0.256056	0.388286	0.34236	CDH3	1
GO:0042303	molting cycle	1949-01-01	114/18800	0.258006	0.390259	0.3441	CDH3	1
GO:0042633	hair cycle	1949-01-01	114/18800	0.258006	0.390259	0.3441	CDH3	1
GO:0140694	non-membrane-bounded organelle assembly	1949-02-01	379/18800	0.259686	0.390741	0.344525	NEK2/OBSL1	2
GO:0002821	positive regulation of adaptive immune response	1949-01-01	115/18800	0.259952	0.390741	0.344525	ZP3	1
GO:0018107	peptidyl-threonine phosphorylation	1949-01-01	115/18800	0.259952	0.390741	0.344525	CDK5R1	1
GO:0030518	intracellular steroid hormone receptor signaling pathway	1949-01-01	115/18800	0.259952	0.390741	0.344525	PADI2	1
GO:0033559	unsaturated fatty acid metabolic process	1949-01-01	115/18800	0.259952	0.390741	0.344525	ANXA1	1
GO:0019751	polyol metabolic process	1949-01-01	116/18800	0.261893	0.392186	0.345799	DGAT2	1
GO:0071675	regulation of mononuclear cell migration	1949-01-01	116/18800	0.261893	0.392186	0.345799	PADI2	1
GO:1901800	positive regulation of proteasomal protein catabolic process	1949-01-01	116/18800	0.261893	0.392186	0.345799	TRIB2	1
GO:0002708	positive regulation of lymphocyte mediated immunity	1949-01-01	117/18800	0.263828	0.392637	0.346196	ZP3	1
GO:0006720	isoprenoid metabolic process	1949-01-01	117/18800	0.263828	0.392637	0.346196	DGAT2	1
GO:0015718	monocarboxylic acid transport	1949-01-01	117/18800	0.263828	0.392637	0.346196	ANXA1	1
GO:0032609	interferon-gamma production	1949-01-01	117/18800	0.263828	0.392637	0.346196	ZP3	1
GO:0032649	regulation of interferon-gamma production	1949-01-01	117/18800	0.263828	0.392637	0.346196	ZP3	1
GO:0009259	ribonucleotide metabolic process	1949-02-01	384/18800	0.264535	0.393201	0.346693	AK5/DGAT2	2
GO:0001578	microtubule bundle formation	1949-01-01	118/18800	0.265759	0.39356	0.34701	MAP1B	1
GO:0006476	protein deacetylation	1949-01-01	118/18800	0.265759	0.39356	0.34701	TBL1X	1
GO:0051261	protein depolymerization	1949-01-01	118/18800	0.265759	0.39356	0.34701	MAP1B	1
GO:0001701	in utero embryonic development	1949-02-01	387/18800	0.267445	0.393982	0.347383	NEK2/ZP3	2
GO:0045786	negative regulation of cell cycle	1949-02-01	387/18800	0.267445	0.393982	0.347383	NEK2/BTG3	2
GO:0051928	positive regulation of calcium ion transport	1949-01-01	119/18800	0.267685	0.393982	0.347383	MCHR1	1
GO:0072676	lymphocyte migration	1949-01-01	119/18800	0.267685	0.393982	0.347383	PADI2	1
GO:2000278	regulation of DNA biosynthetic process	1949-01-01	119/18800	0.267685	0.393982	0.347383	NEK2	1
GO:0006869	lipid transport	1949-02-01	391/18800	0.271326	0.39623	0.349365	FABP7/ANXA1	2
GO:0030099	myeloid cell differentiation	1949-02-01	391/18800	0.271326	0.39623	0.349365	UBD/L3MBTL3	2
GO:0002455	humoral immune response mediated by circulating immunoglobulin	1949-01-01	121/18800	0.271522	0.39623	0.349365	ZP3	1
GO:0006690	icosanoid metabolic process	1949-01-01	121/18800	0.271522	0.39623	0.349365	ANXA1	1
GO:0051101	regulation of DNA binding	1949-01-01	121/18800	0.271522	0.39623	0.349365	NEK2	1
GO:0051225	spindle assembly	1949-01-01	121/18800	0.271522	0.39623	0.349365	NEK2	1
GO:0055007	cardiac muscle cell differentiation	1949-01-01	121/18800	0.271522	0.39623	0.349365	OBSL1	1
GO:0010811	positive regulation of cell-substrate adhesion	1949-01-01	122/18800	0.273433	0.397295	0.350303	PREX1	1
GO:0048593	camera-type eye morphogenesis	1949-01-01	122/18800	0.273433	0.397295	0.350303	OBSL1	1
GO:0071901	negative regulation of protein serine/threonine kinase activity	1949-01-01	122/18800	0.273433	0.397295	0.350303	GADD45A	1
GO:0006163	purine nucleotide metabolic process	1949-02-01	394/18800	0.274236	0.397295	0.350303	AK5/DGAT2	2
GO:0019693	ribose phosphate metabolic process	1949-02-01	394/18800	0.274236	0.397295	0.350303	AK5/DGAT2	2
GO:0050727	regulation of inflammatory response	1949-02-01	394/18800	0.274236	0.397295	0.350303	ZP3/ANXA1	2
GO:0006631	fatty acid metabolic process	1949-02-01	395/18800	0.275206	0.397333	0.350337	DGAT2/ANXA1	2
GO:0010906	regulation of glucose metabolic process	1949-01-01	123/18800	0.275339	0.397333	0.350337	DGAT2	1
GO:1901989	positive regulation of cell cycle phase transition	1949-01-01	123/18800	0.275339	0.397333	0.350337	ANXA1	1
GO:0040013	negative regulation of locomotion	1949-02-01	396/18800	0.276176	0.397333	0.350337	PADI2/GADD45A	2
GO:0002688	regulation of leukocyte chemotaxis	1949-01-01	124/18800	0.27724	0.397333	0.350337	PADI2	1
GO:0007052	mitotic spindle organization	1949-01-01	124/18800	0.27724	0.397333	0.350337	NEK2	1
GO:0018210	peptidyl-threonine modification	1949-01-01	124/18800	0.27724	0.397333	0.350337	CDK5R1	1
GO:0030218	erythrocyte differentiation	1949-01-01	124/18800	0.27724	0.397333	0.350337	L3MBTL3	1
GO:0046660	female sex differentiation	1949-01-01	124/18800	0.27724	0.397333	0.350337	ZP3	1
GO:0033865	nucleoside bisphosphate metabolic process	1949-01-01	125/18800	0.279136	0.39815	0.351058	DGAT2	1
GO:0033875	ribonucleoside bisphosphate metabolic process	1949-01-01	125/18800	0.279136	0.39815	0.351058	DGAT2	1
GO:0034032	purine nucleoside bisphosphate metabolic process	1949-01-01	125/18800	0.279136	0.39815	0.351058	DGAT2	1
GO:0043244	regulation of protein-containing complex disassembly	1949-01-01	125/18800	0.279136	0.39815	0.351058	MAP1B	1
GO:0051656	establishment of organelle localization	1949-02-01	404/18800	0.283936	0.403504	0.355778	CDH3/MAP1B	2
GO:0007368	determination of left/right symmetry	1949-01-01	128/18800	0.284796	0.403504	0.355778	DAAM2	1
GO:0042542	response to hydrogen peroxide	1949-01-01	128/18800	0.284796	0.403504	0.355778	ANXA1	1
GO:0045931	positive regulation of mitotic cell cycle	1949-01-01	128/18800	0.284796	0.403504	0.355778	ANXA1	1
GO:1990266	neutrophil migration	1949-01-01	128/18800	0.284796	0.403504	0.355778	PREX1	1
GO:0060537	muscle tissue development	1949-02-01	405/18800	0.284906	0.403504	0.355778	HLX/OBSL1	2
GO:0032612	interleukin-1 production	1949-01-01	129/18800	0.286673	0.404576	0.356723	ANXA1	1
GO:0032652	regulation of interleukin-1 production	1949-01-01	129/18800	0.286673	0.404576	0.356723	ANXA1	1
GO:0035601	protein deacylation	1949-01-01	129/18800	0.286673	0.404576	0.356723	TBL1X	1
GO:0009132	nucleoside diphosphate metabolic process	1949-01-01	130/18800	0.288545	0.406263	0.358211	AK5	1
GO:0048565	digestive tract development	1949-01-01	130/18800	0.288545	0.406263	0.358211	HLX	1
GO:0006022	aminoglycan metabolic process	1949-01-01	131/18800	0.290412	0.406746	0.358637	CHI3L2	1
GO:0006639	acylglycerol metabolic process	1949-01-01	131/18800	0.290412	0.406746	0.358637	DGAT2	1
GO:0010595	positive regulation of endothelial cell migration	1949-01-01	131/18800	0.290412	0.406746	0.358637	ANXA1	1
GO:0050853	B cell receptor signaling pathway	1949-01-01	131/18800	0.290412	0.406746	0.358637	NFAM1	1
GO:0009410	response to xenobiotic stimulus	1949-02-01	411/18800	0.290722	0.406746	0.358637	CDH3/MAP1B	2
GO:0000723	telomere maintenance	1949-01-01	132/18800	0.292275	0.406746	0.358637	NEK2	1
GO:0006612	protein targeting to membrane	1949-01-01	132/18800	0.292275	0.406746	0.358637	CDK5R1	1
GO:0006638	neutral lipid metabolic process	1949-01-01	132/18800	0.292275	0.406746	0.358637	DGAT2	1
GO:0032874	positive regulation of stress-activated MAPK cascade	1949-01-01	132/18800	0.292275	0.406746	0.358637	GADD45A	1
GO:0035270	endocrine system development	1949-01-01	132/18800	0.292275	0.406746	0.358637	ANXA1	1
GO:0034101	erythrocyte homeostasis	1949-01-01	133/18800	0.294132	0.407616	0.359404	L3MBTL3	1
GO:0061041	regulation of wound healing	1949-01-01	133/18800	0.294132	0.407616	0.359404	ANXA1	1
GO:0098732	macromolecule deacylation	1949-01-01	133/18800	0.294132	0.407616	0.359404	TBL1X	1
GO:0001558	regulation of cell growth	1949-02-01	415/18800	0.294597	0.407616	0.359404	CDK5R1/MAP1B	2
GO:1901987	regulation of cell cycle phase transition	1949-02-01	415/18800	0.294597	0.407616	0.359404	UBD/ANXA1	2
GO:0072521	purine-containing compound metabolic process	1949-02-01	416/18800	0.295565	0.408126	0.359854	AK5/DGAT2	2
GO:0070304	positive regulation of stress-activated protein kinase signaling cascade	1949-01-01	134/18800	0.295985	0.408126	0.359854	GADD45A	1
GO:1903052	positive regulation of proteolysis involved in cellular protein catabolic process	1949-01-01	134/18800	0.295985	0.408126	0.359854	TRIB2	1
GO:0043401	steroid hormone mediated signaling pathway	1949-01-01	135/18800	0.297833	0.410204	0.361685	PADI2	1
GO:0034329	cell junction assembly	1949-02-01	420/18800	0.299437	0.411941	0.363217	MAP1B/OBSL1	2
GO:0016311	dephosphorylation	1949-02-01	422/18800	0.301372	0.412907	0.364069	NT5DC2/DAPP1	2
GO:0007586	digestion	1949-01-01	137/18800	0.301515	0.412907	0.364069	GCNT3	1
GO:0032434	regulation of proteasomal ubiquitin-dependent protein catabolic process	1949-01-01	137/18800	0.301515	0.412907	0.364069	TRIB2	1
GO:0034754	cellular hormone metabolic process	1949-01-01	137/18800	0.301515	0.412907	0.364069	DGAT2	1
GO:0002705	positive regulation of leukocyte mediated immunity	1949-01-01	138/18800	0.303349	0.413533	0.364621	ZP3	1
GO:0007266	Rho protein signal transduction	1949-01-01	138/18800	0.303349	0.413533	0.364621	LPAR1	1
GO:0009855	determination of bilateral symmetry	1949-01-01	138/18800	0.303349	0.413533	0.364621	DAAM2	1
GO:0042552	myelination	1949-01-01	138/18800	0.303349	0.413533	0.364621	NFASC	1
GO:0008203	cholesterol metabolic process	1949-01-01	139/18800	0.305178	0.414146	0.365161	DGAT2	1
GO:0009799	specification of symmetry	1949-01-01	139/18800	0.305178	0.414146	0.365161	DAAM2	1
GO:0030833	regulation of actin filament polymerization	1949-01-01	139/18800	0.305178	0.414146	0.365161	DAAM2	1
GO:0051384	response to glucocorticoid	1949-01-01	139/18800	0.305178	0.414146	0.365161	ANXA1	1
GO:0007272	ensheathment of neurons	1949-01-01	140/18800	0.307003	0.414281	0.365281	NFASC	1
GO:0008366	axon ensheathment	1949-01-01	140/18800	0.307003	0.414281	0.365281	NFASC	1
GO:0034341	response to interferon-gamma	1949-01-01	140/18800	0.307003	0.414281	0.365281	UBD	1
GO:0042157	lipoprotein metabolic process	1949-01-01	140/18800	0.307003	0.414281	0.365281	DGAT2	1
GO:1903305	regulation of regulated secretory pathway	1949-01-01	140/18800	0.307003	0.414281	0.365281	ZP3	1
GO:0042060	wound healing	1949-02-01	429/18800	0.308139	0.414409	0.365393	CDH3/ANXA1	2
GO:0002687	positive regulation of leukocyte migration	1949-01-01	141/18800	0.308822	0.414409	0.365393	ZP3	1
GO:0046328	regulation of JNK cascade	1949-01-01	141/18800	0.308822	0.414409	0.365393	GADD45A	1
GO:0048284	organelle fusion	1949-01-01	141/18800	0.308822	0.414409	0.365393	ANXA1	1
GO:0070555	response to interleukin-1	1949-01-01	141/18800	0.308822	0.414409	0.365393	ANXA1	1
GO:0048732	gland development	1949-02-01	431/18800	0.31007	0.414529	0.365499	HLX/ANXA1	2
GO:0030183	B cell differentiation	1949-01-01	142/18800	0.310638	0.414529	0.365499	NFAM1	1
GO:0032147	activation of protein kinase activity	1949-01-01	142/18800	0.310638	0.414529	0.365499	CDK5R1	1
GO:0045598	regulation of fat cell differentiation	1949-01-01	142/18800	0.310638	0.414529	0.365499	TRIB2	1
GO:0055123	digestive system development	1949-01-01	142/18800	0.310638	0.414529	0.365499	HLX	1
GO:0048608	reproductive structure development	1949-02-01	433/18800	0.312001	0.415559	0.366407	ZP3/ANXA1	2
GO:0030010	establishment of cell polarity	1949-01-01	143/18800	0.312448	0.415559	0.366407	MAP1B	1
GO:1903531	negative regulation of secretion by cell	1949-01-01	143/18800	0.312448	0.415559	0.366407	ANXA1	1
GO:0033135	regulation of peptidyl-serine phosphorylation	1949-01-01	144/18800	0.314254	0.417499	0.368117	GADD45A	1
GO:0061458	reproductive system development	1949-02-01	436/18800	0.314895	0.417888	0.368461	ZP3/ANXA1	2
GO:0050729	positive regulation of inflammatory response	1949-01-01	145/18800	0.316055	0.418965	0.36941	ZP3	1
GO:0044772	mitotic cell cycle phase transition	1949-02-01	440/18800	0.31875	0.422071	0.372149	UBD/ANXA1	2
GO:0034614	cellular response to reactive oxygen species	1949-01-01	147/18800	0.319643	0.422323	0.372371	ANXA1	1
GO:2000377	regulation of reactive oxygen species metabolic process	1949-01-01	147/18800	0.319643	0.422323	0.372371	GADD45A	1
GO:0050673	epithelial cell proliferation	1949-02-01	443/18800	0.321638	0.424492	0.374283	FABP7/CDH3	2
GO:0016525	negative regulation of angiogenesis	1949-01-01	149/18800	0.323213	0.425169	0.37488	GADD45A	1
GO:0060041	retina development in camera-type eye	1949-01-01	149/18800	0.323213	0.425169	0.37488	OBSL1	1
GO:1902652	secondary alcohol metabolic process	1949-01-01	149/18800	0.323213	0.425169	0.37488	DGAT2	1
GO:0000280	nuclear division	1949-02-01	446/18800	0.324524	0.425643	0.375298	NEK2/OBSL1	2
GO:0007584	response to nutrient	1949-01-01	150/18800	0.324991	0.425643	0.375298	MAP1B	1
GO:0010675	regulation of cellular carbohydrate metabolic process	1949-01-01	150/18800	0.324991	0.425643	0.375298	DGAT2	1
GO:0030902	hindbrain development	1949-01-01	150/18800	0.324991	0.425643	0.375298	CDK5R1	1
GO:1902850	microtubule cytoskeleton organization involved in mitosis	1949-01-01	151/18800	0.326765	0.427034	0.376525	NEK2	1
GO:2000181	negative regulation of blood vessel morphogenesis	1949-01-01	151/18800	0.326765	0.427034	0.376525	GADD45A	1
GO:1901343	negative regulation of vasculature development	1949-01-01	152/18800	0.328534	0.428879	0.378152	GADD45A	1
GO:0051090	regulation of DNA-binding transcription factor activity	1949-02-01	452/18800	0.330287	0.430247	0.379358	NFAM1/MAPK10	2
GO:0035051	cardiocyte differentiation	1949-01-01	153/18800	0.330298	0.430247	0.379358	OBSL1	1
GO:0016125	sterol metabolic process	1949-01-01	154/18800	0.332058	0.431603	0.380554	DGAT2	1
GO:0048592	eye morphogenesis	1949-01-01	154/18800	0.332058	0.431603	0.380554	OBSL1	1
GO:0007338	single fertilization	1949-01-01	155/18800	0.333813	0.43248	0.381327	ZP3	1
GO:0007519	skeletal muscle tissue development	1949-01-01	155/18800	0.333813	0.43248	0.381327	HLX	1
GO:0031503	protein-containing complex localization	1949-01-01	155/18800	0.333813	0.43248	0.381327	BIRC5	1
GO:0090316	positive regulation of intracellular protein transport	1949-01-01	156/18800	0.335564	0.43428	0.382914	CDK5R1	1
GO:0010970	transport along microtubule	1949-01-01	157/18800	0.33731	0.434667	0.383255	MAP1B	1
GO:0031960	response to corticosteroid	1949-01-01	157/18800	0.33731	0.434667	0.383255	ANXA1	1
GO:0120254	olefinic compound metabolic process	1949-01-01	157/18800	0.33731	0.434667	0.383255	DGAT2	1
GO:1903364	positive regulation of cellular protein catabolic process	1949-01-01	157/18800	0.33731	0.434667	0.383255	TRIB2	1
GO:0007292	female gamete generation	1949-01-01	158/18800	0.339052	0.435044	0.383588	ZP3	1
GO:0008064	regulation of actin polymerization or depolymerization	1949-01-01	158/18800	0.339052	0.435044	0.383588	DAAM2	1
GO:0016241	regulation of macroautophagy	1949-01-01	158/18800	0.339052	0.435044	0.383588	CDK5R1	1
GO:0051017	actin filament bundle assembly	1949-01-01	158/18800	0.339052	0.435044	0.383588	LPAR1	1
GO:0030832	regulation of actin filament length	1949-01-01	159/18800	0.340789	0.436807	0.385142	DAAM2	1
GO:0051051	negative regulation of transport	1949-02-01	464/18800	0.341776	0.437604	0.385845	ANXA1/MAP1B	2
GO:0007030	Golgi organization	1949-01-01	160/18800	0.342522	0.437626	0.385865	OBSL1	1
GO:2000045	regulation of G1/S transition of mitotic cell cycle	1949-01-01	160/18800	0.342522	0.437626	0.385865	ANXA1	1
GO:0006633	fatty acid biosynthetic process	1949-01-01	162/18800	0.345974	0.440631	0.388514	ANXA1	1
GO:0032200	telomere organization	1949-01-01	162/18800	0.345974	0.440631	0.388514	NEK2	1
GO:0061572	actin filament bundle organization	1949-01-01	162/18800	0.345974	0.440631	0.388514	LPAR1	1
GO:0030307	positive regulation of cell growth	1949-01-01	163/18800	0.347694	0.441417	0.389206	MAP1B	1
GO:0061025	membrane fusion	1949-01-01	163/18800	0.347694	0.441417	0.389206	ANXA1	1
GO:0099173	postsynapse organization	1949-01-01	163/18800	0.347694	0.441417	0.389206	CDK5R1	1
GO:0035637	multicellular organismal signaling	1949-01-01	164/18800	0.349409	0.443125	0.390713	NFASC	1
GO:0051100	negative regulation of binding	1949-01-01	165/18800	0.351119	0.444356	0.391799	NEK2	1
GO:0051494	negative regulation of cytoskeleton organization	1949-01-01	165/18800	0.351119	0.444356	0.391799	MAP1B	1
GO:0001959	regulation of cytokine-mediated signaling pathway	1949-01-01	166/18800	0.352825	0.445109	0.392462	PADI2	1
GO:1903034	regulation of response to wounding	1949-01-01	166/18800	0.352825	0.445109	0.392462	ANXA1	1
GO:2000058	regulation of ubiquitin-dependent protein catabolic process	1949-01-01	166/18800	0.352825	0.445109	0.392462	TRIB2	1
GO:0051048	negative regulation of secretion	1949-01-01	167/18800	0.354527	0.446318	0.393528	ANXA1	1
GO:0060538	skeletal muscle organ development	1949-01-01	167/18800	0.354527	0.446318	0.393528	HLX	1
GO:0021543	pallium development	1949-01-01	169/18800	0.357918	0.449174	0.396046	CDK5R1	1
GO:1901136	carbohydrate derivative catabolic process	1949-01-01	169/18800	0.357918	0.449174	0.396046	CHI3L2	1
GO:1902904	negative regulation of supramolecular fiber organization	1949-01-01	169/18800	0.357918	0.449174	0.396046	MAP1B	1
GO:0002764	immune response-regulating signaling pathway	1949-02-01	482/18800	0.358901	0.449938	0.39672	NFAM1/MAPK10	2
GO:0009152	purine ribonucleotide biosynthetic process	1949-01-01	170/18800	0.359606	0.450352	0.397085	AK5	1
GO:0016049	cell growth	1949-02-01	484/18800	0.360795	0.45137	0.397982	CDK5R1/MAP1B	2
GO:0000070	mitotic sister chromatid segregation	1949-01-01	171/18800	0.361291	0.451519	0.398114	NEK2	1
GO:1905475	regulation of protein localization to membrane	1949-01-01	172/18800	0.362971	0.453148	0.39955	CDK5R1	1
GO:0051650	establishment of vesicle localization	1949-01-01	173/18800	0.364646	0.454295	0.400562	CDH3	1
GO:0055088	lipid homeostasis	1949-01-01	173/18800	0.364646	0.454295	0.400562	DGAT2	1
GO:0010634	positive regulation of epithelial cell migration	1949-01-01	174/18800	0.366318	0.455432	0.401564	ANXA1	1
GO:0042770	signal transduction in response to DNA damage	1949-01-01	174/18800	0.366318	0.455432	0.401564	GADD45A	1
GO:0043410	positive regulation of MAPK cascade	1949-02-01	491/18800	0.367409	0.456089	0.402143	LPAR1/GADD45A	2
GO:0002706	regulation of lymphocyte mediated immunity	1949-01-01	175/18800	0.367985	0.456089	0.402143	ZP3	1
GO:0035265	organ growth	1949-01-01	175/18800	0.367985	0.456089	0.402143	HLX	1
GO:0048285	organelle fission	1949-02-01	493/18800	0.369294	0.457206	0.403128	NEK2/OBSL1	2
GO:2000241	regulation of reproductive process	1949-01-01	176/18800	0.369648	0.457206	0.403128	ZP3	1
GO:0006091	generation of precursor metabolites and energy	1949-02-01	494/18800	0.370236	0.457462	0.403354	PPP1R1A/MCHR1	2
GO:0010817	regulation of hormone levels	1949-02-01	496/18800	0.372118	0.459315	0.404988	DGAT2/ANXA1	2
GO:0060759	regulation of response to cytokine stimulus	1949-01-01	178/18800	0.37296	0.459882	0.405488	PADI2	1
GO:0030073	insulin secretion	1949-01-01	179/18800	0.37461	0.461443	0.406864	ANXA1	1
GO:0006109	regulation of carbohydrate metabolic process	1949-01-01	183/18800	0.381167	0.466648	0.411454	DGAT2	1
GO:0008217	regulation of blood pressure	1949-01-01	183/18800	0.381167	0.466648	0.411454	GLP1R	1
GO:0043405	regulation of MAP kinase activity	1949-01-01	183/18800	0.381167	0.466648	0.411454	TRIB2	1
GO:0048469	cell maturation	1949-01-01	183/18800	0.381167	0.466648	0.411454	L3MBTL3	1
GO:0055001	muscle cell development	1949-01-01	183/18800	0.381167	0.466648	0.411454	OBSL1	1
GO:0099504	synaptic vesicle cycle	1949-01-01	183/18800	0.381167	0.466648	0.411454	CDK5R1	1
GO:0009260	ribonucleotide biosynthetic process	1949-01-01	184/18800	0.382796	0.468165	0.412791	AK5	1
GO:0006399	tRNA metabolic process	1949-01-01	185/18800	0.384421	0.469674	0.414121	WARS1	1
GO:0002040	sprouting angiogenesis	1949-01-01	186/18800	0.386041	0.470696	0.415023	ANXA1	1
GO:0030308	negative regulation of cell growth	1949-01-01	186/18800	0.386041	0.470696	0.415023	CDK5R1	1
GO:0046578	regulation of Ras protein signal transduction	1949-01-01	187/18800	0.387657	0.471709	0.415916	LPAR1	1
GO:0071478	cellular response to radiation	1949-01-01	187/18800	0.387657	0.471709	0.415916	GADD45A	1
GO:0006575	cellular modified amino acid metabolic process	1949-01-01	188/18800	0.389269	0.472235	0.41638	BBOX1	1
GO:0007051	spindle organization	1949-01-01	188/18800	0.389269	0.472235	0.41638	NEK2	1
GO:1902806	regulation of cell cycle G1/S phase transition	1949-01-01	188/18800	0.389269	0.472235	0.41638	ANXA1	1
GO:0051648	vesicle localization	1949-01-01	189/18800	0.390877	0.473707	0.417678	CDH3	1
GO:0009755	hormone-mediated signaling pathway	1949-01-01	190/18800	0.392481	0.474693	0.418547	PADI2	1
GO:0061136	regulation of proteasomal protein catabolic process	1949-01-01	190/18800	0.392481	0.474693	0.418547	TRIB2	1
GO:0046390	ribose phosphate biosynthetic process	1949-01-01	191/18800	0.394081	0.475669	0.419408	AK5	1
GO:0050821	protein stabilization	1949-01-01	191/18800	0.394081	0.475669	0.419408	TBL1X	1
GO:0006164	purine nucleotide biosynthetic process	1949-01-01	192/18800	0.395676	0.477115	0.420683	AK5	1
GO:0071897	DNA biosynthetic process	1949-01-01	194/18800	0.398855	0.480466	0.423637	NEK2	1
GO:0120032	regulation of plasma membrane bounded cell projection assembly	1949-01-01	195/18800	0.400438	0.48189	0.424892	DAAM2	1
GO:0009566	fertilization	1949-01-01	196/18800	0.402017	0.483306	0.426141	ZP3	1
GO:0030705	cytoskeleton-dependent intracellular transport	1949-01-01	197/18800	0.403592	0.483698	0.426487	MAP1B	1
GO:0060491	regulation of cell projection assembly	1949-01-01	197/18800	0.403592	0.483698	0.426487	DAAM2	1
GO:0099003	vesicle-mediated transport in synapse	1949-01-01	197/18800	0.403592	0.483698	0.426487	CDK5R1	1
GO:0032388	positive regulation of intracellular transport	1949-01-01	198/18800	0.405163	0.483698	0.426487	CDK5R1	1
GO:0032872	regulation of stress-activated MAPK cascade	1949-01-01	198/18800	0.405163	0.483698	0.426487	GADD45A	1
GO:0048167	regulation of synaptic plasticity	1949-01-01	198/18800	0.405163	0.483698	0.426487	MAP1B	1
GO:0099111	microtubule-based transport	1949-01-01	198/18800	0.405163	0.483698	0.426487	MAP1B	1
GO:0050864	regulation of B cell activation	1949-01-01	200/18800	0.408293	0.486951	0.429355	NFAM1	1
GO:0006006	glucose metabolic process	1949-01-01	201/18800	0.409851	0.487841	0.43014	DGAT2	1
GO:0070302	regulation of stress-activated protein kinase signaling cascade	1949-01-01	201/18800	0.409851	0.487841	0.43014	GADD45A	1
GO:0072522	purine-containing compound biosynthetic process	1949-01-01	202/18800	0.411406	0.489207	0.431344	AK5	1
GO:0000302	response to reactive oxygen species	1949-01-01	203/18800	0.412957	0.490565	0.432542	ANXA1	1
GO:0043281	regulation of cysteine-type endopeptidase activity involved in apoptotic process	1949-01-01	204/18800	0.414504	0.491916	0.433733	BIRC5	1
GO:0000819	sister chromatid segregation	1949-01-01	205/18800	0.416046	0.492773	0.434488	NEK2	1
GO:0031497	chromatin assembly	1949-01-01	205/18800	0.416046	0.492773	0.434488	L3MBTL3	1
GO:0043523	regulation of neuron apoptotic process	1949-01-01	207/18800	0.41912	0.495924	0.437267	CDK5R1	1
GO:0071902	positive regulation of protein serine/threonine kinase activity	1949-01-01	208/18800	0.420651	0.497246	0.438432	CDK5R1	1
GO:0016051	carbohydrate biosynthetic process	1949-01-01	209/18800	0.422178	0.49807	0.439159	DGAT2	1
GO:0050807	regulation of synapse organization	1949-01-01	209/18800	0.422178	0.49807	0.439159	CDK5R1	1
GO:0008016	regulation of heart contraction	1949-01-01	211/18800	0.42522	0.500675	0.441456	GLP1R	1
GO:0050679	positive regulation of epithelial cell proliferation	1949-01-01	211/18800	0.42522	0.500675	0.441456	CDH3	1
GO:0033044	regulation of chromosome organization	1949-01-01	212/18800	0.426735	0.501967	0.442595	NEK2	1
GO:0050803	regulation of synapse structure or activity	1949-01-01	215/18800	0.431257	0.506295	0.446411	CDK5R1	1
GO:0072330	monocarboxylic acid biosynthetic process	1949-01-01	215/18800	0.431257	0.506295	0.446411	ANXA1	1
GO:0016064	immunoglobulin mediated immune response	1949-01-01	216/18800	0.432756	0.507064	0.447089	ZP3	1
GO:0030258	lipid modification	1949-01-01	216/18800	0.432756	0.507064	0.447089	DGAT2	1
GO:0007601	visual perception	1949-01-01	217/18800	0.434252	0.507825	0.44776	CDH3	1
GO:0010810	regulation of cell-substrate adhesion	1949-01-01	217/18800	0.434252	0.507825	0.44776	PREX1	1
GO:0010001	glial cell differentiation	1949-01-01	218/18800	0.435744	0.509074	0.448861	DAAM2	1
GO:0007163	establishment or maintenance of cell polarity	1949-01-01	219/18800	0.437232	0.509821	0.44952	MAP1B	1
GO:0019724	B cell mediated immunity	1949-01-01	219/18800	0.437232	0.509821	0.44952	ZP3	1
GO:0030072	peptide hormone secretion	1949-01-01	220/18800	0.438716	0.511055	0.450608	ANXA1	1
GO:0050953	sensory perception of light stimulus	1949-01-01	221/18800	0.440196	0.512282	0.45169	CDH3	1
GO:1903050	regulation of proteolysis involved in cellular protein catabolic process	1949-01-01	223/18800	0.443145	0.515135	0.454206	TRIB2	1
GO:0033157	regulation of intracellular protein transport	1949-01-01	224/18800	0.444614	0.515135	0.454206	CDK5R1	1
GO:0046777	protein autophosphorylation	1949-01-01	224/18800	0.444614	0.515135	0.454206	NEK2	1
GO:0000082	G1/S transition of mitotic cell cycle	1949-01-01	225/18800	0.446079	0.515135	0.454206	ANXA1	1
GO:0002790	peptide secretion	1949-01-01	225/18800	0.446079	0.515135	0.454206	ANXA1	1
GO:0006486	protein glycosylation	1949-01-01	225/18800	0.446079	0.515135	0.454206	GCNT3	1
GO:0043413	macromolecule glycosylation	1949-01-01	225/18800	0.446079	0.515135	0.454206	GCNT3	1
GO:0050920	regulation of chemotaxis	1949-01-01	225/18800	0.446079	0.515135	0.454206	PADI2	1
GO:0008406	gonad development	1949-01-01	226/18800	0.44754	0.515831	0.454819	ZP3	1
GO:0009743	response to carbohydrate	1949-01-01	226/18800	0.44754	0.515831	0.454819	MAP1B	1
GO:2000116	regulation of cysteine-type endopeptidase activity	1949-01-01	229/18800	0.451901	0.520358	0.458811	BIRC5	1
GO:0042445	hormone metabolic process	1949-01-01	230/18800	0.453347	0.521523	0.459838	DGAT2	1
GO:0045137	development of primary sexual characteristics	1949-01-01	231/18800	0.45479	0.522182	0.460419	ZP3	1
GO:0046883	regulation of hormone secretion	1949-01-01	231/18800	0.45479	0.522182	0.460419	ANXA1	1
GO:0045732	positive regulation of protein catabolic process	1949-01-01	233/18800	0.457663	0.52498	0.462886	TRIB2	1
GO:0045055	regulated exocytosis	1949-01-01	234/18800	0.459095	0.525117	0.463007	ZP3	1
GO:0045930	negative regulation of mitotic cell cycle	1949-01-01	234/18800	0.459095	0.525117	0.463007	BTG3	1
GO:0048738	cardiac muscle tissue development	1949-01-01	234/18800	0.459095	0.525117	0.463007	OBSL1	1
GO:0002703	regulation of leukocyte mediated immunity	1949-01-01	236/18800	0.461946	0.527876	0.465439	ZP3	1
GO:0045444	fat cell differentiation	1949-01-01	237/18800	0.463366	0.528995	0.466426	TRIB2	1
GO:0046395	carboxylic acid catabolic process	1949-01-01	238/18800	0.464783	0.530108	0.467408	QPRT	1
GO:0032984	protein-containing complex disassembly	1949-01-01	239/18800	0.466196	0.531215	0.468384	MAP1B	1
GO:0051402	neuron apoptotic process	1949-01-01	241/18800	0.46901	0.533916	0.470765	CDK5R1	1
GO:0016054	organic acid catabolic process	1949-01-01	242/18800	0.470412	0.534499	0.471279	QPRT	1
GO:0019318	hexose metabolic process	1949-01-01	242/18800	0.470412	0.534499	0.471279	DGAT2	1
GO:1901617	organic hydroxy compound biosynthetic process	1949-01-01	243/18800	0.471811	0.535581	0.472233	CDH3	1
GO:0000209	protein polyubiquitination	1949-01-01	244/18800	0.473205	0.535645	0.47229	UBE3D	1
GO:0050851	antigen receptor-mediated signaling pathway	1949-01-01	244/18800	0.473205	0.535645	0.47229	NFAM1	1
GO:0070085	glycosylation	1949-01-01	244/18800	0.473205	0.535645	0.47229	GCNT3	1
GO:0045926	negative regulation of growth	1949-01-01	245/18800	0.474596	0.536714	0.473232	CDK5R1	1
GO:0009636	response to toxic substance	1949-01-01	247/18800	0.477368	0.537822	0.47421	MAP1B	1
GO:0021537	telencephalon development	1949-01-01	247/18800	0.477368	0.537822	0.47421	CDK5R1	1
GO:0060047	heart contraction	1949-01-01	247/18800	0.477368	0.537822	0.47421	GLP1R	1
GO:0090068	positive regulation of cell cycle process	1949-01-01	247/18800	0.477368	0.537822	0.47421	ANXA1	1
GO:0014706	striated muscle tissue development	1949-01-01	248/18800	0.478748	0.538872	0.475135	OBSL1	1
GO:0015833	peptide transport	1949-01-01	249/18800	0.480125	0.539411	0.47561	ANXA1	1
GO:0034612	response to tumor necrosis factor	1949-01-01	249/18800	0.480125	0.539411	0.47561	UBD	1
GO:0010951	negative regulation of endopeptidase activity	1949-01-01	251/18800	0.482868	0.541479	0.477434	BIRC5	1
GO:0051924	regulation of calcium ion transport	1949-01-01	251/18800	0.482868	0.541479	0.477434	MCHR1	1
GO:0045017	glycerolipid biosynthetic process	1949-01-01	253/18800	0.485596	0.544031	0.479684	DGAT2	1
GO:0044843	cell cycle G1/S phase transition	1949-01-01	255/18800	0.488311	0.546562	0.481916	ANXA1	1
GO:0003015	heart process	1949-01-01	257/18800	0.491011	0.549073	0.48413	GLP1R	1
GO:1903362	regulation of cellular protein catabolic process	1949-01-01	258/18800	0.492356	0.550065	0.485004	TRIB2	1
GO:0090150	establishment of protein localization to membrane	1949-01-01	259/18800	0.493698	0.551051	0.485874	CDK5R1	1
GO:0061448	connective tissue development	1949-01-01	260/18800	0.495036	0.55152	0.486287	DGAT2	1
GO:1903522	regulation of blood circulation	1949-01-01	260/18800	0.495036	0.55152	0.486287	GLP1R	1
GO:0005996	monosaccharide metabolic process	1949-01-01	261/18800	0.49637	0.552494	0.487146	DGAT2	1
GO:0010466	negative regulation of peptidase activity	1949-01-01	262/18800	0.497702	0.553463	0.488	BIRC5	1
GO:0051054	positive regulation of DNA metabolic process	1949-01-01	263/18800	0.499029	0.554426	0.488849	NEK2	1
GO:0007611	learning or memory	1949-01-01	264/18800	0.500354	0.55487	0.489241	GLP1R	1
GO:0030522	intracellular receptor signaling pathway	1949-01-01	264/18800	0.500354	0.55487	0.489241	PADI2	1
GO:0051091	positive regulation of DNA-binding transcription factor activity	1949-01-01	265/18800	0.501674	0.555822	0.49008	NFAM1	1
GO:0051321	meiotic cell cycle	1949-01-01	266/18800	0.502992	0.556255	0.490462	NEK2	1
GO:0090596	sensory organ morphogenesis	1949-01-01	266/18800	0.502992	0.556255	0.490462	OBSL1	1
GO:0001894	tissue homeostasis	1949-01-01	272/18800	0.510825	0.563879	0.497184	CDH3	1
GO:0043547	positive regulation of GTPase activity	1949-01-01	272/18800	0.510825	0.563879	0.497184	PREX1	1
GO:0043270	positive regulation of ion transport	1949-01-01	273/18800	0.512118	0.56427	0.497529	MCHR1	1
GO:0046034	ATP metabolic process	1949-01-01	273/18800	0.512118	0.56427	0.497529	AK5	1
GO:1903532	positive regulation of secretion by cell	1949-01-01	274/18800	0.513409	0.565173	0.498325	ZP3	1
GO:0046942	carboxylic acid transport	1949-01-01	279/18800	0.519811	0.571696	0.504077	ANXA1	1
GO:0007548	sex differentiation	1949-01-01	281/18800	0.522348	0.572913	0.50515	ZP3	1
GO:0046879	hormone secretion	1949-01-01	281/18800	0.522348	0.572913	0.50515	ANXA1	1
GO:0051146	striated muscle cell differentiation	1949-01-01	281/18800	0.522348	0.572913	0.50515	OBSL1	1
GO:0072659	protein localization to plasma membrane	1949-01-01	283/18800	0.524872	0.575157	0.507128	NFASC	1
GO:0034599	cellular response to oxidative stress	1949-01-01	284/18800	0.52613	0.576009	0.507879	ANXA1	1
GO:0006520	cellular amino acid metabolic process	1949-01-01	285/18800	0.527384	0.576856	0.508626	WARS1	1
GO:0042886	amide transport	1949-01-01	287/18800	0.529882	0.578535	0.510107	ANXA1	1
GO:0098813	nuclear chromosome segregation	1949-01-01	287/18800	0.529882	0.578535	0.510107	NEK2	1
GO:0031349	positive regulation of defense response	1949-01-01	289/18800	0.532368	0.580721	0.512034	ZP3	1
GO:0009914	hormone transport	1949-01-01	290/18800	0.533605	0.581543	0.512759	ANXA1	1
GO:0006470	protein dephosphorylation	1949-01-01	291/18800	0.53484	0.58236	0.513479	DAPP1	1
GO:0051222	positive regulation of protein transport	1949-01-01	293/18800	0.5373	0.584508	0.515373	CDK5R1	1
GO:0048562	embryonic organ morphogenesis	1949-01-01	294/18800	0.538525	0.585311	0.516081	HLX	1
GO:0007281	germ cell development	1949-01-01	299/18800	0.544603	0.590555	0.520705	ZP3	1
GO:0002429	immune response-activating cell surface receptor signaling pathway	1949-01-01	300/18800	0.545809	0.590555	0.520705	NFAM1	1
GO:0002757	immune response-activating signal transduction	1949-01-01	300/18800	0.545809	0.590555	0.520705	NFAM1	1
GO:0031647	regulation of protein stability	1949-01-01	300/18800	0.545809	0.590555	0.520705	TBL1X	1
GO:0051047	positive regulation of secretion	1949-01-01	300/18800	0.545809	0.590555	0.520705	ZP3	1
GO:0010948	negative regulation of cell cycle process	1949-01-01	301/18800	0.547012	0.591324	0.521383	NEK2	1
GO:0001822	kidney development	1949-01-01	303/18800	0.549408	0.592848	0.522726	GCNT3	1
GO:0019932	second-messenger-mediated signaling	1949-01-01	303/18800	0.549408	0.592848	0.522726	GLP1R	1
GO:0016050	vesicle organization	1949-01-01	306/18800	0.55298	0.595631	0.525181	ANXA1	1
GO:0016236	macroautophagy	1949-01-01	306/18800	0.55298	0.595631	0.525181	CDK5R1	1
GO:0071496	cellular response to external stimulus	1949-01-01	309/18800	0.556524	0.598375	0.5276	GADD45A	1
GO:1904951	positive regulation of establishment of protein localization	1949-01-01	309/18800	0.556524	0.598375	0.5276	CDK5R1	1
GO:0006909	phagocytosis	1949-01-01	310/18800	0.557699	0.598567	0.527769	ANXA1	1
GO:0009416	response to light stimulus	1949-01-01	310/18800	0.557699	0.598567	0.527769	MAPK10	1
GO:0072001	renal system development	1949-01-01	312/18800	0.56004	0.600543	0.529512	GCNT3	1
GO:1901214	regulation of neuron death	1949-01-01	313/18800	0.561206	0.601257	0.530141	CDK5R1	1
GO:0009101	glycoprotein biosynthetic process	1949-01-01	316/18800	0.564686	0.603908	0.532478	GCNT3	1
GO:0046394	carboxylic acid biosynthetic process	1949-01-01	316/18800	0.564686	0.603908	0.532478	ANXA1	1
GO:0006605	protein targeting	1949-01-01	317/18800	0.56584	0.604066	0.532618	CDK5R1	1
GO:0006959	humoral immune response	1949-01-01	317/18800	0.56584	0.604066	0.532618	ZP3	1
GO:0016053	organic acid biosynthetic process	1949-01-01	318/18800	0.566991	0.604757	0.533227	ANXA1	1
GO:0060249	anatomical structure homeostasis	1949-01-01	319/18800	0.568139	0.605444	0.533833	CDH3	1
GO:0000377	RNA splicing, via transesterification reactions with bulged adenosine as nucleophile	1949-01-01	321/18800	0.570427	0.606267	0.534559	ZRSR2P1	1
GO:0000398	mRNA splicing, via spliceosome	1949-01-01	321/18800	0.570427	0.606267	0.534559	ZRSR2P1	1
GO:0015980	energy derivation by oxidation of organic compounds	1949-01-01	321/18800	0.570427	0.606267	0.534559	PPP1R1A	1
GO:0008202	steroid metabolic process	1949-01-01	323/18800	0.572702	0.607074	0.53527	DGAT2	1
GO:0071214	cellular response to abiotic stimulus	1949-01-01	323/18800	0.572702	0.607074	0.53527	GADD45A	1
GO:0104004	cellular response to environmental stimulus	1949-01-01	323/18800	0.572702	0.607074	0.53527	GADD45A	1
GO:0000375	RNA splicing, via transesterification reactions	1949-01-01	325/18800	0.574965	0.608936	0.536912	ZRSR2P1	1
GO:0043010	camera-type eye development	1949-01-01	330/18800	0.580572	0.614333	0.54167	OBSL1	1
GO:0051235	maintenance of location	1949-01-01	331/18800	0.581685	0.614968	0.542231	DGAT2	1
GO:0062197	cellular response to chemical stress	1949-01-01	332/18800	0.582795	0.6156	0.542787	ANXA1	1
GO:0007517	muscle organ development	1949-01-01	334/18800	0.585006	0.617392	0.544368	HLX	1
GO:0010506	regulation of autophagy	1949-01-01	336/18800	0.587205	0.618626	0.545456	CDK5R1	1
GO:0042113	B cell activation	1949-01-01	336/18800	0.587205	0.618626	0.545456	NFAM1	1
GO:1990778	protein localization to cell periphery	1949-01-01	337/18800	0.588301	0.619237	0.545995	NFASC	1
GO:0006790	sulfur compound metabolic process	1949-01-01	339/18800	0.590483	0.62099	0.54754	DGAT2	1
GO:0007265	Ras protein signal transduction	1949-01-01	347/18800	0.5991	0.629501	0.555044	LPAR1	1
GO:0007059	chromosome segregation	1949-01-01	348/18800	0.600165	0.630068	0.555545	NEK2	1
GO:0009306	protein secretion	1949-01-01	350/18800	0.602286	0.631191	0.556535	ANXA1	1
GO:0045861	negative regulation of proteolysis	1949-01-01	350/18800	0.602286	0.631191	0.556535	BIRC5	1
GO:0035592	establishment of protein localization to extracellular region	1949-01-01	351/18800	0.603342	0.631747	0.557025	ANXA1	1
GO:0070997	neuron death	1949-01-01	353/18800	0.605446	0.633398	0.558481	CDK5R1	1
GO:0010639	negative regulation of organelle organization	1949-01-01	356/18800	0.608582	0.636125	0.560885	MAP1B	1
GO:0071692	protein localization to extracellular region	1949-01-01	359/18800	0.611694	0.638821	0.563262	ANXA1	1
GO:0006066	alcohol metabolic process	1949-01-01	361/18800	0.613754	0.63986	0.564179	DGAT2	1
GO:0015711	organic anion transport	1949-01-01	361/18800	0.613754	0.63986	0.564179	ANXA1	1
GO:0031589	cell-substrate adhesion	1949-01-01	364/18800	0.616826	0.641948	0.566019	PREX1	1
GO:0043087	regulation of GTPase activity	1949-01-01	364/18800	0.616826	0.641948	0.566019	PREX1	1
GO:0002449	lymphocyte mediated immunity	1949-01-01	365/18800	0.617844	0.642451	0.566463	ZP3	1
GO:0051098	regulation of binding	1949-01-01	366/18800	0.61886	0.64295	0.566903	NEK2	1
GO:0045862	positive regulation of proteolysis	1949-01-01	369/18800	0.621891	0.645542	0.569188	TRIB2	1
GO:0030900	forebrain development	1949-01-01	376/18800	0.628873	0.651662	0.574585	CDK5R1	1
GO:0044282	small molecule catabolic process	1949-01-01	376/18800	0.628873	0.651662	0.574585	QPRT	1
GO:0001654	eye development	1949-01-01	379/18800	0.631827	0.654158	0.576785	OBSL1	1
GO:0050678	regulation of epithelial cell proliferation	1949-01-01	382/18800	0.634757	0.656626	0.578961	CDH3	1
GO:0150063	visual system development	1949-01-01	383/18800	0.635729	0.657066	0.579349	OBSL1	1
GO:0002253	activation of immune response	1949-01-01	386/18800	0.638629	0.658929	0.580992	NFAM1	1
GO:0009100	glycoprotein metabolic process	1949-01-01	386/18800	0.638629	0.658929	0.580992	GCNT3	1
GO:0042692	muscle cell differentiation	1949-01-01	387/18800	0.63959	0.659354	0.581367	OBSL1	1
GO:0048880	sensory system development	1949-01-01	389/18800	0.641506	0.660762	0.582608	OBSL1	1
GO:0007018	microtubule-based movement	1949-01-01	395/18800	0.647193	0.665306	0.586614	MAP1B	1
GO:0042176	regulation of protein catabolic process	1949-01-01	395/18800	0.647193	0.665306	0.586614	TRIB2	1
GO:0045860	positive regulation of protein kinase activity	1949-01-01	396/18800	0.648133	0.665306	0.586614	CDK5R1	1
GO:0046486	glycerolipid metabolic process	1949-01-01	396/18800	0.648133	0.665306	0.586614	DGAT2	1
GO:0010959	regulation of metal ion transport	1949-01-01	403/18800	0.65464	0.671411	0.591997	MCHR1	1
GO:0022412	cellular process involved in reproduction in multicellular organism	1949-01-01	406/18800	0.657392	0.673658	0.593979	ZP3	1
GO:0006816	calcium ion transport	1949-01-01	424/18800	0.673461	0.689536	0.607979	MCHR1	1
GO:0052548	regulation of endopeptidase activity	1949-01-01	426/18800	0.6752	0.690728	0.60903	BIRC5	1
GO:0032102	negative regulation of response to external stimulus	1949-01-01	429/18800	0.677792	0.6922	0.610328	PADI2	1
GO:0050804	modulation of chemical synaptic transmission	1949-01-01	429/18800	0.677792	0.6922	0.610328	MAP1B	1
GO:0099177	regulation of trans-synaptic signaling	1949-01-01	430/18800	0.678651	0.692489	0.610583	MAP1B	1
GO:0050911	detection of chemical stimulus involved in sensory perception of smell	1949-01-01	432/18800	0.680363	0.693647	0.611603	OR2I1P	1
GO:0006979	response to oxidative stress	1949-01-01	433/18800	0.681216	0.693927	0.61185	ANXA1	1
GO:0008380	RNA splicing	1949-01-01	438/18800	0.685446	0.697644	0.615128	ZRSR2P1	1
GO:0032103	positive regulation of response to external stimulus	1949-01-01	442/18800	0.68879	0.700455	0.617606	ZP3	1
GO:0046700	heterocycle catabolic process	1949-01-01	443/18800	0.689621	0.700706	0.617828	QPRT	1
GO:0031667	response to nutrient levels	1949-01-01	446/18800	0.6921	0.702037	0.619001	MAP1B	1
GO:1903829	positive regulation of protein localization	1949-01-01	446/18800	0.6921	0.702037	0.619001	CDK5R1	1
GO:0031331	positive regulation of cellular catabolic process	1949-01-01	449/18800	0.69456	0.702751	0.619631	TRIB2	1
GO:0044270	cellular nitrogen compound catabolic process	1949-01-01	449/18800	0.69456	0.702751	0.619631	QPRT	1
GO:0048568	embryonic organ development	1949-01-01	449/18800	0.69456	0.702751	0.619631	HLX	1
GO:0023061	signal release	1949-01-01	451/18800	0.696189	0.703807	0.620561	ANXA1	1
GO:0052547	regulation of peptidase activity	1949-01-01	456/18800	0.700224	0.707291	0.623634	BIRC5	1
GO:0002443	leukocyte mediated immunity	1949-01-01	457/18800	0.701025	0.707505	0.623822	ZP3	1
GO:0007608	sensory perception of smell	1949-01-01	458/18800	0.701823	0.707716	0.624008	OR2I1P	1
GO:0022411	cellular component disassembly	1949-01-01	460/18800	0.703414	0.708725	0.624898	MAP1B	1
GO:0007389	pattern specification process	1949-01-01	463/18800	0.705785	0.710518	0.626479	DAAM2	1
GO:0051052	regulation of DNA metabolic process	1949-01-01	472/18800	0.712788	0.716966	0.632165	NEK2	1
GO:0033674	positive regulation of kinase activity	1949-01-01	476/18800	0.715847	0.719441	0.634347	CDK5R1	1
GO:0050907	detection of chemical stimulus involved in sensory perception	1949-01-01	478/18800	0.717365	0.720364	0.63516	OR2I1P	1
GO:0009991	response to extracellular stimulus	1949-01-01	479/18800	0.718121	0.72052	0.635298	MAP1B	1
GO:0019221	cytokine-mediated signaling pathway	1949-01-01	486/18800	0.723356	0.725168	0.639396	PADI2	1
GO:1901361	organic cyclic compound catabolic process	1949-01-01	494/18800	0.729224	0.73044	0.644045	QPRT	1
GO:0051223	regulation of protein transport	1949-01-01	495/18800	0.729949	0.730557	0.644148	CDK5R1	1
GO:0006397	mRNA processing	1949-01-01	500/18800	0.733544	0.733544	0.646782	ZRSR2P1	1

## Sheet: GOBP_enrich_up_High-Normal
ID	Description	GeneRatio	BgRatio	pvalue	p.adjust	qvalue	geneID	Count
GO:0001895	retina homeostasis	1934-03-01	80/18800	0.000403715	0.170368	0.155962	AZGP1/LYZ/PCDH15	3
GO:0021952	central nervous system projection neuron axonogenesis	1934-02-01	26/18800	0.00100407	0.191965	0.175733	CDH11/EPHB3	2
GO:0001894	tissue homeostasis	1934-04-01	272/18800	0.00141242	0.191965	0.175733	AZGP1/LYZ/PCDH15/ALDH1A1	4
GO:0021955	central nervous system neuron axonogenesis	1934-02-01	35/18800	0.00181958	0.191965	0.175733	CDH11/EPHB3	2
GO:0060249	anatomical structure homeostasis	1934-04-01	319/18800	0.00252515	0.213123	0.195101	AZGP1/LYZ/PCDH15/ALDH1A1	4
GO:0043550	regulation of lipid kinase activity	1934-02-01	69/18800	0.00690399	0.372178	0.340707	CISH/EEF1A2	2
GO:0034637	cellular carbohydrate biosynthetic process	1934-02-01	79/18800	0.00896539	0.372178	0.340707	B4GALT1/B3GNT3	2
GO:0021954	central nervous system neuron development	1934-02-01	80/18800	0.00918492	0.372178	0.340707	CDH11/EPHB3	2
GO:0044262	cellular carbohydrate metabolic process	1934-03-01	287/18800	0.0148583	0.372178	0.340707	B4GALT1/B3GNT3/PFKFB3	3
GO:0006805	xenobiotic metabolic process	1934-02-01	108/18800	0.0162738	0.372178	0.340707	FMO5/ACSM1	2
GO:1902513	regulation of organelle transport along microtubule	1934-01-01	10/18800	0.0179429	0.372178	0.340707	NEFH	1
GO:0005984	disaccharide metabolic process	1934-01-01	11/18800	0.0197199	0.372178	0.340707	B4GALT1	1
GO:2000049	positive regulation of cell-cell adhesion mediated by cadherin	1934-01-01	11/18800	0.0197199	0.372178	0.340707	PTPRU	1
GO:0099188	postsynaptic cytoskeleton organization	1934-01-01	12/18800	0.0214938	0.372178	0.340707	NEFH	1
GO:0006000	fructose metabolic process	1934-01-01	13/18800	0.0232646	0.372178	0.340707	PFKFB3	1
GO:0022038	corpus callosum development	1934-01-01	13/18800	0.0232646	0.372178	0.340707	EPHB3	1
GO:0048934	peripheral nervous system neuron differentiation	1934-01-01	13/18800	0.0232646	0.372178	0.340707	NEFH	1
GO:0048935	peripheral nervous system neuron development	1934-01-01	13/18800	0.0232646	0.372178	0.340707	NEFH	1
GO:0110096	cellular response to aldehyde	1934-01-01	13/18800	0.0232646	0.372178	0.340707	ALDH1A1	1
GO:0030336	negative regulation of cell migration	1934-03-01	346/18800	0.0242701	0.372178	0.340707	MCTP1/PTPRU/IGFBP3	3
GO:0002475	antigen processing and presentation via MHC class Ib	1934-01-01	14/18800	0.0250322	0.372178	0.340707	AZGP1	1
GO:0046348	amino sugar catabolic process	1934-01-01	14/18800	0.0250322	0.372178	0.340707	ALDH1A1	1
GO:0046459	short-chain fatty acid metabolic process	1934-01-01	14/18800	0.0250322	0.372178	0.340707	ACSM1	1
GO:2000146	negative regulation of cell motility	1934-03-01	361/18800	0.0270764	0.372178	0.340707	MCTP1/PTPRU/IGFBP3	3
GO:0018146	keratan sulfate biosynthetic process	1934-01-01	16/18800	0.0285582	0.372178	0.340707	B3GNT3	1
GO:0060046	regulation of acrosome reaction	1934-01-01	16/18800	0.0285582	0.372178	0.340707	B4GALT1	1
GO:0061684	chaperone-mediated autophagy	1934-01-01	16/18800	0.0285582	0.372178	0.340707	EEF1A2	1
GO:0051271	negative regulation of cellular component movement	1934-03-01	369/18800	0.0286418	0.372178	0.340707	MCTP1/PTPRU/IGFBP3	3
GO:0019885	antigen processing and presentation of endogenous peptide antigen via MHC class I	1934-01-01	17/18800	0.0303166	0.372178	0.340707	AZGP1	1
GO:0042339	keratan sulfate metabolic process	1934-01-01	18/18800	0.0320718	0.372178	0.340707	B3GNT3	1
GO:0002483	antigen processing and presentation of endogenous peptide antigen	1934-01-01	19/18800	0.033824	0.372178	0.340707	AZGP1	1
GO:0035461	vitamin transmembrane transport	1934-01-01	19/18800	0.033824	0.372178	0.340707	GC	1
GO:0040013	negative regulation of locomotion	1934-03-01	396/18800	0.0342764	0.372178	0.340707	MCTP1/PTPRU/IGFBP3	3
GO:0099173	postsynapse organization	1934-02-01	163/18800	0.0349658	0.372178	0.340707	NEFH/EPHB3	2
GO:0042359	vitamin D metabolic process	1934-01-01	20/18800	0.0355731	0.372178	0.340707	GC	1
GO:0007156	homophilic cell adhesion via plasma membrane adhesion molecules	1934-02-01	168/18800	0.036944	0.372178	0.340707	PCDH15/CDH11	2
GO:0071466	cellular response to xenobiotic stimulus	1934-02-01	168/18800	0.036944	0.372178	0.340707	FMO5/ACSM1	2
GO:0031290	retinal ganglion cell axon guidance	1934-01-01	21/18800	0.0373192	0.372178	0.340707	EPHB3	1
GO:2000047	regulation of cell-cell adhesion mediated by cadherin	1934-01-01	21/18800	0.0373192	0.372178	0.340707	PTPRU	1
GO:0021953	central nervous system neuron differentiation	1934-02-01	169/18800	0.0373448	0.372178	0.340707	CDH11/EPHB3	2
GO:0007413	axonal fasciculation	1934-01-01	22/18800	0.0390621	0.372178	0.340707	EPHB3	1
GO:0106030	neuron projection fasciculation	1934-01-01	22/18800	0.0390621	0.372178	0.340707	EPHB3	1
GO:0045663	positive regulation of myoblast differentiation	1934-01-01	23/18800	0.040802	0.372178	0.340707	IGFBP3	1
GO:0007409	axonogenesis	1934-03-01	430/18800	0.0421365	0.372178	0.340707	NEFH/CDH11/EPHB3	3
GO:0019835	cytolysis	1934-01-01	24/18800	0.0425389	0.372178	0.340707	LYZ	1
GO:0043567	regulation of insulin-like growth factor receptor signaling pathway	1934-01-01	24/18800	0.0425389	0.372178	0.340707	IGFBP3	1
GO:0045672	positive regulation of osteoclast differentiation	1934-01-01	24/18800	0.0425389	0.372178	0.340707	KLF10	1
GO:0001906	cell killing	1934-02-01	185/18800	0.0439826	0.372178	0.340707	AZGP1/LYZ	2
GO:0046835	carbohydrate phosphorylation	1934-01-01	25/18800	0.0442727	0.372178	0.340707	PFKFB3	1
GO:0019883	antigen processing and presentation of endogenous antigen	1934-01-01	26/18800	0.0460034	0.372178	0.340707	AZGP1	1
GO:0007205	protein kinase C-activating G protein-coupled receptor signaling pathway	1934-01-01	27/18800	0.0477311	0.372178	0.340707	CISH	1
GO:0042537	benzene-containing compound metabolic process	1934-01-01	27/18800	0.0477311	0.372178	0.340707	ACSM1	1
GO:1902883	negative regulation of response to oxidative stress	1934-01-01	27/18800	0.0477311	0.372178	0.340707	MCTP1	1
GO:0009312	oligosaccharide biosynthetic process	1934-01-01	28/18800	0.0494558	0.372178	0.340707	B4GALT1	1
GO:0044331	cell-cell adhesion mediated by cadherin	1934-01-01	28/18800	0.0494558	0.372178	0.340707	PTPRU	1
GO:0002474	antigen processing and presentation of peptide antigen via MHC class I	1934-01-01	29/18800	0.0511774	0.372178	0.340707	AZGP1	1
GO:0001916	positive regulation of T cell mediated cytotoxicity	1934-01-01	30/18800	0.052896	0.372178	0.340707	AZGP1	1
GO:0060055	angiogenesis involved in wound healing	1934-01-01	31/18800	0.0546116	0.372178	0.340707	B4GALT1	1
GO:0016051	carbohydrate biosynthetic process	1934-02-01	209/18800	0.0546906	0.372178	0.340707	B4GALT1/B3GNT3	2
GO:0061564	axon development	1934-03-01	479/18800	0.0549301	0.372178	0.340707	NEFH/CDH11/EPHB3	3
GO:0010165	response to X-ray	1934-01-01	32/18800	0.0563242	0.372178	0.340707	XRRA1	1
GO:0006486	protein glycosylation	1934-02-01	225/18800	0.0622912	0.372178	0.340707	B4GALT1/B3GNT3	2
GO:0043413	macromolecule glycosylation	1934-02-01	225/18800	0.0622912	0.372178	0.340707	B4GALT1/B3GNT3	2
GO:0008037	cell recognition	1934-02-01	228/18800	0.0637548	0.372178	0.340707	B4GALT1/EPHB3	2
GO:0001580	detection of chemical stimulus involved in sensory perception of bitter taste	1934-01-01	37/18800	0.064842	0.372178	0.340707	AZGP1	1
GO:0006739	NADP metabolic process	1934-01-01	37/18800	0.064842	0.372178	0.340707	FMO5	1
GO:0048009	insulin-like growth factor receptor signaling pathway	1934-01-01	37/18800	0.064842	0.372178	0.340707	IGFBP3	1
GO:0090181	regulation of cholesterol metabolic process	1934-01-01	37/18800	0.064842	0.372178	0.340707	FMO5	1
GO:0090218	positive regulation of lipid kinase activity	1934-01-01	37/18800	0.064842	0.372178	0.340707	EEF1A2	1
GO:0007340	acrosome reaction	1934-01-01	38/18800	0.0665365	0.372178	0.340707	B4GALT1	1
GO:0014912	negative regulation of smooth muscle cell migration	1934-01-01	39/18800	0.0682281	0.372178	0.340707	IGFBP3	1
GO:0001914	regulation of T cell mediated cytotoxicity	1934-01-01	40/18800	0.0699168	0.372178	0.340707	AZGP1	1
GO:0010719	negative regulation of epithelial to mesenchymal transition	1934-01-01	40/18800	0.0699168	0.372178	0.340707	IL17RD	1
GO:0019318	hexose metabolic process	1934-02-01	242/18800	0.0707384	0.372178	0.340707	B4GALT1/PFKFB3	2
GO:0006040	amino sugar metabolic process	1934-01-01	41/18800	0.0716024	0.372178	0.340707	ALDH1A1	1
GO:0007339	binding of sperm to zona pellucida	1934-01-01	41/18800	0.0716024	0.372178	0.340707	B4GALT1	1
GO:0050913	sensory perception of bitter taste	1934-01-01	41/18800	0.0716024	0.372178	0.340707	AZGP1	1
GO:0070085	glycosylation	1934-02-01	244/18800	0.071756	0.372178	0.340707	B4GALT1/B3GNT3	2
GO:0006775	fat-soluble vitamin metabolic process	1934-01-01	43/18800	0.0749648	0.372178	0.340707	GC	1
GO:0016266	O-glycan processing	1934-01-01	43/18800	0.0749648	0.372178	0.340707	B3GNT3	1
GO:0016339	calcium-dependent cell-cell adhesion via plasma membrane cell adhesion molecules	1934-01-01	43/18800	0.0749648	0.372178	0.340707	CDH11	1
GO:0035019	somatic stem cell population maintenance	1934-01-01	43/18800	0.0749648	0.372178	0.340707	KLF10	1
GO:0045214	sarcomere organization	1934-01-01	43/18800	0.0749648	0.372178	0.340707	MYOM2	1
GO:0045494	photoreceptor cell maintenance	1934-01-01	43/18800	0.0749648	0.372178	0.340707	PCDH15	1
GO:0050912	detection of chemical stimulus involved in sensory perception of taste	1934-01-01	43/18800	0.0749648	0.372178	0.340707	AZGP1	1
GO:0048538	thymus development	1934-01-01	45/18800	0.0783154	0.376931	0.345057	EPHB3	1
GO:0051180	vitamin transport	1934-01-01	45/18800	0.0783154	0.376931	0.345057	GC	1
GO:0031640	killing of cells of another organism	1934-01-01	46/18800	0.0799863	0.376931	0.345057	LYZ	1
GO:0005996	monosaccharide metabolic process	1934-02-01	261/18800	0.0805975	0.376931	0.345057	B4GALT1/PFKFB3	2
GO:0120163	negative regulation of cold-induced thermogenesis	1934-01-01	47/18800	0.0816542	0.376931	0.345057	ALDH1A1	1
GO:0008038	neuron recognition	1934-01-01	49/18800	0.0849813	0.376931	0.345057	EPHB3	1
GO:0035036	sperm-egg recognition	1934-01-01	49/18800	0.0849813	0.376931	0.345057	B4GALT1	1
GO:0048546	digestive tract morphogenesis	1934-01-01	49/18800	0.0849813	0.376931	0.345057	EPHB3	1
GO:0050885	neuromuscular process controlling balance	1934-01-01	49/18800	0.0849813	0.376931	0.345057	PCDH15	1
GO:0001913	T cell mediated cytotoxicity	1934-01-01	50/18800	0.0866404	0.376931	0.345057	AZGP1	1
GO:0034332	adherens junction organization	1934-01-01	50/18800	0.0866404	0.376931	0.345057	CDH11	1
GO:0048168	regulation of neuronal synaptic plasticity	1934-01-01	50/18800	0.0866404	0.376931	0.345057	MCTP1	1
GO:0042572	retinol metabolic process	1934-01-01	51/18800	0.0882967	0.378766	0.346737	ALDH1A1	1
GO:0048013	ephrin receptor signaling pathway	1934-01-01	52/18800	0.08995	0.378766	0.346737	EPHB3	1
GO:0098742	cell-cell adhesion via plasma-membrane adhesion molecules	1934-02-01	279/18800	0.0903109	0.378766	0.346737	PCDH15/CDH11	2
GO:0045661	regulation of myoblast differentiation	1934-01-01	54/18800	0.0932479	0.378766	0.346737	IGFBP3	1
GO:0060632	regulation of microtubule-based movement	1934-01-01	54/18800	0.0932479	0.378766	0.346737	NEFH	1
GO:0002763	positive regulation of myeloid leukocyte differentiation	1934-01-01	55/18800	0.0948925	0.378766	0.346737	KLF10	1
GO:0006414	translational elongation	1934-01-01	55/18800	0.0948925	0.378766	0.346737	EEF1A2	1
GO:0045806	negative regulation of endocytosis	1934-01-01	56/18800	0.0965342	0.378766	0.346737	MCTP1	1
GO:0043551	regulation of phosphatidylinositol 3-kinase activity	1934-01-01	57/18800	0.098173	0.378766	0.346737	CISH	1
GO:0001912	positive regulation of leukocyte mediated cytotoxicity	1934-01-01	58/18800	0.0998089	0.378766	0.346737	AZGP1	1
GO:0060997	dendritic spine morphogenesis	1934-01-01	58/18800	0.0998089	0.378766	0.346737	EPHB3	1
GO:0002711	positive regulation of T cell mediated immunity	1934-01-01	59/18800	0.101442	0.378766	0.346737	AZGP1	1
GO:0009311	oligosaccharide metabolic process	1934-01-01	63/18800	0.107945	0.378766	0.346737	B4GALT1	1
GO:0048002	antigen processing and presentation of peptide antigen	1934-01-01	63/18800	0.107945	0.378766	0.346737	AZGP1	1
GO:0050909	sensory perception of taste	1934-01-01	63/18800	0.107945	0.378766	0.346737	AZGP1	1
GO:0051965	positive regulation of synapse assembly	1934-01-01	63/18800	0.107945	0.378766	0.346737	EPHB3	1
GO:0071806	protein transmembrane transport	1934-01-01	63/18800	0.107945	0.378766	0.346737	AZGP1	1
GO:0045670	regulation of osteoclast differentiation	1934-01-01	64/18800	0.109564	0.378766	0.346737	KLF10	1
GO:0031100	animal organ regeneration	1934-01-01	65/18800	0.11118	0.378766	0.346737	PTPRU	1
GO:0031343	positive regulation of cell killing	1934-01-01	65/18800	0.11118	0.378766	0.346737	AZGP1	1
GO:0009101	glycoprotein biosynthetic process	1934-02-01	316/18800	0.111285	0.378766	0.346737	B4GALT1/B3GNT3	2
GO:0046394	carboxylic acid biosynthetic process	1934-02-01	316/18800	0.111285	0.378766	0.346737	ALDH1A1/ACSM1	2
GO:0016053	organic acid biosynthetic process	1934-02-01	318/18800	0.112454	0.378766	0.346737	ALDH1A1/ACSM1	2
GO:0006081	cellular aldehyde metabolic process	1934-01-01	66/18800	0.112793	0.378766	0.346737	ALDH1A1	1
GO:0030239	myofibril assembly	1934-01-01	66/18800	0.112793	0.378766	0.346737	MYOM2	1
GO:1902476	chloride transmembrane transport	1934-01-01	66/18800	0.112793	0.378766	0.346737	GABRP	1
GO:0033692	cellular polysaccharide biosynthetic process	1934-01-01	67/18800	0.114403	0.378766	0.346737	B3GNT3	1
GO:0055002	striated muscle cell development	1934-01-01	67/18800	0.114403	0.378766	0.346737	MYOM2	1
GO:0008202	steroid metabolic process	1934-02-01	323/18800	0.11539	0.378766	0.346737	FMO5/GC	2
GO:0045109	intermediate filament organization	1934-01-01	68/18800	0.116011	0.378766	0.346737	NEFH	1
GO:0046854	phosphatidylinositol phosphate biosynthetic process	1934-01-01	68/18800	0.116011	0.378766	0.346737	CISH	1
GO:0009988	cell-cell recognition	1934-01-01	69/18800	0.117615	0.378766	0.346737	B4GALT1	1
GO:0034394	protein localization to cell surface	1934-01-01	69/18800	0.117615	0.378766	0.346737	PTPRU	1
GO:0006487	protein N-linked glycosylation	1934-01-01	70/18800	0.119217	0.378766	0.346737	B4GALT1	1
GO:0007585	respiratory gaseous exchange by respiratory system	1934-01-01	70/18800	0.119217	0.378766	0.346737	SFTPA2	1
GO:0030111	regulation of Wnt signaling pathway	1934-02-01	336/18800	0.123116	0.378766	0.346737	CMAHP/PTPRU	2
GO:0048662	negative regulation of smooth muscle cell proliferation	1934-01-01	73/18800	0.124005	0.378766	0.346737	IGFBP3	1
GO:0006790	sulfur compound metabolic process	1934-02-01	339/18800	0.124917	0.378766	0.346737	B3GNT3/ACSM1	2
GO:0019216	regulation of lipid metabolic process	1934-02-01	339/18800	0.124917	0.378766	0.346737	FMO5/EEF1A2	2
GO:0000271	polysaccharide biosynthetic process	1934-01-01	74/18800	0.125595	0.378766	0.346737	B3GNT3	1
GO:0006024	glycosaminoglycan biosynthetic process	1934-01-01	76/18800	0.128768	0.378766	0.346737	B3GNT3	1
GO:0008652	cellular amino acid biosynthetic process	1934-01-01	76/18800	0.128768	0.378766	0.346737	ALDH1A1	1
GO:0007422	peripheral nervous system development	1934-01-01	78/18800	0.131929	0.378766	0.346737	NEFH	1
GO:0006023	aminoglycan biosynthetic process	1934-01-01	80/18800	0.135079	0.378766	0.346737	B3GNT3	1
GO:0097061	dendritic spine organization	1934-01-01	80/18800	0.135079	0.378766	0.346737	EPHB3	1
GO:0030512	negative regulation of transforming growth factor beta receptor signaling pathway	1934-01-01	81/18800	0.13665	0.378766	0.346737	IL17RD	1
GO:0045445	myoblast differentiation	1934-01-01	81/18800	0.13665	0.378766	0.346737	IGFBP3	1
GO:0006066	alcohol metabolic process	1934-02-01	361/18800	0.138321	0.378766	0.346737	FMO5/ALDH1A1	2
GO:0014910	regulation of smooth muscle cell migration	1934-01-01	83/18800	0.139784	0.378766	0.346737	IGFBP3	1
GO:0001523	retinoid metabolic process	1934-01-01	84/18800	0.141346	0.378766	0.346737	ALDH1A1	1
GO:0001910	regulation of leukocyte mediated cytotoxicity	1934-01-01	85/18800	0.142906	0.378766	0.346737	AZGP1	1
GO:0072384	organelle transport along microtubule	1934-01-01	85/18800	0.142906	0.378766	0.346737	NEFH	1
GO:0046928	regulation of neurotransmitter secretion	1934-01-01	86/18800	0.144463	0.378766	0.346737	MCTP1	1
GO:0016101	diterpenoid metabolic process	1934-01-01	87/18800	0.146017	0.378766	0.346737	ALDH1A1	1
GO:0050829	defense response to Gram-negative bacterium	1934-01-01	87/18800	0.146017	0.378766	0.346737	LYZ	1
GO:0002709	regulation of T cell mediated immunity	1934-01-01	88/18800	0.147569	0.378766	0.346737	AZGP1	1
GO:0045104	intermediate filament cytoskeleton organization	1934-01-01	88/18800	0.147569	0.378766	0.346737	NEFH	1
GO:1903510	mucopolysaccharide metabolic process	1934-01-01	88/18800	0.147569	0.378766	0.346737	B3GNT3	1
GO:0006493	protein O-linked glycosylation	1934-01-01	89/18800	0.149118	0.378766	0.346737	B3GNT3	1
GO:0045103	intermediate filament-based process	1934-01-01	89/18800	0.149118	0.378766	0.346737	NEFH	1
GO:0106027	neuron projection organization	1934-01-01	89/18800	0.149118	0.378766	0.346737	EPHB3	1
GO:0098661	inorganic anion transmembrane transport	1934-01-01	90/18800	0.150664	0.378766	0.346737	GABRP	1
GO:0014909	smooth muscle cell migration	1934-01-01	91/18800	0.152208	0.378766	0.346737	IGFBP3	1
GO:0060021	roof of mouth development	1934-01-01	91/18800	0.152208	0.378766	0.346737	EPHB3	1
GO:0060996	dendritic spine development	1934-01-01	91/18800	0.152208	0.378766	0.346737	EPHB3	1
GO:0009100	glycoprotein metabolic process	1934-02-01	386/18800	0.153926	0.378766	0.346737	B4GALT1/B3GNT3	2
GO:0006637	acyl-CoA metabolic process	1934-01-01	93/18800	0.155286	0.378766	0.346737	ACSM1	1
GO:0034109	homotypic cell-cell adhesion	1934-01-01	93/18800	0.155286	0.378766	0.346737	PTPRU	1
GO:0035383	thioester metabolic process	1934-01-01	93/18800	0.155286	0.378766	0.346737	ACSM1	1
GO:0030316	osteoclast differentiation	1934-01-01	96/18800	0.159884	0.378766	0.346737	KLF10	1
GO:0044264	cellular polysaccharide metabolic process	1934-01-01	97/18800	0.161411	0.378766	0.346737	B3GNT3	1
GO:0006721	terpenoid metabolic process	1934-01-01	98/18800	0.162935	0.378766	0.346737	ALDH1A1	1
GO:0042632	cholesterol homeostasis	1934-01-01	98/18800	0.162935	0.378766	0.346737	ACSM1	1
GO:0045639	positive regulation of myeloid cell differentiation	1934-01-01	99/18800	0.164457	0.378766	0.346737	KLF10	1
GO:0051588	regulation of neurotransmitter transport	1934-01-01	99/18800	0.164457	0.378766	0.346737	MCTP1	1
GO:0055092	sterol homeostasis	1934-01-01	99/18800	0.164457	0.378766	0.346737	ACSM1	1
GO:1990830	cellular response to leukemia inhibitory factor	1934-01-01	99/18800	0.164457	0.378766	0.346737	NEFH	1
GO:0031341	regulation of cell killing	1934-01-01	100/18800	0.165976	0.378766	0.346737	AZGP1	1
GO:1990823	response to leukemia inhibitory factor	1934-01-01	100/18800	0.165976	0.378766	0.346737	NEFH	1
GO:1902882	regulation of response to oxidative stress	1934-01-01	101/18800	0.167493	0.378766	0.346737	MCTP1	1
GO:0010717	regulation of epithelial to mesenchymal transition	1934-01-01	102/18800	0.169006	0.378766	0.346737	IL17RD	1
GO:0009410	response to xenobiotic stimulus	1934-02-01	411/18800	0.169869	0.378766	0.346737	FMO5/ACSM1	2
GO:0035335	peptidyl-tyrosine dephosphorylation	1934-01-01	103/18800	0.170518	0.378766	0.346737	PTPRU	1
GO:0051963	regulation of synapse assembly	1934-01-01	103/18800	0.170518	0.378766	0.346737	EPHB3	1
GO:0014812	muscle cell migration	1934-01-01	104/18800	0.172026	0.378766	0.346737	IGFBP3	1
GO:0019218	regulation of steroid metabolic process	1934-01-01	104/18800	0.172026	0.378766	0.346737	FMO5	1
GO:0050830	defense response to Gram-positive bacterium	1934-01-01	104/18800	0.172026	0.378766	0.346737	LYZ	1
GO:0034308	primary alcohol metabolic process	1934-01-01	105/18800	0.173532	0.378766	0.346737	ALDH1A1	1
GO:1901890	positive regulation of cell junction assembly	1934-01-01	105/18800	0.173532	0.378766	0.346737	EPHB3	1
GO:0050808	synapse organization	1934-02-01	419/18800	0.175032	0.378766	0.346737	NEFH/EPHB3	2
GO:0019395	fatty acid oxidation	1934-01-01	106/18800	0.175035	0.378766	0.346737	ACSM1	1
GO:0001503	ossification	1934-02-01	420/18800	0.17568	0.378766	0.346737	CDH11/KLF10	2
GO:0034329	cell junction assembly	1934-02-01	420/18800	0.17568	0.378766	0.346737	CDH11/EPHB3	2
GO:0019882	antigen processing and presentation	1934-01-01	107/18800	0.176535	0.378766	0.346737	AZGP1	1
GO:0016311	dephosphorylation	1934-02-01	422/18800	0.176976	0.378766	0.346737	PTPRU/PFKFB3	2
GO:0005976	polysaccharide metabolic process	1934-01-01	108/18800	0.178033	0.378766	0.346737	B3GNT3	1
GO:0006766	vitamin metabolic process	1934-01-01	109/18800	0.179528	0.378766	0.346737	GC	1
GO:0034446	substrate adhesion-dependent cell spreading	1934-01-01	109/18800	0.179528	0.378766	0.346737	EPHB3	1
GO:0036503	ERAD pathway	1934-01-01	109/18800	0.179528	0.378766	0.346737	SEL1L2	1
GO:0002824	positive regulation of adaptive immune response based on somatic recombination of immune receptors built from immunoglobulin superfamily domains	1934-01-01	110/18800	0.181021	0.378766	0.346737	AZGP1	1
GO:0050804	modulation of chemical synaptic transmission	1934-02-01	429/18800	0.181524	0.378766	0.346737	MCTP1/CDH11	2
GO:0099177	regulation of trans-synaptic signaling	1934-02-01	430/18800	0.182176	0.378766	0.346737	MCTP1/CDH11	2
GO:0001676	long-chain fatty acid metabolic process	1934-01-01	111/18800	0.18251	0.378766	0.346737	ACSM1	1
GO:0006821	chloride transport	1934-01-01	111/18800	0.18251	0.378766	0.346737	GABRP	1
GO:0031532	actin cytoskeleton reorganization	1934-01-01	111/18800	0.18251	0.378766	0.346737	THSD7A	1
GO:0002456	T cell mediated immunity	1934-01-01	112/18800	0.183998	0.378766	0.346737	AZGP1	1
GO:0010927	cellular component assembly involved in morphogenesis	1934-01-01	112/18800	0.183998	0.378766	0.346737	MYOM2	1
GO:0034440	lipid oxidation	1934-01-01	112/18800	0.183998	0.378766	0.346737	ACSM1	1
GO:0002526	acute inflammatory response	1934-01-01	113/18800	0.185482	0.379968	0.347838	B4GALT1	1
GO:0002821	positive regulation of adaptive immune response	1934-01-01	115/18800	0.188444	0.380983	0.348767	AZGP1	1
GO:1990748	cellular detoxification	1934-01-01	115/18800	0.188444	0.380983	0.348767	ALDH1A1	1
GO:0002708	positive regulation of lymphocyte mediated immunity	1934-01-01	117/18800	0.191394	0.380983	0.348767	AZGP1	1
GO:0002761	regulation of myeloid leukocyte differentiation	1934-01-01	117/18800	0.191394	0.380983	0.348767	KLF10	1
GO:0006720	isoprenoid metabolic process	1934-01-01	117/18800	0.191394	0.380983	0.348767	ALDH1A1	1
GO:0042752	regulation of circadian rhythm	1934-01-01	117/18800	0.191394	0.380983	0.348767	KLF10	1
GO:0030203	glycosaminoglycan metabolic process	1934-01-01	120/18800	0.195801	0.385674	0.353062	B3GNT3	1
GO:0016055	Wnt signaling pathway	1934-02-01	452/18800	0.196596	0.385674	0.353062	CMAHP/PTPRU	2
GO:0030282	bone mineralization	1934-01-01	121/18800	0.197265	0.385674	0.353062	KLF10	1
GO:0198738	cell-cell signaling by wnt	1934-02-01	454/18800	0.197914	0.385674	0.353062	CMAHP/PTPRU	2
GO:0019730	antimicrobial humoral response	1934-01-01	122/18800	0.198726	0.385674	0.353062	LYZ	1
GO:0022407	regulation of cell-cell adhesion	1934-02-01	456/18800	0.199235	0.385674	0.353062	PTPRU/EPHB3	2
GO:0097237	cellular response to toxic substance	1934-01-01	123/18800	0.200185	0.385744	0.353126	ALDH1A1	1
GO:0033865	nucleoside bisphosphate metabolic process	1934-01-01	125/18800	0.203094	0.386062	0.353417	ACSM1	1
GO:0033875	ribonucleoside bisphosphate metabolic process	1934-01-01	125/18800	0.203094	0.386062	0.353417	ACSM1	1
GO:0034032	purine nucleoside bisphosphate metabolic process	1934-01-01	125/18800	0.203094	0.386062	0.353417	ACSM1	1
GO:0017015	regulation of transforming growth factor beta receptor signaling pathway	1934-01-01	130/18800	0.210323	0.393874	0.360568	IL17RD	1
GO:0048565	digestive tract development	1934-01-01	130/18800	0.210323	0.393874	0.360568	EPHB3	1
GO:0001909	leukocyte mediated cytotoxicity	1934-01-01	131/18800	0.211761	0.393874	0.360568	AZGP1	1
GO:0006022	aminoglycan metabolic process	1934-01-01	131/18800	0.211761	0.393874	0.360568	B3GNT3	1
GO:0033674	positive regulation of kinase activity	1934-02-01	476/18800	0.212496	0.393874	0.360568	EEF1A2/EPHB3	2
GO:1903844	regulation of cellular response to transforming growth factor beta stimulus	1934-01-01	133/18800	0.214629	0.393874	0.360568	IL17RD	1
GO:0006661	phosphatidylinositol biosynthetic process	1934-01-01	134/18800	0.21606	0.393874	0.360568	CISH	1
GO:0090101	negative regulation of transmembrane receptor protein serine/threonine kinase signaling pathway	1934-01-01	135/18800	0.217488	0.393874	0.360568	IL17RD	1
GO:0034754	cellular hormone metabolic process	1934-01-01	137/18800	0.220336	0.393874	0.360568	ALDH1A1	1
GO:0002705	positive regulation of leukocyte mediated immunity	1934-01-01	138/18800	0.221757	0.393874	0.360568	AZGP1	1
GO:0042552	myelination	1934-01-01	138/18800	0.221757	0.393874	0.360568	PLLP	1
GO:0008203	cholesterol metabolic process	1934-01-01	139/18800	0.223174	0.393874	0.360568	FMO5	1
GO:0019827	stem cell population maintenance	1934-01-01	139/18800	0.223174	0.393874	0.360568	KLF10	1
GO:0048813	dendrite morphogenesis	1934-01-01	139/18800	0.223174	0.393874	0.360568	EPHB3	1
GO:0051384	response to glucocorticoid	1934-01-01	139/18800	0.223174	0.393874	0.360568	PTPRU	1
GO:0007272	ensheathment of neurons	1934-01-01	140/18800	0.22459	0.393874	0.360568	PLLP	1
GO:0008366	axon ensheathment	1934-01-01	140/18800	0.22459	0.393874	0.360568	PLLP	1
GO:0098727	maintenance of cell number	1934-01-01	141/18800	0.226003	0.393874	0.360568	KLF10	1
GO:0010212	response to ionizing radiation	1934-01-01	142/18800	0.227413	0.393874	0.360568	XRRA1	1
GO:0055123	digestive system development	1934-01-01	142/18800	0.227413	0.393874	0.360568	EPHB3	1
GO:0090090	negative regulation of canonical Wnt signaling pathway	1934-01-01	142/18800	0.227413	0.393874	0.360568	PTPRU	1
GO:0007269	neurotransmitter secretion	1934-01-01	145/18800	0.231629	0.393874	0.360568	MCTP1	1
GO:0099643	signal release from synapse	1934-01-01	145/18800	0.231629	0.393874	0.360568	MCTP1	1
GO:0106106	cold-induced thermogenesis	1934-01-01	146/18800	0.23303	0.393874	0.360568	ALDH1A1	1
GO:0120161	regulation of cold-induced thermogenesis	1934-01-01	146/18800	0.23303	0.393874	0.360568	ALDH1A1	1
GO:0007043	cell-cell junction assembly	1934-01-01	149/18800	0.237216	0.393874	0.360568	CDH11	1
GO:0016525	negative regulation of angiogenesis	1934-01-01	149/18800	0.237216	0.393874	0.360568	ISM1	1
GO:0044272	sulfur compound biosynthetic process	1934-01-01	149/18800	0.237216	0.393874	0.360568	B3GNT3	1
GO:1902652	secondary alcohol metabolic process	1934-01-01	149/18800	0.237216	0.393874	0.360568	FMO5	1
GO:0098754	detoxification	1934-01-01	150/18800	0.238606	0.393874	0.360568	ALDH1A1	1
GO:2000181	negative regulation of blood vessel morphogenesis	1934-01-01	151/18800	0.239995	0.393874	0.360568	ISM1	1
GO:0050905	neuromuscular process	1934-01-01	152/18800	0.24138	0.393874	0.360568	PCDH15	1
GO:0090501	RNA phosphodiester bond hydrolysis	1934-01-01	152/18800	0.24138	0.393874	0.360568	AZGP1	1
GO:1901343	negative regulation of vasculature development	1934-01-01	152/18800	0.24138	0.393874	0.360568	ISM1	1
GO:0045834	positive regulation of lipid metabolic process	1934-01-01	153/18800	0.242763	0.393874	0.360568	EEF1A2	1
GO:0016125	sterol metabolic process	1934-01-01	154/18800	0.244144	0.393874	0.360568	FMO5	1
GO:0050770	regulation of axonogenesis	1934-01-01	154/18800	0.244144	0.393874	0.360568	EPHB3	1
GO:0007338	single fertilization	1934-01-01	155/18800	0.245522	0.393874	0.360568	B4GALT1	1
GO:0007605	sensory perception of sound	1934-01-01	156/18800	0.246898	0.393874	0.360568	PCDH15	1
GO:0010970	transport along microtubule	1934-01-01	157/18800	0.248271	0.393874	0.360568	NEFH	1
GO:0031960	response to corticosteroid	1934-01-01	157/18800	0.248271	0.393874	0.360568	PTPRU	1
GO:0120254	olefinic compound metabolic process	1934-01-01	157/18800	0.248271	0.393874	0.360568	ALDH1A1	1
GO:1902107	positive regulation of leukocyte differentiation	1934-01-01	157/18800	0.248271	0.393874	0.360568	KLF10	1
GO:1903708	positive regulation of hemopoiesis	1934-01-01	157/18800	0.248271	0.393874	0.360568	KLF10	1
GO:1990845	adaptive thermogenesis	1934-01-01	159/18800	0.251011	0.396729	0.363182	ALDH1A1	1
GO:0009267	cellular response to starvation	1934-01-01	160/18800	0.252377	0.397244	0.363653	KLF10	1
GO:0001837	epithelial to mesenchymal transition	1934-01-01	162/18800	0.255102	0.397244	0.363653	IL17RD	1
GO:0006633	fatty acid biosynthetic process	1934-01-01	162/18800	0.255102	0.397244	0.363653	ACSM1	1
GO:0046488	phosphatidylinositol metabolic process	1934-01-01	162/18800	0.255102	0.397244	0.363653	CISH	1
GO:1901136	carbohydrate derivative catabolic process	1934-01-01	169/18800	0.264564	0.409534	0.374904	ALDH1A1	1
GO:0031214	biomineral tissue development	1934-01-01	170/18800	0.265906	0.409534	0.374904	KLF10	1
GO:0048660	regulation of smooth muscle cell proliferation	1934-01-01	170/18800	0.265906	0.409534	0.374904	IGFBP3	1
GO:0110148	biomineralization	1934-01-01	172/18800	0.268583	0.409731	0.375085	KLF10	1
GO:0002822	regulation of adaptive immune response based on somatic recombination of immune receptors built from immunoglobulin superfamily domains	1934-01-01	173/18800	0.269918	0.409731	0.375085	AZGP1	1
GO:0048659	smooth muscle cell proliferation	1934-01-01	173/18800	0.269918	0.409731	0.375085	IGFBP3	1
GO:0055088	lipid homeostasis	1934-01-01	173/18800	0.269918	0.409731	0.375085	ACSM1	1
GO:0030178	negative regulation of Wnt signaling pathway	1934-01-01	174/18800	0.271251	0.410279	0.375585	PTPRU	1
GO:0002706	regulation of lymphocyte mediated immunity	1934-01-01	175/18800	0.272581	0.41042	0.375715	AZGP1	1
GO:2000241	regulation of reproductive process	1934-01-01	176/18800	0.273909	0.41042	0.375715	B4GALT1	1
GO:0001659	temperature homeostasis	1934-01-01	177/18800	0.275234	0.41042	0.375715	ALDH1A1	1
GO:0050954	sensory perception of mechanical stimulus	1934-01-01	177/18800	0.275234	0.41042	0.375715	PCDH15	1
GO:0007416	synapse assembly	1934-01-01	180/18800	0.279197	0.414863	0.379782	EPHB3	1
GO:0015698	inorganic anion transport	1934-01-01	182/18800	0.281827	0.417301	0.382015	GABRP	1
GO:0055001	muscle cell development	1934-01-01	183/18800	0.283138	0.417778	0.38245	MYOM2	1
GO:0002819	regulation of adaptive immune response	1934-01-01	188/18800	0.289661	0.424434	0.388544	AZGP1	1
GO:0031099	regeneration	1934-01-01	188/18800	0.289661	0.424434	0.388544	PTPRU	1
GO:0048839	inner ear development	1934-01-01	192/18800	0.294838	0.430525	0.39412	PCDH15	1
GO:0009566	fertilization	1934-01-01	196/18800	0.299978	0.43425	0.39753	B4GALT1	1
GO:0042594	response to starvation	1934-01-01	196/18800	0.299978	0.43425	0.39753	KLF10	1
GO:0030705	cytoskeleton-dependent intracellular transport	1934-01-01	197/18800	0.301257	0.43425	0.39753	NEFH	1
GO:0048167	regulation of synaptic plasticity	1934-01-01	198/18800	0.302534	0.43425	0.39753	MCTP1	1
GO:0099111	microtubule-based transport	1934-01-01	198/18800	0.302534	0.43425	0.39753	NEFH	1
GO:0031032	actomyosin structure organization	1934-01-01	199/18800	0.303809	0.434602	0.397852	MYOM2	1
GO:0007179	transforming growth factor beta receptor signaling pathway	1934-01-01	200/18800	0.305082	0.434948	0.398169	IL17RD	1
GO:1901888	regulation of cell junction assembly	1934-01-01	201/18800	0.306352	0.435288	0.39848	EPHB3	1
GO:0019722	calcium-mediated signaling	1934-01-01	202/18800	0.30762	0.435623	0.398787	MCTP1	1
GO:0002064	epithelial cell development	1934-01-01	203/18800	0.308886	0.435953	0.399089	B4GALT1	1
GO:0007623	circadian rhythm	1934-01-01	205/18800	0.311411	0.436596	0.399677	KLF10	1
GO:0045216	cell-cell junction organization	1934-01-01	205/18800	0.311411	0.436596	0.399677	CDH11	1
GO:0006836	neurotransmitter transport	1934-01-01	207/18800	0.313927	0.436697	0.39977	MCTP1	1
GO:0030100	regulation of endocytosis	1934-01-01	208/18800	0.315181	0.436697	0.39977	MCTP1	1
GO:0045637	regulation of myeloid cell differentiation	1934-01-01	208/18800	0.315181	0.436697	0.39977	KLF10	1
GO:0050807	regulation of synapse organization	1934-01-01	209/18800	0.316433	0.436697	0.39977	EPHB3	1
GO:0002573	myeloid leukocyte differentiation	1934-01-01	210/18800	0.317684	0.436697	0.39977	KLF10	1
GO:0050679	positive regulation of epithelial cell proliferation	1934-01-01	211/18800	0.318932	0.436697	0.39977	B4GALT1	1
GO:0001505	regulation of neurotransmitter levels	1934-01-01	213/18800	0.321421	0.436697	0.39977	MCTP1	1
GO:0031669	cellular response to nutrient levels	1934-01-01	213/18800	0.321421	0.436697	0.39977	KLF10	1
GO:0044706	multi-multicellular organism process	1934-01-01	213/18800	0.321421	0.436697	0.39977	B4GALT1	1
GO:0046474	glycerophospholipid biosynthetic process	1934-01-01	214/18800	0.322662	0.436697	0.39977	CISH	1
GO:0050803	regulation of synapse structure or activity	1934-01-01	215/18800	0.323901	0.436697	0.39977	EPHB3	1
GO:0072330	monocarboxylic acid biosynthetic process	1934-01-01	215/18800	0.323901	0.436697	0.39977	ACSM1	1
GO:0030258	lipid modification	1934-01-01	216/18800	0.325138	0.436969	0.400019	ACSM1	1
GO:0043583	ear development	1934-01-01	219/18800	0.328835	0.440535	0.403284	PCDH15	1
GO:0050953	sensory perception of light stimulus	1934-01-01	221/18800	0.331289	0.442418	0.405007	PCDH15	1
GO:0046777	protein autophosphorylation	1934-01-01	224/18800	0.334954	0.445901	0.408196	EPHB3	1
GO:0042445	hormone metabolic process	1934-01-01	230/18800	0.342225	0.454148	0.415745	ALDH1A1	1
GO:0016358	dendrite development	1934-01-01	231/18800	0.34343	0.454318	0.415901	EPHB3	1
GO:0033002	muscle cell proliferation	1934-01-01	233/18800	0.345832	0.456066	0.417501	IGFBP3	1
GO:0007411	axon guidance	1934-01-01	234/18800	0.34703	0.45622	0.417642	EPHB3	1
GO:0097485	neuron projection guidance	1934-01-01	235/18800	0.348226	0.45637	0.41778	EPHB3	1
GO:0002703	regulation of leukocyte mediated immunity	1934-01-01	236/18800	0.349419	0.456517	0.417914	AZGP1	1
GO:0048762	mesenchymal cell differentiation	1934-01-01	244/18800	0.358892	0.464855	0.425547	IL17RD	1
GO:0090305	nucleic acid phosphodiester bond hydrolysis	1934-01-01	244/18800	0.358892	0.464855	0.425547	AZGP1	1
GO:0031668	cellular response to extracellular stimulus	1934-01-01	245/18800	0.360067	0.464855	0.425547	KLF10	1
GO:0009636	response to toxic substance	1934-01-01	247/18800	0.36241	0.464855	0.425547	ALDH1A1	1
GO:0021537	telencephalon development	1934-01-01	247/18800	0.36241	0.464855	0.425547	EPHB3	1
GO:0098656	anion transmembrane transport	1934-01-01	247/18800	0.36241	0.464855	0.425547	GABRP	1
GO:0002699	positive regulation of immune effector process	1934-01-01	248/18800	0.363579	0.46494	0.425625	AZGP1	1
GO:0032886	regulation of microtubule-based process	1934-01-01	249/18800	0.364745	0.465022	0.4257	NEFH	1
GO:0071560	cellular response to transforming growth factor beta stimulus	1934-01-01	252/18800	0.368232	0.468054	0.428475	IL17RD	1
GO:0045017	glycerolipid biosynthetic process	1934-01-01	253/18800	0.36939	0.468116	0.428532	CISH	1
GO:0034976	response to endoplasmic reticulum stress	1934-01-01	257/18800	0.374002	0.47117	0.431328	SEL1L2	1
GO:0008654	phospholipid biosynthetic process	1934-01-01	258/18800	0.375149	0.47117	0.431328	CISH	1
GO:0071559	response to transforming growth factor beta	1934-01-01	258/18800	0.375149	0.47117	0.431328	IL17RD	1
GO:0060828	regulation of canonical Wnt signaling pathway	1934-01-01	261/18800	0.378581	0.474068	0.433981	PTPRU	1
GO:0090092	regulation of transmembrane receptor protein serine/threonine kinase signaling pathway	1934-01-01	267/18800	0.385388	0.481165	0.440478	IL17RD	1
GO:0051962	positive regulation of nervous system development	1934-01-01	270/18800	0.388765	0.483949	0.443027	EPHB3	1
GO:0051146	striated muscle cell differentiation	1934-01-01	281/18800	0.400992	0.497702	0.455617	MYOM2	1
GO:1902105	regulation of leukocyte differentiation	1934-01-01	283/18800	0.40319	0.498962	0.45677	KLF10	1
GO:0006520	cellular amino acid metabolic process	1934-01-01	285/18800	0.40538	0.500205	0.457908	ALDH1A1	1
GO:0006470	protein dephosphorylation	1934-01-01	291/18800	0.411902	0.505299	0.462571	PTPRU	1
GO:0022409	positive regulation of cell-cell adhesion	1934-01-01	291/18800	0.411902	0.505299	0.462571	PTPRU	1
GO:0043588	skin development	1934-01-01	296/18800	0.417284	0.510248	0.467102	CDH11	1
GO:0048511	rhythmic process	1934-01-01	297/18800	0.418355	0.510248	0.467102	KLF10	1
GO:0060485	mesenchyme development	1934-01-01	301/18800	0.422619	0.513963	0.470502	IL17RD	1
GO:0019932	second-messenger-mediated signaling	1934-01-01	303/18800	0.424739	0.515057	0.471504	MCTP1	1
GO:0050890	cognition	1934-01-01	306/18800	0.427906	0.515104	0.471547	TMPRSS11E	1
GO:0030198	extracellular matrix organization	1934-01-01	307/18800	0.428958	0.515104	0.471547	B4GALT1	1
GO:0043062	extracellular structure organization	1934-01-01	308/18800	0.430008	0.515104	0.471547	B4GALT1	1
GO:0006650	glycerophospholipid metabolic process	1934-01-01	309/18800	0.431056	0.515104	0.471547	CISH	1
GO:0071496	cellular response to external stimulus	1934-01-01	309/18800	0.431056	0.515104	0.471547	KLF10	1
GO:0045229	external encapsulating structure organization	1934-01-01	310/18800	0.432102	0.515104	0.471547	B4GALT1	1
GO:0060070	canonical Wnt signaling pathway	1934-01-01	313/18800	0.435229	0.517149	0.473419	PTPRU	1
GO:0090287	regulation of cellular response to growth factor stimulus	1934-01-01	314/18800	0.436268	0.517149	0.473419	IL17RD	1
GO:0006959	humoral immune response	1934-01-01	317/18800	0.439373	0.51937	0.475453	LYZ	1
GO:0015980	energy derivation by oxidation of organic compounds	1934-01-01	321/18800	0.443487	0.522769	0.478564	ACSM1	1
GO:0048545	response to steroid hormone	1934-01-01	330/18800	0.452637	0.532069	0.487077	PTPRU	1
GO:0032386	regulation of intracellular transport	1934-01-01	332/18800	0.45465	0.532951	0.487885	NEFH	1
GO:0010506	regulation of autophagy	1934-01-01	336/18800	0.458655	0.536157	0.490819	EEF1A2	1
GO:0001933	negative regulation of protein phosphorylation	1934-01-01	341/18800	0.463622	0.540125	0.494452	IGFBP3	1
GO:0062012	regulation of small molecule metabolic process	1934-01-01	342/18800	0.46461	0.540125	0.494452	FMO5	1
GO:0045765	regulation of angiogenesis	1934-01-01	345/18800	0.467563	0.542065	0.496228	ISM1	1
GO:0006936	muscle contraction	1934-01-01	349/18800	0.471476	0.545104	0.49901	MYOM2	1
GO:1901342	regulation of vasculature development	1934-01-01	351/18800	0.473422	0.545115	0.499021	ISM1	1
GO:0001655	urogenital system development	1934-01-01	352/18800	0.474393	0.545115	0.499021	EPHB3	1
GO:0002697	regulation of immune effector process	1934-01-01	353/18800	0.475361	0.545115	0.499021	AZGP1	1
GO:0031589	cell-substrate adhesion	1934-01-01	364/18800	0.485903	0.551879	0.505212	EPHB3	1
GO:0042742	defense response to bacterium	1934-01-01	364/18800	0.485903	0.551879	0.505212	LYZ	1
GO:0043087	regulation of GTPase activity	1934-01-01	364/18800	0.485903	0.551879	0.505212	EPHB3	1
GO:0002449	lymphocyte mediated immunity	1934-01-01	365/18800	0.486852	0.551879	0.505212	AZGP1	1
GO:0009150	purine ribonucleotide metabolic process	1934-01-01	366/18800	0.487798	0.551879	0.505212	ACSM1	1
GO:0007178	transmembrane receptor protein serine/threonine kinase signaling pathway	1934-01-01	368/18800	0.489686	0.552533	0.505811	IL17RD	1
GO:0002460	adaptive immune response based on somatic recombination of immune receptors built from immunoglobulin superfamily domains	1934-01-01	370/18800	0.491567	0.552758	0.506017	AZGP1	1
GO:1903706	regulation of hemopoiesis	1934-01-01	371/18800	0.492505	0.552758	0.506017	KLF10	1
GO:0018108	peptidyl-tyrosine phosphorylation	1934-01-01	373/18800	0.494376	0.553386	0.506592	EPHB3	1
GO:0018212	peptidyl-tyrosine modification	1934-01-01	376/18800	0.497169	0.553449	0.506649	EPHB3	1
GO:0030900	forebrain development	1934-01-01	376/18800	0.497169	0.553449	0.506649	EPHB3	1
GO:0140694	non-membrane-bounded organelle assembly	1934-01-01	379/18800	0.499948	0.553449	0.506649	MYOM2	1
GO:0042326	negative regulation of phosphorylation	1934-01-01	382/18800	0.502712	0.553449	0.506649	IGFBP3	1
GO:0050678	regulation of epithelial cell proliferation	1934-01-01	382/18800	0.502712	0.553449	0.506649	B4GALT1	1
GO:0009259	ribonucleotide metabolic process	1934-01-01	384/18800	0.504546	0.553449	0.506649	ACSM1	1
GO:0050900	leukocyte migration	1934-01-01	384/18800	0.504546	0.553449	0.506649	B4GALT1	1
GO:0042692	muscle cell differentiation	1934-01-01	387/18800	0.507286	0.553449	0.506649	MYOM2	1
GO:0006644	phospholipid metabolic process	1934-01-01	388/18800	0.508195	0.553449	0.506649	CISH	1
GO:0030099	myeloid cell differentiation	1934-01-01	391/18800	0.510915	0.553449	0.506649	KLF10	1
GO:0006163	purine nucleotide metabolic process	1934-01-01	394/18800	0.51362	0.553449	0.506649	ACSM1	1
GO:0019693	ribose phosphate metabolic process	1934-01-01	394/18800	0.51362	0.553449	0.506649	ACSM1	1
GO:0006631	fatty acid metabolic process	1934-01-01	395/18800	0.514519	0.553449	0.506649	ACSM1	1
GO:0007018	microtubule-based movement	1934-01-01	395/18800	0.514519	0.553449	0.506649	NEFH	1
GO:0042176	regulation of protein catabolic process	1934-01-01	395/18800	0.514519	0.553449	0.506649	EEF1A2	1
GO:0046486	glycerolipid metabolic process	1934-01-01	396/18800	0.515415	0.553449	0.506649	CISH	1
GO:0051656	establishment of organelle localization	1934-01-01	404/18800	0.522533	0.559667	0.512342	NEFH	1
GO:0001558	regulation of cell growth	1934-01-01	415/18800	0.532153	0.568014	0.519983	CISH	1
GO:0072521	purine-containing compound metabolic process	1934-01-01	416/18800	0.533018	0.568014	0.519983	ACSM1	1
GO:0042391	regulation of membrane potential	1934-01-01	425/18800	0.540736	0.574787	0.526183	GABRP	1
GO:0042060	wound healing	1934-01-01	429/18800	0.544126	0.575831	0.527139	B4GALT1	1
GO:0010975	regulation of neuron projection development	1934-01-01	431/18800	0.545811	0.575831	0.527139	EPHB3	1
GO:0048732	gland development	1934-01-01	431/18800	0.545811	0.575831	0.527139	EPHB3	1
GO:0006979	response to oxidative stress	1934-01-01	433/18800	0.547491	0.576163	0.527443	MCTP1	1
GO:0009314	response to radiation	1934-01-01	438/18800	0.551665	0.577411	0.528585	XRRA1	1
GO:0045936	negative regulation of phosphate metabolic process	1934-01-01	440/18800	0.553323	0.577411	0.528585	IGFBP3	1
GO:0051960	regulation of nervous system development	1934-01-01	440/18800	0.553323	0.577411	0.528585	EPHB3	1
GO:0010563	negative regulation of phosphorus metabolic process	1934-01-01	441/18800	0.554151	0.577411	0.528585	IGFBP3	1
GO:0050673	epithelial cell proliferation	1934-01-01	443/18800	0.5558	0.57742	0.528594	B4GALT1	1
GO:0031667	response to nutrient levels	1934-01-01	446/18800	0.558264	0.57742	0.528594	KLF10	1
GO:0045785	positive regulation of cell adhesion	1934-01-01	446/18800	0.558264	0.57742	0.528594	PTPRU	1
GO:0003012	muscle system process	1934-01-01	449/18800	0.560715	0.578537	0.529616	MYOM2	1
GO:0023061	signal release	1934-01-01	451/18800	0.562341	0.5788	0.529857	MCTP1	1
GO:0002443	leukocyte mediated immunity	1934-01-01	457/18800	0.567185	0.582365	0.53312	AZGP1	1
GO:0051051	negative regulation of transport	1934-01-01	464/18800	0.572771	0.586673	0.537064	MCTP1	1
GO:0050907	detection of chemical stimulus involved in sensory perception	1934-01-01	478/18800	0.583733	0.5958	0.545419	AZGP1	1
GO:0009991	response to extracellular stimulus	1934-01-01	479/18800	0.584505	0.5958	0.545419	KLF10	1
GO:0016049	cell growth	1934-01-01	484/18800	0.588346	0.597426	0.546908	CISH	1
GO:0019221	cytokine-mediated signaling pathway	1934-01-01	486/18800	0.589873	0.597426	0.546908	IL17RD	1
GO:0009117	nucleotide metabolic process	1934-01-01	487/18800	0.590635	0.597426	0.546908	ACSM1	1
GO:0006091	generation of precursor metabolites and energy	1934-01-01	494/18800	0.595926	0.597426	0.546908	ACSM1	1
GO:0044089	positive regulation of cellular component biogenesis	1934-01-01	494/18800	0.595926	0.597426	0.546908	EPHB3	1
GO:0006753	nucleoside phosphate metabolic process	1934-01-01	495/18800	0.596677	0.597426	0.546908	ACSM1	1
GO:0010498	proteasomal protein catabolic process	1934-01-01	496/18800	0.597426	0.597426	0.546908	SEL1L2	1
GO:0010817	regulation of hormone levels	1934-01-01	496/18800	0.597426	0.597426	0.546908	ALDH1A1	1

## Sheet: Bulk_DEGs_for_Low-Normal
	baseMean	log2FoldChange	lfcSE	stat	pvalue	padj	Group
ZRSR2P1	7.39415	-22.3867	3.54572	-6.31374	2.72371e-10	2.32822e-06	downregulated
THSD7B	47.3056	-9.19292	2.62722	-3.4991	0.000466834	0.140091	notsignificant
AC126755.7	16.0983	-6.42708	3.23017	-1.9897	0.0466237	0.886263	notsignificant
AC131392.2	5.59557	-6.00452	1.58646	-3.78485	0.000153803	0.0710655	notsignificant
MUC5B	221.993	-5.94597	1.18908	-5.00046	5.71923e-07	0.000888872	downregulated
ASDURF	6.09839	-5.78677	1.74811	-3.3103	0.000931968	0.212439	notsignificant
AC024560.5	4.04372	-5.61341	2.04253	-2.74827	0.00599108	0.520596	notsignificant
AC018362.3	4.26238	-5.5306	2.26077	-2.44633	0.0144317	0.728628	notsignificant
AC012615.3	4.02792	-5.38724	3.54888	-1.51801	0.129012	0.999365	notsignificant
AC110597.3	3.7494	-5.37144	2.14935	-2.4991	0.0124509	0.684438	notsignificant
ATF7.NPFF	7.87401	-5.06341	1.66639	-3.03854	0.00237724	0.32255	notsignificant
KCNRG	5.60488	-5.04073	1.79568	-2.80714	0.00499839	0.469519	notsignificant
AC104109.3	3.16061	-4.98642	2.71273	-1.83815	0.0660399	NA	notsignificant
AL355312.3	3.38088	-4.88812	2.37025	-2.06229	0.0391805	0.867413	notsignificant
RNA5SP370	9.0805	-4.87556	2.84121	-1.71602	0.0861592	0.974837	notsignificant
AC092117.1	2.56464	-4.85803	1.72824	-2.81097	0.0049393	NA	notsignificant
GPR61	2.03766	-4.76138	1.61949	-2.94004	0.00328168	NA	notsignificant
AC073957.2	5.88734	-4.71937	3.5257	-1.33856	0.180713	0.999365	notsignificant
AL589843.1	2.05866	-4.69784	2.20198	-2.13346	0.0328868	NA	notsignificant
TP53TG5	2.32152	-4.66489	2.73146	-1.70784	0.0876666	NA	notsignificant
AC020907.6	2.63654	-4.59362	2.72966	-1.68286	0.0924031	NA	notsignificant
BX537318.2	1.69002	-4.5524	2.34338	-1.94267	0.0520562	NA	notsignificant
AC064801.2	3.00531	-4.53678	1.84067	-2.46474	0.0137111	NA	notsignificant
AC124068.1	7.7822	-4.53427	1.74411	-2.59976	0.0093289	0.599279	notsignificant
ITGA7	3.84254	-4.52377	1.36641	-3.3107	0.000930621	0.212439	notsignificant
AC084125.2	5.53562	-4.51286	1.42184	-3.17395	0.00150378	0.257255	notsignificant
AL691442.2	1.86095	-4.50826	2.57111	-1.75343	0.079528	NA	notsignificant
AL162258.1	2.30468	-4.48781	1.70018	-2.6396	0.00830041	NA	notsignificant
AC125257.1	1.86461	-4.48296	2.69776	-1.66173	0.0965668	NA	notsignificant
AC015563.3	11.1834	-4.46835	1.43939	-3.10434	0.00190706	0.295191	notsignificant
AL031282.1	4.46573	-4.46585	2.09991	-2.12668	0.0334463	0.847348	notsignificant
SNORD35A	1.88289	-4.45025	3.14256	-1.41612	0.15674	NA	notsignificant
AC135279.4	1.8478	-4.39485	2.33695	-1.88059	0.0600276	NA	notsignificant
PNMA6A	1.66008	-4.39319	2.27153	-1.93402	0.0531101	NA	notsignificant
AC231657.3	9.8058	-4.36517	1.60013	-2.728	0.00637194	0.533565	notsignificant
ABHD16B	4.95778	-4.34085	2.18821	-1.98375	0.0472842	0.889327	notsignificant
BMS1P2	2.76315	-4.33386	2.34089	-1.85137	0.0641162	NA	notsignificant
AC136285.3	1.81985	-4.32331	3.31337	-1.30481	0.191958	NA	notsignificant
AC007342.6	1.57038	-4.27792	2.05846	-2.07822	0.0376895	NA	notsignificant
AC007032.1	3.25949	-4.27367	2.02125	-2.11437	0.0344833	NA	notsignificant
VAT1L	1.60625	-4.27339	2.44724	-1.74621	0.0807746	NA	notsignificant
GPR137C	2.67797	-4.23534	1.50231	-2.81922	0.00481402	NA	notsignificant
EGFL8	3.98475	-4.22976	1.62529	-2.60246	0.00925588	0.599279	notsignificant
HDAC4.AS1	2.31961	-4.22659	1.65928	-2.54725	0.0108576	NA	notsignificant
AL137127.1	2.11271	-4.20956	1.62669	-2.58782	0.00965865	NA	notsignificant
LEP	2.96114	-4.1903	2.05372	-2.04035	0.0413159	NA	notsignificant
AC121338.1	2.9041	-4.19026	1.87121	-2.23933	0.0251346	NA	notsignificant
AC018635.1	1.95094	-4.18967	2.75904	-1.51853	0.128882	NA	notsignificant
SHLD2P3	1.92046	-4.15828	1.87522	-2.21749	0.0265894	NA	notsignificant
ATP6V1G3	1.48346	-4.1561	2.29267	-1.81278	0.0698658	NA	notsignificant
LINC02313	1.68314	-4.14792	2.02998	-2.04333	0.0410198	NA	notsignificant
EME1	2.39925	-4.1457	2.00808	-2.06451	0.0389692	NA	notsignificant
HLA.DQA2	6.71741	-4.11775	3.50161	-1.17596	0.239612	0.999365	notsignificant
C6orf141	3.82538	-4.10599	2.00275	-2.05017	0.0403475	0.867906	notsignificant
SNORD116.24	3.50948	-4.09894	1.54648	-2.65049	0.00803741	0.580277	notsignificant
RNU5B.1	2.65373	-4.09373	1.77721	-2.30346	0.021253	NA	notsignificant
ASH1L.AS1	3.27448	-4.08298	1.48162	-2.75576	0.00585564	NA	notsignificant
AC091153.4	1.53323	-4.07972	2.11515	-1.92881	0.0537546	NA	notsignificant
AL355355.1	1.74005	-4.06811	3.12935	-1.29999	0.193605	NA	notsignificant
AC005703.6	2.8426	-4.06567	1.61731	-2.51384	0.0119424	NA	notsignificant
ALG1L3P	1.57417	-4.06084	1.90661	-2.12987	0.0331824	NA	notsignificant
ADAMTS2	1.8545	-4.05788	2.27395	-1.7845	0.0743421	NA	notsignificant
AL512356.2	1.64973	-4.02989	2.87134	-1.40349	0.160471	NA	notsignificant
LINC01833	2.86909	-4.01715	1.59168	-2.52385	0.0116079	NA	notsignificant
AL353653.1	1.40907	-3.99741	2.84578	-1.40468	0.160117	NA	notsignificant
AC040977.1	1.35937	-3.99378	2.01189	-1.98509	0.0471343	NA	notsignificant
AC011442.1	1.82981	-3.99315	1.71547	-2.32773	0.0199265	NA	notsignificant
IMPDH1P10	3.97641	-3.99278	1.69282	-2.35866	0.018341	0.739615	notsignificant
RN7SL573P	1.89272	-3.98943	2.37459	-1.68005	0.0929479	NA	notsignificant
LINC02389	1.44023	-3.9782	3.50734	-1.13425	0.25669	NA	notsignificant
C6orf99	2.97301	-3.95725	1.31603	-3.00696	0.00263876	NA	notsignificant
HEPACAM2	1.2188	-3.95571	2.38195	-1.6607	0.0967733	NA	notsignificant
RGS20	2.42434	-3.93427	1.79135	-2.19626	0.0280733	NA	notsignificant
AC005944.1	3.51504	-3.90989	2.53229	-1.54401	0.122585	0.999365	notsignificant
GTF2IP7	2.41213	-3.90598	1.63593	-2.38762	0.0169577	NA	notsignificant
IGF2BP2.AS1	1.38484	-3.88757	2.99139	-1.29959	0.193743	NA	notsignificant
STRA6LP	7.30676	-3.87774	1.82716	-2.12227	0.0338148	0.847348	notsignificant
Z82217.1	1.83594	-3.87279	2.99392	-1.29355	0.195819	NA	notsignificant
AC090181.3	1.22341	-3.8699	2.90156	-1.33373	0.182292	NA	notsignificant
P4HA3	2.17504	-3.86255	1.65148	-2.33884	0.0193438	NA	notsignificant
AL121845.3	5.63524	-3.85635	3.52088	-1.09528	0.273394	0.999365	notsignificant
NPIPB2	9.49826	-3.85382	0.879896	-4.37986	1.18754e-05	0.0119425	downregulated
RPSAP14	2.25164	-3.84673	1.4741	-2.60955	0.00906621	NA	notsignificant
SPDYE17	1.34276	-3.8466	2.96677	-1.29656	0.194782	NA	notsignificant
SNORD116.16	4.06783	-3.83912	1.36111	-2.82059	0.00479357	0.464465	notsignificant
AC007878.1	3.00474	-3.82251	2.09371	-1.82571	0.0678945	NA	notsignificant
BX088651.4	1.93425	-3.81687	1.6801	-2.27181	0.0230977	NA	notsignificant
AC083964.2	1.19317	-3.80645	2.20072	-1.72964	0.0836954	NA	notsignificant
PRR18	1.09778	-3.80416	2.99753	-1.2691	0.204406	NA	notsignificant
RN7SL444P	1.48699	-3.79068	2.1496	-1.76344	0.0778265	NA	notsignificant
AC009131.1	1.07195	-3.78281	2.01318	-1.87902	0.0602417	NA	notsignificant
AC005740.2	1.17063	-3.78023	2.17885	-1.73497	0.0827466	NA	notsignificant
AC021092.1	10.8209	-3.77336	1.16337	-3.24346	0.00118086	0.234743	notsignificant
ADAM20	1.681	-3.7609	2.39697	-1.56903	0.116642	NA	notsignificant
AL445933.1	1.78296	-3.75523	2.24336	-1.67393	0.0941438	NA	notsignificant
FCAMR	1.23144	-3.75228	3.39647	-1.10476	0.269264	NA	notsignificant
EIF4A2P1	1.85465	-3.7506	1.60831	-2.33202	0.0196997	NA	notsignificant
LRRC8C.DT	2.4422	-3.74595	2.8489	-1.31488	0.188551	NA	notsignificant
AL157893.1	3.31298	-3.74429	1.7399	-2.15202	0.0313961	0.838319	notsignificant
AC147067.1	3.03529	-3.73781	1.45164	-2.57488	0.0100275	NA	notsignificant
MAGI1.IT1	1.40013	-3.73052	2.96167	-1.2596	0.207813	NA	notsignificant
CCDC92B	1.3125	-3.72185	1.95179	-1.90689	0.0565343	NA	notsignificant
AC005081.1	1.79411	-3.72146	2.73513	-1.36061	0.173635	NA	notsignificant
AC008073.3	1.05914	-3.72106	2.82721	-1.31616	0.188121	NA	notsignificant
TMEM253	1.15739	-3.72054	2.98024	-1.2484	0.211884	NA	notsignificant
AC093627.6	1.07056	-3.70802	2.07611	-1.78604	0.074092	NA	notsignificant
AC008677.2	1.60715	-3.70688	2.01785	-1.83704	0.0662034	NA	notsignificant
TLR9	0.988014	-3.70498	3.56843	-1.03826	0.299147	NA	notsignificant
AC008083.2	2.54974	-3.70431	1.80491	-2.05235	0.0401355	NA	notsignificant
DSTNP1	1.04265	-3.70427	2.16268	-1.71281	0.0867472	NA	notsignificant
AC096720.2	1.31396	-3.70159	2.45105	-1.5102	0.130992	NA	notsignificant
CD8B	1.18673	-3.70063	2.21269	-1.67246	0.0944342	NA	notsignificant
SNORA14B	4.54173	-3.69955	1.38122	-2.67845	0.00739629	0.567027	notsignificant
AJ271736.1	1.93682	-3.69411	1.69649	-2.1775	0.0294435	NA	notsignificant
AC138969.3	111.751	-3.69362	1.43449	-2.57487	0.0100279	0.61447	notsignificant
AL627309.1	2.97835	-3.6885	1.54688	-2.38448	0.017103	NA	notsignificant
SNX18P9	1.72792	-3.67694	2.26373	-1.62429	0.104314	NA	notsignificant
AC022400.10	1.10088	-3.67365	2.2169	-1.65711	0.0974964	NA	notsignificant
AC068473.3	2.14782	-3.66139	1.8853	-1.94208	0.0521278	NA	notsignificant
AC048382.6	1.32475	-3.64811	3.57391	-1.02076	0.307368	NA	notsignificant
AL022323.3	3.92583	-3.64521	1.73588	-2.09992	0.0357357	0.847348	notsignificant
AC012488.2	1.00425	-3.63507	3.57564	-1.01662	0.309334	NA	notsignificant
AC079416.2	1.67687	-3.63062	2.20646	-1.64545	0.0998769	NA	notsignificant
AC010654.1	5.64757	-3.62722	1.13971	-3.18259	0.00145964	0.254632	notsignificant
TSNAX.DISC1	9.88091	-3.62103	1.62427	-2.22932	0.0257925	0.809079	notsignificant
NLGN3	1.41211	-3.61611	2.18282	-1.65662	0.0975961	NA	notsignificant
AL390195.2	1.84743	-3.61009	2.15778	-1.67306	0.0943155	NA	notsignificant
AL512641.1	0.961007	-3.60556	2.82845	-1.27475	0.202398	NA	notsignificant
TMEM256.PLSCR3	1.12516	-3.5998	3.00748	-1.19695	0.231326	NA	notsignificant
SNORD116.22	1.5048	-3.59946	2.51712	-1.42999	0.152719	NA	notsignificant
TSPY26P	2.81798	-3.59743	1.68972	-2.12901	0.0332533	NA	notsignificant
C6orf163	2.49033	-3.59426	1.50807	-2.38335	0.017156	NA	notsignificant
AC090197.1	2.17856	-3.59388	1.65577	-2.17052	0.0299672	NA	notsignificant
UBE2F.SCLY	3.28053	-3.59172	2.19222	-1.63839	0.10134	NA	notsignificant
WFDC10B	1.8315	-3.58843	1.55757	-2.30387	0.0212299	NA	notsignificant
AC138696.1	14.6937	-3.58086	1.4001	-2.55758	0.0105403	0.630082	notsignificant
ALOX15P1	1.36698	-3.57653	2.09056	-1.7108	0.0871185	NA	notsignificant
LINC01266	3.12321	-3.56529	1.26106	-2.82722	0.00469546	NA	notsignificant
AL451042.1	1.87359	-3.56373	1.66809	-2.13642	0.0326456	NA	notsignificant
AC093227.3	1.19604	-3.56318	3.27847	-1.08684	0.277106	NA	notsignificant
MIR583HG	2.07965	-3.55988	1.53406	-2.32056	0.0203109	NA	notsignificant
AL355488.1	1.08528	-3.5567	3.34071	-1.06466	0.287031	NA	notsignificant
RN7SL704P	2.06133	-3.54619	1.76224	-2.01231	0.0441869	NA	notsignificant
AC091196.1	1.3068	-3.53996	3.56172	-0.99389	0.320277	NA	notsignificant
RN7SL38P	1.0275	-3.53717	2.18839	-1.61634	0.106022	NA	notsignificant
AL732372.1	1.24941	-3.53602	2.14458	-1.64882	0.0991843	NA	notsignificant
MT.TM	7.06913	-3.53499	1.09965	-3.21466	0.00130598	0.243638	notsignificant
Z97634.1	3.64001	-3.53047	1.78469	-1.9782	0.0479065	0.890747	notsignificant
AC021086.1	1.7347	-3.52601	3.43407	-1.02677	0.304528	NA	notsignificant
ZNF571.AS1	1.01357	-3.5209	2.93964	-1.19773	0.23102	NA	notsignificant
LINC01351	1.01464	-3.51454	2.52965	-1.38934	0.164729	NA	notsignificant
AL049795.2	2.65553	-3.506	2.83567	-1.23639	0.216313	NA	notsignificant
LINC02018	1.42977	-3.50515	2.47278	-1.4175	0.156338	NA	notsignificant
GPRACR	3.9759	-3.49455	1.36609	-2.55807	0.0105255	0.630082	notsignificant
RPS16P5	0.920095	-3.49312	2.93306	-1.19095	0.233673	NA	notsignificant
AC131009.4	1.18522	-3.49044	3.04394	-1.14669	0.251511	NA	notsignificant
AC104088.1	0.904222	-3.47449	2.92426	-1.18816	0.23477	NA	notsignificant
SNORD60	1.45948	-3.47367	1.87065	-1.85693	0.0633206	NA	notsignificant
AL359091.2	0.970064	-3.47363	2.5818	-1.34543	0.178486	NA	notsignificant
AP005403.1	1.49405	-3.47139	1.79632	-1.9325	0.053298	NA	notsignificant
AC087752.1	1.02846	-3.47111	1.85655	-1.86965	0.061532	NA	notsignificant
EYA1	1.86734	-3.47027	2.1673	-1.6012	0.109334	NA	notsignificant
AP000894.4	2.5329	-3.46305	1.81676	-1.90617	0.0566282	NA	notsignificant
UBXN10.AS1	0.896731	-3.44765	2.37498	-1.45166	0.146597	NA	notsignificant
AL713852.1	1.69224	-3.44724	2.13084	-1.61778	0.105709	NA	notsignificant
RN7SL3	36681.1	-3.44511	1.20583	-2.85704	0.00427609	0.442315	notsignificant
AC002470.1	1.22302	-3.44444	2.09698	-1.64257	0.100472	NA	notsignificant
RPS18P13	1.1616	-3.44294	3.5666	-0.965327	0.334381	NA	notsignificant
AL139289.1	2.35921	-3.44149	1.63926	-2.09942	0.0357801	NA	notsignificant
SNORD27	2.71082	-3.44045	1.66006	-2.07249	0.0382201	NA	notsignificant
AL034351.3	0.886237	-3.44016	2.57402	-1.33649	0.181388	NA	notsignificant
GJC3	1.24823	-3.43933	1.96639	-1.74906	0.0802804	NA	notsignificant
AC119674.1	1.46551	-3.43837	2.22031	-1.5486	0.121479	NA	notsignificant
AC009690.1	2.84081	-3.43565	1.96096	-1.75202	0.0797701	NA	notsignificant
AP000759.1	2.15153	-3.43096	1.51056	-2.27132	0.0231274	NA	notsignificant
RIPPLY3	0.968279	-3.42638	3.01837	-1.13518	0.256301	NA	notsignificant
ADAMDEC1	5.20654	-3.42471	1.9267	-1.77749	0.0754869	0.972583	notsignificant
RCAN2	7.39402	-3.42193	1.20724	-2.83451	0.00458957	0.45885	notsignificant
NANOGP7	1.35616	-3.41472	2.97172	-1.14907	0.250526	NA	notsignificant
AC011530.1	0.826962	-3.40608	3.11189	-1.09454	0.273719	NA	notsignificant
RN7SL148P	0.84956	-3.40468	2.99291	-1.13758	0.255295	NA	notsignificant
RN7SL724P	1.74985	-3.40017	1.85567	-1.83232	0.0669044	NA	notsignificant
AP006333.1	1.52728	-3.39111	1.91203	-1.77356	0.0761351	NA	notsignificant
TMEM210	2.83661	-3.39009	1.43671	-2.35961	0.0182939	NA	notsignificant
CNMD	1.00455	-3.38944	3.05861	-1.10816	0.267792	NA	notsignificant
FBXW10	0.773237	-3.38729	3.14715	-1.0763	0.281791	NA	notsignificant
AC090627.1	1.22213	-3.38711	2.18429	-1.55067	0.120981	NA	notsignificant
RPL7AP53	1.01897	-3.37808	2.18131	-1.54865	0.121467	NA	notsignificant
AC239809.3	2.17176	-3.37651	1.46078	-2.31144	0.0208086	NA	notsignificant
RN7SL308P	0.971709	-3.37472	2.55826	-1.31915	0.18712	NA	notsignificant
AC025678.3	3.40515	-3.37242	1.49361	-2.2579	0.0239516	0.791651	notsignificant
AC026191.1	2.72014	-3.36728	1.55761	-2.16183	0.030631	NA	notsignificant
APOC2	4.77593	-3.3656	2.12117	-1.58667	0.112587	0.999365	notsignificant
AC069368.1	0.832988	-3.36502	3.58422	-0.938843	0.347811	NA	notsignificant
PIK3R6	3.44824	-3.36397	1.72496	-1.95017	0.0511557	0.910857	notsignificant
RN7SL471P	18.0311	-3.36237	0.564102	-5.96057	2.51361e-09	1.43242e-05	downregulated
SLC16A8	3.15551	-3.35432	2.39999	-1.39764	0.162222	NA	notsignificant
AC108479.4	0.923752	-3.35401	3.58478	-0.935625	0.349466	NA	notsignificant
AP005131.6	2.7902	-3.35085	1.94085	-1.72649	0.08426	NA	notsignificant
LNCOC1	2.01092	-3.34753	1.79735	-1.86248	0.0625355	NA	notsignificant
E2F6P3	0.718555	-3.33829	3.58418	-0.931397	0.351648	NA	notsignificant
CCDC58P1	1.60317	-3.33212	1.76725	-1.88548	0.0593654	NA	notsignificant
AC126544.1	1.0164	-3.33179	3.57266	-0.932579	0.351037	NA	notsignificant
AC093809.1	1.42337	-3.32786	3.56646	-0.933098	0.350769	NA	notsignificant
GAL3ST4	4.92202	-3.32658	1.14923	-2.8946	0.00379636	0.415726	notsignificant
LINC01422	1.34081	-3.32084	2.18696	-1.51848	0.128894	NA	notsignificant
CLEC2D	4.4757	-3.31545	1.3754	-2.41054	0.0159288	0.728628	notsignificant
AC005070.3	1.64524	-3.30918	2.51249	-1.31709	0.187808	NA	notsignificant
SOBP	1.69283	-3.30794	1.71666	-1.92696	0.0539845	NA	notsignificant
GRIP2	0.862292	-3.30001	2.93852	-1.12302	0.261429	NA	notsignificant
ENO1.AS1	1.23094	-3.29677	2.5056	-1.31576	0.188255	NA	notsignificant
AP000812.5	0.725987	-3.29022	3.58491	-0.917797	0.358725	NA	notsignificant
AL049792.1	2.3257	-3.29008	1.58571	-2.07483	0.0380023	NA	notsignificant
RPL23AP1	1.72582	-3.28934	2.27588	-1.44531	0.148372	NA	notsignificant
RN7SL329P	3.05969	-3.2783	1.59311	-2.0578	0.0396098	NA	notsignificant
H2AZP3	1.00263	-3.27792	2.00227	-1.6371	0.101609	NA	notsignificant
RIIAD1	1.01536	-3.25964	3.13949	-1.03827	0.299144	NA	notsignificant
RPL21P134	1.60399	-3.25502	1.67147	-1.9474	0.0514871	NA	notsignificant
CCDC89	2.36846	-3.25295	1.76846	-1.83942	0.0658529	NA	notsignificant
SDHAP2	3.50073	-3.25144	2.04686	-1.5885	0.112174	0.999365	notsignificant
MDH1B	1.61078	-3.24636	2.14419	-1.51403	0.130019	NA	notsignificant
AC073349.5	1.03885	-3.24288	3.05573	-1.06124	0.288579	NA	notsignificant
AC109583.1	0.781627	-3.24158	2.60012	-1.2467	0.212506	NA	notsignificant
C11orf96	0.797117	-3.24027	3.07745	-1.05291	0.292383	NA	notsignificant
AC005632.6	1.08093	-3.2386	3.10163	-1.04416	0.296411	NA	notsignificant
MYLK.AS1	5.24305	-3.23812	1.15137	-2.81241	0.00491725	0.469519	notsignificant
SYCE2	1.46738	-3.23136	2.52894	-1.27776	0.201336	NA	notsignificant
AL023583.1	1.28946	-3.23057	2.27709	-1.41872	0.15598	NA	notsignificant
AL365436.1	1.7078	-3.22558	2.54507	-1.26738	0.205019	NA	notsignificant
LINC01238	1.15271	-3.22172	2.27807	-1.41423	0.157294	NA	notsignificant
MMP12	6.00252	-3.21733	1.85288	-1.7364	0.0824935	0.974477	notsignificant
RTEL1P1	3.28694	-3.21717	1.51883	-2.11819	0.0341589	0.847348	notsignificant
ASMTL.AS1	4.16315	-3.2164	1.60776	-2.00055	0.0454412	0.880796	notsignificant
PRDX3P2	2.52623	-3.21233	1.3617	-2.35906	0.0183212	NA	notsignificant
NHP2P2	1.00422	-3.21007	1.97248	-1.62743	0.103646	NA	notsignificant
CCL17	1.2527	-3.20843	2.58226	-1.24249	0.214056	NA	notsignificant
AL592114.3	2.00493	-3.2077	1.59839	-2.00684	0.0447669	NA	notsignificant
CCL18	12.3021	-3.20321	2.13943	-1.49723	0.134333	0.999365	notsignificant
RNA5SP338	0.763457	-3.20212	3.11129	-1.02919	0.303389	NA	notsignificant
AC002116.2	1.05813	-3.19809	2.13236	-1.49979	0.133669	NA	notsignificant
CDK3	0.815821	-3.19385	3.58326	-0.891323	0.372756	NA	notsignificant
ZNF788P	3.94455	-3.19314	1.1019	-2.89786	0.00375724	0.415726	notsignificant
AC109347.2	0.924938	-3.18269	2.65959	-1.19669	0.231429	NA	notsignificant
KLRC4	4.06022	-3.18086	1.32607	-2.39872	0.0164526	0.728628	notsignificant
AC090510.1	1.53729	-3.18051	2.54288	-1.25075	0.211026	NA	notsignificant
AC069209.2	1.79678	-3.17847	2.80864	-1.13168	0.257771	NA	notsignificant
ZNF137P	7.31702	-3.16999	0.829443	-3.82183	0.000132463	0.0696156	notsignificant
AC187653.1	1.20056	-3.16492	1.86966	-1.69278	0.0904968	NA	notsignificant
SIGLEC1	25.1979	-3.16224	2.14637	-1.4733	0.14067	0.999365	notsignificant
AC068831.8	11.8696	-3.15555	1.03432	-3.05083	0.00228207	0.317189	notsignificant
AC015911.8	0.795383	-3.15189	2.62835	-1.19919	0.230454	NA	notsignificant
AC008403.2	0.896103	-3.14468	3.58877	-0.876255	0.380891	NA	notsignificant
RPS24P17	1.81569	-3.14393	1.71139	-1.83706	0.0662007	NA	notsignificant
AL662884.4	1.92524	-3.1413	2.25986	-1.39004	0.164516	NA	notsignificant
GUSBP16	3.98122	-3.14096	1.82896	-1.71735	0.0859154	0.974837	notsignificant
AC136469.2	1.42176	-3.13802	1.70929	-1.83587	0.0663774	NA	notsignificant
AC017101.1	0.895183	-3.13331	2.65443	-1.18041	0.237837	NA	notsignificant
KCNMB3P1	1.53816	-3.12875	3.30023	-0.94804	0.343109	NA	notsignificant
AC002553.1	1.45325	-3.12229	2.25694	-1.38342	0.166537	NA	notsignificant
AL358472.7	2.68837	-3.11989	1.86167	-1.67585	0.0937666	NA	notsignificant
SCHIP1	0.764587	-3.11288	2.32128	-1.34102	0.179914	NA	notsignificant
AP000894.1	1.66177	-3.10999	1.56353	-1.98908	0.0466923	NA	notsignificant
AC016394.4	1.83575	-3.10453	2.13643	-1.45314	0.146185	NA	notsignificant
RN7SL234P	0.75938	-3.09897	2.6475	-1.17052	0.24179	NA	notsignificant
HDGFP1	1.47783	-3.09513	1.72108	-1.79837	0.072119	NA	notsignificant
AL132656.1	1.49618	-3.09487	2.1284	-1.45408	0.145924	NA	notsignificant
LINC02004	0.818787	-3.09241	2.72458	-1.135	0.256374	NA	notsignificant
SCIN	3.62019	-3.08821	1.64502	-1.87731	0.0604758	0.939459	notsignificant
AC006116.11	1.1244	-3.08146	2.99635	-1.02841	0.303759	NA	notsignificant
RPL17.C18orf32	89.2871	-3.07935	0.74628	-4.12627	3.68693e-05	0.0262632	downregulated
AC067852.3	1.56961	-3.07793	2.64321	-1.16447	0.244235	NA	notsignificant
AC006330.1	1.31322	-3.07655	2.68496	-1.14585	0.251858	NA	notsignificant
CAVIN3	8.57739	-3.07494	0.842862	-3.64821	0.000264073	0.0994035	notsignificant
MIR663AHG	2.216	-3.07337	1.72487	-1.78179	0.0747828	NA	notsignificant
RNF103.CHMP3	1.03528	-3.06754	3.06364	-1.00128	0.316694	NA	notsignificant
HNRNPCL2	1.31253	-3.06268	2.01527	-1.51974	0.128577	NA	notsignificant
AC011443.1	0.945661	-3.05665	2.19481	-1.39267	0.16372	NA	notsignificant
SNORA2A	1.20527	-3.05087	2.41636	-1.26259	0.206738	NA	notsignificant
Z84488.2	0.65711	-3.04994	3.07002	-0.993461	0.320485	NA	notsignificant
AP001453.5	4.12147	-3.04755	3.43545	-0.887087	0.375032	0.999365	notsignificant
CELSR3	2.17415	-3.04434	1.38684	-2.19517	0.0281516	NA	notsignificant
RNF139.AS1	0.773841	-3.03976	3.2758	-0.927945	0.353436	NA	notsignificant
AC018809.3	0.594297	-3.03334	3.59406	-0.843988	0.398676	NA	notsignificant
FCGR2C	1.97408	-3.02847	2.27345	-1.3321	0.182827	NA	notsignificant
UNC79	0.680587	-3.02801	3.34671	-0.904772	0.365586	NA	notsignificant
AC108724.1	1.94534	-3.02587	2.19983	-1.3755	0.168977	NA	notsignificant
LINC02680	2.71065	-3.02543	1.68318	-1.79745	0.0722648	NA	notsignificant
PTX4	1.23189	-3.02353	2.4887	-1.2149	0.224404	NA	notsignificant
LINC02861	0.879	-3.01964	2.03242	-1.48574	0.137348	NA	notsignificant
MIR181A2HG	1.90433	-3.01941	2.16135	-1.397	0.162413	NA	notsignificant
HERC2P5	1.16104	-3.01907	2.2479	-1.34306	0.179251	NA	notsignificant
AC022167.4	0.669921	-3.01833	3.59491	-0.839612	0.401126	NA	notsignificant
AL080312.1	1.34849	-3.0175	2.63229	-1.14634	0.251654	NA	notsignificant
AC084198.3	0.827881	-3.01451	2.40687	-1.25246	0.210402	NA	notsignificant
SNORD116.1	3.17765	-3.01219	1.37234	-2.19493	0.0281684	NA	notsignificant
KLHL32	3.21747	-3.00875	1.3305	-2.26136	0.0237368	NA	notsignificant
SNORD116.20	1.76841	-3.00848	1.87254	-1.60663	0.108135	NA	notsignificant
AC007092.1	3.70014	-3.00718	2.12563	-1.41472	0.157151	0.999365	notsignificant
PMS2P7	2.51401	-2.99857	1.90823	-1.57139	0.116092	NA	notsignificant
RAMP3	3.92879	-2.99749	2.15337	-1.392	0.163922	0.999365	notsignificant
NPR1	0.979341	-2.98625	2.17694	-1.37177	0.170136	NA	notsignificant
AL133241.1	1.71052	-2.98428	2.6066	-1.14489	0.252253	NA	notsignificant
ADGRB3	1.71314	-2.98425	1.51824	-1.9656	0.0493453	NA	notsignificant
RN7SL220P	1.78897	-2.97939	1.61021	-1.85031	0.0642686	NA	notsignificant
AC084871.2	1.04482	-2.97744	2.62452	-1.13447	0.256598	NA	notsignificant
CEBPA	2.33287	-2.96975	2.17265	-1.36688	0.171664	NA	notsignificant
AL136962.1	1.27261	-2.96845	1.91426	-1.55071	0.120972	NA	notsignificant
EWSAT1	0.674336	-2.96841	3.59394	-0.82595	0.408832	NA	notsignificant
MAPK15	2.60227	-2.96596	1.86725	-1.58841	0.112194	NA	notsignificant
NYAP1	1.28722	-2.96576	2.1512	-1.37866	0.168001	NA	notsignificant
F2RL2	1.10525	-2.96369	2.97401	-0.996531	0.318992	NA	notsignificant
AC007036.5	0.654747	-2.96288	3.59417	-0.824356	0.409737	NA	notsignificant
SCARNA1	1.97807	-2.96173	1.67153	-1.77187	0.0764153	NA	notsignificant
CASC9	1.80149	-2.9534	2.24121	-1.31777	0.18758	NA	notsignificant
SNORD46	2.48462	-2.94956	1.53271	-1.92441	0.0543038	NA	notsignificant
AC005538.2	2.52995	-2.94805	2.56064	-1.15129	0.249611	NA	notsignificant
AC012603.1	0.766403	-2.94584	3.26099	-0.903356	0.366337	NA	notsignificant
AP001273.1	1.30156	-2.94433	1.90078	-1.54901	0.12138	NA	notsignificant
FOXQ1	1.33526	-2.94259	2.57515	-1.14269	0.253168	NA	notsignificant
AC079880.2	0.666313	-2.94039	3.5975	-0.817341	0.413734	NA	notsignificant
AP001992.1	1.70335	-2.93936	1.9331	-1.52054	0.128374	NA	notsignificant
AL139801.1	2.24621	-2.93789	2.47294	-1.18801	0.234828	NA	notsignificant
AC083855.2	2.67238	-2.93592	1.60101	-1.83379	0.0666854	NA	notsignificant
AC026202.3	4.22991	-2.93384	1.27498	-2.30108	0.0213874	0.758457	notsignificant
AC137834.1	9.88622	-2.93357	2.47208	-1.18668	0.235354	0.999365	notsignificant
RPS20P22	2.30271	-2.9333	1.6833	-1.74259	0.0814055	NA	notsignificant
AC020978.9	1.91275	-2.93325	2.77077	-1.05864	0.289762	NA	notsignificant
AC127496.5	1.02492	-2.93323	2.18096	-1.34492	0.17865	NA	notsignificant
B4GALNT4	1.41533	-2.93173	2.18786	-1.34	0.180246	NA	notsignificant
AC211476.10	1.06442	-2.92988	3.59655	-0.814637	0.41528	NA	notsignificant
SNORA24	5.95116	-2.9231	3.0216	-0.967401	0.333344	0.999365	notsignificant
AC103760.1	2.78018	-2.91599	1.53406	-1.90083	0.0573248	NA	notsignificant
CLDN15	3.57815	-2.91543	1.55836	-1.87083	0.0613683	0.942635	notsignificant
LINC01094	0.92911	-2.91427	3.1753	-0.917792	0.358728	NA	notsignificant
CCDC170	6.79024	-2.90104	1.30831	-2.2174	0.0265958	0.811821	notsignificant
PCDHGC4	4.15296	-2.90022	3.51967	-0.824004	0.409937	0.999365	notsignificant
RPL18P11	1.03532	-2.89793	3.05774	-0.947736	0.343264	NA	notsignificant
FLT1	2.39653	-2.89724	1.65539	-1.75018	0.0800867	NA	notsignificant
AC093151.2	1.22223	-2.89686	2.28827	-1.26596	0.205527	NA	notsignificant
RN7SL679P	2.33486	-2.89536	1.58197	-1.83023	0.0672159	NA	notsignificant
SPDYE1	2.24257	-2.89364	1.78425	-1.62177	0.104853	NA	notsignificant
HMGB1P41	0.858732	-2.89061	2.68476	-1.07668	0.281625	NA	notsignificant
AC073349.2	1.33213	-2.88594	2.05229	-1.40621	0.159663	NA	notsignificant
ATXN1.AS1	1.21686	-2.88591	2.05233	-1.40617	0.159675	NA	notsignificant
RPL7P15	0.943841	-2.885	2.18181	-1.3223	0.186069	NA	notsignificant
C1QL3	4.89072	-2.88152	1.3091	-2.20114	0.0277261	0.825794	notsignificant
GOLGA8Q	5.00062	-2.88053	3.46345	-0.831695	0.405581	0.999365	notsignificant
AL132780.3	48.9383	-2.87759	0.69945	-4.11408	3.88732e-05	0.0265831	downregulated
AGPAT2	4.70489	-2.87751	1.63947	-1.75515	0.0792338	0.972583	notsignificant
AC006128.1	2.41833	-2.87623	2.4641	-1.16726	0.243107	NA	notsignificant
AC098976.1	3.78656	-2.87617	1.34735	-2.13468	0.032787	0.847348	notsignificant
AC004771.1	0.71846	-2.87015	2.80004	-1.02504	0.305346	NA	notsignificant
GUSBP5	0.902511	-2.8698	2.01372	-1.42513	0.15412	NA	notsignificant
PAQR6	0.959008	-2.86794	2.25224	-1.27337	0.202886	NA	notsignificant
ZFHX2.AS1	6.73771	-2.86685	1.61994	-1.76972	0.0767732	0.972583	notsignificant
AC211486.6	0.880491	-2.86172	2.28823	-1.25063	0.211071	NA	notsignificant
LINC02028	1.85889	-2.85877	1.47236	-1.94162	0.0521832	NA	notsignificant
TPTE2P2	1.68075	-2.85728	1.74554	-1.6369	0.101651	NA	notsignificant
RAB42	5.93566	-2.85519	1.56224	-1.82762	0.067606	0.962984	notsignificant
AC090971.5	2.10479	-2.85358	1.4703	-1.94081	0.052281	NA	notsignificant
LINC02605	1.01248	-2.85037	2.22469	-1.28124	0.200108	NA	notsignificant
KRT17	1.69236	-2.84944	2.19462	-1.29838	0.194158	NA	notsignificant
AC136604.3	0.789722	-2.84885	2.2244	-1.28073	0.200288	NA	notsignificant
AC004471.2	1.36545	-2.84786	2.14473	-1.32784	0.184231	NA	notsignificant
AL512306.2	5.62733	-2.84776	1.41998	-2.0055	0.04491	0.878088	notsignificant
PTGES3L.AARSD1	2.0217	-2.84518	2.19873	-1.29401	0.195662	NA	notsignificant
FCRLB	1.8188	-2.84466	1.81425	-1.56795	0.116892	NA	notsignificant
AL049794.1	1.47663	-2.84147	2.20836	-1.28669	0.198203	NA	notsignificant
RN7SL11P	1.22207	-2.83762	2.26537	-1.25261	0.210348	NA	notsignificant
AL157813.1	0.883858	-2.83694	3.13045	-0.906243	0.364807	NA	notsignificant
SLC6A15	1.29029	-2.83571	2.48264	-1.14222	0.253363	NA	notsignificant
AP000354.1	1.56327	-2.8327	1.86689	-1.51733	0.129183	NA	notsignificant
ASIC3	2.35318	-2.83078	1.64432	-1.72155	0.0851507	NA	notsignificant
AL590135.1	1.65772	-2.83063	1.87451	-1.51007	0.131027	NA	notsignificant
GRIK4	1.35143	-2.82706	1.78725	-1.58179	0.113696	NA	notsignificant
LINC02731	2.24708	-2.81763	1.84333	-1.52855	0.126375	NA	notsignificant
MST1P2	2.94508	-2.81597	1.65363	-1.70291	0.0885855	NA	notsignificant
SPATA12	2.76362	-2.81544	1.97213	-1.42762	0.153402	NA	notsignificant
RNA5SP515	1.23777	-2.81522	2.29079	-1.22893	0.219097	NA	notsignificant
SLC28A1	22.3688	-2.81146	0.625343	-4.49586	6.92892e-06	0.00740355	downregulated
AC020594.1	2.34137	-2.81069	1.64531	-1.7083	0.0875803	NA	notsignificant
FOXG1	0.92872	-2.81011	2.26282	-1.24186	0.214287	NA	notsignificant
AL359979.2	1.60706	-2.80793	2.25934	-1.24281	0.213938	NA	notsignificant
TCP10L	1.52618	-2.80431	2.2374	-1.25338	0.210068	NA	notsignificant
AC096636.1	2.38093	-2.8039	1.48417	-1.8892	0.0588654	NA	notsignificant
FAM187B2P	1.36425	-2.8022	1.90152	-1.47366	0.140573	NA	notsignificant
LINC02773	1.89595	-2.80163	1.66795	-1.67968	0.0930191	NA	notsignificant
PRKCZ.AS1	0.940265	-2.80115	2.64636	-1.05849	0.289832	NA	notsignificant
LINC00513	1.95023	-2.80111	2.45701	-1.14004	0.254268	NA	notsignificant
AL132656.2	0.571007	-2.79821	3.60149	-0.776958	0.437183	NA	notsignificant
KRBOX1	1.74769	-2.79813	2.48082	-1.12791	0.259359	NA	notsignificant
AC009118.2	0.979218	-2.79697	2.54749	-1.09793	0.272235	NA	notsignificant
AL158212.2	1.94945	-2.79545	2.08991	-1.33759	0.181031	NA	notsignificant
SNORA61	2.26619	-2.79369	1.65255	-1.69054	0.0909256	NA	notsignificant
AC027601.4	2.759	-2.79257	2.09489	-1.33304	0.182519	NA	notsignificant
SKA1	2.17515	-2.78802	1.80546	-1.54421	0.122536	NA	notsignificant
BCAR1P1	1.2533	-2.78667	1.84493	-1.51045	0.130929	NA	notsignificant
AC007342.8	1.08516	-2.78436	2.23122	-1.24791	0.212065	NA	notsignificant
LINC01208	12.0861	-2.78139	0.896401	-3.10284	0.00191671	0.295191	notsignificant
AL592295.4	3.07242	-2.78082	1.3309	-2.08943	0.0366693	NA	notsignificant
AP005131.7	1.26643	-2.77818	2.17001	-1.28026	0.200452	NA	notsignificant
NMD3P1	4.05479	-2.77693	1.69869	-1.63475	0.102102	0.996313	notsignificant
LANCL1.AS1	0.774278	-2.77586	3.23541	-0.85796	0.390914	NA	notsignificant
FZD10.AS1	0.965604	-2.77487	2.24738	-1.23471	0.216937	NA	notsignificant
MT.TS2	3.14766	-2.7744	1.44664	-1.91782	0.0551334	NA	notsignificant
ILF2P1	2.33297	-2.77161	1.44523	-1.91776	0.0551409	NA	notsignificant
ADCY10P1	1.56686	-2.7712	1.81477	-1.52703	0.126754	NA	notsignificant
APOBEC3G	2.34837	-2.76969	1.40885	-1.96593	0.0493069	NA	notsignificant
ZNF426.DT	1.15696	-2.76822	2.08834	-1.32556	0.184987	NA	notsignificant
AC022154.1	1.22956	-2.76649	1.99582	-1.38615	0.165702	NA	notsignificant
ABCB10P3	4.92462	-2.76522	1.66894	-1.65687	0.0975453	0.989989	notsignificant
LRRTM2	3.89217	-2.76316	1.28927	-2.14319	0.0320976	0.843522	notsignificant
AC087441.2	0.680299	-2.76315	2.78291	-0.992901	0.320758	NA	notsignificant
LRRC37A14P	1.54443	-2.76156	1.95124	-1.41529	0.156984	NA	notsignificant
INHBE	0.749024	-2.7577	2.76442	-0.997571	0.318488	NA	notsignificant
TSKS	0.899645	-2.75548	3.60385	-0.764595	0.444513	NA	notsignificant
AC139795.3	0.957194	-2.75409	2.0649	-1.33377	0.18228	NA	notsignificant
AD000671.1	2.65175	-2.75394	2.22814	-1.23598	0.216465	NA	notsignificant
HOPX	1.04288	-2.74957	2.00725	-1.36982	0.170743	NA	notsignificant
AL359636.2	1.7321	-2.74903	1.49217	-1.84229	0.0654321	NA	notsignificant
COL25A1	1.05571	-2.74816	2.24809	-1.22244	0.221541	NA	notsignificant
KRTAP5.2	8.50454	-2.7472	1.47313	-1.86487	0.0622001	0.945523	notsignificant
AC073195.2	0.9196	-2.7471	2.55678	-1.07444	0.282628	NA	notsignificant
AC006435.2	2.26396	-2.74622	1.66242	-1.65194	0.0985461	NA	notsignificant
RN7SL493P	0.819549	-2.744	3.04953	-0.899812	0.368221	NA	notsignificant
AL513314.2	0.842167	-2.74233	2.2362	-1.22634	0.220072	NA	notsignificant
AC034102.6	3.92474	-2.74052	1.59018	-1.72341	0.0848148	0.974837	notsignificant
POM121L9P	0.985654	-2.74043	2.71122	-1.01077	0.312126	NA	notsignificant
AC023790.2	0.969069	-2.74027	2.70198	-1.01417	0.310502	NA	notsignificant
MCTS2P	1.14578	-2.73939	3.08943	-0.886698	0.375242	NA	notsignificant
CAMK1G	1.02976	-2.73911	3.13034	-0.875021	0.381563	NA	notsignificant
LINC01133	1.58522	-2.73504	1.6954	-1.61321	0.106699	NA	notsignificant
AC011603.3	5.9058	-2.73357	1.21213	-2.25518	0.0241223	0.792158	notsignificant
AC091167.2	1.51752	-2.73353	2.84853	-0.95963	0.337241	NA	notsignificant
NQO1	129.269	-2.7333	1.27543	-2.14305	0.0321091	0.843522	notsignificant
AC017081.1	1.25873	-2.73162	1.95574	-1.39672	0.162497	NA	notsignificant
AL022322.1	1.29088	-2.72792	2.61499	-1.04319	0.296861	NA	notsignificant
AP001412.1	4.32393	-2.72669	1.03018	-2.6468	0.00812585	0.580277	notsignificant
DMKN	1.72047	-2.72568	1.76206	-1.54687	0.121895	NA	notsignificant
SNORA33	1.01025	-2.72567	2.72763	-0.999279	0.317659	NA	notsignificant
C6orf15	355.99	-2.72335	0.464075	-5.86833	4.40207e-09	1.88144e-05	downregulated
PHBP12	0.951144	-2.72212	2.30165	-1.18268	0.236934	NA	notsignificant
GAB4	0.860857	-2.72024	2.27566	-1.19536	0.231946	NA	notsignificant
MEGF11	0.647992	-2.71863	2.41785	-1.1244	0.260842	NA	notsignificant
AC092851.1	3.65042	-2.71844	1.32264	-2.0553	0.0398497	0.867413	notsignificant
MT2P1	1.6679	-2.71831	2.53439	-1.07257	0.283464	NA	notsignificant
G6PC2	0.715565	-2.71758	3.30282	-0.822807	0.410617	NA	notsignificant
MEF2B	3.37151	-2.70796	2.17783	-1.24343	0.213711	0.999365	notsignificant
PIEZO2	39.7512	-2.7061	1.40784	-1.92216	0.0545855	0.922072	notsignificant
Z83840.2	1.29657	-2.70241	2.31454	-1.16758	0.242977	NA	notsignificant
AC093599.2	0.750068	-2.7019	3.27424	-0.825201	0.409258	NA	notsignificant
ANKRD13B	2.81092	-2.70148	1.35944	-1.98721	0.0468995	NA	notsignificant
LILRB5	3.99403	-2.70064	2.00999	-1.34361	0.179074	0.999365	notsignificant
HNRNPA1P51	2.21324	-2.70048	1.5831	-1.70582	0.0880422	NA	notsignificant
AC004925.1	0.529136	-2.69957	3.60576	-0.748683	0.454048	NA	notsignificant
LIME1	2.26875	-2.69667	1.66547	-1.61916	0.105412	NA	notsignificant
AC021242.3	2.44664	-2.69256	1.70455	-1.57963	0.114192	NA	notsignificant
AC068790.9	1.6962	-2.69166	2.08131	-1.29325	0.195925	NA	notsignificant
AC145207.6	0.909126	-2.69139	3.60681	-0.746195	0.455549	NA	notsignificant
ZHX1.C8orf76	1.13361	-2.69078	2.54242	-1.05836	0.289893	NA	notsignificant
PSMC1P4	1.95091	-2.69005	1.47118	-1.8285	0.0674744	NA	notsignificant
AL132989.2	1.29001	-2.68705	2.36778	-1.13484	0.256443	NA	notsignificant
RPL7P10	1.95298	-2.68438	1.6553	-1.62168	0.104871	NA	notsignificant
AC006115.2	0.919126	-2.68109	2.30878	-1.16125	0.245538	NA	notsignificant
AC005534.2	0.875822	-2.67732	2.10513	-1.2718	0.203442	NA	notsignificant
AUXG01000058.1	5.19335	-2.67567	1.93277	-1.38437	0.166246	0.999365	notsignificant
MT1L	2.04941	-2.67473	2.85165	-0.937958	0.348266	NA	notsignificant
C1QB	16.8937	-2.67393	1.33382	-2.00472	0.0449933	0.878088	notsignificant
AC011445.2	1.37035	-2.67369	1.87488	-1.42606	0.153851	NA	notsignificant
AL358790.1	0.823272	-2.67258	2.11533	-1.26344	0.206433	NA	notsignificant
CGB7	0.902454	-2.67228	2.37943	-1.12308	0.261406	NA	notsignificant
SOWAHD	0.91168	-2.66828	3.05122	-0.874495	0.381849	NA	notsignificant
AC244517.2	4.54182	-2.66736	1.10545	-2.41292	0.0158251	0.728628	notsignificant
AC092969.1	0.557914	-2.6635	3.454	-0.771135	0.440627	NA	notsignificant
MYO1G	2.58501	-2.66245	1.58149	-1.6835	0.0922784	NA	notsignificant
AC103746.1	0.6973	-2.6612	2.76566	-0.962228	0.335935	NA	notsignificant
LINC02198	2.78233	-2.66062	1.88049	-1.41486	0.157111	NA	notsignificant
AL022069.1	1.13418	-2.66041	2.2972	-1.15811	0.24682	NA	notsignificant
ABCC6	1.32683	-2.65941	2.51392	-1.05787	0.290113	NA	notsignificant
MT1M	18.8957	-2.65419	1.25077	-2.12205	0.0338338	0.847348	notsignificant
LILRB1	4.34886	-2.65101	1.71436	-1.54635	0.12202	0.999365	notsignificant
GPR34	1.25013	-2.65025	2.24422	-1.18092	0.237634	NA	notsignificant
AL109918.1	1.88685	-2.6486	1.82603	-1.45047	0.146928	NA	notsignificant
FGG	0.56052	-2.64672	2.47178	-1.07078	0.28427	NA	notsignificant
AL360270.3	3.75177	-2.64528	1.25116	-2.11427	0.0344923	0.847348	notsignificant
AL139339.2	0.659298	-2.64102	3.60926	-0.731734	0.464331	NA	notsignificant
PCDHGA4	2.96968	-2.6351	1.42212	-1.85293	0.0638917	NA	notsignificant
AC026689.1	1.11689	-2.63417	1.864	-1.41318	0.157602	NA	notsignificant
FAM186A	0.958709	-2.63297	2.02056	-1.30309	0.192544	NA	notsignificant
RPL7P32	2.1553	-2.63288	1.44038	-1.8279	0.0675639	NA	notsignificant
AL139385.1	2.07867	-2.63168	1.65261	-1.59244	0.111287	NA	notsignificant
SEM1P1	0.831503	-2.62739	1.84332	-1.42536	0.154055	NA	notsignificant
AC006116.8	9.01532	-2.62558	1.12721	-2.32927	0.0198447	0.740754	notsignificant
MC1R	3.0272	-2.62116	1.63797	-1.60025	0.109544	NA	notsignificant
AC120114.3	0.589595	-2.62061	2.86225	-0.915578	0.359888	NA	notsignificant
CAPN11	3.44633	-2.62059	1.57285	-1.66615	0.0956843	0.989989	notsignificant
SP140	2.65049	-2.61862	1.39736	-1.87398	0.0609336	NA	notsignificant
DIRC3	0.801882	-2.61738	2.29308	-1.14143	0.253692	NA	notsignificant
AC118344.4	1.39738	-2.61442	2.0856	-1.25356	0.210003	NA	notsignificant
AC004899.1	3.62994	-2.61133	1.13647	-2.29775	0.0215759	0.758457	notsignificant
TTC29	3.96333	-2.608	1.20888	-2.15738	0.0309765	0.838319	notsignificant
ARSF	0.964763	-2.60737	3.5606	-0.732285	0.463994	NA	notsignificant
AL627231.1	1.09563	-2.60686	2.25339	-1.15686	0.247331	NA	notsignificant
AC015813.1	3.40833	-2.6059	1.67097	-1.55952	0.118874	0.999365	notsignificant
AC104966.1	3.15167	-2.60116	1.64476	-1.58148	0.113767	NA	notsignificant
AL589843.2	3.00424	-2.60101	1.57784	-1.64846	0.0992582	NA	notsignificant
APOBEC3D	6.37858	-2.59246	0.880569	-2.94408	0.0032392	0.381913	notsignificant
AC008033.1	1.60882	-2.59086	1.56072	-1.66005	0.0969054	NA	notsignificant
LINC00612	0.50308	-2.59074	3.55055	-0.729674	0.46559	NA	notsignificant
LINC02097	0.540701	-2.58976	3.61224	-0.716939	0.473411	NA	notsignificant
AL358176.3	0.968758	-2.58732	2.01206	-1.28591	0.198475	NA	notsignificant
AC004696.1	0.646878	-2.58525	2.78971	-0.926712	0.354076	NA	notsignificant
TNPO1P1	2.48172	-2.58414	1.41333	-1.8284	0.0674888	NA	notsignificant
RN7SL737P	1.25385	-2.58361	2.36734	-1.09136	0.275116	NA	notsignificant
FIGNL2	4.15628	-2.57952	1.2334	-2.09138	0.0364936	0.849655	notsignificant
LAT	2.42386	-2.57809	2.45671	-1.04941	0.293991	NA	notsignificant
AD001527.2	2.17945	-2.57692	2.17832	-1.18299	0.236815	NA	notsignificant
NUDT11	0.695522	-2.57617	3.35207	-0.76853	0.442173	NA	notsignificant
ADCY5	4.03396	-2.57529	1.12226	-2.29474	0.021748	0.758457	notsignificant
AP001453.2	5.19978	-2.57519	1.09855	-2.34417	0.0190694	0.739615	notsignificant
DRICH1	0.926435	-2.57274	2.62168	-0.981333	0.326429	NA	notsignificant
AC005726.1	1.84498	-2.56835	2.11987	-1.21156	0.225681	NA	notsignificant
CCDC162P	2.06994	-2.5669	1.88477	-1.36191	0.173225	NA	notsignificant
FGF22	2.19243	-2.56419	1.30143	-1.9703	0.0488044	NA	notsignificant
AC099811.2	3.83203	-2.56294	2.81707	-0.909791	0.362933	0.999365	notsignificant
AC138409.1	5.87228	-2.56007	1.63454	-1.56623	0.117294	0.999365	notsignificant
CLEC4A	1.53906	-2.55706	2.19543	-1.16472	0.244132	NA	notsignificant
SERPINB2	1.49484	-2.55027	2.77265	-0.919794	0.35768	NA	notsignificant
KIF4B	1.38612	-2.55006	2.83487	-0.899533	0.368369	NA	notsignificant
AC104596.1	1.40982	-2.54854	1.9129	-1.33229	0.182765	NA	notsignificant
AC010327.6	2.74704	-2.54816	1.50701	-1.69087	0.0908616	NA	notsignificant
AC004554.2	1.26617	-2.54714	2.62349	-0.970897	0.331599	NA	notsignificant
SCARNA16	7.2442	-2.54214	1.1577	-2.19584	0.0281031	0.829313	notsignificant
AL513318.2	0.831365	-2.53977	2.36887	-1.07214	0.283656	NA	notsignificant
AL157838.1	1.52006	-2.53896	2.04574	-1.2411	0.214571	NA	notsignificant
AC006963.1	0.757311	-2.53513	2.37311	-1.06827	0.285398	NA	notsignificant
MRVI1.AS1	2.47321	-2.53404	1.95117	-1.29873	0.194037	NA	notsignificant
AC188617.1	1.16599	-2.5324	2.36871	-1.0691	0.285024	NA	notsignificant
PRKY	0.891583	-2.53164	2.2745	-1.11305	0.265687	NA	notsignificant
AC012464.2	2.32296	-2.52622	1.93237	-1.30731	0.191106	NA	notsignificant
CNTNAP1	1.11003	-2.5251	2.67697	-0.943265	0.345545	NA	notsignificant
BRINP3	94.9912	-2.52499	0.988046	-2.55554	0.0106022	0.630082	notsignificant
AL627309.6	3.74722	-2.52319	1.45019	-1.7399	0.0818766	0.974139	notsignificant
SNORA84	1.53215	-2.52225	2.62872	-0.959496	0.337309	NA	notsignificant
N4BP2L2.IT2	3.84379	-2.5211	1.56748	-1.60838	0.107751	0.999365	notsignificant
MT.TI	1.02537	-2.52061	3.12154	-0.807488	0.419385	NA	notsignificant
AC108724.2	2.24495	-2.52017	1.49644	-1.68411	0.092161	NA	notsignificant
AL033384.1	2.54486	-2.51994	1.85295	-1.35996	0.173843	NA	notsignificant
PLAC4	4.60188	-2.51934	1.71308	-1.47065	0.141387	0.999365	notsignificant
PSMC1P10	1.91335	-2.51575	1.87919	-1.33875	0.180653	NA	notsignificant
AC011468.5	1.26778	-2.51492	1.99178	-1.26265	0.206715	NA	notsignificant
AC107208.1	0.574916	-2.51333	2.93411	-0.85659	0.391672	NA	notsignificant
ANKRD20A1	11.1383	-2.51115	0.660969	-3.79919	0.000145173	0.0696156	notsignificant
AC006064.6	39.3402	-2.5094	1.0413	-2.40987	0.0159581	0.728628	notsignificant
AL355336.2	1.22078	-2.50846	1.81528	-1.38185	0.167016	NA	notsignificant
RERGL	1.35944	-2.50823	1.94628	-1.28873	0.197492	NA	notsignificant
MT1P3	2.0665	-2.50694	2.54849	-0.983699	0.325264	NA	notsignificant
KRT8P50	1.43614	-2.50692	2.55897	-0.979658	0.327255	NA	notsignificant
CNR2	1.09648	-2.50584	2.36996	-1.05733	0.290359	NA	notsignificant
AC093249.4	1.03459	-2.50576	2.01444	-1.2439	0.213536	NA	notsignificant
AC092017.2	0.828672	-2.50542	1.87236	-1.33811	0.180861	NA	notsignificant
AC009486.2	0.993097	-2.5047	2.49335	-1.00455	0.315111	NA	notsignificant
RNU6ATAC	1.24745	-2.50253	1.84246	-1.35826	0.174382	NA	notsignificant
AC019131.2	1.18671	-2.49783	2.87701	-0.868203	0.385283	NA	notsignificant
BMS1P11	1.09995	-2.49768	2.31468	-1.07906	0.28056	NA	notsignificant
NKPD1	1.02274	-2.49616	2.66625	-0.936206	0.349167	NA	notsignificant
AATBC	1.26802	-2.49317	2.40304	-1.03751	0.2995	NA	notsignificant
AC011481.2	1.36465	-2.49254	2.00886	-1.24077	0.214689	NA	notsignificant
RPL12P2	1.21778	-2.49248	2.04906	-1.2164	0.223832	NA	notsignificant
CU638689.1	3.36282	-2.4911	1.53217	-1.62586	0.103979	0.999365	notsignificant
ROBO2	1.54056	-2.48913	2.24556	-1.10847	0.267661	NA	notsignificant
AL358178.1	2.2092	-2.48718	1.46541	-1.69726	0.0896475	NA	notsignificant
AC008752.4	0.678489	-2.4867	3.36963	-0.737973	0.460531	NA	notsignificant
AC018804.1	1.57839	-2.48576	1.74131	-1.42752	0.15343	NA	notsignificant
RPAP2P1	0.750326	-2.48498	2.4016	-1.03472	0.3008	NA	notsignificant
AL590627.1	3.47127	-2.48417	1.41755	-1.75244	0.0796986	0.972583	notsignificant
AC104964.4	1.72709	-2.48111	2.57593	-0.963191	0.335452	NA	notsignificant
ZNF695	0.752864	-2.47918	3.203	-0.774019	0.438919	NA	notsignificant
AC058791.1	4.34662	-2.47678	1.66505	-1.48751	0.13688	0.999365	notsignificant
WASIR1	0.703038	-2.47636	2.69835	-0.917733	0.358759	NA	notsignificant
CYP4A22.AS1	1.29365	-2.47331	2.7072	-0.913607	0.360923	NA	notsignificant
SMIM9	1.03671	-2.47138	3.61837	-0.683009	0.494601	NA	notsignificant
AL034397.3	1.7016	-2.4684	1.71791	-1.43686	0.150759	NA	notsignificant
C15orf56	0.849648	-2.46653	2.62659	-0.939062	0.347699	NA	notsignificant
CCDC167	2.80773	-2.46501	1.62876	-1.51343	0.130169	NA	notsignificant
CCDC65	1.28484	-2.46395	1.90015	-1.29672	0.194729	NA	notsignificant
ZFAND6P1	0.658599	-2.46372	3.36654	-0.731826	0.464275	NA	notsignificant
CLEC2B	3.25981	-2.46368	1.56304	-1.57621	0.114977	NA	notsignificant
AL928970.1	4.2198	-2.46238	1.71187	-1.43841	0.150317	0.999365	notsignificant
PRKG2	0.435601	-2.46204	3.61627	-0.680823	0.495983	NA	notsignificant
IQCJ.SCHIP1	5.49906	-2.46188	1.27255	-1.93461	0.0530387	0.919863	notsignificant
LINC01670	9.85717	-2.46106	1.0958	-2.24591	0.0247097	0.79453	notsignificant
TDRD6	8.20941	-2.46007	1.21038	-2.03248	0.0421048	0.875219	notsignificant
AC068987.1	1.60889	-2.45836	2.86484	-0.858114	0.39083	NA	notsignificant
AC129507.1	2.28513	-2.45714	1.97341	-1.24512	0.213088	NA	notsignificant
AL163051.1	2.44022	-2.45694	2.09859	-1.17075	0.241698	NA	notsignificant
AC009542.1	2.78646	-2.4549	1.49905	-1.63764	0.101496	NA	notsignificant
CCL3	16.5948	-2.45296	2.65003	-0.925632	0.354637	0.999365	notsignificant
EXTL3.AS1	0.832163	-2.45286	2.35545	-1.04135	0.297712	NA	notsignificant
TESC	2.50719	-2.45281	1.96821	-1.24621	0.212687	NA	notsignificant
FAM157B	4.2944	-2.44945	1.53632	-1.59435	0.110857	0.999365	notsignificant
AL355312.1	2.20221	-2.44317	2.06495	-1.18316	0.236746	NA	notsignificant
RN7SL630P	6.13962	-2.44307	1.02453	-2.38458	0.0170987	0.728628	notsignificant
AC009097.4	1.80584	-2.43971	1.57141	-1.55256	0.120528	NA	notsignificant
FAM13C	1.19573	-2.43955	1.82045	-1.34009	0.180218	NA	notsignificant
CCL8	1.24134	-2.43678	1.8957	-1.28543	0.198643	NA	notsignificant
HOXB8	5.56938	-2.43614	1.19694	-2.03531	0.0418195	0.875219	notsignificant
AC087239.1	1.15682	-2.43491	2.61484	-0.931191	0.351755	NA	notsignificant
B3GNT8	0.903677	-2.43452	2.84041	-0.857101	0.391389	NA	notsignificant
AC092653.1	0.724212	-2.42832	2.68085	-0.905802	0.365041	NA	notsignificant
2025-12-01	2.36164	-2.4265	1.99162	-1.21835	0.22309	NA	notsignificant
MTCO1P40	8.52685	-2.42349	0.999351	-2.42506	0.0153058	0.728628	notsignificant
ACTA2.AS1	0.801702	-2.42008	2.72174	-0.889166	0.373914	NA	notsignificant
PRAL	5.02461	-2.41993	1.83303	-1.32018	0.186776	0.999365	notsignificant
MAP1LC3C	2.05862	-2.41712	2.2122	-1.09263	0.274555	NA	notsignificant
AL450998.1	139.567	-2.41633	0.354619	-6.81388	9.50004e-12	1.62413e-07	downregulated
PRPF38AP1	0.79065	-2.41543	2.78685	-0.866722	0.386094	NA	notsignificant
MT1XP1	3.4919	-2.41372	1.70944	-1.41199	0.157953	0.999365	notsignificant
LINC00601	0.632478	-2.41353	3.39575	-0.71075	0.477239	NA	notsignificant
AC092941.1	1.0483	-2.41273	2.25121	-1.07175	0.283834	NA	notsignificant
GSDMC	6.78566	-2.41216	1.07309	-2.24786	0.024585	0.79453	notsignificant
AC018521.6	0.728813	-2.40982	2.30178	-1.04694	0.295128	NA	notsignificant
AL359922.3	1.6778	-2.40616	2.0792	-1.15725	0.24717	NA	notsignificant
AL139353.2	44.4948	-2.40583	0.689699	-3.48823	0.000486221	0.140889	notsignificant
SNORD116.19	1.47564	-2.40439	1.59624	-1.50628	0.131994	NA	notsignificant
AC006449.5	7.25778	-2.39757	0.983346	-2.43817	0.0147617	0.728628	notsignificant
AC145285.5	1.24704	-2.39537	2.61381	-0.91643	0.359442	NA	notsignificant
TMEM75	1.82833	-2.39162	2.08051	-1.14954	0.250335	NA	notsignificant
AC137695.3	1.44627	-2.38947	2.07075	-1.15391	0.248536	NA	notsignificant
NPHP3.AS1	0.731644	-2.38869	2.64755	-0.902226	0.366937	NA	notsignificant
AC073957.3	3.10072	-2.38495	1.46847	-1.6241	0.104354	NA	notsignificant
USP27X.AS1	7.52857	-2.38448	0.851668	-2.79978	0.00511372	0.471647	notsignificant
ARHGAP27P1.BPTFP1.KPNA2P3	3.02916	-2.38365	1.39921	-1.70357	0.0884618	NA	notsignificant
GCSAM	1.49417	-2.38351	2.06833	-1.15239	0.249163	NA	notsignificant
RPS3AP49	1.96234	-2.38137	1.58028	-1.50693	0.131828	NA	notsignificant
KRTAP5.9	0.790604	-2.38081	2.79086	-0.853077	0.393617	NA	notsignificant
FP236315.1	1.98497	-2.37934	1.61981	-1.4689	0.14186	NA	notsignificant
CD5	1.08901	-2.3787	1.88132	-1.26438	0.206095	NA	notsignificant
DTX3	1.94838	-2.37817	1.94587	-1.22216	0.221647	NA	notsignificant
AC021237.1	4.30715	-2.37752	1.34761	-1.76425	0.0776906	0.972583	notsignificant
PINLYP	2.15656	-2.37545	2.07294	-1.14593	0.251823	NA	notsignificant
MKRN4P	6.00226	-2.37358	1.305	-1.81883	0.0689371	0.964442	notsignificant
CCHCR1	1.85271	-2.37255	1.92544	-1.23221	0.217871	NA	notsignificant
PAICSP1	1.12061	-2.37232	2.19766	-1.07947	0.280376	NA	notsignificant
AL606804.1	0.997143	-2.37007	3.10471	-0.763377	0.445238	NA	notsignificant
TMEM191A	2.72732	-2.3674	1.45189	-1.63057	0.102981	NA	notsignificant
THSD8	4.34497	-2.36715	1.41438	-1.67363	0.0942034	0.989989	notsignificant
KRT81	1.76473	-2.36671	1.70929	-1.38462	0.16617	NA	notsignificant
FOXI3	2.06274	-2.36473	2.09152	-1.13063	0.258212	NA	notsignificant
SIM2	1.43815	-2.36365	1.66963	-1.41567	0.156871	NA	notsignificant
AL669831.3	0.950424	-2.3622	2.349	-1.00562	0.314597	NA	notsignificant
DPYD.AS1	0.751744	-2.36158	2.3642	-0.99889	0.317848	NA	notsignificant
PIGHP1	2.37811	-2.36063	1.46626	-1.60997	0.107404	NA	notsignificant
FGL2	9.7332	-2.36005	1.42149	-1.66027	0.0968601	0.989989	notsignificant
HSPA7	5.65438	-2.35755	1.51584	-1.55527	0.119881	0.999365	notsignificant
AL008727.1	0.765543	-2.35746	2.64808	-0.890251	0.373331	NA	notsignificant
INSYN2A	1.00011	-2.35615	2.49169	-0.945604	0.344351	NA	notsignificant
SNORD116.2	2.92712	-2.35557	1.43788	-1.63822	0.101375	NA	notsignificant
OIT3	0.76157	-2.35522	2.78892	-0.844492	0.398395	NA	notsignificant
ZBTB45P1	0.38022	-2.35224	3.62197	-0.649437	0.516056	NA	notsignificant
TLCD4.RWDD3	0.85809	-2.35212	3.26157	-0.721161	0.47081	NA	notsignificant
AC015849.7	1.6484	-2.34942	1.68144	-1.39726	0.162335	NA	notsignificant
AP003084.1	1.26845	-2.34829	1.99682	-1.17602	0.239588	NA	notsignificant
AC104248.1	1.89187	-2.34704	2.09278	-1.12149	0.262078	NA	notsignificant
AC004884.1	2.84121	-2.34651	1.20884	-1.94113	0.0522431	NA	notsignificant
SNORA8	7.87159	-2.34629	1.61861	-1.44957	0.147177	0.999365	notsignificant
AC022400.7	10.8367	-2.34358	1.43368	-1.63466	0.10212	0.996313	notsignificant
IL10	2.59697	-2.34287	2.22796	-1.05158	0.292993	NA	notsignificant
RPS17P2	0.796262	-2.34198	2.6701	-0.877114	0.380425	NA	notsignificant
LINC01114	0.904926	-2.34159	3.19231	-0.73351	0.463247	NA	notsignificant
TNRC18P3	0.833208	-2.33957	2.1172	-1.10503	0.269148	NA	notsignificant
AC025459.1	0.517534	-2.33849	3.56508	-0.655943	0.511861	NA	notsignificant
SMIM10	1.79586	-2.33738	1.7426	-1.34132	0.179816	NA	notsignificant
LIPJ	2.88244	-2.33672	1.43671	-1.62644	0.103857	NA	notsignificant
AC068946.1	0.374141	-2.33481	3.62265	-0.644503	0.519249	NA	notsignificant
SCN4A	1.59112	-2.33242	1.70424	-1.3686	0.171125	NA	notsignificant
SNORD33	2.24689	-2.33207	2.44665	-0.953168	0.340505	NA	notsignificant
LINC01399	0.969765	-2.32791	1.88835	-1.23278	0.217658	NA	notsignificant
AC008764.8	1.97788	-2.32353	2.15598	-1.07771	0.281161	NA	notsignificant
AC006116.12	2.18189	-2.32209	1.5662	-1.48263	0.138173	NA	notsignificant
CHURC1.FNTB	2.945	-2.32111	1.90286	-1.2198	0.222539	NA	notsignificant
HAS2.AS1	1.05532	-2.3201	2.09647	-1.10667	0.268436	NA	notsignificant
CLEC4E	1.02894	-2.31742	3.5039	-0.661383	0.508367	NA	notsignificant
AGAP10P	1.80711	-2.31726	1.68228	-1.37746	0.168372	NA	notsignificant
AL034417.5	1.43131	-2.31147	2.02562	-1.14111	0.253822	NA	notsignificant
NKX6.1	0.720682	-2.31074	2.3729	-0.973803	0.330155	NA	notsignificant
AC078820.3	3.69387	-2.30995	1.33124	-1.73518	0.0827089	0.974477	notsignificant
PSMD6.AS2	2.16232	-2.30965	2.06352	-1.11928	0.263022	NA	notsignificant
TMED6	1.21301	-2.30745	2.25296	-1.02419	0.305746	NA	notsignificant
ACVRL1	0.960611	-2.30478	2.1402	-1.0769	0.281525	NA	notsignificant
KCNN1	1.04958	-2.30467	1.8311	-1.25862	0.208167	NA	notsignificant
DDX18P3	2.57712	-2.30403	1.3374	-1.72277	0.0849303	NA	notsignificant
RPL13P2	0.899112	-2.30383	2.07049	-1.1127	0.265838	NA	notsignificant
AC018737.2	1.30098	-2.30326	2.23923	-1.02859	0.303672	NA	notsignificant
P2RX2	43.6691	-2.303	0.597586	-3.85384	0.000116279	0.0641258	notsignificant
RN7SL753P	1.45454	-2.30164	2.06992	-1.11195	0.26616	NA	notsignificant
ACPP	0.659074	-2.29902	2.83032	-0.812282	0.41663	NA	notsignificant
NT5C1B	6.05957	-2.29583	0.915881	-2.50669	0.0121866	0.674248	notsignificant
HNRNPCP1	1.05575	-2.29412	2.62682	-0.873347	0.382474	NA	notsignificant
AC004923.1	0.967447	-2.29313	2.32568	-0.986005	0.324131	NA	notsignificant
PAPPA	1.35926	-2.28997	2.58912	-0.884457	0.37645	NA	notsignificant
STAG3L5P.PVRIG2P.PILRB	15.2457	-2.28941	0.979534	-2.33725	0.0194264	0.739615	notsignificant
RPL12P13	0.882743	-2.28896	1.91006	-1.19837	0.230773	NA	notsignificant
GRID2IP	1.59197	-2.2872	1.75792	-1.30108	0.193231	NA	notsignificant
AL137058.1	10.3408	-2.28652	0.767595	-2.97882	0.00289364	0.355897	notsignificant
SNORA27	1.07928	-2.28536	2.33083	-0.980491	0.326844	NA	notsignificant
AC098592.2	1.49273	-2.28387	2.03429	-1.12269	0.261571	NA	notsignificant
AC007671.1	0.663228	-2.28342	2.72543	-0.837821	0.402132	NA	notsignificant
PDZRN3	17.9292	-2.27592	0.74759	-3.04435	0.00233186	0.318923	notsignificant
RN7SL836P	2.37759	-2.27328	1.50303	-1.51246	0.130416	NA	notsignificant
AL031768.2	1.70191	-2.27274	2.40139	-0.94643	0.34393	NA	notsignificant
AC108472.1	1.03646	-2.2706	2.3764	-0.955478	0.339336	NA	notsignificant
SUPT4H1P2	0.889546	-2.26854	2.17931	-1.04094	0.297902	NA	notsignificant
SEPTIN12	1.64494	-2.26803	1.72365	-1.31583	0.188231	NA	notsignificant
RN7SL483P	3.15026	-2.26499	1.22911	-1.84279	0.06536	NA	notsignificant
TNXA	2.12733	-2.26101	1.98677	-1.13804	0.255106	NA	notsignificant
AC012676.1	3.78264	-2.26099	1.4247	-1.58699	0.112514	0.999365	notsignificant
FAM240C	0.840613	-2.26048	3.17277	-0.712461	0.476179	NA	notsignificant
HLA.DQA1	81.7673	-2.25976	0.64084	-3.52625	0.000421494	0.13596	notsignificant
AC113370.1	1.13267	-2.25682	3.15037	-0.716368	0.473764	NA	notsignificant
AC020917.1	0.758307	-2.25659	3.62964	-0.621713	0.534131	NA	notsignificant
PLCXD2	2.57476	-2.25613	1.99603	-1.13031	0.258347	NA	notsignificant
AL358115.1	4.40388	-2.25612	1.17894	-1.91368	0.0556606	0.925655	notsignificant
AC010615.1	1.20094	-2.25485	1.96561	-1.14715	0.251319	NA	notsignificant
U73166.1	1.18257	-2.25478	2.10455	-1.07138	0.283998	NA	notsignificant
AC022414.1	5.17699	-2.25434	1.76729	-1.27559	0.202101	0.999365	notsignificant
CR383656.1	3.10456	-2.25264	1.89571	-1.18828	0.234722	NA	notsignificant
LMAN1L	0.999727	-2.25233	2.32157	-0.970176	0.331959	NA	notsignificant
TMED10P1	2.61372	-2.25178	1.68502	-1.33635	0.181435	NA	notsignificant
HSPA6	48.9433	-2.25073	0.762562	-2.95153	0.00316202	0.378027	notsignificant
DYSF	16.1959	-2.24945	0.962449	-2.33722	0.019428	0.739615	notsignificant
TMSB4XP4	2.17893	-2.24777	1.49079	-1.50777	0.131613	NA	notsignificant
AC087481.1	1.50118	-2.24391	1.75979	-1.2751	0.202275	NA	notsignificant
AL589994.1	0.815006	-2.24389	2.73664	-0.819944	0.412248	NA	notsignificant
TSPAN7	1.7001	-2.24009	1.76002	-1.27276	0.203102	NA	notsignificant
AXIN2	1.51718	-2.23939	2.33046	-0.960925	0.33659	NA	notsignificant
AL158077.1	0.884964	-2.23771	2.31134	-0.968143	0.332973	NA	notsignificant
AC124916.1	0.717183	-2.23764	3.25407	-0.687644	0.491677	NA	notsignificant
AL139156.2	3.02344	-2.23751	1.21725	-1.83817	0.066037	NA	notsignificant
SNORA54	2.04009	-2.23669	1.64607	-1.3588	0.174209	NA	notsignificant
AP000892.4	9.44357	-2.23373	1.30156	-1.71619	0.0861274	0.974837	notsignificant
LINC02603	1.13206	-2.22992	2.12146	-1.05112	0.293202	NA	notsignificant
AP000648.4	10.0664	-2.22726	1.06611	-2.08915	0.0366941	0.849655	notsignificant
AC093620.1	2.73503	-2.22424	1.3001	-1.71082	0.0871137	NA	notsignificant
PVRIG	0.433245	-2.22245	3.63027	-0.612201	0.540405	NA	notsignificant
AC012447.1	0.921322	-2.21633	2.69657	-0.821909	0.411129	NA	notsignificant
AC073130.3	3.54708	-2.21606	1.15526	-1.91824	0.0550801	0.922072	notsignificant
AC139768.1	5.12738	-2.21578	0.944923	-2.34493	0.0190308	0.739615	notsignificant
KCNMB2.AS1	1.04312	-2.21449	2.47315	-0.895413	0.370566	NA	notsignificant
RELN	2.86443	-2.21382	1.5903	-1.39208	0.163899	NA	notsignificant
SHOX2	0.924749	-2.21374	2.25427	-0.982019	0.326091	NA	notsignificant
ABCA1	34.5289	-2.21341	1.36569	-1.62072	0.105078	0.999365	notsignificant
SNORD116.17	1.2974	-2.21192	1.77652	-1.24508	0.213101	NA	notsignificant
LINC01800	0.872011	-2.21164	3.1446	-0.703313	0.481861	NA	notsignificant
AL445228.3	0.825078	-2.21067	2.73476	-0.808358	0.418884	NA	notsignificant
AC114730.1	0.691544	-2.20769	2.7767	-0.795076	0.426569	NA	notsignificant
AC008764.2	1.587	-2.20606	1.76878	-1.24722	0.212317	NA	notsignificant
AL360012.1	1.7298	-2.20289	1.90269	-1.15778	0.246955	NA	notsignificant
AL049840.5	3.28566	-2.20122	1.87283	-1.17534	0.239857	0.999365	notsignificant
AC020765.2	2.57668	-2.19928	1.55908	-1.41062	0.158356	NA	notsignificant
RPL10P6	1.74752	-2.19759	2.18479	-1.00586	0.314483	NA	notsignificant
AP003392.1	1.32369	-2.19646	1.98088	-1.10883	0.267503	NA	notsignificant
LINC02354	0.980243	-2.1945	2.26066	-0.970738	0.331679	NA	notsignificant
SIAH3	0.810017	-2.19417	2.74232	-0.800115	0.423644	NA	notsignificant
AC061958.1	3.42784	-2.19258	1.47931	-1.48216	0.138298	0.999365	notsignificant
AL022345.4	1.2695	-2.19248	1.8892	-1.16053	0.245832	NA	notsignificant
RPL9	257.346	-2.19131	0.582283	-3.76331	0.00016768	0.0754383	notsignificant
SPC25	2.24191	-2.18825	1.53441	-1.42611	0.153836	NA	notsignificant
AC092143.3	1.49915	-2.18639	1.71527	-1.27466	0.202429	NA	notsignificant
AC009053.4	1.74062	-2.18575	2.32456	-0.940287	0.34707	NA	notsignificant
TMEM31	1.371	-2.18526	1.94624	-1.12281	0.261518	NA	notsignificant
PDLIM3	3.88006	-2.18357	1.34788	-1.62	0.105233	0.999365	notsignificant
CHRM3	2.66757	-2.18166	1.31593	-1.65788	0.0973414	NA	notsignificant
TLDC2	1.65485	-2.18157	3.52984	-0.618037	0.536551	NA	notsignificant
AC036108.2	6.6674	-2.18047	1.55281	-1.40421	0.160256	0.999365	notsignificant
AC008966.3	2.4076	-2.17924	2.50613	-0.869562	0.38454	NA	notsignificant
EML5	11.0261	-2.17867	0.901621	-2.4164	0.015675	0.728628	notsignificant
ETV1	1.24987	-2.17725	1.91466	-1.13714	0.255478	NA	notsignificant
SLC26A2	15.6089	-2.17643	0.949823	-2.2914	0.02194	0.758457	notsignificant
HIC1	6.68813	-2.17598	1.34075	-1.62295	0.1046	0.999365	notsignificant
LINC01702	4.59894	-2.17551	1.37507	-1.58211	0.113624	0.999365	notsignificant
CCN6	1.00071	-2.17465	2.02194	-1.07553	0.282138	NA	notsignificant
UBD	20.294	-2.17198	0.817985	-2.65528	0.00792428	0.580277	notsignificant
GPR84	3.11814	-2.17189	1.76396	-1.23126	0.218225	NA	notsignificant
AC008550.1	0.438257	-2.17162	3.63529	-0.597372	0.550259	NA	notsignificant
AL513304.1	1.89015	-2.17159	1.62908	-1.33301	0.182528	NA	notsignificant
AL590064.1	2.71579	-2.1701	1.61007	-1.34783	0.177713	NA	notsignificant
EMB	2.69056	-2.1686	2.21789	-0.977778	0.328184	NA	notsignificant
LRRC25	2.76217	-2.16574	1.62828	-1.33008	0.183492	NA	notsignificant
AC004890.2	4.92639	-2.16523	1.03297	-2.09611	0.0360724	0.848144	notsignificant
RNASE1	11.3617	-2.16508	0.667339	-3.24435	0.00117721	0.234743	notsignificant
AP000432.1	0.805542	-2.16322	2.78701	-0.776179	0.437643	NA	notsignificant
AL161787.1	2.88679	-2.16218	1.47768	-1.46323	0.143404	NA	notsignificant
CU638689.4	2.62453	-2.16203	1.64355	-1.31546	0.188354	NA	notsignificant
SLC47A1	1.32919	-2.16119	2.6067	-0.829089	0.407054	NA	notsignificant
MYO15A	1.62313	-2.16033	1.54228	-1.40073	0.161294	NA	notsignificant
GABRE	64.753	-2.15921	0.811747	-2.65995	0.00781519	0.580277	notsignificant
AC004951.2	1.75735	-2.15706	2.08433	-1.0349	0.300717	NA	notsignificant
AF129075.3	0.9995	-2.15676	2.21308	-0.974553	0.329782	NA	notsignificant
GIMAP1	1.20121	-2.15609	1.88407	-1.14438	0.252466	NA	notsignificant
AL355916.3	0.926873	-2.15607	3.23	-0.667516	0.504443	NA	notsignificant
PIMREG	2.04142	-2.15244	1.47667	-1.45764	0.144941	NA	notsignificant
AC002400.1	1.85139	-2.15198	2.78426	-0.772908	0.439577	NA	notsignificant
THEM5	1.55722	-2.15033	1.8532	-1.16033	0.245913	NA	notsignificant
AC120057.2	1.24964	-2.14667	1.71601	-1.25096	0.210949	NA	notsignificant
AL353708.1	0.980162	-2.14627	2.35763	-0.910354	0.362636	NA	notsignificant
AC004386.1	1.38787	-2.14549	1.8826	-1.13964	0.254435	NA	notsignificant
AC098650.1	0.675791	-2.14452	3.34511	-0.641091	0.521464	NA	notsignificant
AL157893.2	1.8461	-2.14094	2.15211	-0.994809	0.319829	NA	notsignificant
AC010507.1	3.86	-2.13947	1.81913	-1.17609	0.239558	0.999365	notsignificant
AC093512.1	1.22009	-2.13871	2.52298	-0.847693	0.396609	NA	notsignificant
AL357075.2	1.54604	-2.13828	1.97339	-1.08356	0.27856	NA	notsignificant
AC009945.1	1.11748	-2.13809	1.9743	-1.08296	0.278825	NA	notsignificant
ASPG	2.68625	-2.13385	1.68985	-1.26274	0.206682	NA	notsignificant
AC016394.3	2.00196	-2.13241	1.62118	-1.31534	0.188394	NA	notsignificant
PCDHGB9P	0.509235	-2.13153	3.50899	-0.607449	0.543553	NA	notsignificant
MYO7A	2.46694	-2.12408	1.72645	-1.23032	0.218578	NA	notsignificant
AC007685.1	1.61606	-2.1215	1.65861	-1.27908	0.200869	NA	notsignificant
SNORA62	3.39045	-2.12129	1.93284	-1.0975	0.272422	0.999365	notsignificant
AL354696.2	3.4876	-2.12106	1.12445	-1.88632	0.0592524	0.938813	notsignificant
GRXCR2	2.4905	-2.12019	1.63583	-1.2961	0.194943	NA	notsignificant
AC046130.3	0.729385	-2.11962	2.37846	-0.891175	0.372835	NA	notsignificant
RN7SL124P	1.59569	-2.11951	1.9476	-1.08827	0.276478	NA	notsignificant
NUTF2P7	0.860146	-2.11854	2.29121	-0.924641	0.355153	NA	notsignificant
AC025165.5	1.72891	-2.11852	2.00175	-1.05833	0.289905	NA	notsignificant
SNORD116.23	0.907464	-2.1178	2.60417	-0.813233	0.416085	NA	notsignificant
THAP5P1	0.933573	-2.11719	2.04695	-1.03431	0.300989	NA	notsignificant
RN7SL479P	0.920037	-2.11673	2.36555	-0.894815	0.370886	NA	notsignificant
ITPR1.DT	1.34423	-2.1157	2.56902	-0.823544	0.410199	NA	notsignificant
SCART1	0.793242	-2.11263	2.29432	-0.92081	0.35715	NA	notsignificant
RPL23AP75	1.60926	-2.11252	1.58358	-1.33401	0.1822	NA	notsignificant
AGAP1.IT1	2.11594	-2.11164	1.56947	-1.34545	0.178481	NA	notsignificant
WFDC2	15.4265	-2.10943	0.820507	-2.57088	0.0101439	0.619358	notsignificant
AL136164.3	3.4896	-2.10916	1.57211	-1.34162	0.179721	0.999365	notsignificant
GSG1	1.42031	-2.10855	2.6064	-0.808989	0.418522	NA	notsignificant
AL390195.3	1.21994	-2.10852	2.63578	-0.799959	0.423734	NA	notsignificant
SERPINA5	328.624	-2.1081	0.903255	-2.33389	0.0196016	0.739615	notsignificant
LINC02240	1.58903	-2.10763	1.78389	-1.18148	0.237412	NA	notsignificant
AC005796.1	1.17784	-2.10709	1.80297	-1.16868	0.242534	NA	notsignificant
SYCP3	2.72795	-2.10688	1.59952	-1.31719	0.187774	NA	notsignificant
SSTR5.AS1	3.18012	-2.10328	1.25636	-1.67411	0.0941081	NA	notsignificant
MUC13	2.00801	-2.0964	1.56484	-1.33969	0.180346	NA	notsignificant
MLXIPL	2.33252	-2.09633	1.31919	-1.58911	0.112036	NA	notsignificant
AL008726.1	1.0077	-2.09301	2.07594	-1.00822	0.313348	NA	notsignificant
SULT1A3	12.6153	-2.0927	0.761973	-2.74642	0.00602491	0.520596	notsignificant
ABI3BP	1.06368	-2.09269	1.82713	-1.14535	0.252066	NA	notsignificant
RN7SL91P	0.99486	-2.08978	1.99037	-1.04995	0.293742	NA	notsignificant
STRC	1.48421	-2.08953	3.22116	-0.648688	0.51654	NA	notsignificant
AL353807.3	1.7855	-2.08866	2.50052	-0.835288	0.403555	NA	notsignificant
LY9	6.41035	-2.08786	1.55483	-1.34282	0.179331	0.999365	notsignificant
AC107959.1	5.95539	-2.0874	1.71429	-1.21765	0.223358	0.999365	notsignificant
AC026367.2	1.42299	-2.08672	2.28435	-0.913484	0.360988	NA	notsignificant
HOXA2	3.08576	-2.08588	1.33505	-1.56241	0.118192	NA	notsignificant
AC130324.3	6.95198	-2.08551	1.13054	-1.8447	0.0650815	0.951782	notsignificant
GNAS.AS1	1.02221	-2.08448	2.21375	-0.941608	0.346393	NA	notsignificant
MAT1A	3.38015	-2.08284	1.58835	-1.31132	0.18975	0.999365	notsignificant
AL360020.1	3.59643	-2.08159	1.23602	-1.68411	0.0921601	0.988448	notsignificant
AC073389.1	1.46796	-2.08059	1.93805	-1.07355	0.283024	NA	notsignificant
APC2	2.95933	-2.07987	1.83481	-1.13357	0.256977	NA	notsignificant
AL158163.2	2.1688	-2.07886	1.59171	-1.30605	0.191535	NA	notsignificant
ARHGAP15	1.68691	-2.07793	1.81198	-1.14678	0.251475	NA	notsignificant
AL358075.4	49.3562	-2.07442	0.552236	-3.7564	0.000172375	0.0755622	notsignificant
AC012651.1	4.51873	-2.07411	1.42756	-1.45291	0.146249	0.999365	notsignificant
AC005329.1	0.64122	-2.07409	3.36741	-0.615931	0.53794	NA	notsignificant
FPR3	14.0061	-2.07353	1.4028	-1.47813	0.139372	0.999365	notsignificant
AC007182.1	2.56878	-2.07331	1.97168	-1.05155	0.293008	NA	notsignificant
NPIPA7	1.03357	-2.07265	3.18303	-0.651157	0.514945	NA	notsignificant
JCADP1	6.43051	-2.07188	0.957372	-2.16413	0.0304544	0.838319	notsignificant
AC097369.2	1.78987	-2.07096	1.82346	-1.13573	0.256068	NA	notsignificant
THUMPD1P1	1.44351	-2.06981	1.8502	-1.1187	0.26327	NA	notsignificant
LILRB2	3.59391	-2.0684	1.80869	-1.14359	0.252794	0.999365	notsignificant
AL133367.1	1.36459	-2.06719	2.62474	-0.787578	0.430943	NA	notsignificant
SEMA6A	0.483507	-2.06684	2.98952	-0.691363	0.489337	NA	notsignificant
DOCK2	13.4551	-2.06511	2.0211	-1.02178	0.306887	0.999365	notsignificant
MIPEPP3	1.1164	-2.06382	2.61269	-0.789921	0.429574	NA	notsignificant
AL160291.1	1.10673	-2.06365	2.61265	-0.789867	0.429606	NA	notsignificant
RPL23AP43	0.596226	-2.06262	2.8734	-0.717833	0.47286	NA	notsignificant
HAL	0.763825	-2.0621	2.73955	-0.752717	0.45162	NA	notsignificant
CEBPB.AS1	6.24221	-2.06114	0.889269	-2.31779	0.0204606	0.750631	notsignificant
AL157786.1	1.04029	-2.05871	2.03223	-1.01303	0.311047	NA	notsignificant
AC015799.1	0.871274	-2.05788	2.65283	-0.77573	0.437909	NA	notsignificant
MS4A7	18.7916	-2.05651	1.16974	-1.75809	0.0787314	0.972583	notsignificant
JPH3	6.46265	-2.05536	1.24952	-1.64492	0.0999871	0.995177	notsignificant
RPL5P28	1.05073	-2.0551	2.6611	-0.772276	0.439951	NA	notsignificant
SLC16A6	6.72465	-2.04993	1.63634	-1.25275	0.210296	0.999365	notsignificant
HSPD1P11	0.790163	-2.04831	2.79651	-0.732453	0.463892	NA	notsignificant
NETO1	1.5014	-2.04736	2.25181	-0.909203	0.363243	NA	notsignificant
MTCO2P12	7.15212	-2.04701	0.865929	-2.36395	0.0180811	0.739615	notsignificant
LGALSL.DT	1.49181	-2.04527	2.38064	-0.859127	0.390271	NA	notsignificant
MT.TV	25.6208	-2.04481	0.906838	-2.25488	0.024141	0.792158	notsignificant
IQCJ	1.64904	-2.04416	2.12138	-0.963596	0.335249	NA	notsignificant
UBA52P3	1.89181	-2.0435	1.46945	-1.39066	0.16433	NA	notsignificant
AC138866.1	33.7031	-2.04223	1.8105	-1.12799	0.259325	0.999365	notsignificant
MIR2117HG	0.739477	-2.04104	2.74346	-0.743966	0.456897	NA	notsignificant
IER3.AS1	2.53523	-2.04101	2.04322	-0.998918	0.317834	NA	notsignificant
SNHG22	17.0181	-2.03987	0.991289	-2.0578	0.0396097	0.867413	notsignificant
KRT18P33	1.63202	-2.03969	1.82456	-1.11791	0.263606	NA	notsignificant
AC079228.1	1.33451	-2.03712	2.04901	-0.994197	0.320127	NA	notsignificant
AC008753.1	1.68925	-2.03673	1.67872	-1.21326	0.225029	NA	notsignificant
AC018697.1	1.23817	-2.03567	2.0031	-1.01626	0.309505	NA	notsignificant
DAND5	0.896812	-2.03271	2.07375	-0.980212	0.326981	NA	notsignificant
AL513475.2	0.852372	-2.03256	2.3081	-0.880623	0.378522	NA	notsignificant
RN7SL738P	0.923579	-2.03168	2.58253	-0.7867	0.431457	NA	notsignificant
SNORD58A	2.2167	-2.0308	1.65501	-1.22707	0.219797	NA	notsignificant
AL138895.2	1.72322	-2.02967	1.58005	-1.28456	0.198946	NA	notsignificant
AC015908.2	15.9106	-2.02923	0.654546	-3.1002	0.00193387	0.295191	notsignificant
RN7SL277P	2.88465	-2.02747	1.26829	-1.59858	0.109913	NA	notsignificant
CCDC62	5.0463	-2.02334	0.93878	-2.15529	0.0311392	0.838319	notsignificant
MIR3661	0.780879	-2.02305	2.04752	-0.988052	0.323127	NA	notsignificant
SAP25	0.831779	-2.02257	3.27026	-0.618473	0.536264	NA	notsignificant
HSFX1	0.736976	-2.02155	2.30878	-0.875593	0.381251	NA	notsignificant
PRODH	2.50945	-2.02084	1.66009	-1.2173	0.223488	NA	notsignificant
SAXO2	6.18621	-2.02083	1.56021	-1.29523	0.195242	0.999365	notsignificant
RNA5SP161	5.87514	-2.0201	1.29003	-1.56594	0.117364	0.999365	notsignificant
UPP2	0.863205	-2.01949	2.37932	-0.848767	0.396011	NA	notsignificant
AL021155.5	6.28069	-2.01685	1.20741	-1.67038	0.0948433	0.989989	notsignificant
LINC01597	1.46643	-2.01674	1.95509	-1.03153	0.302291	NA	notsignificant
AC003101.3	2.61035	-2.016	2.64045	-0.763507	0.445161	NA	notsignificant
AC087468.2	0.909626	-2.01543	2.35676	-0.855167	0.392459	NA	notsignificant
GPR65	1.40316	-2.01538	3.23542	-0.62291	0.533343	NA	notsignificant
ABLIM3	2.99027	-2.01534	1.49988	-1.34367	0.179056	NA	notsignificant
AC111170.4	1.52121	-2.01524	2.79767	-0.72033	0.471322	NA	notsignificant
AC011330.2	1.92468	-2.01337	1.73124	-1.16296	0.244844	NA	notsignificant
LINC01943	2.26738	-2.01238	1.63508	-1.23075	0.218415	NA	notsignificant
RNA5SP211	4.05353	-2.00969	1.69385	-1.18646	0.235439	0.999365	notsignificant
SNORD15B	14.2093	-2.00862	1.09341	-1.83702	0.066207	0.956977	notsignificant
MMEL1	2.16822	-2.00862	1.53331	-1.30999	0.1902	NA	notsignificant
RN7SL838P	0.739384	-2.00856	2.74308	-0.732229	0.464029	NA	notsignificant
AC027601.2	1.59198	-2.00745	2.28024	-0.880368	0.37866	NA	notsignificant
AC009093.1	1.02897	-2.00651	3.50347	-0.57272	0.566834	NA	notsignificant
REEP1	1.90098	-2.00575	1.83695	-1.09189	0.274882	NA	notsignificant
AL133318.1	4.07366	-2.00523	3.43754	-0.583332	0.55967	0.999365	notsignificant
SLC12A9.AS1	4.51686	-2.00509	1.06983	-1.87421	0.0609013	0.939459	notsignificant
POM121B	11.8907	-2.00446	0.781081	-2.56626	0.0102802	0.6237	notsignificant
AL122017.1	0.764868	-2.00275	3.3098	-0.605098	0.545114	NA	notsignificant
AC005540.1	31.6502	-2.00247	1.36255	-1.46965	0.141657	0.999365	notsignificant
AC062029.1	0.517879	-2.00073	3.58669	-0.557821	0.576967	NA	notsignificant
AC021016.3	0.53221	-2.00013	3.64022	-0.549454	0.582694	NA	notsignificant
AC245033.3	1.00963	-1.99872	2.15653	-0.926825	0.354017	NA	notsignificant
LINC01301	3.97637	-1.99796	1.21094	-1.64993	0.0989578	0.993413	notsignificant
AC006427.2	1.8797	-1.99671	1.99188	-1.00243	0.316137	NA	notsignificant
FAM87B	1.34611	-1.99648	1.94893	-1.0244	0.305648	NA	notsignificant
SIGLEC14	3.94063	-1.99373	3.52307	-0.565907	0.571457	0.999365	notsignificant
AC104109.4	3.00438	-1.99346	1.80484	-1.10451	0.269371	NA	notsignificant
MTCO3P12	8.34944	-1.99325	0.799552	-2.49296	0.0126682	0.689732	notsignificant
SPDYE21P	1.74292	-1.99257	3.09382	-0.644048	0.519544	NA	notsignificant
AC090013.1	1.20376	-1.99119	1.72474	-1.15449	0.248299	NA	notsignificant
SNORD116.15	5.27439	-1.9872	1.15751	-1.7168	0.086016	0.974837	notsignificant
AC126603.1	2.06795	-1.98711	1.70762	-1.16368	0.244555	NA	notsignificant
AL161733.1	0.47966	-1.98604	3.64148	-0.545393	0.585484	NA	notsignificant
LINC01376	1.39424	-1.98569	2.32624	-0.853605	0.393324	NA	notsignificant
AP001033.4	2.34917	-1.98391	1.79195	-1.10712	0.268241	NA	notsignificant
LINC02169	1.05935	-1.98345	2.32077	-0.854653	0.392743	NA	notsignificant
AC022601.1	1.77187	-1.98307	1.95088	-1.0165	0.309391	NA	notsignificant
FAM41C	0.847502	-1.98243	2.42165	-0.818629	0.412998	NA	notsignificant
SNORD91B	1.12858	-1.98236	2.61971	-0.75671	0.449224	NA	notsignificant
H3P13	0.88408	-1.98223	1.85611	-1.06794	0.285546	NA	notsignificant
AC041005.1	1.36786	-1.98172	1.97203	-1.00491	0.314939	NA	notsignificant
BCL2L15	8.76939	-1.98036	1.22361	-1.61846	0.105564	0.999365	notsignificant
C1QL4	0.767592	-1.97908	3.56476	-0.55518	0.578771	NA	notsignificant
AL390719.1	0.990819	-1.97845	2.01037	-0.984124	0.325054	NA	notsignificant
LINC01347	2.39494	-1.97765	1.32915	-1.48791	0.136775	NA	notsignificant
AL031119.1	1.33653	-1.97657	1.71974	-1.14934	0.250414	NA	notsignificant
Z82215.1	1.6988	-1.97626	2.40748	-0.820884	0.411713	NA	notsignificant
CPNE9	0.2904	-1.97578	3.64356	-0.542266	0.587635	NA	notsignificant
FETUB	0.2904	-1.97578	3.64356	-0.542266	0.587635	NA	notsignificant
AC120049.1	2.55469	-1.97543	1.48497	-1.33028	0.183427	NA	notsignificant
AL513190.1	0.775638	-1.97493	2.42928	-0.812972	0.416234	NA	notsignificant
AC023983.2	0.755088	-1.97478	2.75473	-0.716868	0.473456	NA	notsignificant
LINC01979	0.75474	-1.97436	2.15714	-0.915268	0.360051	NA	notsignificant
RN7SL643P	2.77944	-1.97276	1.73427	-1.13752	0.255322	NA	notsignificant
TLR7	1.01072	-1.97196	2.67845	-0.736232	0.46159	NA	notsignificant
AC008079.1	1.33224	-1.97048	2.97542	-0.662253	0.507809	NA	notsignificant
SKOR2	1.13401	-1.9703	3.27171	-0.602224	0.547025	NA	notsignificant
AC024575.2	4.47296	-1.97017	1.02392	-1.92414	0.0543368	0.922072	notsignificant
AC006230.1	2.65399	-1.9679	1.43552	-1.37087	0.170416	NA	notsignificant
TLK2P2	1.05078	-1.96757	2.04707	-0.961164	0.33647	NA	notsignificant
IGFALS	3.02273	-1.9655	1.25154	-1.57047	0.116306	NA	notsignificant
RN7SL107P	9.93167	-1.96471	0.9411	-2.08768	0.036827	0.849655	notsignificant
IRS4	1.15741	-1.96468	2.2215	-0.884395	0.376483	NA	notsignificant
STING1	1.92875	-1.96428	1.81689	-1.08112	0.279643	NA	notsignificant
AL034548.2	2.46545	-1.96	1.48331	-1.32137	0.186377	NA	notsignificant
AP000763.2	2.8175	-1.95852	1.45534	-1.34574	0.178385	NA	notsignificant
AC013287.1	3.0435	-1.95662	1.37956	-1.41829	0.156107	NA	notsignificant
KLK8	115.013	-1.95517	0.364948	-5.3574	8.44292e-08	0.000240567	downregulated
FPR1	1.81535	-1.95456	1.95383	-1.00037	0.317131	NA	notsignificant
AL031432.4	0.784536	-1.9532	2.30937	-0.845771	0.39768	NA	notsignificant
CD48	7.43486	-1.95259	1.24234	-1.5717	0.116019	0.999365	notsignificant
AP001269.4	1.74203	-1.95142	1.62829	-1.19845	0.230743	NA	notsignificant
LINC01715	1.00143	-1.95114	2.3059	-0.846151	0.397468	NA	notsignificant
ZNF774	5.47712	-1.95093	1.15707	-1.68609	0.0917779	0.986324	notsignificant
AC087294.1	0.872885	-1.95066	2.69801	-0.722998	0.469681	NA	notsignificant
AP001453.4	12.4366	-1.9499	0.70258	-2.77535	0.00551431	0.498797	notsignificant
FER1L4	1.98238	-1.94833	1.97763	-0.985186	0.324533	NA	notsignificant
MTFR2	1.77649	-1.94773	1.82761	-1.06573	0.286547	NA	notsignificant
PIH1D2	4.84815	-1.94686	1.04374	-1.86528	0.0621428	0.945523	notsignificant
CACNA1C.AS2	3.30538	-1.9461	1.43884	-1.35255	0.1762	0.999365	notsignificant
AC022973.5	1.10126	-1.9452	2.03179	-0.957381	0.338375	NA	notsignificant
PRICKLE2.AS3	1.99375	-1.94451	1.49506	-1.30062	0.193388	NA	notsignificant
PRDM13	1.52297	-1.94396	2.32038	-0.837778	0.402155	NA	notsignificant
AC022400.5	2.66864	-1.94026	1.79034	-1.08374	0.278481	NA	notsignificant
LINC01503	1.46285	-1.93995	3.03469	-0.639257	0.522656	NA	notsignificant
TPM3P7	1.47675	-1.9398	1.86761	-1.03865	0.298966	NA	notsignificant
MSH5	11.9738	-1.9388	0.645568	-3.00324	0.00267119	0.34271	notsignificant
GLULP4	0.93945	-1.9386	2.32793	-0.832758	0.404981	NA	notsignificant
AC004466.1	1.47802	-1.93672	2.1713	-0.891959	0.372415	NA	notsignificant
AL451081.2	1.2859	-1.93647	1.90266	-1.01777	0.308787	NA	notsignificant
AC004832.3	1.85698	-1.93422	3.63199	-0.532552	0.594344	NA	notsignificant
TPT1P12	2.24151	-1.93369	1.6964	-1.13988	0.254337	NA	notsignificant
PLAU	27.7943	-1.93247	0.962753	-2.00723	0.0447252	0.878088	notsignificant
AC083862.2	1.29002	-1.93237	2.48068	-0.778967	0.435999	NA	notsignificant
NDC80	5.94133	-1.93183	1.35916	-1.42135	0.155215	0.999365	notsignificant
SNORD45A	4.31496	-1.93126	1.49011	-1.29605	0.194957	0.999365	notsignificant
AC008514.1	0.864577	-1.93117	2.58072	-0.748308	0.454274	NA	notsignificant
AL158066.1	1.74827	-1.92929	3.33228	-0.578969	0.56261	NA	notsignificant
MKX	2.22002	-1.92789	1.76448	-1.09261	0.274565	NA	notsignificant
DPEP2	1.76821	-1.92646	1.93833	-0.993876	0.320283	NA	notsignificant
AC007638.2	1.46978	-1.9262	1.91663	-1.005	0.314899	NA	notsignificant
TSIX	1.72614	-1.9248	2.60358	-0.739289	0.459732	NA	notsignificant
FANK1	0.825583	-1.92402	2.36886	-0.812213	0.416669	NA	notsignificant
TFEC	4.04403	-1.9219	1.51528	-1.26835	0.204672	0.999365	notsignificant
ISL1	1.41523	-1.92156	1.75289	-1.09622	0.272981	NA	notsignificant
CLDN9	1.02959	-1.91981	2.51413	-0.763607	0.445102	NA	notsignificant
C1orf162	6.13605	-1.91935	1.29826	-1.4784	0.139301	0.999365	notsignificant
AL353763.2	1.70547	-1.91818	1.8024	-1.06424	0.287221	NA	notsignificant
DCST2	1.02658	-1.91738	2.3197	-0.826561	0.408486	NA	notsignificant
FLNB.AS1	7.00865	-1.91531	0.935222	-2.04797	0.0405625	0.867906	notsignificant
CYP2G1P	1.06668	-1.91419	2.44288	-0.783576	0.433289	NA	notsignificant
AC011290.2	0.895925	-1.91386	2.96642	-0.645174	0.518815	NA	notsignificant
AL139011.1	2.03241	-1.91305	1.68497	-1.13536	0.256225	NA	notsignificant
AC113189.2	1.16974	-1.91244	2.91929	-0.655104	0.512401	NA	notsignificant
AC100861.1	12.2568	-1.9102	0.716172	-2.66724	0.00764774	0.578521	notsignificant
LDHBP1	0.926775	-1.90942	2.42431	-0.787616	0.430922	NA	notsignificant
RPL41P5	6.30288	-1.9064	1.55354	-1.22713	0.219773	0.999365	notsignificant
OR2A4	7.49174	-1.90233	1.24421	-1.52895	0.126277	0.999365	notsignificant
NUAK2	1.15035	-1.90052	1.69548	-1.12093	0.262317	NA	notsignificant
AC090826.1	6.02244	-1.90014	0.763185	-2.48976	0.012783	0.693774	notsignificant
AL133243.3	2.12628	-1.89968	1.65689	-1.14653	0.251575	NA	notsignificant
PRPS1P2	1.86185	-1.89955	1.54943	-1.22597	0.220211	NA	notsignificant
ATP6V0D2	3.79901	-1.8968	1.64781	-1.15111	0.249689	0.999365	notsignificant
SPNS3	4.10828	-1.8946	1.07822	-1.75715	0.0788915	0.972583	notsignificant
STAR	4.19861	-1.8933	1.78454	-1.06094	0.288716	0.999365	notsignificant
MIA	6.68971	-1.89314	1.15667	-1.63671	0.101691	0.996313	notsignificant
GPR183	20.0514	-1.89296	2.06409	-0.91709	0.359096	0.999365	notsignificant
LINC00265	1.13133	-1.89097	1.99935	-0.945791	0.344255	NA	notsignificant
AL356317.1	0.771352	-1.88987	2.17487	-0.868956	0.384871	NA	notsignificant
RAB11FIP1P1	0.696595	-1.88975	3.39988	-0.555829	0.578328	NA	notsignificant
FAM198B.AS1	1.41338	-1.88883	3.05754	-0.61776	0.536733	NA	notsignificant
AC137488.1	2.10475	-1.88661	1.42455	-1.32435	0.185386	NA	notsignificant
SPDYE6	3.47768	-1.88631	2.21478	-0.851689	0.394387	0.999365	notsignificant
NLRP14	0.733578	-1.8849	2.42192	-0.778267	0.436412	NA	notsignificant
AC024051.12	3.62308	-1.88461	1.23406	-1.52716	0.12672	0.999365	notsignificant
RASGEF1A	4.9361	-1.8842	1.20536	-1.56319	0.118009	0.999365	notsignificant
AC007541.1	1.73913	-1.88373	2.54995	-0.738732	0.46007	NA	notsignificant
RPL12P33	0.965159	-1.88367	1.83241	-1.02798	0.30396	NA	notsignificant
AC005301.1	1.10872	-1.88339	2.21735	-0.849385	0.395667	NA	notsignificant
AC010186.3	2.94427	-1.88304	1.23871	-1.52017	0.128469	NA	notsignificant
AC105411.1	0.888681	-1.88257	1.72933	-1.08861	0.276324	NA	notsignificant
TTLL9	1.34209	-1.88181	2.10358	-0.894572	0.371016	NA	notsignificant
AC010883.1	1.40652	-1.88114	1.71254	-1.09845	0.272009	NA	notsignificant
AC116366.2	0.840544	-1.87994	3.02631	-0.6212	0.534468	NA	notsignificant
C9orf139	0.502373	-1.87966	3.64522	-0.51565	0.606099	NA	notsignificant
PDCD1LG2	11.096	-1.87864	0.773548	-2.4286	0.0151572	0.728628	notsignificant
SLC7A4	0.67034	-1.87864	3.21354	-0.5846	0.558816	NA	notsignificant
PGBD5	1.36256	-1.87827	1.96272	-0.956974	0.33858	NA	notsignificant
TYMSOS	1.96283	-1.87749	1.57189	-1.19442	0.232316	NA	notsignificant
AC027801.3	2.19207	-1.8774	1.34907	-1.39162	0.164037	NA	notsignificant
RPL34P6	4.49554	-1.87634	0.947321	-1.98068	0.0476274	0.889327	notsignificant
GABRR2	1.20203	-1.87573	1.92679	-0.973501	0.330304	NA	notsignificant
MTHFD2	7.19071	-1.8742	1.14818	-1.63233	0.10261	0.998989	notsignificant
SNORD87	3.88492	-1.87386	1.08608	-1.72534	0.0844657	0.974837	notsignificant
AP000320.1	2.04926	-1.87336	2.22446	-0.842166	0.399695	NA	notsignificant
AC112236.2	1.85731	-1.87257	1.58469	-1.18166	0.237341	NA	notsignificant
AC092153.1	2.80413	-1.87253	1.61334	-1.16065	0.245784	NA	notsignificant
AL354696.1	0.938604	-1.87193	2.54596	-0.735254	0.462185	NA	notsignificant
NRN1	11.4514	-1.8715	1.18584	-1.57821	0.114518	0.999365	notsignificant
THBD	8.02499	-1.87139	1.37621	-1.35982	0.173888	0.999365	notsignificant
NCAN	0.838838	-1.87117	3.30574	-0.566036	0.571369	NA	notsignificant
AC009879.4	1.66578	-1.87071	2.12173	-0.881688	0.377946	NA	notsignificant
RGS14	24.4796	-1.87041	0.554327	-3.3742	0.000740318	0.186125	notsignificant
AL109659.2	1.33887	-1.8704	2.8732	-0.650981	0.515058	NA	notsignificant
WIF1	2.30172	-1.86939	1.25942	-1.48432	0.137724	NA	notsignificant
RNVU1.29	39.1124	-1.86771	0.768702	-2.42969	0.0151117	0.728628	notsignificant
AL590132.1	1.26234	-1.86636	3.05596	-0.610729	0.541379	NA	notsignificant
ZC3H12B	0.967188	-1.86608	2.14798	-0.868757	0.38498	NA	notsignificant
AC015674.1	1.57129	-1.86509	3.6421	-0.512091	0.608588	NA	notsignificant
EID2B	1.60284	-1.86507	1.55771	-1.19731	0.231184	NA	notsignificant
MT.TA	8.97088	-1.86488	0.779604	-2.39209	0.0167528	0.728628	notsignificant
BUB1	12.2855	-1.86379	1.10481	-1.68699	0.0916062	0.986324	notsignificant
AC010469.1	3.6291	-1.86191	0.999187	-1.86343	0.0624024	0.945868	notsignificant
AC025470.2	9.74706	-1.86057	0.884	-2.10472	0.035316	0.847348	notsignificant
CD163	54.2351	-1.85804	1.63379	-1.13726	0.255428	0.999365	notsignificant
RPLP1P11	0.892912	-1.85752	3.08746	-0.601632	0.547419	NA	notsignificant
AC027796.4	1.40983	-1.85686	2.06485	-0.899274	0.368507	NA	notsignificant
RNU2.2P	265.676	-1.85681	0.769656	-2.41252	0.0158429	0.728628	notsignificant
PDE2A	1.74531	-1.85676	2.45239	-0.757121	0.448977	NA	notsignificant
NPM1P5	2.27415	-1.85591	1.53469	-1.20931	0.226545	NA	notsignificant
FAM133CP	1.62844	-1.85552	1.60514	-1.15598	0.247689	NA	notsignificant
AC130456.4	1.27686	-1.85353	2.56806	-0.721762	0.470441	NA	notsignificant
AP001442.1	0.930966	-1.85195	2.84855	-0.650139	0.515603	NA	notsignificant
SLAMF8	1.73551	-1.85182	2.54218	-0.728437	0.466346	NA	notsignificant
AL358937.1	0.824146	-1.85092	2.39434	-0.773043	0.439497	NA	notsignificant
MROH7.TTC4	4.17292	-1.85058	2.04406	-0.905345	0.365283	0.999365	notsignificant
PSME2P6	1.95904	-1.85012	1.7759	-1.04179	0.297507	NA	notsignificant
AC079145.1	9.41881	-1.84868	0.754335	-2.45074	0.0142561	0.728628	notsignificant
AC126365.1	1.16507	-1.84521	1.69661	-1.08759	0.276778	NA	notsignificant
AC092747.2	1.75598	-1.84405	1.40544	-1.31208	0.189492	NA	notsignificant
[truncated: 20,626 more rows]

## Sheet: GOBP_enrich_up_Low-Normal
ID	Description	GeneRatio	BgRatio	pvalue	p.adjust	qvalue	geneID	Count
[truncated: 146 more rows]

[truncated: 4 more sheets: GOBP_enrich_down_Low-Normal, Bulk_DEGs_for_High-Low, GOBP_enrich_up_High-Low, GOBP_enrich_down_High-Low]
