# Supplementary material for: Genomic characterization of normal and aberrant human milk production
Source: Sci Adv. 2025 Sep 10;11(37):eadr7174. doi: 10.1126/sciadv.adr7174 (PMC12422191; doi:10.1126/sciadv.adr7174)
Supplement: Supplementary file 2 — Tables S1 to S8 [file sciadv.adr7174_tables_s1_to_s8.zip › adr7174_table_s5.xlsx]

## Sheet: Sheet1
Table S5: Milk production groups comparisons for qPCR gene expression patterns. Results from the post-hoc emeans analysis that compare between the 3 groups of milk production tested in this study.
Gene	Milk production group	emmean*	contrast	estimate	SE	df	t.ratio	p.value
CISH	Low	1.15	High - Low	0.590568	0.598789	24.1131	0.986271	0.592367
	Normal	1.17	High - Normal	0.571329	0.495032	27.056	1.15413	0.490087
	High	1.74	Low - Normal	-0.0192387	0.506567	18.85	-0.0379785	0.999205
GLP1R	Low	2.58	High - Low	-2.12686	0.667144	23.9953	-3.18801	0.0106379
	Normal	0.95	High - Normal	-0.500049	0.543561	30.7738	-0.919951	0.632021
	High	0.45	Low - Normal	1.62681	0.575377	19.3553	2.82739	0.0274268
LYZ	Low	1.59	High - Low	0.516988	0.817392	24.4537	0.632485	0.803809
	Normal	1.6	High - Normal	0.504866	0.676741	24.984	0.746026	0.73877
	High	2.1	Low - Normal	-0.0121219	0.682384	18.4189	-0.0177641	0.999826
KLF10	Low	0.83	High - Low	2.27155	0.782878	25.6676	2.90154	0.0198791
	Normal	1.5	High - Normal	1.56574	0.644134	22.7852	2.43076	0.0584201
	High	3.1	Low - Normal	-0.705817	0.639316	17.7932	-1.10402	0.52404
PLIN4	Low	5.55	High - Low	-3.72514	1.2796	24.0536	-2.91117	0.02015
	Normal	1.04	High - Normal	0.784536	1.05585	27.8799	0.743039	0.740259
	High	1.83	Low - Normal	4.50968	1.08743	18.9862	4.14708	0.00151759
*Emmean is the calculated estimated marginal means (EMMs), which are the predicted means of the gene fold change from the normal group mean, adjusted for the effects of the other variables in the model (time postpartum and participants).
