# Supplementary material for: Genomic characterization of normal and aberrant human milk production
Source: Sci Adv. 2025 Sep 10;11(37):eadr7174. doi: 10.1126/sciadv.adr7174 (PMC12422191; doi:10.1126/sciadv.adr7174)
Supplement: Supplementary file 2 — Tables S1 to S8 [file sciadv.adr7174_tables_s1_to_s8.zip › adr7174_table_s6.xlsx]

## Sheet: Description
Table S6: DE genes between milk production groups in different the cells types based on scRNA expression

## Sheet: Macrophages
High vs Low
	baseMean	log2FoldChange	lfcSE	stat	pvalue	padj	pts	pts_rest	pts_difference
APOC1	2954.95	-2.64233	0.568849	-4.64506	3.39982e-06	0.00111486	0.819376	0.160423	0.658953
SLC2A3	737.557	2.09541	0.544077	3.85132	0.000117485	0.0169405	0.742611	0.10247	0.640141
APOE	3563.14	-3.5543	0.525366	-6.76538	1.32959e-11	3.64264e-08	0.784893	0.152416	0.632477
IL1RN	1160.03	2.53657	0.556295	4.55977	5.12106e-06	0.00150322	0.68555	0.0561889	0.629361
A2M	367.42	-2.40047	0.675768	-3.55221	0.000382008	0.0498368	0.623153	0.0411916	0.581961
DSE	384.08	2.65032	0.681575	3.88853	0.000100854	0.0153503	0.651478	0.0782438	0.573234
TGM2	634.259	2.10196	0.573871	3.66277	0.000249503	0.0336175	0.626026	0.0679967	0.55803
FCN1	638.107	2.76582	0.641317	4.31272	1.61262e-05	0.0031143	0.560345	0.0202226	0.540122
VCAN	1011.69	3.24695	0.539498	6.01847	1.76074e-09	1.44715e-06	0.532841	0.015608	0.517233
TNFAIP3	620.982	2.24111	0.629046	3.56272	0.000367038	0.0486563	0.639984	0.167413	0.47257
ETS2	328.511	2.68427	0.621277	4.32057	1.55625e-05	0.0031143	0.656404	0.195711	0.460693
LILRB1	253.972	2.87498	0.66698	4.31044	1.62933e-05	0.0031143	0.466338	0.0182546	0.448084
EREG	798.832	2.34948	0.558636	4.20574	2.60229e-05	0.00445588	0.456076	0.020494	0.435582
FPR1	266.059	4.56475	0.730984	6.24466	4.24724e-10	3.87868e-07	0.425698	0.0219191	0.403779
S100A8	1968.41	5.33403	0.795193	6.70785	1.97515e-11	4.05843e-08	0.489737	0.0916124	0.398125
TREM1	128.121	3.35059	0.768595	4.35937	1.30435e-05	0.00289742	0.404762	0.01269	0.392072
KDM6B	238.826	2.63421	0.687234	3.83306	0.000126561	0.0179345	0.552135	0.174064	0.378071
IL1B	1432.05	3.64283	0.69661	5.22937	1.7009e-07	8.39932e-05	0.417898	0.0443132	0.373585
VEGFA	502.277	3.25379	0.590041	5.51451	3.49758e-08	1.91644e-05	0.649425	0.278773	0.370652
TIMP1	4209.52	3.29807	0.508009	6.49216	8.46169e-11	1.39093e-07	0.924056	0.560464	0.363592
PPIF	317.91	3.5052	0.711759	4.9247	8.44888e-07	0.000330673	0.589491	0.227674	0.361817
TLE3	210.027	2.7176	0.67121	4.0488	5.14808e-05	0.00813693	0.42734	0.0802117	0.347128
C1QC	315.883	-3.99407	0.683104	-5.84695	5.00681e-09	3.741e-06	0.35509	0.018051	0.337039
C1QA	308.791	-3.63915	0.643882	-5.6519	1.58687e-08	1.08687e-05	0.360016	0.0241585	0.335858
HBEGF	318.914	2.85105	0.603737	4.72234	2.33147e-06	0.000833144	0.409278	0.084487	0.324791
C1QB	378.644	-4.3457	0.631373	-6.88293	5.86331e-12	2.40953e-08	0.33867	0.0247693	0.313901
KCNMA1	34.5172	-5.07846	1.19897	-4.23568	2.27863e-05	0.00420689	0.326765	0.0152009	0.311564
THBD	183.998	3.65805	0.815719	4.48445	7.31032e-06	0.00193818	0.287767	0.0174403	0.270327
CD93	233.108	3.47238	0.787282	4.41059	1.03091e-05	0.00249207	0.284072	0.0157438	0.268328
SERPINB9	308.483	4.70575	0.746801	6.30121	2.95335e-10	3.0342e-07	0.325534	0.0612785	0.264255
FOSB	212.387	3.6518	0.701736	5.20396	1.95091e-07	8.90807e-05	0.347701	0.0877443	0.259957
NR4A1	175.702	3.61924	0.81017	4.46726	7.92286e-06	0.00203494	0.353448	0.124932	0.228516
CD300E	168.278	4.3775	0.780995	5.60502	2.08228e-08	1.31648e-05	0.23399	0.0101792	0.223811
PTGS2	181.395	3.98269	0.858804	4.63748	3.52675e-06	0.00111486	0.243021	0.0200869	0.222934
MYO1G	80.2756	3.85457	0.910761	4.23225	2.31366e-05	0.00420689	0.253695	0.0309446	0.22275
LGMN	372.258	-2.85482	0.698822	-4.08519	4.40398e-05	0.00709732	0.636289	0.419449	0.21684
S100A9	3407.66	3.80771	0.756704	5.03198	4.85451e-07	0.00020021	0.792282	0.578447	0.213835
OSM	122.987	3.66948	0.840817	4.36418	1.27601e-05	0.00289742	0.239327	0.0275516	0.211775
G0S2	1750.56	2.39238	0.617778	3.87256	0.000107697	0.0160938	0.668719	0.480795	0.187924
CCL20	422.51	5.84675	0.826909	7.07061	1.5425e-12	1.26778e-08	0.214696	0.0287052	0.185991
RNASE1	186.648	-2.73571	0.650247	-4.20718	2.58573e-05	0.00445588	0.235222	0.0496064	0.185615
EHD1	128.689	4.01969	0.838339	4.79482	1.62822e-06	0.00060829	0.338259	0.163545	0.174714
CFP	88.2598	3.76097	0.856964	4.38872	1.14022e-05	0.00267756	0.190476	0.0190689	0.171407
CCL18	99.5151	-5.79686	0.918293	-6.31265	2.74303e-10	3.0342e-07	0.152299	0.00576819	0.146531
S100A12	145.134	5.97536	0.945542	6.31951	2.62392e-10	3.0342e-07	0.135878	0.00257872	0.1333
MFAP5	22.3569	-5.08869	1.28526	-3.95927	7.51784e-05	0.0116583	0.119458	0.00115364	0.118304
FCER2	45.8918	4.53396	1.23157	3.68145	0.000231914	0.0317683	0.121921	0.00590391	0.116017
C3	65.851	-3.16446	0.819984	-3.85917	0.000113773	0.0166982	0.245895	0.156963	0.0889324
EGR3	83.636	4.84608	1.0906	4.44348	8.85137e-06	0.00220453	0.118227	0.0300624	0.0881642
F13A1	65.6938	5.2556	1.13292	4.63897	3.50155e-06	0.00111486	0.0915435	0.012215	0.0793285
CXCL10	67.1147	-4.65292	1.01891	-4.56655	4.95826e-06	0.00150322	0.0816913	0.00549674	0.0761946
CXCL9	130.41	-5.54164	1.00327	-5.5236	3.3213e-08	1.91644e-05	0.0788177	0.00488599	0.0739317
HIVEP3	72.3741	4.47609	1.0359	4.32097	1.55344e-05	0.0031143	0.112069	0.0384093	0.0736596
BEX1	27.6649	-6.26609	1.4454	-4.3352	1.45626e-05	0.0031143	0.0689655	0.00108578	0.0678797
IFI27	17.6333	-8.25104	1.95138	-4.22831	2.35451e-05	0.00420689	0.0615764	0.00712541	0.0544509
SLC25A37	214.731	3.5574	0.784685	4.53353	5.80059e-06	0.00158917	0.41913	0.383958	0.0351721
DDIT4	102.45	3.51892	0.813417	4.32609	1.51779e-05	0.0031143	0.313629	0.295467	0.018162
CCL17	110.158	10.0645	2.00039	5.03129	4.87188e-07	0.00020021	0.0324302	0.0198154	0.0126148
ADAM19	36.8855	9.56216	2.10235	4.54832	5.40754e-06	0.00153257	0.0509031	0.0447204	0.00618271
NEDD9	46.1576	4.4665	1.17751	3.79316	0.000148743	0.0207207	0.102217	0.176914	-0.0746969
MARCKSL1	217.821	3.44388	0.659058	5.22545	1.7373e-07	8.39932e-05	0.325534	0.428135	-0.102602
STEAP4	45.8571	7.42422	1.7781	4.17537	2.975e-05	0.00499011	0.0389984	0.187839	-0.148841
LRG1	35.579	7.09798	1.72163	4.12282	3.74256e-05	0.00615202	0.0529557	0.311075	-0.258119
High vs Normal
	baseMean	log2FoldChange	lfcSE	stat	pvalue	padj	pts	pts_rest	pts_difference
IFIT2	316.386	3.37947	0.667862	5.06014	4.1896e-07	0.000803332	0.299672	0.0798046	0.219867
RSAD2	237.886	3.40163	0.706428	4.81526	1.47007e-06	0.00253691	0.232759	0.0616857	0.171073
CCL18	138.682	-4.41109	0.990989	-4.4512	8.53925e-06	0.0105259	0.152299	0.00576819	0.146531
MT1X	1205.12	-2.34827	0.553895	-4.23956	2.23954e-05	0.0227339	0.705665	0.588287	0.117378
MT1H	354.763	-3.05962	0.68271	-4.48158	7.40907e-06	0.00983526	0.113711	0.0217834	0.0919276
EGR3	36.8802	6.38104	1.45816	4.37608	1.20834e-05	0.0139015	0.118227	0.0300624	0.0881642
SPINK1	31.102	10.781	2.53899	4.2462	2.17429e-05	0.0227339	0.0406404	0.00169653	0.0389439
TDO2	31.7888	-13.1646	2.21689	-5.93829	2.88003e-09	1.24252e-05	0.00533662	0.000475027	0.00486159
LALBA	5194.69	-5.07898	0.740357	-6.86018	6.87759e-12	1.18687e-07	0.997947	0.999254	-0.00130607
CSN2	3201.8	-5.00075	0.745488	-6.70802	1.97281e-11	1.70224e-07	0.995074	0.997625	-0.00255097
SNHG5	580.158	-3.32749	0.580265	-5.73444	9.78337e-09	3.37663e-05	0.817323	0.830483	-0.0131597
MT1G	718.466	-2.68823	0.56767	-4.73555	2.18461e-06	0.00342726	0.521346	0.565961	-0.0446144
CSN1S1	699.679	-4.88933	0.813119	-6.01306	1.82058e-09	1.04726e-05	0.879721	0.966477	-0.0867558
CSN3	388.27	-4.31817	0.91903	-4.69862	2.61924e-06	0.00376668	0.741379	0.940011	-0.198632
LTF	294.539	-4.91289	0.940866	-5.22167	1.77319e-07	0.000382499	0.616585	0.924471	-0.307886
CD24	96.216	-5.78869	1.09898	-5.26735	1.38408e-07	0.000341215	0.334975	0.891355	-0.556379
CEL	72.8688	-6.44761	1.17597	-5.48279	4.18671e-08	0.000120417	0.231527	0.841748	-0.610221
Low vs Normal
	baseMean	log2FoldChange	lfcSE	stat	pvalue	padj	pts	pts_rest	pts_difference
SDS	2960.66	0.907428	0.259298	3.49956	0.000466025	0.0431825	0.793924	0.0433632	0.750561
MSR1	1987.69	1.15203	0.281794	4.08819	4.34744e-05	0.00645816	0.739737	0.0341341	0.705603
SLC2A3	1688.82	-1.12973	0.269455	-4.19266	2.75705e-05	0.00434766	0.742611	0.10247	0.640141
AHR	872.85	-1.07655	0.289499	-3.71867	0.000200271	0.0218381	0.689245	0.088355	0.60089
TNFAIP2	769.777	-1.3734	0.347469	-3.95258	7.73131e-05	0.0102917	0.642857	0.0495385	0.593319
DUSP1	3021.61	-1.3585	0.287089	-4.73197	2.2235e-06	0.000430017	0.834154	0.265608	0.568546
SLC43A2	928.356	-1.06165	0.282735	-3.75492	0.000173399	0.019319	0.647373	0.103895	0.543478
ID2	1244.75	-0.998004	0.281834	-3.54111	0.000398455	0.0392708	0.658046	0.117535	0.540511
NFKBIA	6703.09	-2.31668	0.25174	-9.2027	3.49082e-20	3.5781e-17	0.900657	0.373982	0.526675
VCAN	2537.07	-1.21036	0.262566	-4.60973	4.03201e-06	0.000738002	0.532841	0.015608	0.517233
PPP1R15A	949.122	-1.46995	0.303027	-4.85088	1.22915e-06	0.000273886	0.740558	0.227809	0.512749
CCL3	4248.42	-3.52803	0.709624	-4.97169	6.63712e-07	0.000154615	0.552956	0.0542888	0.498667
IER3	3093.28	-2.1824	0.325123	-6.71253	1.91282e-11	8.91202e-09	0.738095	0.240974	0.497121
MAP3K8	541.888	-1.10698	0.296659	-3.7315	0.000190345	0.0209789	0.582102	0.103827	0.478274
TNFAIP3	1751.03	-2.66962	0.28811	-9.26599	1.93284e-20	2.20129e-17	0.639984	0.167413	0.47257
ZFP36	2106.56	-1.46671	0.262682	-5.58361	2.35571e-08	7.31697e-06	0.813629	0.345073	0.468556
PPP1R15B	449.342	-1.2016	0.309705	-3.87983	0.00010453	0.0129552	0.632184	0.172163	0.46002
ICAM1	543.339	-1.94982	0.320817	-6.07766	1.21945e-09	4.31014e-07	0.533662	0.077158	0.456504
MAF	467.5	-1.06032	0.303067	-3.49864	0.000467635	0.0431825	0.534893	0.0960912	0.438802
EREG	2331.74	-1.34297	0.259013	-5.18496	2.16059e-07	5.67847e-05	0.456076	0.020494	0.435582
MMP19	486.649	-1.70075	0.323575	-5.25611	1.47136e-07	4.07605e-05	0.442118	0.017576	0.424542
KLF6	2479.93	-1.16518	0.271155	-4.29709	1.73054e-05	0.00295635	0.843186	0.432207	0.410979
NLRP3	590.846	-2.9476	0.301098	-9.78949	1.24928e-22	1.60064e-19	0.434729	0.02443	0.410299
CXCL3	2168.52	-2.89234	0.269119	-10.7475	6.09219e-27	1.04075e-23	0.473317	0.0692861	0.404031
PHLDA1	1868.02	-0.911537	0.261374	-3.48748	0.000487595	0.0442288	0.7578	0.353827	0.403972
FPR1	773.011	-1.06972	0.304324	-3.51506	0.000439648	0.0417259	0.425698	0.0219191	0.403779
S100A8	5235.12	-2.37971	0.260783	-9.12523	7.15831e-20	6.67024e-17	0.489737	0.0916124	0.398125
IER2	1633.06	-2.07479	0.305793	-6.78494	1.16132e-11	5.66836e-09	0.768473	0.372421	0.396052
CXCL8	3275.46	-2.75481	0.257781	-10.6866	1.17574e-26	1.72162e-23	0.473317	0.0788545	0.394462
JUN	1744.72	-1.27402	0.267231	-4.7675	1.8653e-06	0.000370769	0.758621	0.376086	0.382535
KDM6B	597.397	-1.49479	0.312315	-4.78615	1.70009e-06	0.000355631	0.552135	0.174064	0.378071
IL1B	3832.78	-5.43158	0.270753	-20.061	1.6176e-89	1.65804e-85	0.417898	0.0443132	0.373585
CCL4	3353.87	-3.85565	1.00735	-3.82753	0.000129437	0.0152497	0.440476	0.0702362	0.37024
ISG15	1962.82	1.35743	0.27267	4.97828	6.41518e-07	0.00015292	0.668719	0.303203	0.365516
TIMP1	11440.1	-1.18933	0.286457	-4.15187	3.29767e-05	0.00512138	0.924056	0.560464	0.363592
DUSP2	860.905	-2.61842	0.308094	-8.49877	1.91612e-17	1.51079e-14	0.455255	0.0969734	0.358281
PRDM1	441.731	-1.16529	0.313927	-3.71197	0.000205655	0.021958	0.445402	0.087405	0.357997
BHLHE40	704.673	-1.41975	0.297406	-4.77377	1.80809e-06	0.000370659	0.601806	0.245318	0.356489
IRF1	502.206	-1.24843	0.323715	-3.85658	0.000114987	0.0137048	0.547619	0.194083	0.353537
TXNIP	2702.57	1.05347	0.26213	4.01891	5.84684e-05	0.00820961	0.841544	0.491789	0.349755
NFKBIZ	734.36	-2.56197	0.311883	-8.21454	2.12982e-16	1.45538e-13	0.503695	0.158523	0.345171
SEPTIN9	342.623	-1.1335	0.322126	-3.51879	0.000433515	0.0417259	0.570608	0.227606	0.343002
IFIT3	576.979	1.21472	0.323023	3.76048	0.000169588	0.019102	0.39532	0.0620928	0.333227
CCL3L1	1214.38	-4.11412	0.346159	-11.8851	1.41536e-32	3.62685e-29	0.355501	0.0254479	0.330053
PLK3	427.62	-1.16625	0.331727	-3.51571	0.000438584	0.0417259	0.546798	0.218784	0.328014
BTG2	816.624	-2.01846	0.345495	-5.84222	5.15092e-09	1.7599e-06	0.57225	0.245046	0.327203
HBEGF	785.09	-1.03393	0.287453	-3.59687	0.000322071	0.033686	0.409278	0.084487	0.324791
TMEM176B	338.336	-2.23066	0.343626	-6.49153	8.49687e-11	3.48372e-08	0.33908	0.0147937	0.324287
CXCL2	2040.28	-2.3458	0.262591	-8.9333	4.13475e-19	3.53176e-16	0.52381	0.20684	0.316969
IFNGR2	722.064	-1.14058	0.287269	-3.97042	7.17468e-05	0.0098054	0.6367	0.323901	0.312799
CCL4L2	1403.05	-5.7632	0.361941	-15.923	4.38504e-57	2.24734e-53	0.33867	0.0373914	0.301279
PNRC1	1690.98	-1.4162	0.265025	-5.34366	9.10876e-08	2.66756e-05	0.848112	0.550081	0.29803
HERC5	492.915	1.45879	0.306096	4.76581	1.88098e-06	0.000370769	0.449918	0.154791	0.295127
LGALS2	405.85	1.43048	0.401601	3.56195	0.000368113	0.0369918	0.314039	0.0287731	0.285266
LUCAT1	332.247	-2.62067	0.34316	-7.63687	2.22559e-14	1.3419e-11	0.301724	0.0305375	0.271187
CD93	545.352	-1.80841	0.348228	-5.19317	2.06744e-07	5.57666e-05	0.284072	0.0157438	0.268328
RFLNB	256.001	-1.33825	0.346992	-3.85671	0.000114925	0.0137048	0.325944	0.060532	0.265412
SERPINB9	790.075	-2.1892	0.378448	-5.78469	7.2646e-09	2.32694e-06	0.325534	0.0612785	0.264255
TMEM176A	208.101	-1.97941	0.372863	-5.30866	1.10431e-07	3.14422e-05	0.272989	0.0123507	0.260638
FOSB	571.718	-2.11374	0.341978	-6.18093	6.37264e-10	2.41924e-07	0.347701	0.0877443	0.259957
CALHM6	205.291	1.51715	0.421182	3.60212	0.000315635	0.0333532	0.292282	0.0362378	0.256045
IFIT1	456.394	1.88087	0.366748	5.12851	2.92047e-07	7.48369e-05	0.278325	0.0487242	0.229601
NR4A1	461.304	-2.83358	0.379485	-7.46692	8.20935e-14	4.67477e-11	0.353448	0.124932	0.228516
PTGS2	492.471	-4.15264	0.368845	-11.2585	2.10359e-29	4.31236e-26	0.243021	0.0200869	0.222934
MYO1G	219.518	-1.53672	0.393744	-3.90284	9.5069e-05	0.0121807	0.253695	0.0309446	0.22275
TNIP1	335.678	-1.46361	0.334663	-4.37338	1.22336e-05	0.00216198	0.409278	0.187093	0.222185
IFIT2	597.636	2.29625	0.349636	6.56755	5.11484e-11	2.27944e-08	0.299672	0.0798046	0.219867
S100A9	9030.18	-1.77625	0.251191	-7.07134	1.53449e-12	8.27818e-10	0.792282	0.578447	0.213835
OSM	333.32	-1.64928	0.33339	-4.94701	7.5363e-07	0.00017166	0.239327	0.0275516	0.211775
ADGRE5	303.043	-1.16127	0.330634	-3.51224	0.00044434	0.0417843	0.428571	0.220752	0.20782
TNF	360.867	-4.61528	1.20992	-3.81453	0.00013644	0.0158921	0.238506	0.0328447	0.205661
CRIP1	670.979	-1.02068	0.292655	-3.48765	0.000487283	0.0442288	0.482759	0.279452	0.203307
RUNX3	242.075	-1.43574	0.370136	-3.87896	0.000104906	0.0129552	0.284893	0.0828583	0.202035
MIR3945HG	93.6811	-1.75651	0.472859	-3.71466	0.000203479	0.0219543	0.204023	0.0103149	0.193708
G0S2	5418.32	-0.922802	0.257015	-3.59047	0.000330088	0.0341758	0.668719	0.480795	0.187924
RNF19B	240.074	-1.653	0.391968	-4.21719	2.47362e-05	0.00402453	0.31445	0.127036	0.187414
CCL20	1115.07	-5.28903	0.363547	-14.5484	5.97732e-48	2.04225e-44	0.214696	0.0287052	0.185991
SLC7A11	313.959	-1.21144	0.339197	-3.5715	0.000354942	0.0360214	0.231527	0.0496743	0.181853
AXL	157.483	1.6712	0.394817	4.23284	2.30754e-05	0.00381488	0.210181	0.0333198	0.176861
EHD1	340.414	-2.47749	0.352484	-7.02865	2.08548e-12	1.06881e-09	0.338259	0.163545	0.174714
CFP	211.37	-1.53568	0.389259	-3.94513	7.97562e-05	0.0104023	0.190476	0.0190689	0.171407
RSAD2	510.946	1.94115	0.384311	5.05099	4.39531e-07	0.000109883	0.232759	0.0616857	0.171073
ZC3H12A	123.963	-1.83614	0.45268	-4.05615	4.98873e-05	0.00720204	0.254105	0.119978	0.134127
S100A12	379.077	-2.64966	0.407356	-6.50454	7.79311e-11	3.32831e-08	0.135878	0.00257872	0.1333
ACSL1	1063.63	-1.00343	0.284712	-3.52436	0.000424509	0.0414402	0.738916	0.608849	0.130067
BCL3	147.029	-1.61424	0.414226	-3.89701	9.73886e-05	0.0123239	0.247947	0.119164	0.128784
FN1	472.642	1.06454	0.3002	3.5461	0.000390971	0.0389073	0.133005	0.00712541	0.12588
ICAM4	55.516	-2.5107	0.617422	-4.06643	4.77398e-05	0.00699047	0.128489	0.00705755	0.121432
MAFF	232.726	-1.43304	0.361992	-3.95875	7.53417e-05	0.0101612	0.380542	0.260586	0.119956
FCER2	88.5575	-1.86333	0.520852	-3.57746	0.000346943	0.0355617	0.121921	0.00590391	0.116017
CYP1B1	130.744	-2.82699	0.487164	-5.80296	6.51552e-09	2.15433e-06	0.114943	0.00115364	0.113789
TRAF1	86.4502	-2.36083	0.582723	-4.05138	5.09155e-05	0.00724838	0.139573	0.0396308	0.0999422
IL1A	154.628	-7.14352	0.85115	-8.39279	4.74759e-17	3.47591e-14	0.0940066	0.00603963	0.0879669
F13A1	129.075	-6.15608	0.987924	-6.23132	4.62507e-10	1.82334e-07	0.0915435	0.012215	0.0793285
CXCL1	170.469	-4.87441	1.05512	-4.61976	3.8418e-06	0.000715971	0.0862069	0.0163545	0.0698524
TNIP3	56.2265	-6.39223	1.3343	-4.7907	1.66201e-06	0.000354909	0.0779967	0.00929696	0.0686998
FFAR2	53.3995	-3.85429	0.833225	-4.62575	3.73248e-06	0.000708481	0.0710181	0.00291802	0.0681
BEX1	104.164	2.79579	0.557486	5.01499	5.30357e-07	0.000129432	0.0689655	0.00108578	0.0678797
AC005280.1	22.755	-3.71462	0.978748	-3.79527	0.000147481	0.0169852	0.0640394	0.00176439	0.062275
LDLR	116.254	-1.62972	0.430531	-3.78538	0.000153471	0.0174787	0.188013	0.139251	0.0487623
CYB5D1	41.0939	-2.88987	0.747264	-3.86727	0.000110062	0.0134302	0.0808703	0.0374593	0.043411
NRG1	31.4059	-4.51663	1.13146	-3.99187	6.5553e-05	0.00907998	0.0402299	0.00468241	0.0355475
SLC25A37	544.163	-1.3471	0.320387	-4.20461	2.61537e-05	0.00418869	0.41913	0.383958	0.0351721
CHI3L1	572.508	-1.31412	0.301775	-4.35463	1.33289e-05	0.00231561	0.199507	0.167074	0.0324336
CXCL11	64.2862	3.33496	0.618538	5.39168	6.98026e-08	2.10434e-05	0.0328407	0.00318947	0.0296513
ADAM19	77.3414	-2.71024	0.687202	-3.94388	8.01742e-05	0.0104023	0.0509031	0.0447204	0.00618271
MYC	109.795	-2.08453	0.474598	-4.39219	1.12212e-05	0.00201786	0.142447	0.163817	-0.0213699
MARCKSL1	539.612	-1.51391	0.314199	-4.81831	1.44776e-06	0.000315734	0.325534	0.428135	-0.102602
LRG1	72.197	-4.11216	0.993495	-4.13908	3.487e-05	0.00533459	0.0529557	0.311075	-0.258119
ISG20	257.774	1.52621	0.356844	4.27696	1.89461e-05	0.00318356	0.287356	0.599824	-0.312467
CEL	91.1363	-2.20655	0.538885	-4.09467	4.22776e-05	0.00637272	0.231527	0.841748	-0.610221
AZIN1.AS1	234.554	-3.41989	0.417196	-8.19731	2.45822e-16	1.5748e-13
ATP2B1.AS1	434.339	-1.96538	0.32193	-6.10499	1.02809e-09	3.76354e-07

## Sheet: LC2
High vs Low
	baseMean	log2FoldChange	lfcSE	stat	pvalue	padj	pts	pts_rest	pts_difference
CRABP1	235.167	-2.85814	0.584147	-4.89285	9.93854e-07	0.00315863	0.296059	0.0514435	0.244616
C6orf15	663.378	-3.62534	0.526104	-6.89092	5.54331e-12	1.05705e-07	0.376471	0.137698	0.238773
MT1G	529.294	-3.20212	0.552708	-5.79351	6.89293e-09	6.57207e-05	0.486808	0.635381	-0.148573
MT2A	1366.96	-2.20166	0.436875	-5.03956	4.666e-07	0.0022244	0.762079	0.914578	-0.152499
MT1M	185.098	-3.20787	0.648352	-4.94773	7.5085e-07	0.00286359	0.22273	0.439824	-0.217094
MT1X	440.359	-2.54641	0.480159	-5.30326	1.13753e-07	0.00072305	0.470246	0.74504	-0.274794
High vs Normal
	baseMean	log2FoldChange	lfcSE	stat	pvalue	padj	pts	pts_rest	pts_difference
CIDEA	5382.29	-1.53312	0.425973	-3.59911	0.000319312	0.0278752	0.892633	0.33765	0.554983
CEL	18904.8	-1.50406	0.416354	-3.61245	0.000303321	0.0270549	0.962993	0.539028	0.423964
AZGP1	1954.13	-1.72521	0.487597	-3.53819	0.000402874	0.030611	0.76916	0.363431	0.405729
THRSP	705.725	-1.38234	0.400188	-3.45422	0.000551893	0.0375781	0.516276	0.228704	0.287573
NUCB2	2384.27	-1.61224	0.445163	-3.6217	0.000292676	0.0266856	0.824557	0.568136	0.256421
CRABP1	522.67	2.15866	0.454831	4.74607	2.07403e-06	0.000425488	0.296059	0.0514435	0.244616
LPO	334.853	-2.26365	0.638515	-3.54518	0.000392343	0.0303733	0.348144	0.108827	0.239317
CD59	5141.41	-1.02892	0.283471	-3.62972	0.000283728	0.0264577	0.961622	0.728644	0.232978
SEC11C	1071.87	-1.16207	0.330786	-3.51307	0.000442967	0.0319166	0.74506	0.562671	0.182389
TCN1	866.373	-1.6995	0.498735	-3.40763	0.000655293	0.0426773	0.363449	0.196507	0.166942
IL19	192.192	-3.35077	0.701602	-4.77588	1.78924e-06	0.000386382	0.227641	0.0618985	0.165743
RNASE4	379.157	-1.21377	0.344521	-3.52307	0.000426583	0.0318231	0.451057	0.28882	0.162236
FUCA1	726.888	-1.70249	0.408346	-4.16923	3.05636e-05	0.00482317	0.603198	0.4422	0.160998
AK5	322.734	2.06293	0.381877	5.40207	6.58745e-08	1.93059e-05	0.24546	0.0874421	0.158018
PERP	702.259	-1.09212	0.299447	-3.64711	0.000265202	0.0259077	0.602056	0.448141	0.153915
ODAM	307.17	-1.82444	0.396038	-4.60675	4.0902e-06	0.000729656	0.358881	0.212071	0.14681
PRDX4	525.861	-1.21464	0.35752	-3.39741	0.000680275	0.043612	0.55968	0.437329	0.122351
NPFFR2	162.395	-2.9191	0.558487	-5.2268	1.72465e-07	4.1625e-05	0.224101	0.106926	0.117174
FGGY	320.815	-1.61729	0.342005	-4.72885	2.25793e-06	0.000441156	0.386294	0.279672	0.106621
AC020656.1	5627.59	-2.94504	0.498431	-5.90862	3.44995e-09	1.41552e-06	0.769275	0.694903	0.0743715
NDFIP1	1278.29	-1.47936	0.425504	-3.47673	0.000507566	0.0352973	0.766191	0.708804	0.0573871
C19orf33	76.1599	-1.97308	0.572483	-3.44653	0.000567838	0.0375781	0.126214	0.076393	0.0498206
SFRP1	204.148	1.59996	0.393747	4.06343	4.83566e-05	0.00597068	0.156025	0.107639	0.0483858
LYZ	51659.8	-2.72562	0.577868	-4.71669	2.39714e-06	0.000447067	0.940491	0.895925	0.0445662
PPP1R1A	55.7029	4.80881	0.695266	6.91651	4.62895e-12	6.33086e-09	0.0508281	0.0109303	0.0398978
FDCSP	359.764	-1.51399	0.417066	-3.63009	0.00028332	0.0264577	0.100171	0.0610669	0.0391044
LY6K	93.8523	-1.87012	0.52616	-3.55428	0.000379013	0.0303733	0.164021	0.127837	0.036184
ANG	202.564	-1.58587	0.434543	-3.64952	0.000262727	0.0259077	0.275842	0.24403	0.0318124
BBOX1	85.525	3.48161	0.852556	4.08373	4.4319e-05	0.00586583	0.0905768	0.063443	0.0271338
TCEA3	74.199	-1.96968	0.555381	-3.54654	0.000390324	0.0303733	0.0992576	0.0734228	0.0258347
SCGB1D2	61.2821	5.51792	0.969772	5.68992	1.27102e-08	4.74091e-06	0.0166762	0.00510871	0.0115675
DNER	72.571	-3.646	0.665523	-5.4784	4.29184e-08	1.46745e-05	0.0595089	0.0558394	0.00366948
PADI2	170.808	1.57736	0.393689	4.00662	6.15943e-05	0.00702003	0.180925	0.178686	0.00223919
LINC00632	109.365	-2.98655	0.653656	-4.569	4.90055e-06	0.00083779	0.146659	0.15136	-0.00470129
NCALD	60.2787	2.43082	0.604601	4.02054	5.8064e-05	0.00680676	0.0720731	0.0849471	-0.012874
NFXL1	167.74	-2.10769	0.515687	-4.08715	4.36709e-05	0.00586583	0.197259	0.214091	-0.0168318
SERHL2	64.0903	2.78931	0.649302	4.29586	1.74017e-05	0.00285596	0.0675043	0.0954022	-0.0278979
IRX1	169.311	1.60805	0.466533	3.44681	0.000567252	0.0375781	0.161508	0.196388	-0.0348806
LAMB3	85.5373	-1.5865	0.47202	-3.36108	0.000776392	0.0475453	0.142547	0.196032	-0.0534847
CYB5R1	145.53	-1.69285	0.476532	-3.55243	0.000381688	0.0303733	0.259166	0.313057	-0.0538907
PLPP5	164.571	-1.8631	0.476789	-3.9076	9.32174e-05	0.010065	0.266933	0.326839	-0.0599054
NAAA	216.257	-2.1977	0.55661	-3.94836	7.86874e-05	0.00872579	0.302113	0.365451	-0.0633378
CD46	831.757	-1.38137	0.412947	-3.34515	0.00082238	0.0489018	0.648087	0.7151	-0.0670136
TIMP1	704.376	-1.35177	0.398852	-3.38915	0.000701099	0.0442555	0.568818	0.657004	-0.0881859
TCEAL9	83.6332	1.85409	0.480034	3.86241	0.000112274	0.0115165	0.0897773	0.190923	-0.101146
IQGAP2	530.18	-2.09148	0.506142	-4.1322	3.5931e-05	0.0054206	0.527584	0.631341	-0.103757
RTN3	474.891	-1.21551	0.359158	-3.38433	0.000713509	0.0443565	0.537978	0.654865	-0.116887
HOTAIRM1	110.463	1.62782	0.453862	3.5866	0.000335018	0.028637	0.11799	0.25496	-0.13697
ATP2C1	121.493	-1.56369	0.445139	-3.51281	0.000443393	0.0319166	0.189149	0.331353	-0.142204
MAGT1	179.896	-1.51369	0.422758	-3.58052	0.000342914	0.0287138	0.278241	0.43721	-0.158969
MTRNR2L8	1337.51	-2.57639	0.666576	-3.86511	0.00011104	0.0115165	0.465677	0.661994	-0.196317
WARS	238.976	1.56176	0.378561	4.12551	3.69917e-05	0.0054206	0.203655	0.407033	-0.203378
CCPG1	240.149	-1.51111	0.430798	-3.50769	0.00045201	0.0319758	0.350428	0.563978	-0.213549
MALAT1	1194.12	-1.91118	0.465492	-4.10572	4.0305e-05	0.00570246	0.609252	0.989426	-0.380174
PHLDA1	241.474	1.98355	0.592089	3.35008	0.000807869	0.0487454	0.189149	0.642034	-0.452885
HLA.DQA1	134.581	2.73941	0.506336	5.41025	6.29354e-08	1.93059e-05
MT.ND1	12499.4	-1.96348	0.307548	-6.38432	1.72166e-10	1.00914e-07
MT.ND2	10225.1	-2.32923	0.287691	-8.0963	5.66537e-16	2.3245e-12
MT.CO1	55677.8	-1.96438	0.298909	-6.57183	4.9699e-11	3.39858e-08
MT.CO2	28596.1	-1.80137	0.34103	-5.28214	1.27684e-07	3.2743e-05
MT.ATP8	382.282	-1.59504	0.39229	-4.06597	4.78337e-05	0.00597068
MT.ATP6	34352.6	-1.80337	0.339023	-5.31932	1.04158e-07	2.84907e-05
MT.CO3	35324.4	-1.61558	0.324453	-4.97938	6.37883e-07	0.000145402
MT.ND3	29415.1	-1.7863	0.287603	-6.21099	5.26519e-10	2.70038e-07
MT.ND4L	1589.4	-2.00347	0.295994	-6.76862	1.3002e-11	1.33368e-08
MT.ND4	20665.7	-1.85274	0.280264	-6.6107	3.82497e-11	3.13877e-08
MT.ND5	6289.37	-2.07317	0.286097	-7.24639	4.28034e-13	8.78112e-10
MT.ND6	274.164	-1.45917	0.359571	-4.05808	4.94768e-05	0.00597068
MT.CYB	20802.8	-1.96272	0.3308	-5.93324	2.97012e-09	1.35405e-06
Low vs Normal
	baseMean	log2FoldChange	lfcSE	stat	pvalue	padj	pts	pts_rest	pts_difference
LPO	318.002	-2.07676	0.410235	-5.06237	4.14087e-07	0.000362202	0.348144	0.108827	0.239317
IL19	217.117	-2.34525	0.481581	-4.86989	1.11658e-06	0.000887882	0.227641	0.0618985	0.165743
FUCA1	670.351	-1.62485	0.382796	-4.2447	2.18885e-05	0.0100768	0.603198	0.4422	0.160998
NPFFR2	123.913	-2.64414	0.398779	-6.63058	3.34368e-11	7.31179e-08	0.224101	0.106926	0.117174
odam	874.33	1.30022	0.29977	4.33739	1.44182e-05	0.00700643	0.529983	0.428894	0.101089
TMEM45A	109.563	-1.52958	0.3853	-3.96985	7.19185e-05	0.0285941	0.15317	0.0673637	0.0858059
GC	155.192	-2.99969	0.438144	-6.84635	7.57586e-12	2.20887e-08	0.10988	0.0494238	0.0604563
SFRP1	163.26	1.81465	0.440795	4.11676	3.8424e-05	0.0160045	0.156025	0.107639	0.0483858
GSTT2B	51.5958	-4.81818	0.624807	-7.71147	1.24377e-14	1.08793e-10	0.107596	0.065938	0.0416577
SMR3A	20.7401	-4.53455	0.871515	-5.20307	1.96022e-07	0.000190512	0.0107367	0.00380183	0.00693489
SCGB2A2	67.8742	2.65371	0.594031	4.46729	7.92178e-06	0.00407599	0.00673901	0.00249495	0.00424406
GATD3A	19.3077	-3.85341	0.79666	-4.83696	1.3184e-06	0.000961003	0.0395203	0.0573839	-0.0178636
KRT23	22.9866	4.09912	0.993226	4.12708	3.67397e-05	0.0160045	0.0221588	0.0553641	-0.0332054
NAAA	204.995	-1.7106	0.361095	-4.73725	2.1664e-06	0.00135353	0.302113	0.365451	-0.0633378
IQGAP2	478.722	-1.71186	0.318255	-5.37889	7.49454e-08	8.19435e-05	0.527584	0.631341	-0.103757
IL1B	23.6932	-5.05291	0.917671	-5.50623	3.66592e-08	4.58083e-05	0.0308395	0.166449	-0.135609
IL32	104.84	3.06475	0.540736	5.66775	1.44687e-08	2.10929e-05	0.0564249	0.211358	-0.154933
CXCL8	59.7522	-3.60038	0.553065	-6.50987	7.52178e-11	1.31586e-07	0.0541405	0.218724	-0.164584
A1BG	35.3039	2.71253	0.569168	4.76578	1.88123e-06	0.00126578	0.0685323	0.294404	-0.225872
S100A6	654.156	1.80554	0.389193	4.63919	3.49772e-06	0.00203964	0.369275	0.812403	-0.443129
DUSP1	30.2677	-2.26029	0.574375	-3.93522	8.31216e-05	0.0316115	0.0521987	0.652133	-0.599934
NEAT1	185.176	-1.80703	0.396791	-4.55412	5.26062e-06	0.00287591	0.343461	0.959012	-0.615551
HLA.DQA1	101.216	3.35883	0.485335	6.92063	4.49641e-12	1.96651e-08

## Sheet: Dendritic Cells
High vs Low
	baseMean	log2FoldChange	lfcSE	stat	pvalue	padj	pts	pts_rest	pts_difference
SPP1	455.867	3.30995	0.629586	5.25735	1.46146e-07	0.00276041	0.688331	0.851531	-0.1632
High vs Normal
	baseMean	log2FoldChange	lfcSE	stat	pvalue	padj	pts	pts_rest	pts_difference
CCL22	457.715	-3.48112	0.727372	-4.78588	1.70237e-06	0.00169442	0.499261	0.0224917	0.47677
SNHG5	475.398	-3.01268	0.711955	-4.23156	2.32075e-05	0.0173244	0.924668	0.824674	0.0999935
LALBA	4071.93	-5.54347	0.86824	-6.38472	1.71714e-10	5.12738e-07	0.998523	0.999091	-0.000567738
CSN2	2370.75	-5.45752	0.817567	-6.67532	2.46695e-11	1.47326e-07	0.992614	0.997454	-0.0048393
CSN1S1	471.792	-4.89775	0.957765	-5.11372	3.15867e-07	0.00047159	0.847858	0.958533	-0.110675
MT1G	89.2952	-5.28687	1.29279	-4.0895	4.323e-05	0.0286855	0.441654	0.564474	-0.12282
CSN3	281.659	-6.24619	0.995518	-6.27432	3.51175e-10	6.99072e-07	0.713442	0.919976	-0.206534
LTF	139.805	-4.33164	1.01627	-4.26231	2.02327e-05	0.0172614	0.621861	0.891422	-0.26956
CD24	53.1834	-8.11451	1.6827	-4.82231	1.41904e-06	0.00169442	0.311669	0.83298	-0.521311
Low vs Normal
	baseMean	log2FoldChange	lfcSE	stat	pvalue	padj	pts	pts_rest	pts_difference
TNFAIP3	222.931	-2.07998	0.417522	-4.98173	6.30176e-07	0.0061899	0.580502	0.220249	0.360254
IL1B	321.248	-2.98052	0.481581	-6.18902	6.05376e-10	1.18926e-05	0.357459	0.0866323	0.270827
CXCL9	92.0696	3.67007	0.816652	4.49404	6.98837e-06	0.0457622	0.0620384	0.0134586	0.0485798

## Sheet: LC1
High vs Low
	baseMean	log2FoldChange	lfcSE	stat	pvalue	padj	pts	pts_rest	pts_difference
MT1M	11202.2	-2.91981	0.633482	-4.60914	4.04333e-06	0.00547692	0.74666	0.209809	0.536851
MT1G	32066.3	-3.53697	0.609906	-5.7992	6.66305e-09	4.06146e-05	0.88525	0.466567	0.418683
MT1X	31111.4	-2.78556	0.539309	-5.16506	2.40368e-07	0.00073258	0.912759	0.51696	0.395799
TSC22D3	1002.83	-2.87929	0.582926	-4.93937	7.83753e-07	0.00146664	0.580299	0.276226	0.304073
FMO5	184.02	-4.35101	0.883392	-4.92534	8.42135e-07	0.00146664	0.330888	0.0926994	0.238189
SERPINF2	180.771	-3.61434	0.79357	-4.55453	5.25026e-06	0.00640059	0.405816	0.177911	0.227905
MT2A	64506.5	-2.21923	0.538639	-4.12007	3.78765e-05	0.0243027	0.979827	0.795957	0.183871
LINC00960	44.6524	-8.87616	2.0411	-4.34872	1.36936e-05	0.0139115	0.213518	0.0343692	0.179149
SERPINA3	1908.33	2.5991	0.573514	4.53189	5.84592e-06	0.00647888	0.424679	0.249719	0.17496
RGCC	739.702	-2.87837	0.718452	-4.00635	6.16652e-05	0.0326852	0.644747	0.477499	0.167248
ARRDC4	145.801	3.50738	0.832355	4.2138	2.5111e-05	0.0204085	0.246529	0.0816923	0.164836
CCN1	180.457	3.07911	0.722079	4.26423	2.00591e-05	0.0174672	0.146974	0.0051666	0.141807
MIR205HG	93.5944	3.47969	0.847624	4.10523	4.03921e-05	0.024621	0.113702	0.0208162	0.0928857
NPFFR2	95.653	-3.9333	1.00671	-3.9071	9.34097e-05	0.0379586	0.232905	0.147735	0.0851705
PSCA	57.6954	-4.71383	1.19271	-3.95219	7.74384e-05	0.0354958	0.126015	0.0566829	0.0693323
SLC28A3	63.9963	5.09078	1.01485	5.01631	5.26736e-07	0.00128429	0.0880272	0.0220142	0.066013
CD44	510.069	2.4972	0.600328	4.15973	3.18627e-05	0.0215799	0.414724	0.361887	0.0528367
C6orf15	82.611	-4.49351	1.04484	-4.30066	1.70292e-05	0.0159695	0.296306	0.248896	0.0474105
MYBPC1	128.999	-3.66142	0.940095	-3.89473	9.83068e-05	0.0386599	0.281373	0.2462	0.0351729
CCN2	93.0908	4.8017	1.17324	4.09268	4.26416e-05	0.0247545	0.0293424	0.00217147	0.0271709
HSD17B2	180.686	-2.98342	0.775609	-3.84655	0.000119791	0.0456367	0.422845	0.397978	0.0248669
MT1H	57.4505	-5.40783	1.29014	-4.19166	2.76925e-05	0.0211	0.0521352	0.0298765	0.0222587
CXCL3	558.997	-2.83439	0.724852	-3.91031	9.2179e-05	0.0379586	0.140948	0.122501	0.0184475
LGALS1	441.98	2.77401	0.698133	3.97347	7.08319e-05	0.0354958	0.367828	0.363534	0.00429388
LUCAT1	153.631	5.61055	0.816143	6.87446	6.22233e-12	7.58564e-08	0.0678543	0.0693373	-0.00148299
APOBEC3A	13.735	7.68731	1.90609	4.03302	5.50647e-05	0.0305133	0.00681163	0.0527143	-0.0459027
DHRS9	16.0415	6.70363	1.60572	4.17484	2.9819e-05	0.0213837	0.0138853	0.0599775	-0.0460923
S100A8	679.941	2.44866	0.619662	3.95161	7.76273e-05	0.0354958	0.0979827	0.162411	-0.0644284
COTL1	83.1056	3.52703	0.898003	3.92764	8.57842e-05	0.0373498	0.154834	0.261475	-0.106641
SERPINA1	18.1808	8.17851	2.07125	3.94859	7.86142e-05	0.0354958	0.00838355	0.17559	-0.167206
EMP3	82.6478	4.1568	0.859482	4.8364	1.32212e-06	0.00201474	0.120252	0.291426	-0.171175
CYBB	23.8547	11.5183	2.02619	5.68473	1.31022e-08	5.32431e-05	0.0117894	0.188394	-0.176604
High vs Normal
	baseMean	log2FoldChange	lfcSE	stat	pvalue	padj	pts	pts_rest	pts_difference
TM4SF1	1264.62	1.702	0.349974	4.86322	1.15492e-06	0.00264411	0.465287	0.0727069	0.39258
MIR205HG	78.5207	2.97294	0.605475	4.91009	9.10326e-07	0.00243148	0.113702	0.0208162	0.0928857
CALD1	68.8984	3.13702	0.664572	4.72036	2.35427e-06	0.00377295	0.0652345	0.0177462	0.0474883
KRT5	96.8438	6.68109	0.986436	6.77296	1.26173e-11	2.02205e-07	0.0141472	0.00906028	0.00508696
THBS1	26.421	3.74614	0.842781	4.44497	8.79032e-06	0.0111705	0.0298664	0.0758517	-0.0459854
C1QA	10.9704	6.17083	1.29252	4.77427	1.80358e-06	0.00321158	0.00890752	0.0897791	-0.0808716
CYBB	6.31211	7.28568	1.78633	4.07858	4.53118e-05	0.0484111	0.0117894	0.188394	-0.176604
AIF1	23.6128	5.52615	0.94011	5.8782	4.14761e-09	3.32348e-05	0.0170291	0.21258	-0.19555
FCER1G	16.2131	4.79753	1.09534	4.37996	1.187e-05	0.0135878	0.0241027	0.243654	-0.219551
FMNL1	12.9223	5.41822	1.15339	4.69766	2.63162e-06	0.00383404	0.0123133	0.235717	-0.223404
TYROBP	32.2501	5.54228	0.955287	5.80169	6.56498e-09	3.50701e-05	0.0306523	0.273905	-0.243253
LAPTM5	19.0447	5.4939	1.03253	5.32082	1.03303e-07	0.000413884	0.0217448	0.303706	-0.281962
CYBA	40.3116	3.9457	0.761331	5.18263	2.18779e-07	0.00070123	0.0578989	0.369824	-0.311925
HLA.DQA1	44.0798	4.18244	0.942323	4.43844	9.06133e-06	0.0111705
HLA.DPB1	229.044	2.89966	0.602496	4.81274	1.48878e-06	0.0029824
Low vs Normal
	baseMean	log2FoldChange	lfcSE	stat	pvalue	padj	pts	pts_rest	pts_difference
CCN1	75.5478	-3.19596	0.485246	-6.58628	4.50989e-11	4.41428e-07	0.146974	0.0051666	0.141807
FOSB	89.3027	-2.18388	0.444766	-4.91019	9.09889e-07	0.00296866	0.186796	0.106851	0.0799445
FOS	554.146	-1.87816	0.423641	-4.43337	9.27703e-06	0.0151339	0.3246	0.251367	0.0732339
SAA2	39.1844	-2.41224	0.569689	-4.23431	2.29255e-05	0.0320564	0.0644485	0.0262074	0.0382411
LUCAT1	74.0894	-2.79007	0.612925	-4.55207	5.31217e-06	0.0103991	0.0678543	0.0693373	-0.00148299
IL1B	17.1329	-6.78712	1.1773	-5.76499	8.16627e-09	3.99657e-05	0.0204349	0.119281	-0.0988463
HLA.DRB5	39.4735	3.86146	0.822667	4.69383	2.68132e-06	0.00656118

## Sheet: T cells
High vs Low
	baseMean	log2FoldChange	lfcSE	stat	pvalue	padj	pts	pts_rest	pts_difference
High vs Normal
	baseMean	log2FoldChange	lfcSE	stat	pvalue	padj	pts	pts_rest	pts_difference
NMB	30.308	-7.33495	1.67989	-4.36632	1.26359e-05	0.0216675	0.0364173	0.0386853	-0.002268
LALBA	2253.63	-5.8823	0.865698	-6.79486	1.08415e-11	1.48724e-07	0.994094	0.999381	-0.00528655
CSN2	1400.93	-5.2702	0.885135	-5.95413	2.61466e-09	1.2589e-05	0.989173	0.997772	-0.0085985
CSN1S1	241.068	-5.4357	0.914227	-5.94568	2.75311e-09	1.2589e-05	0.75689	0.966576	-0.209686
MT1G	42.7701	-5.66727	1.26145	-4.49268	7.03321e-06	0.0160803	0.231299	0.58028	-0.348981
CSN3	154.454	-4.85285	1.12324	-4.3204	1.55745e-05	0.0237391	0.561024	0.933895	-0.372871
LYZ	136.73	-5.35133	1.0099	-5.29889	1.16508e-07	0.000399565	0.510827	0.944293	-0.433466
LTF	103.786	-5.15127	1.10598	-4.65767	3.1981e-06	0.0087743	0.435039	0.908826	-0.473787
CD24	37.283	-5.85655	1.32561	-4.418	9.96197e-06	0.0195226	0.249016	0.847858	-0.598843
Low vs Normal
	baseMean	log2FoldChange	lfcSE	stat	pvalue	padj	pts	pts_rest	pts_difference
