# Supplementary material for: Genomic characterization of normal and aberrant human milk production
Source: Sci Adv. 2025 Sep 10;11(37):eadr7174. doi: 10.1126/sciadv.adr7174 (PMC12422191; doi:10.1126/sciadv.adr7174)
Supplement: Supplementary file 2 — Tables S1 to S8 [file sciadv.adr7174_tables_s1_to_s8.zip › adr7174_table_s7.xlsx]

## Sheet: Sheet1
Table S7: qPCR primers
Gene name	Forward	Reverse
hCISH	GCATAGCCAAGACCTTCTCCTAC	ACGTGCCTTCTGGCATCTTCTG
hKLF10	AGGAGTCACATCTGTAGCCACC	GAACGGGCAAACCTCCTTTCAC
hLYZ	ACTACAATGCTGGAGACAGAAGC	GCACAAGCTACAGCATCAGCGA
hGLP1R	CTACGCACTCTCCTTCTCTGCT	CGGACAATGCTCGCAGGATGAA
hPLIN4	CCCACGCTTGGCAATGCTGCA	TGTTCCGCCGACAGCACCTTTG
hGAPDH	GCTCAGACACCATGGGGAAGG	TTCCCGTTCTCSAGCCTTGAC
