# Supplementary material for: Genomic characterization of normal and aberrant human milk production
Source: Sci Adv. 2025 Sep 10;11(37):eadr7174. doi: 10.1126/sciadv.adr7174 (PMC12422191; doi:10.1126/sciadv.adr7174)
Supplement: Supplementary file 2 — Tables S1 to S8 [file sciadv.adr7174_tables_s1_to_s8.zip › adr7174_table_s8.xlsx]

## Sheet: pre_alignment_qaqc-bulk_supply
Column1	Column2	Column3	Column4	Column5	Column6	Column7	Column8	Column9	Column10	Column11	Column12
Sample name	Milk production/Sample type	Participant ID	Total reads	Read length	Avg. read quality	% N	% GC	Sample Volume (ul)	Concentration (ng/ul)	Total Quantity (ng)	RIN
ID1016-V1_S0	Normal	ID1016	43533175	151	35.19	0.0061	0.6101	18	146	2628	8.2
ID1016-V2_S0	Normal	ID1016	42220358	151	34.83	0.007	0.6363	18	34.7	625	4.8
ID1018-V2_S0	Low	ID1018	41288161	151	35.07	0.0074	0.6013	18	58.4	1051	9
ID1020-V1_S145	Normal	ID1020	44898777	151	35.15	0.008	0.5999	18	247	4446	8.7
ID1020-V2_S146	Normal	ID1020	40506443	151	35.01	0.008	0.6065	18	395	7110	8.4
ID1020-V3_S148	Normal	ID1020	50376031	151	34.94	0.0079	0.614	18	97.9	1762	6.4
ID1020-V5_S149	Normal	ID1020	66370264	151	34.95	0.008	0.6026	18	24.7	445	9
ID1023-V2_S140	Low	ID1023	49750493	151	35.06	0.008	0.594	18	32.3	581	7.7
ID1024-V3_S139	High	ID1024	44864701	151	35	0.008	0.6116	18	228	4104	7.7
ID1025-V1_S138	High	ID1025	43086775	151	34.9	0.008	0.6358	18	20.1	362	6.4
ID1026-V1_S137	High	ID1026	47977175	151	35.02	0.008	0.6036	18	44	792	8.6
ID1028-V1_S0	Low	ID1028	40764835	151	34.96	0.0077	0.6259	18	31.9	574	5.2
ID1029-V1_S0	Low	ID1029	42271664	151	34.83	0.0067	0.619	18	46.1	830	5.8
VPL01-131_S150	Normal	VPL131	54860599	151	34.67	0.008	0.6462	18	15.9	286	5.2
A1012B_S85	milk cells	ID1012	46209116	151	35.19	0	0.5921	20	21.2	424	8
B1012F_S86	milk fat layer	ID1012	48603320	151	35.63	0	0.6898	20	234	4680	2.3
C1013B_S87	milk cells	ID1013	41322081	151	35.39	0	0.5992	20	6.9	138	7.3
D1013F_S88	milk fat layer	ID1013	44598795	151	35.51	0	0.6303	20	150	3000	4.6
E1014B_S89	milk cells	ID1014	40581860	151	35.22	0	0.6111	20	33.2	664	8.9
F1014F_S90	milk fat layer	ID1014	46628797	151	35.37	0	0.6826	20	33.4	668	5.1
I1012B	milk cells	ID1012		151		0		20	10.2	204	9.6
J1012F	milk fat layer	ID1012	46442333	151	35.46	0	0.6666	20	65.8	1316	6.3
SRR2148259.sra	breast tissue	B1	52489430	124	36.88	0.0001	0.498
SRR2148260.sra	breast tissue	B2	36449528	124	36.55	0.0001	0.4892
SRR2148261	breast tissue	B3	49142688	124	36.86	0.0001	0.4919
								(ul)

## Sheet: scRNAseq-cellranger-QC
Participant ID	Estimated Number of Cells	Mean Reads per Cell	Median Genes per Cell	Number of Reads	Valid Barcodes	Sequencing Saturation	Q30 Bases in Barcode	Q30 Bases in RNA Read	Q30 Bases in UMI	Reads Mapped to Genome	Reads Mapped Confidently to Genome	Reads Mapped Confidently to Intergenic Regions	Reads Mapped Confidently to Intronic Regions	Reads Mapped Confidently to Exonic Regions	Reads Mapped Confidently to Transcriptome	Reads Mapped Antisense to Gene	Fraction Reads in Cells	Total Genes Detected	Median UMI Counts per Cell
1016-v1	4807	82470	1525	396432274	0.98	0.683	0.946	0.93	0.937	0.97	0.908	0.052	0.223	0.633	0.606	0.017	0.846	25511	5766
1020-v1	3406	127816	1300	435340233	0.978	0.814	0.943	0.924	0.935	0.97	0.895	0.052	0.125	0.688	0.664	0.014	0.811	24147	71.7
1020-v4	479	1360841	482	651842991	0.974	0.977	0.946	0.918	0.937	0.95	0.819	0.079	0.107	0.632	0.604	0.019	0.674	19227	2315
1023-v2	2962	128618	2206	380967985	0.983	0.68	0.946	0.928	0.94	0.966	0.902	0.043	0.151	0.709	0.685	0.013	0.836	25326	13341
1024-v1	960	542964	1026	521245363	0.975	0.921	0.945	0.928	0.936	0.963	0.857	0.083	0.188	0.586	0.557	0.02	0.867	23428	5286
1025-v1	7450	72804	1472	542386525	0.98	0.516	0.945	0.929	0.937	0.971	0.909	0.047	0.099	0.763	0.738	0.015	0.692	25244	12046
1026-v1	1743	152315	1453	265484274	0.98	0.789	0.943	0.926	0.934	0.967	0.904	0.037	0.102	0.766	0.741	0.015	0.789	22331	11022
1028-v1	1561	204867	652	319796990	0.975	0.887	0.941	0.926	0.934	0.9535	0.804	0.055	0.132	0.617	0.594	0.014	0.643	20924	2924
1029-v1
1030-v2	464	1186564	1411	550565537	0.977	0.954	0.945	0.935	0.937	0.971	0.871	0.042	0.121	0.708	0.674	0.025	0.628	20914	7771
1033-v1	1337	435872	964	582761514	0.975	0.951	0.942	0.928	0.933	0.962	0.834	0.063	0.155	0.616	0.59	0.016	0.783	22144	3774
